# Supplementary material for: The genomes of Crithidia bombi and C. expoeki, common parasites of bumblebees
Source: PLoS One. 2018 Jan 5;13(1):e0189738. doi: 10.1371/journal.pone.0189738 (PMC5755769; doi:10.1371/journal.pone.0189738)
Supplement: S3 Table — (TXT) [file pone.0189738.s011.txt]

S3 Table  gp63 orthologs.
Protein sequences of gp63-like genes in C. bombi and C. expoeki


>Cb.1.50080-mRNA-1
MNNYDLIEVIGEGTYGIVYKCRDRRTNRVVAVKQFKNFQTNAYIRCTMLRELRVEQLLKG
EPNVTQLLETFKQKNRLYLVMEYIPRSLLDVLEEHRTGLAEDHLVLLLYTLLLGIQSCHR
NGIIHRDIKPENILVRGDGTASLCDFGFCRPVLQQQQQLLPSQLTAPSSSLLAEGLSQSA
AGNTNSAVGTTGAGSASSSPHFATPPAGSTAASAFLSELVLADHRGVMTDYVATRWYRSP
EMLLGMPNYGYAVDMWAVGAIMAEVIDGEPLLPGKTELEQLALIQTRVGEFPAAYEAAVR
KRNGGMLHLRSADPLAKSQSQVRVKISIGDSGEESSRGEEVGASSDAVTISGYLSMRYGS
RISKTGMELLARLLCVDADSRITVEEALAHPYFDHVRGDSRFTTPDMTPQTATKDASADQ
EGEVQKEGQESSTAAFTRQATSSTVDITASAKPLPPLSPVAPSITGGHEGFLKAMADNTS
SSGGTARLFQRAEQGKIAGRPPRAADADTHAANDTDASAGGSVPNIALLTPSSSSVWQSA
TSSPRLLARSQQSGAPLPPLEGNDAASANAAAAEGIRHDEDNDDNDGSDADGNSPPPRPV
LQQGVPGSSPLQRRHAASEGANGSTPTTTAERPALTATQTTPNATTAFVKHGSHVSTLLF
KTKKGKPTIDNALGQRRSSQSEESAAGGGTPLSSRFTHSMMASSVLAPLRRRRSGQDAAL
TDTEEEKTQPSSRHASPTLPLPTFAAESLVGKNSKGHPAAHDDALFFDKSSVCPREVEEK
EGKDKEVDGCMSAPRSGAGDKQAALGDGAHHHQRTSSYTAQPTQPQRTQGTATTWMKTKK
SARRAMRPGLRPSHPSPTAQSDSMASSSGGGNALPLKRQASTEFASPTTASSASAAAATE
RPSAKQQGASPPRQKTAQRSSGAAGAPVSARNRAGKQTPRKSTPRWASPERGTASPTAAR
KRAAAPSAVTTAADKSRFASPKLPRVVKPLQPRERMTLLKEIESLGCPVETPSAVEVMLP
THSSPSVKDERLGDNEDEKEVAESKDSGASGSISLASSMFGQDARELLAAAGVSQLTADG
DELFVGDLNNVSVSRSPLLSEVSEVGDEFHAGLLLPPMPSVVNDVYVAEADLRTSATATA
CTQSRPPRMDFGYSTSNFNSNRAPPSLYFRSSRVAPTPLKLVAHYVAQSAGPSQLLATAG
PLGGGNGGASAEGTSSPPALSNGGPALAAVQSYAPTSSLSPSFCCRPTPTLLRHPQSKAS
ATSLSSPLAFPLELPNGFNGSGKGGGLQPAASSHGPNLSFSRTQHDDSPRIPVTSSLPSH
KMGSALLTDRMSGPQPHQLSSEDAAPADVRAAAPQQRRLSANYLSLSVGSEFTHAGSGAL
SRRSQERGRPHAATTATGLLTPPTANVDEIETEVLVATPLTSPLTRQENPNEPTPSPPCR
NTTTVMSGRTTCETSALTPQRSISRGTPSSASARRRESSNRPASAANLKNGRSPGKRSTP
FVRGSLKAKLGDGGGVEDEELPSAAQTISFPLHSSGDCSVSAGEATHSTHEGSSPLLRHP
PQPVLGGVWVNVGGSGLGHGPQPVPSRKKSRLLL

>Cb.1.64950-mRNA-1
MTPITHALRRHTVVLRRCAFLLCLLMFLAVQTTALLGVELPDETKLPACGHEHVAAEQER
MPVTYVSLGKLKAPPTQAGGPAAALAMPPPSRHHNATTPQYKHQIIKMHAAGSAGTIAST
WAPIRIAVFTHDLEDDSRYCTAVGQYRPDYTGKSIECTSNDDILTEAKKSVLINYLMPEA
VKAHTARLMVHPVEKDSTIVVNSMPGRFCGAFTVPKEHRTTGVSDADFVVYVAAGPTTTP
GSFLAWSLTCQYYANEVRHPAVGVIYFNPRHLPESIDVSTKELALYGGDAFGSTDQMRRT
AIHELLHALGFTYTVFTARGTFAKVPSLRGKTNVPVLNGTAVRAAAKAHYGFSDEDLFYG
VELEDEGASGTTLSHWKRRSTKDELMSAVLNLARYSSLSIAAMEDLGFYKGIYEEAEPLP
YGYGAGIDMFNKQCVAAGTSNAPSVFCDSTSSTVHACTTDRLKIGRCYLTYYSSNLPSYA
QYFTNKPTFGGALPYMDYCPVIQPLSNANCNSGSQLIIPGSVISGSSRCFDASNVIIKSI
YATANAICAQVHCDNTTGTYEVLVSGASSWLSCGTGGAGYSVSPAATSPNVFVEGGTIAC
PRYEEVCYANPDAFAALPPTTSTLFTTTTTAKPNAASRVAPCAWTWMVLLAMLVGLAFRL

>Cb.1.37410-mRNA-1
MLAGSSAPDVVRTVDWGGFRITAATNDLTRPGSYCAMVGQTVNDHRGTMVTCTQDDILTD
AKRTTLVNYLLPEAIQLHTDRLQVKRVKNTWRVSGMTQPVCKNFMVPSEHVTYGVSRTDF
MLYVAAVPSEAGVAAWGITCQVFSNGQPAVGVLNVPAAYITSSNDAELIHVIAHEIAHAI
GFSSVFFNQTAIAGSEVGVRGKTNAVPVITSANVVAKTREHYGCDTATYMELEDTNSSLH
TTSHWKQRNAQDELMAAVPGVGYYTNLTLAVFQDLGFYNPIYSKGENMTWGRNAGCALLN
DKCVINGVTQFPSMFCGANEHAFRCTNGRLGLGSCTTINYTTALPSYFQYFTTPTEGGMS
QLYDYCPNVVEWDNGSCTQNVTEASDYVTVFNDLTMSSRCVDGNFTPKELAGSAVTRYHG
MCVSVRCDTQQRLFTIRVHGDNRYRRCAPGANVSLSSFSDNFEAGGYIICPSYRDVCQSN
LQAAADYQASVDAAVLPRTVIVAVLTLAVTLIFA

>Cb.1.37710-mRNA-1
MAPARVTIITTTIISTSDTTITWGPLRVLISTLDITNSSNYCTPSKTYVANKQGGYVACT
ASDELTGEKGDILIHHLLPQALKMHTDRLQVRQTQGTWRVTDMSGICANFEVPTAHATSG
VTDVDFIVYVAAVPAQSGVTAWANVCQVHADNRPAVGVINIPPVNLFSRYDQFMIRTVTQ
ELAHALGFTSSFFTSSGISGSVTGLRGKANAAPVITSTGVVAKAREQYGCDTATYMEVED
QGTSGSVGSHWKMRNAQEELMAPASSAGYYTALTMAAFADMGFYKPHYGKAETMARASNA
GYEFLTEKCMVRGVTKWPDMFCPRTRPATVASVAGYPSVPASL

>Ce.1.33030-mRNA-1
MPLLLLISAYASVLEVEYMTSLESKKHQLKASVESPAHLDAKSDAVTIKRQLHTLNYPPI
KIHFDPSIELWLGLERYSAKTGSAHRFHRALPSASSHTIARVTYCAVDRRTERPLAAMMN
FVPSSLVTHKVSSASISDAAAEKPPVFHLLLFRVKDMLTSLFPWNGDHTGSAEKQLLSAV
YCGNAMMEAYNTQLTARNTRSLLRELLHTSSFTDTQVQRYTITLPARGDSARTASVITEP
KIKTAVQTGSTSRSDGTVGTHSERLQFRADLMAGMLFLTAALSDMTISFFDSLPFYHADH
RFAEQVMWGYQAGCSFAAGLCSPLLKGDSVQDGYSAAGFAAPSVESRGLSLPMEGCPIVE
PYSNGVCSASTVFESARGAKVGRSSGISCATDIRYRRNILVKDQAFYFRPYSRCYSTSDL
RRLARFTSGKGITGSSSNGGSRVAYDGAVESTTAGSATVEVRIGAMWVPCPADGTAGIIA
VPPASGYMGWIGCEAAVLYGADAAQRRPPAQVMNMTTRIIPLESWAILPLYRVMLTFTVS
MEAVGQTDTTTRVGSFSLRLENRRTSAAAAFRMALVGSNRAPEAALQRDLARQRARLRLT
PFGSVHGLLLPVPSTPQVQLNNASMQHCYQASCSHPPPRGVHVSAQPFPITWNVAARDRV
ASFSVVGLLDASEQRRGAADLREVAFVYLLIRLDDRSNNSVRWMSQTVALLALTKLLNAN
LALSSRLVSVSSHASTNSFYGAVDVSFVVSLPAIEEASLWGGDDSTQGETTALDKSTRLH
AVSWTWIHLTEFVRAVWQQQLTNLVDVGLLMGLNCSLRHSSDLPQEQRQESNKARSSSAE
PHRIFACPVVLDAAVGVHAPRPGVSAEDLFLRTDSNTKESWWDRRVVQMHEFTVAAAAVL
GSVFAAVLLVLCACRHGSR

>Ce.1.71150-mRNA-1
MERVMRHAAGVLFVTLILGAFAALSYEDADKALVHRCIHDKLQQRVVESLARQRLVDSRV
SPLGLPYVVPASFETATSGDTVTFSADPSEATTTRKPQLAGSSAPDVTRSTEWGAMRFTV
SAEDLDDPAYHCSTVGQTVNNHNGENVPCTEADIMTDEKRDILMNYLIPQALQLHKERLQ
VLRVQEKWKVTGMSSEICGNFKVPQEHLAQGVSDTDFVVYVASVPSEPGVLAWATTCQVF
SNDQPAVGVINIPAANIVNRYDQDVIRTVAHEIAHTLGFSSTFFTYTGISGSVNGIRNKT
FAVPVINSTNVVAAARQQYGCDAMTYMEIEDQGGPGSAGSHWKMRNAQDELMSPASAAGY
YTALTIALFQDLGFYRGNLTMAEEMPWASNAGCSFLTEKCMVDNVTAWPEMFCNTTERAM
RCPTSRLSMGTCVVRNYTTPLPSYFQYFTTGPYTGGFIDFMDYCPSVVSWAIGSCSQNVA
TASPRMHGFNVYSDASRCIDGSFTPREPNENVTGYHGMCANVACNSVDKTYSIQVYGSSS
YVPCAPGETISLDNISNAFEAGGNITCPQYNEVTTNPPNPGQDTGNSSGSGGHDRGHQSD
AAADPFGPRTAAVALLALAVAALRVSAA

>Ce.1.34750-mRNA-1
LLGHATPNTLYENRCGFDELQARTIGTRVSGISRVVLPAESPLRNIDAATTGATTTTTAW
QPIRIRVFAADLKNTRKYCTKAGQVRPTFEGSTAVCTSDDILTDGKRMVLTEFLVPSAVK
LHEDRLSVQRVNGNILVGHSISTDAICRQFTIPSSHFTAGVSDADFVLYMSAGPTSGNTI
AWATTCQYFDGAGRPSVGVSNVSPKYISADPQTVRVIAHELLHALGFSWELFWSRGMASM
ERLRGKGSSPVLVTPNVVAKAREQYGCATQTFMELEDGGGDGTAYSHWERRSAKDELMAG
ISGVGHYTALTIAAMEDMGFYKGNYSNAEPMPYGRNAGCGLATTKCVINGVSQFADMFCA
SSSSAMTCTSDHRALGKCDVSRYTGPFPPYFQYFSDPTIAGSDPLMDYCPYTQEYTNTNC
SIDTGILLGGVYGVNSRCFNVPTGFVRAGYTIKDQLAICADVRCDASTSTYGVKVDGATG
YATCTPGATLTLSSLSSSFSSGSLRCPSYDDVCVGQVNETEYATYAAILSNSSDTETSDG
TAALSTSLWGAIIVASFLSVVVF

>Ce.1.34770-mRNA-1
MLAVVLLALALLSNLTVRGEGDSSPTENATPLHPHLGAAVRPEDHRCGFDKLQARTIGTR
VSGISRVVLPAESPLRNIDAATTGATTTTTAWQPIRIRVFAADLKNTRKYCTKAGQVRPT
FEGSTAVCTSDDILTDGKRMVLTEFLVPSAVKLHEDRLSVQRVNGNILVGHSISTDAICR
QFTIPSSHFTAGVSDADFVLYMSAGPTSGNTIAWATTCQYFDGAGRPSVGVSNVSPKYIS
ADPQTVRVIAHELLHALGFSWELFWSRGMASMERLRGKGSSPVLVTPNVVAKAREQYGCA
TQTFMELEDGGGDGTAYSHWERRSAKDELMAGISGVGHYTALTIAAMEDMGFYKGNYSNA
EPMPYGRNAGCGLATTKCVINGVSQFADMFCASSSSAMTCTSDHRALGKCDVSRYTGPFP
PYFQYFSDPTIAGSDPLMDYCPYTQEYTNTNCSIDTGILLGGVYGVNSRCFNVPTGFVRA
GYTIKDQLAICADVRCDASTSTYGVKVDGATGYATCTPGATLTLSSLSSSFSSGSLRCPS
YDDVCVGQVNETEYATYAAILSNSSDTETSDGTAALSTSLWGAIIVASFLSVVVF

>Ce.1.34760-mRNA-1
LLGHATPNTLYENRCGFDELQARTIGTRVSGISRVVLPAESPLRNIDAATTGATTTTTAW
QPIRIRVFAADLKNTRKYCTKAGQVRPTFEGSTAVCTSDDILTDGKRMVLTEFLVPSAVK
LHEDRLSVQRVNGNILVGHSISTDAICRQFTIPSSHFTAGVSDADFVLYMSAGPTSGNTI
AWATTCQYFDGAGRPSVGVSNVSPKYISADPQTVRVIAHELLHALGFSWELFWSRGMASM
ERLRGKGSSPVPVTPNVVAKAREQYGCATQTFMELEDGGGDGTAYSHWERRSAKDELMAG
ISGVGHYTALTIAAMEDMGFYKGNYSNAEPMPYGRNAGCGLATTKCVINGVSQFADMFCA
SSSSAMTCTSDHRALGKCDVSRYTGPFPPYFQYFSDPTIAGSDPLMDYCPYTQEYTNTNC
SIDTGILLGGVYGVNSRCFNVPTGFVRAGYTIKDQLAICADVRCDASTSTYGVKVDGATG
YATCTPGATLTLSSLSSSFSSGSLRCPSYDDVCVGQVNETEYATYAAILSNSSDTETSDG
TAALSTSLWGAIIVASFLSVVVF

>Ce.1.03410-mRNA-1
MLAVVLLALALLSNLTVRGEGDSSPTENATPLHPHLGAAVRPEDHRCGFDELQARTIGTR
VSGISRVVLPAESPLRNIDAATTGATTTTTAWQPIRIRVFAADLKNTRKYCTKAGQVRPT
FEGSTAVCTSDDILTDGKRMVLTEFLVPSAIKLHEDRLSVQRVNGNILVGHSISTDAICR
QFTIPSSHFTAGVSDADFVLYMSAGPTSGNTIAWATTCQYFDGAGRPSVGVSNVSPKYIS
ADPQTVRVIAHELLHALGFSWELFWSRGMASMERLRGKGSSPVLVTPNVVAKAREQYGCA
TQTFMELEDGGGDGTAYSHWERRSAKDELMAGISGVGHYTALTIAAMEDMGFYKGNYSNA
EPMPYGRNAGCGLATTKCVINGVSQFADMFCASSSSAMTCTSDHRALGKCDVSRYTGPFP
PYFQYFSDPTIAGSDPLMDYCPYTQEYTNANCSIDTGILLGGVYGVNSRCFNVPTGFVRA
GYTIKDQLAICADVRCDASTSTYGVKVDGATGYATCTPGATLTLSSLSSSFSSGSLRCPA
TTTFVWAR

>Ce.1.70950-mRNA-1
MPHDTRSNCPRRTHGIMARLMRHAAGVLFVALILGAFAASAAGSVSHRCIHDAVQREALN
SIAASPQTAATALSPVGLPYVTPGENTVEVRTLASSNAPDVPRTVAWGNFRIATSTLDLT
TTGSYCEWVGQNVSNHRGVSVACKAEDILTDKKRSTLLASILPAALGMHTDRLQVKRTKG
TWKVTNMSQAVCTDFIIPVQHKTYGVSRTDFMLYVASVPSDADVSAWAITCQVFSNDQPA
VGVLNVPAAYITGDHDAQLIHSIAHELAHALGFSSTFFANAGMSSTAAGIRGKTYAAPVI
NSSSVVAATRAQFGCATATYMELEDMDPTGMTNSHWKQRNAADELMAPVMSVGYYTNITL
AAFGDMGFYKPVYSKAEGMTWGRNASCTLLTDKCVVGGVSQFPSMFCAADEKAFRCTAGR
LGMGTCVVKTYDTALPPYFQYFTTTTEGGSYGYYDYCPNVVEWSNGSCTQNAATAAGNVT
VFNIFSASSRCVDGNFTPKVKAGGMASGYFGMCVQVRCDTQLGTYSIKHVTLSSITSDFE
KGGYIICPPYTDLCQSNVEAAADYAASVDAAVAPRTATVAILALVLALICA

>Ce.1.03420-mRNA-1
MFCLGNGPSLETRRNTHQTPLLGHATPNTLYENRCGFDELQARTIGTRVSGISRVVLPAE
SPLRNIDAATTGATTTTTAWQPIRIRVFAADLKNTRKYCTKAGQVRPTFEGSTAVCTSDD
ILTDGKRMVLTEFLVPSAIKLHEDRLSVQRVNGNILVGHSISTDAICRQFTIPSSHFTAG
VSDADFVLYMSAGPTSGNTIAWATTCQYFDGAGRPSVGVSNVSPKYISADPQTVRVIAHE
LLHALGFSWELFWSRGMASMERLRGKGSSPVLVTPNVVAKAREQYGCATQTFMELEDGGG
DGTAYSHWERRSAKDELMAGISGVGHYTALTIAAMEDMGFYKGNYSNAEPMPYGRNAGCG
LATTKCVINGLRMTCTSDHRALGKCDVSRYTGPFPPYFQYFSDPTIAGSDPLMDYCPYTQ
EYTNTNCSIDTGILLGGVYGVNSRCFNVPTGFVRAGYTIKDQLAICADVRCDASTSTYGV
KVDGATGYATCTPGATLTLSSLSSSFSSGSLRCPGYDDVCVGQVNETEHAAFAVSTEMSS
NSDLSSVVSVAPVGDLTGVCMWCLNSNGSTFILARYESTP
