# Supplementary material for: The genomes of Crithidia bombi and C. expoeki, common parasites of bumblebees
Source: PLoS One. 2018 Jan 5;13(1):e0189738. doi: 10.1371/journal.pone.0189738 (PMC5755769; doi:10.1371/journal.pone.0189738)
Supplement: S1 File — The file contains the gene list for C. bombi (text format). (TXT) [file pone.0189738.s013.txt]

##gff-version 3
scaffold3_203_ref0000165_ref0000103	.	contig	1	4530	.	.	.	ID=scaffold3_203_ref0000165_ref0000103;Name=scaffold3_203_ref0000165_ref0000103
scaffold3_203_ref0000165_ref0000103	maker	gene	2010	3047	.	+	.	ID=Cb.1.00010;Name=Cb.1.00010
scaffold3_203_ref0000165_ref0000103	maker	mRNA	2010	3047	.	+	.	ID=Cb.1.00010-mRNA-1;Parent=Cb.1.00010;Name=Cb.1.00010-mRNA-1
scaffold3_203_ref0000165_ref0000103	maker	exon	2010	3047	.	+	.	ID=Cb.1.00010-mRNA-1:exon:430;Parent=Cb.1.00010-mRNA-1
scaffold3_203_ref0000165_ref0000103	maker	CDS	2010	3047	.	+	0	ID=Cb.1.00010-mRNA-1:cds;Parent=Cb.1.00010-mRNA-1
###
scaffold3_100_ref0000093_ref0000064	.	contig	1	828733	.	.	.	ID=scaffold3_100_ref0000093_ref0000064;Name=scaffold3_100_ref0000093_ref0000064
scaffold3_100_ref0000093_ref0000064	maker	gene	545521	546177	.	+	.	ID=Cb.1.00020;Name=Cb.1.00020
scaffold3_100_ref0000093_ref0000064	maker	mRNA	545521	546177	.	+	.	ID=Cb.1.00020-mRNA-1;Parent=Cb.1.00020;Name=Cb.1.00020-mRNA-1
scaffold3_100_ref0000093_ref0000064	maker	exon	545521	546177	.	+	.	ID=Cb.1.00020-mRNA-1:exon:285;Parent=Cb.1.00020-mRNA-1
scaffold3_100_ref0000093_ref0000064	maker	CDS	545521	546177	.	+	0	ID=Cb.1.00020-mRNA-1:cds;Parent=Cb.1.00020-mRNA-1
scaffold3_100_ref0000093_ref0000064	maker	gene	572671	575583	.	+	.	ID=Cb.1.00030;Name=Cb.1.00030
scaffold3_100_ref0000093_ref0000064	maker	mRNA	572671	575583	.	+	.	ID=Cb.1.00030-mRNA-1;Parent=Cb.1.00030;Name=Cb.1.00030-mRNA-1
scaffold3_100_ref0000093_ref0000064	maker	exon	572671	575583	.	+	.	ID=Cb.1.00030-mRNA-1:exon:286;Parent=Cb.1.00030-mRNA-1
scaffold3_100_ref0000093_ref0000064	maker	CDS	572671	575583	.	+	0	ID=Cb.1.00030-mRNA-1:cds;Parent=Cb.1.00030-mRNA-1
scaffold3_100_ref0000093_ref0000064	maker	gene	544002	544523	.	+	.	ID=Cb.1.00040;Name=Cb.1.00040
scaffold3_100_ref0000093_ref0000064	maker	mRNA	544002	544523	.	+	.	ID=Cb.1.00040-mRNA-1;Parent=Cb.1.00040;Name=Cb.1.00040-mRNA-1
scaffold3_100_ref0000093_ref0000064	maker	exon	544002	544523	.	+	.	ID=Cb.1.00040-mRNA-1:exon:287;Parent=Cb.1.00040-mRNA-1
scaffold3_100_ref0000093_ref0000064	maker	CDS	544002	544523	.	+	0	ID=Cb.1.00040-mRNA-1:cds;Parent=Cb.1.00040-mRNA-1
scaffold3_100_ref0000093_ref0000064	maker	gene	90896	92239	.	+	.	ID=Cb.1.00050;Name=Cb.1.00050
scaffold3_100_ref0000093_ref0000064	maker	mRNA	90896	92239	.	+	.	ID=Cb.1.00050-mRNA-1;Parent=Cb.1.00050;Name=Cb.1.00050-mRNA-1
scaffold3_100_ref0000093_ref0000064	maker	exon	90896	92239	.	+	.	ID=Cb.1.00050-mRNA-1:exon:288;Parent=Cb.1.00050-mRNA-1
scaffold3_100_ref0000093_ref0000064	maker	CDS	90896	92239	.	+	0	ID=Cb.1.00050-mRNA-1:cds;Parent=Cb.1.00050-mRNA-1
scaffold3_100_ref0000093_ref0000064	maker	gene	541784	543016	.	+	.	ID=Cb.1.00060;Name=Cb.1.00060
scaffold3_100_ref0000093_ref0000064	maker	mRNA	541784	543016	.	+	.	ID=Cb.1.00060-mRNA-1;Parent=Cb.1.00060;Name=Cb.1.00060-mRNA-1
scaffold3_100_ref0000093_ref0000064	maker	exon	541784	543016	.	+	.	ID=Cb.1.00060-mRNA-1:exon:289;Parent=Cb.1.00060-mRNA-1
scaffold3_100_ref0000093_ref0000064	maker	CDS	541784	543016	.	+	0	ID=Cb.1.00060-mRNA-1:cds;Parent=Cb.1.00060-mRNA-1
scaffold3_100_ref0000093_ref0000064	maker	gene	82037	85411	.	+	.	ID=Cb.1.00070;Name=Cb.1.00070
scaffold3_100_ref0000093_ref0000064	maker	mRNA	82037	85411	.	+	.	ID=Cb.1.00070-mRNA-1;Parent=Cb.1.00070;Name=Cb.1.00070-mRNA-1
scaffold3_100_ref0000093_ref0000064	maker	exon	82037	85411	.	+	.	ID=Cb.1.00070-mRNA-1:exon:290;Parent=Cb.1.00070-mRNA-1
scaffold3_100_ref0000093_ref0000064	maker	CDS	82037	85411	.	+	0	ID=Cb.1.00070-mRNA-1:cds;Parent=Cb.1.00070-mRNA-1
scaffold3_100_ref0000093_ref0000064	maker	gene	112136	116476	.	+	.	ID=Cb.1.00080;Name=Cb.1.00080
scaffold3_100_ref0000093_ref0000064	maker	mRNA	112136	116476	.	+	.	ID=Cb.1.00080-mRNA-1;Parent=Cb.1.00080;Name=Cb.1.00080-mRNA-1
scaffold3_100_ref0000093_ref0000064	maker	exon	112136	116476	.	+	.	ID=Cb.1.00080-mRNA-1:exon:291;Parent=Cb.1.00080-mRNA-1
scaffold3_100_ref0000093_ref0000064	maker	CDS	112136	116476	.	+	0	ID=Cb.1.00080-mRNA-1:cds;Parent=Cb.1.00080-mRNA-1
scaffold3_100_ref0000093_ref0000064	maker	gene	126652	128505	.	+	.	ID=Cb.1.00090;Name=Cb.1.00090
scaffold3_100_ref0000093_ref0000064	maker	mRNA	126652	128505	.	+	.	ID=Cb.1.00090-mRNA-1;Parent=Cb.1.00090;Name=Cb.1.00090-mRNA-1
scaffold3_100_ref0000093_ref0000064	maker	exon	126652	128505	.	+	.	ID=Cb.1.00090-mRNA-1:exon:292;Parent=Cb.1.00090-mRNA-1
scaffold3_100_ref0000093_ref0000064	maker	CDS	126652	128505	.	+	0	ID=Cb.1.00090-mRNA-1:cds;Parent=Cb.1.00090-mRNA-1
scaffold3_100_ref0000093_ref0000064	maker	gene	535173	539123	.	+	.	ID=Cb.1.00100;Name=Cb.1.00100
scaffold3_100_ref0000093_ref0000064	maker	mRNA	535173	539123	.	+	.	ID=Cb.1.00100-mRNA-1;Parent=Cb.1.00100;Name=Cb.1.00100-mRNA-1
scaffold3_100_ref0000093_ref0000064	maker	exon	535173	539123	.	+	.	ID=Cb.1.00100-mRNA-1:exon:293;Parent=Cb.1.00100-mRNA-1
scaffold3_100_ref0000093_ref0000064	maker	CDS	535173	539123	.	+	0	ID=Cb.1.00100-mRNA-1:cds;Parent=Cb.1.00100-mRNA-1
scaffold3_100_ref0000093_ref0000064	maker	gene	576692	579664	.	+	.	ID=Cb.1.00110;Name=Cb.1.00110
scaffold3_100_ref0000093_ref0000064	maker	mRNA	576692	579664	.	+	.	ID=Cb.1.00110-mRNA-1;Parent=Cb.1.00110;Name=Cb.1.00110-mRNA-1
scaffold3_100_ref0000093_ref0000064	maker	exon	576692	579664	.	+	.	ID=Cb.1.00110-mRNA-1:exon:294;Parent=Cb.1.00110-mRNA-1
scaffold3_100_ref0000093_ref0000064	maker	CDS	576692	579664	.	+	0	ID=Cb.1.00110-mRNA-1:cds;Parent=Cb.1.00110-mRNA-1
scaffold3_100_ref0000093_ref0000064	maker	gene	87267	88817	.	+	.	ID=Cb.1.00120;Name=Cb.1.00120
scaffold3_100_ref0000093_ref0000064	maker	mRNA	87267	88817	.	+	.	ID=Cb.1.00120-mRNA-1;Parent=Cb.1.00120;Name=Cb.1.00120-mRNA-1
scaffold3_100_ref0000093_ref0000064	maker	exon	87267	88817	.	+	.	ID=Cb.1.00120-mRNA-1:exon:295;Parent=Cb.1.00120-mRNA-1
scaffold3_100_ref0000093_ref0000064	maker	CDS	87267	88817	.	+	0	ID=Cb.1.00120-mRNA-1:cds;Parent=Cb.1.00120-mRNA-1
scaffold3_100_ref0000093_ref0000064	maker	gene	44561	45757	.	+	.	ID=Cb.1.00130;Name=Cb.1.00130
scaffold3_100_ref0000093_ref0000064	maker	mRNA	44561	45757	.	+	.	ID=Cb.1.00130-mRNA-1;Parent=Cb.1.00130;Name=Cb.1.00130-mRNA-1
scaffold3_100_ref0000093_ref0000064	maker	exon	44561	45757	.	+	.	ID=Cb.1.00130-mRNA-1:exon:296;Parent=Cb.1.00130-mRNA-1
scaffold3_100_ref0000093_ref0000064	maker	CDS	44561	45757	.	+	0	ID=Cb.1.00130-mRNA-1:cds;Parent=Cb.1.00130-mRNA-1
scaffold3_100_ref0000093_ref0000064	maker	gene	582797	584465	.	+	.	ID=Cb.1.00140;Name=Cb.1.00140
scaffold3_100_ref0000093_ref0000064	maker	mRNA	582797	584465	.	+	.	ID=Cb.1.00140-mRNA-1;Parent=Cb.1.00140;Name=Cb.1.00140-mRNA-1
scaffold3_100_ref0000093_ref0000064	maker	exon	582797	583645	.	+	.	ID=Cb.1.00140-mRNA-1:exon:297;Parent=Cb.1.00140-mRNA-1
scaffold3_100_ref0000093_ref0000064	maker	exon	583701	583941	.	+	.	ID=Cb.1.00140-mRNA-1:exon:298;Parent=Cb.1.00140-mRNA-1
scaffold3_100_ref0000093_ref0000064	maker	exon	583978	584465	.	+	.	ID=Cb.1.00140-mRNA-1:exon:299;Parent=Cb.1.00140-mRNA-1
scaffold3_100_ref0000093_ref0000064	maker	CDS	582797	583645	.	+	0	ID=Cb.1.00140-mRNA-1:cds;Parent=Cb.1.00140-mRNA-1
scaffold3_100_ref0000093_ref0000064	maker	CDS	583701	583941	.	+	0	ID=Cb.1.00140-mRNA-1:cds;Parent=Cb.1.00140-mRNA-1
scaffold3_100_ref0000093_ref0000064	maker	CDS	583978	584465	.	+	2	ID=Cb.1.00140-mRNA-1:cds;Parent=Cb.1.00140-mRNA-1
scaffold3_100_ref0000093_ref0000064	maker	gene	513651	516719	.	+	.	ID=Cb.1.00150;Name=Cb.1.00150
scaffold3_100_ref0000093_ref0000064	maker	mRNA	513651	516719	.	+	.	ID=Cb.1.00150-mRNA-1;Parent=Cb.1.00150;Name=Cb.1.00150-mRNA-1
scaffold3_100_ref0000093_ref0000064	maker	exon	513651	516719	.	+	.	ID=Cb.1.00150-mRNA-1:exon:300;Parent=Cb.1.00150-mRNA-1
scaffold3_100_ref0000093_ref0000064	maker	CDS	513651	516719	.	+	0	ID=Cb.1.00150-mRNA-1:cds;Parent=Cb.1.00150-mRNA-1
scaffold3_100_ref0000093_ref0000064	maker	gene	71074	72024	.	+	.	ID=Cb.1.00160;Name=Cb.1.00160
scaffold3_100_ref0000093_ref0000064	maker	mRNA	71074	72024	.	+	.	ID=Cb.1.00160-mRNA-1;Parent=Cb.1.00160;Name=Cb.1.00160-mRNA-1
scaffold3_100_ref0000093_ref0000064	maker	exon	71074	72024	.	+	.	ID=Cb.1.00160-mRNA-1:exon:301;Parent=Cb.1.00160-mRNA-1
scaffold3_100_ref0000093_ref0000064	maker	CDS	71074	72024	.	+	0	ID=Cb.1.00160-mRNA-1:cds;Parent=Cb.1.00160-mRNA-1
scaffold3_100_ref0000093_ref0000064	maker	gene	521300	522294	.	+	.	ID=Cb.1.00170;Name=Cb.1.00170
scaffold3_100_ref0000093_ref0000064	maker	mRNA	521300	522294	.	+	.	ID=Cb.1.00170-mRNA-1;Parent=Cb.1.00170;Name=Cb.1.00170-mRNA-1
scaffold3_100_ref0000093_ref0000064	maker	exon	521300	521533	.	+	.	ID=Cb.1.00170-mRNA-1:exon:302;Parent=Cb.1.00170-mRNA-1
scaffold3_100_ref0000093_ref0000064	maker	exon	521539	522294	.	+	.	ID=Cb.1.00170-mRNA-1:exon:303;Parent=Cb.1.00170-mRNA-1
scaffold3_100_ref0000093_ref0000064	maker	CDS	521300	521533	.	+	0	ID=Cb.1.00170-mRNA-1:cds;Parent=Cb.1.00170-mRNA-1
scaffold3_100_ref0000093_ref0000064	maker	CDS	521539	522294	.	+	0	ID=Cb.1.00170-mRNA-1:cds;Parent=Cb.1.00170-mRNA-1
scaffold3_100_ref0000093_ref0000064	maker	gene	28198	29661	.	+	.	ID=Cb.1.00180;Name=Cb.1.00180
scaffold3_100_ref0000093_ref0000064	maker	mRNA	28198	29661	.	+	.	ID=Cb.1.00180-mRNA-1;Parent=Cb.1.00180;Name=Cb.1.00180-mRNA-1
scaffold3_100_ref0000093_ref0000064	maker	exon	28198	29661	.	+	.	ID=Cb.1.00180-mRNA-1:exon:304;Parent=Cb.1.00180-mRNA-1
scaffold3_100_ref0000093_ref0000064	maker	CDS	28198	29661	.	+	0	ID=Cb.1.00180-mRNA-1:cds;Parent=Cb.1.00180-mRNA-1
scaffold3_100_ref0000093_ref0000064	maker	gene	72797	73462	.	+	.	ID=Cb.1.00190;Name=Cb.1.00190
scaffold3_100_ref0000093_ref0000064	maker	mRNA	72797	73462	.	+	.	ID=Cb.1.00190-mRNA-1;Parent=Cb.1.00190;Name=Cb.1.00190-mRNA-1
scaffold3_100_ref0000093_ref0000064	maker	exon	72797	73462	.	+	.	ID=Cb.1.00190-mRNA-1:exon:305;Parent=Cb.1.00190-mRNA-1
scaffold3_100_ref0000093_ref0000064	maker	CDS	72797	73462	.	+	0	ID=Cb.1.00190-mRNA-1:cds;Parent=Cb.1.00190-mRNA-1
scaffold3_100_ref0000093_ref0000064	maker	gene	559617	565928	.	+	.	ID=Cb.1.00200;Name=Cb.1.00200
scaffold3_100_ref0000093_ref0000064	maker	mRNA	559617	565928	.	+	.	ID=Cb.1.00200-mRNA-1;Parent=Cb.1.00200;Name=Cb.1.00200-mRNA-1
scaffold3_100_ref0000093_ref0000064	maker	exon	559617	565928	.	+	.	ID=Cb.1.00200-mRNA-1:exon:306;Parent=Cb.1.00200-mRNA-1
scaffold3_100_ref0000093_ref0000064	maker	CDS	559617	565928	.	+	0	ID=Cb.1.00200-mRNA-1:cds;Parent=Cb.1.00200-mRNA-1
scaffold3_100_ref0000093_ref0000064	maker	gene	553346	558505	.	+	.	ID=Cb.1.00210;Name=Cb.1.00210
scaffold3_100_ref0000093_ref0000064	maker	mRNA	553346	558505	.	+	.	ID=Cb.1.00210-mRNA-1;Parent=Cb.1.00210;Name=Cb.1.00210-mRNA-1
scaffold3_100_ref0000093_ref0000064	maker	exon	553346	558505	.	+	.	ID=Cb.1.00210-mRNA-1:exon:307;Parent=Cb.1.00210-mRNA-1
scaffold3_100_ref0000093_ref0000064	maker	CDS	553346	558505	.	+	0	ID=Cb.1.00210-mRNA-1:cds;Parent=Cb.1.00210-mRNA-1
scaffold3_100_ref0000093_ref0000064	maker	gene	585238	586086	.	+	.	ID=Cb.1.00220;Name=Cb.1.00220
scaffold3_100_ref0000093_ref0000064	maker	mRNA	585238	586086	.	+	.	ID=Cb.1.00220-mRNA-1;Parent=Cb.1.00220;Name=Cb.1.00220-mRNA-1
scaffold3_100_ref0000093_ref0000064	maker	exon	585238	586086	.	+	.	ID=Cb.1.00220-mRNA-1:exon:308;Parent=Cb.1.00220-mRNA-1
scaffold3_100_ref0000093_ref0000064	maker	CDS	585238	586086	.	+	0	ID=Cb.1.00220-mRNA-1:cds;Parent=Cb.1.00220-mRNA-1
scaffold3_100_ref0000093_ref0000064	maker	gene	529263	531062	.	+	.	ID=Cb.1.00230;Name=Cb.1.00230
scaffold3_100_ref0000093_ref0000064	maker	mRNA	529263	531062	.	+	.	ID=Cb.1.00230-mRNA-1;Parent=Cb.1.00230;Name=Cb.1.00230-mRNA-1
scaffold3_100_ref0000093_ref0000064	maker	exon	529263	531062	.	+	.	ID=Cb.1.00230-mRNA-1:exon:309;Parent=Cb.1.00230-mRNA-1
scaffold3_100_ref0000093_ref0000064	maker	CDS	529263	531062	.	+	0	ID=Cb.1.00230-mRNA-1:cds;Parent=Cb.1.00230-mRNA-1
scaffold3_100_ref0000093_ref0000064	maker	gene	539700	540680	.	+	.	ID=Cb.1.00240;Name=Cb.1.00240
scaffold3_100_ref0000093_ref0000064	maker	mRNA	539700	540680	.	+	.	ID=Cb.1.00240-mRNA-1;Parent=Cb.1.00240;Name=Cb.1.00240-mRNA-1
scaffold3_100_ref0000093_ref0000064	maker	exon	539700	540680	.	+	.	ID=Cb.1.00240-mRNA-1:exon:310;Parent=Cb.1.00240-mRNA-1
scaffold3_100_ref0000093_ref0000064	maker	CDS	539700	540680	.	+	0	ID=Cb.1.00240-mRNA-1:cds;Parent=Cb.1.00240-mRNA-1
scaffold3_100_ref0000093_ref0000064	maker	gene	55936	57990	.	+	.	ID=Cb.1.00250;Name=Cb.1.00250
scaffold3_100_ref0000093_ref0000064	maker	mRNA	55936	57990	.	+	.	ID=Cb.1.00250-mRNA-1;Parent=Cb.1.00250;Name=Cb.1.00250-mRNA-1
scaffold3_100_ref0000093_ref0000064	maker	exon	55936	57990	.	+	.	ID=Cb.1.00250-mRNA-1:exon:311;Parent=Cb.1.00250-mRNA-1
scaffold3_100_ref0000093_ref0000064	maker	CDS	55936	57990	.	+	0	ID=Cb.1.00250-mRNA-1:cds;Parent=Cb.1.00250-mRNA-1
scaffold3_100_ref0000093_ref0000064	maker	gene	65123	66901	.	+	.	ID=Cb.1.00260;Name=Cb.1.00260
scaffold3_100_ref0000093_ref0000064	maker	mRNA	65123	66901	.	+	.	ID=Cb.1.00260-mRNA-1;Parent=Cb.1.00260;Name=Cb.1.00260-mRNA-1
scaffold3_100_ref0000093_ref0000064	maker	exon	65123	66901	.	+	.	ID=Cb.1.00260-mRNA-1:exon:312;Parent=Cb.1.00260-mRNA-1
scaffold3_100_ref0000093_ref0000064	maker	CDS	65123	66901	.	+	0	ID=Cb.1.00260-mRNA-1:cds;Parent=Cb.1.00260-mRNA-1
scaffold3_100_ref0000093_ref0000064	maker	gene	525268	526521	.	+	.	ID=Cb.1.00270;Name=Cb.1.00270
scaffold3_100_ref0000093_ref0000064	maker	mRNA	525268	526521	.	+	.	ID=Cb.1.00270-mRNA-1;Parent=Cb.1.00270;Name=Cb.1.00270-mRNA-1
scaffold3_100_ref0000093_ref0000064	maker	exon	525268	526521	.	+	.	ID=Cb.1.00270-mRNA-1:exon:313;Parent=Cb.1.00270-mRNA-1
scaffold3_100_ref0000093_ref0000064	maker	CDS	525268	526521	.	+	0	ID=Cb.1.00270-mRNA-1:cds;Parent=Cb.1.00270-mRNA-1
scaffold3_100_ref0000093_ref0000064	maker	gene	568760	571570	.	+	.	ID=Cb.1.00280;Name=Cb.1.00280
scaffold3_100_ref0000093_ref0000064	maker	mRNA	568760	571570	.	+	.	ID=Cb.1.00280-mRNA-1;Parent=Cb.1.00280;Name=Cb.1.00280-mRNA-1
scaffold3_100_ref0000093_ref0000064	maker	exon	568760	571570	.	+	.	ID=Cb.1.00280-mRNA-1:exon:314;Parent=Cb.1.00280-mRNA-1
scaffold3_100_ref0000093_ref0000064	maker	CDS	568760	571570	.	+	0	ID=Cb.1.00280-mRNA-1:cds;Parent=Cb.1.00280-mRNA-1
scaffold3_100_ref0000093_ref0000064	maker	gene	527420	528331	.	+	.	ID=Cb.1.00290;Name=Cb.1.00290
scaffold3_100_ref0000093_ref0000064	maker	mRNA	527420	528331	.	+	.	ID=Cb.1.00290-mRNA-1;Parent=Cb.1.00290;Name=Cb.1.00290-mRNA-1
scaffold3_100_ref0000093_ref0000064	maker	exon	527420	528331	.	+	.	ID=Cb.1.00290-mRNA-1:exon:315;Parent=Cb.1.00290-mRNA-1
scaffold3_100_ref0000093_ref0000064	maker	CDS	527420	528331	.	+	0	ID=Cb.1.00290-mRNA-1:cds;Parent=Cb.1.00290-mRNA-1
scaffold3_100_ref0000093_ref0000064	maker	gene	523800	524696	.	+	.	ID=Cb.1.00300;Name=Cb.1.00300
scaffold3_100_ref0000093_ref0000064	maker	mRNA	523800	524696	.	+	.	ID=Cb.1.00300-mRNA-1;Parent=Cb.1.00300;Name=Cb.1.00300-mRNA-1
scaffold3_100_ref0000093_ref0000064	maker	exon	523800	524696	.	+	.	ID=Cb.1.00300-mRNA-1:exon:316;Parent=Cb.1.00300-mRNA-1
scaffold3_100_ref0000093_ref0000064	maker	CDS	523800	524696	.	+	0	ID=Cb.1.00300-mRNA-1:cds;Parent=Cb.1.00300-mRNA-1
scaffold3_100_ref0000093_ref0000064	maker	gene	550439	552829	.	+	.	ID=Cb.1.00310;Name=Cb.1.00310
scaffold3_100_ref0000093_ref0000064	maker	mRNA	550439	552829	.	+	.	ID=Cb.1.00310-mRNA-1;Parent=Cb.1.00310;Name=Cb.1.00310-mRNA-1
scaffold3_100_ref0000093_ref0000064	maker	exon	550439	552829	.	+	.	ID=Cb.1.00310-mRNA-1:exon:317;Parent=Cb.1.00310-mRNA-1
scaffold3_100_ref0000093_ref0000064	maker	CDS	550439	552829	.	+	0	ID=Cb.1.00310-mRNA-1:cds;Parent=Cb.1.00310-mRNA-1
scaffold3_100_ref0000093_ref0000064	maker	gene	531622	532489	.	+	.	ID=Cb.1.00320;Name=Cb.1.00320
scaffold3_100_ref0000093_ref0000064	maker	mRNA	531622	532489	.	+	.	ID=Cb.1.00320-mRNA-1;Parent=Cb.1.00320;Name=Cb.1.00320-mRNA-1
scaffold3_100_ref0000093_ref0000064	maker	exon	531622	532489	.	+	.	ID=Cb.1.00320-mRNA-1:exon:318;Parent=Cb.1.00320-mRNA-1
scaffold3_100_ref0000093_ref0000064	maker	five_prime_UTR	531622	531727	.	+	.	ID=Cb.1.00320-mRNA-1:five_prime_utr;Parent=Cb.1.00320-mRNA-1
scaffold3_100_ref0000093_ref0000064	maker	CDS	531728	532489	.	+	0	ID=Cb.1.00320-mRNA-1:cds;Parent=Cb.1.00320-mRNA-1
scaffold3_100_ref0000093_ref0000064	maker	gene	533339	534187	.	+	.	ID=Cb.1.00330;Name=Cb.1.00330
scaffold3_100_ref0000093_ref0000064	maker	mRNA	533339	534187	.	+	.	ID=Cb.1.00330-mRNA-1;Parent=Cb.1.00330;Name=Cb.1.00330-mRNA-1
scaffold3_100_ref0000093_ref0000064	maker	exon	533339	534187	.	+	.	ID=Cb.1.00330-mRNA-1:exon:319;Parent=Cb.1.00330-mRNA-1
scaffold3_100_ref0000093_ref0000064	maker	CDS	533339	534187	.	+	0	ID=Cb.1.00330-mRNA-1:cds;Parent=Cb.1.00330-mRNA-1
scaffold3_100_ref0000093_ref0000064	maker	gene	547177	548994	.	+	.	ID=Cb.1.00340;Name=Cb.1.00340
scaffold3_100_ref0000093_ref0000064	maker	mRNA	547177	548994	.	+	.	ID=Cb.1.00340-mRNA-1;Parent=Cb.1.00340;Name=Cb.1.00340-mRNA-1
scaffold3_100_ref0000093_ref0000064	maker	exon	547177	548994	.	+	.	ID=Cb.1.00340-mRNA-1:exon:320;Parent=Cb.1.00340-mRNA-1
scaffold3_100_ref0000093_ref0000064	maker	CDS	547177	548994	.	+	0	ID=Cb.1.00340-mRNA-1:cds;Parent=Cb.1.00340-mRNA-1
scaffold3_100_ref0000093_ref0000064	maker	gene	580463	581287	.	+	.	ID=Cb.1.00350;Name=Cb.1.00350
scaffold3_100_ref0000093_ref0000064	maker	mRNA	580463	581287	.	+	.	ID=Cb.1.00350-mRNA-1;Parent=Cb.1.00350;Name=Cb.1.00350-mRNA-1
scaffold3_100_ref0000093_ref0000064	maker	exon	580463	581287	.	+	.	ID=Cb.1.00350-mRNA-1:exon:321;Parent=Cb.1.00350-mRNA-1
scaffold3_100_ref0000093_ref0000064	maker	CDS	580463	581287	.	+	0	ID=Cb.1.00350-mRNA-1:cds;Parent=Cb.1.00350-mRNA-1
scaffold3_100_ref0000093_ref0000064	maker	gene	517234	518210	.	+	.	ID=Cb.1.00360;Name=Cb.1.00360
scaffold3_100_ref0000093_ref0000064	maker	mRNA	517234	518210	.	+	.	ID=Cb.1.00360-mRNA-1;Parent=Cb.1.00360;Name=Cb.1.00360-mRNA-1
scaffold3_100_ref0000093_ref0000064	maker	exon	517234	517497	.	+	.	ID=Cb.1.00360-mRNA-1:exon:322;Parent=Cb.1.00360-mRNA-1
scaffold3_100_ref0000093_ref0000064	maker	exon	517845	518210	.	+	.	ID=Cb.1.00360-mRNA-1:exon:323;Parent=Cb.1.00360-mRNA-1
scaffold3_100_ref0000093_ref0000064	maker	CDS	517234	517497	.	+	0	ID=Cb.1.00360-mRNA-1:cds;Parent=Cb.1.00360-mRNA-1
scaffold3_100_ref0000093_ref0000064	maker	CDS	517845	518210	.	+	0	ID=Cb.1.00360-mRNA-1:cds;Parent=Cb.1.00360-mRNA-1
scaffold3_100_ref0000093_ref0000064	maker	gene	512803	513189	.	+	.	ID=Cb.1.00370;Name=Cb.1.00370
scaffold3_100_ref0000093_ref0000064	maker	mRNA	512803	513189	.	+	.	ID=Cb.1.00370-mRNA-1;Parent=Cb.1.00370;Name=Cb.1.00370-mRNA-1
scaffold3_100_ref0000093_ref0000064	maker	exon	512803	513189	.	+	.	ID=Cb.1.00370-mRNA-1:exon:324;Parent=Cb.1.00370-mRNA-1
scaffold3_100_ref0000093_ref0000064	maker	CDS	512803	513189	.	+	0	ID=Cb.1.00370-mRNA-1:cds;Parent=Cb.1.00370-mRNA-1
scaffold3_100_ref0000093_ref0000064	maker	gene	473718	475050	.	+	.	ID=Cb.1.00380;Name=Cb.1.00380
scaffold3_100_ref0000093_ref0000064	maker	mRNA	473718	475050	.	+	.	ID=Cb.1.00380-mRNA-1;Parent=Cb.1.00380;Name=Cb.1.00380-mRNA-1
scaffold3_100_ref0000093_ref0000064	maker	exon	473718	474257	.	+	.	ID=Cb.1.00380-mRNA-1:exon:325;Parent=Cb.1.00380-mRNA-1
scaffold3_100_ref0000093_ref0000064	maker	exon	474811	475050	.	+	.	ID=Cb.1.00380-mRNA-1:exon:326;Parent=Cb.1.00380-mRNA-1
scaffold3_100_ref0000093_ref0000064	maker	CDS	473718	474257	.	+	0	ID=Cb.1.00380-mRNA-1:cds;Parent=Cb.1.00380-mRNA-1
scaffold3_100_ref0000093_ref0000064	maker	CDS	474811	475050	.	+	0	ID=Cb.1.00380-mRNA-1:cds;Parent=Cb.1.00380-mRNA-1
scaffold3_100_ref0000093_ref0000064	maker	gene	499660	512216	.	+	.	ID=Cb.1.00390;Name=Cb.1.00390
scaffold3_100_ref0000093_ref0000064	maker	mRNA	499660	512216	.	+	.	ID=Cb.1.00390-mRNA-1;Parent=Cb.1.00390;Name=Cb.1.00390-mRNA-1
scaffold3_100_ref0000093_ref0000064	maker	exon	499660	499683	.	+	.	ID=Cb.1.00390-mRNA-1:exon:327;Parent=Cb.1.00390-mRNA-1
scaffold3_100_ref0000093_ref0000064	maker	exon	500280	500396	.	+	.	ID=Cb.1.00390-mRNA-1:exon:328;Parent=Cb.1.00390-mRNA-1
scaffold3_100_ref0000093_ref0000064	maker	exon	500524	500654	.	+	.	ID=Cb.1.00390-mRNA-1:exon:329;Parent=Cb.1.00390-mRNA-1
scaffold3_100_ref0000093_ref0000064	maker	exon	500680	500741	.	+	.	ID=Cb.1.00390-mRNA-1:exon:330;Parent=Cb.1.00390-mRNA-1
scaffold3_100_ref0000093_ref0000064	maker	exon	500785	500971	.	+	.	ID=Cb.1.00390-mRNA-1:exon:331;Parent=Cb.1.00390-mRNA-1
scaffold3_100_ref0000093_ref0000064	maker	exon	501023	501095	.	+	.	ID=Cb.1.00390-mRNA-1:exon:332;Parent=Cb.1.00390-mRNA-1
scaffold3_100_ref0000093_ref0000064	maker	exon	501249	501319	.	+	.	ID=Cb.1.00390-mRNA-1:exon:333;Parent=Cb.1.00390-mRNA-1
scaffold3_100_ref0000093_ref0000064	maker	exon	501354	501882	.	+	.	ID=Cb.1.00390-mRNA-1:exon:334;Parent=Cb.1.00390-mRNA-1
scaffold3_100_ref0000093_ref0000064	maker	exon	503197	503472	.	+	.	ID=Cb.1.00390-mRNA-1:exon:335;Parent=Cb.1.00390-mRNA-1
scaffold3_100_ref0000093_ref0000064	maker	exon	503504	503664	.	+	.	ID=Cb.1.00390-mRNA-1:exon:336;Parent=Cb.1.00390-mRNA-1
scaffold3_100_ref0000093_ref0000064	maker	exon	503708	503921	.	+	.	ID=Cb.1.00390-mRNA-1:exon:337;Parent=Cb.1.00390-mRNA-1
scaffold3_100_ref0000093_ref0000064	maker	exon	503956	504082	.	+	.	ID=Cb.1.00390-mRNA-1:exon:338;Parent=Cb.1.00390-mRNA-1
scaffold3_100_ref0000093_ref0000064	maker	exon	504128	504203	.	+	.	ID=Cb.1.00390-mRNA-1:exon:339;Parent=Cb.1.00390-mRNA-1
scaffold3_100_ref0000093_ref0000064	maker	exon	504250	504356	.	+	.	ID=Cb.1.00390-mRNA-1:exon:340;Parent=Cb.1.00390-mRNA-1
scaffold3_100_ref0000093_ref0000064	maker	exon	504412	504571	.	+	.	ID=Cb.1.00390-mRNA-1:exon:341;Parent=Cb.1.00390-mRNA-1
scaffold3_100_ref0000093_ref0000064	maker	exon	504623	504896	.	+	.	ID=Cb.1.00390-mRNA-1:exon:342;Parent=Cb.1.00390-mRNA-1
scaffold3_100_ref0000093_ref0000064	maker	exon	504935	504988	.	+	.	ID=Cb.1.00390-mRNA-1:exon:343;Parent=Cb.1.00390-mRNA-1
scaffold3_100_ref0000093_ref0000064	maker	exon	505016	505068	.	+	.	ID=Cb.1.00390-mRNA-1:exon:344;Parent=Cb.1.00390-mRNA-1
scaffold3_100_ref0000093_ref0000064	maker	exon	505107	505348	.	+	.	ID=Cb.1.00390-mRNA-1:exon:345;Parent=Cb.1.00390-mRNA-1
scaffold3_100_ref0000093_ref0000064	maker	exon	505378	505497	.	+	.	ID=Cb.1.00390-mRNA-1:exon:346;Parent=Cb.1.00390-mRNA-1
scaffold3_100_ref0000093_ref0000064	maker	exon	505553	505786	.	+	.	ID=Cb.1.00390-mRNA-1:exon:347;Parent=Cb.1.00390-mRNA-1
scaffold3_100_ref0000093_ref0000064	maker	exon	509812	512216	.	+	.	ID=Cb.1.00390-mRNA-1:exon:348;Parent=Cb.1.00390-mRNA-1
scaffold3_100_ref0000093_ref0000064	maker	CDS	499660	499683	.	+	0	ID=Cb.1.00390-mRNA-1:cds;Parent=Cb.1.00390-mRNA-1
scaffold3_100_ref0000093_ref0000064	maker	CDS	500280	500396	.	+	0	ID=Cb.1.00390-mRNA-1:cds;Parent=Cb.1.00390-mRNA-1
scaffold3_100_ref0000093_ref0000064	maker	CDS	500524	500654	.	+	0	ID=Cb.1.00390-mRNA-1:cds;Parent=Cb.1.00390-mRNA-1
scaffold3_100_ref0000093_ref0000064	maker	CDS	500680	500741	.	+	1	ID=Cb.1.00390-mRNA-1:cds;Parent=Cb.1.00390-mRNA-1
scaffold3_100_ref0000093_ref0000064	maker	CDS	500785	500971	.	+	2	ID=Cb.1.00390-mRNA-1:cds;Parent=Cb.1.00390-mRNA-1
scaffold3_100_ref0000093_ref0000064	maker	CDS	501023	501095	.	+	1	ID=Cb.1.00390-mRNA-1:cds;Parent=Cb.1.00390-mRNA-1
scaffold3_100_ref0000093_ref0000064	maker	CDS	501249	501319	.	+	0	ID=Cb.1.00390-mRNA-1:cds;Parent=Cb.1.00390-mRNA-1
scaffold3_100_ref0000093_ref0000064	maker	CDS	501354	501882	.	+	1	ID=Cb.1.00390-mRNA-1:cds;Parent=Cb.1.00390-mRNA-1
scaffold3_100_ref0000093_ref0000064	maker	CDS	503197	503472	.	+	0	ID=Cb.1.00390-mRNA-1:cds;Parent=Cb.1.00390-mRNA-1
scaffold3_100_ref0000093_ref0000064	maker	CDS	503504	503664	.	+	0	ID=Cb.1.00390-mRNA-1:cds;Parent=Cb.1.00390-mRNA-1
scaffold3_100_ref0000093_ref0000064	maker	CDS	503708	503921	.	+	1	ID=Cb.1.00390-mRNA-1:cds;Parent=Cb.1.00390-mRNA-1
scaffold3_100_ref0000093_ref0000064	maker	CDS	503956	504082	.	+	0	ID=Cb.1.00390-mRNA-1:cds;Parent=Cb.1.00390-mRNA-1
scaffold3_100_ref0000093_ref0000064	maker	CDS	504128	504203	.	+	2	ID=Cb.1.00390-mRNA-1:cds;Parent=Cb.1.00390-mRNA-1
scaffold3_100_ref0000093_ref0000064	maker	CDS	504250	504356	.	+	1	ID=Cb.1.00390-mRNA-1:cds;Parent=Cb.1.00390-mRNA-1
scaffold3_100_ref0000093_ref0000064	maker	CDS	504412	504571	.	+	2	ID=Cb.1.00390-mRNA-1:cds;Parent=Cb.1.00390-mRNA-1
scaffold3_100_ref0000093_ref0000064	maker	CDS	504623	504896	.	+	1	ID=Cb.1.00390-mRNA-1:cds;Parent=Cb.1.00390-mRNA-1
scaffold3_100_ref0000093_ref0000064	maker	CDS	504935	504988	.	+	0	ID=Cb.1.00390-mRNA-1:cds;Parent=Cb.1.00390-mRNA-1
scaffold3_100_ref0000093_ref0000064	maker	CDS	505016	505068	.	+	0	ID=Cb.1.00390-mRNA-1:cds;Parent=Cb.1.00390-mRNA-1
scaffold3_100_ref0000093_ref0000064	maker	CDS	505107	505348	.	+	1	ID=Cb.1.00390-mRNA-1:cds;Parent=Cb.1.00390-mRNA-1
scaffold3_100_ref0000093_ref0000064	maker	CDS	505378	505497	.	+	2	ID=Cb.1.00390-mRNA-1:cds;Parent=Cb.1.00390-mRNA-1
scaffold3_100_ref0000093_ref0000064	maker	CDS	505553	505786	.	+	2	ID=Cb.1.00390-mRNA-1:cds;Parent=Cb.1.00390-mRNA-1
scaffold3_100_ref0000093_ref0000064	maker	CDS	509812	512216	.	+	2	ID=Cb.1.00390-mRNA-1:cds;Parent=Cb.1.00390-mRNA-1
scaffold3_100_ref0000093_ref0000064	maker	gene	20868	25916	.	+	.	ID=Cb.1.00400;Name=Cb.1.00400
scaffold3_100_ref0000093_ref0000064	maker	mRNA	20868	25916	.	+	.	ID=Cb.1.00400-mRNA-1;Parent=Cb.1.00400;Name=Cb.1.00400-mRNA-1
scaffold3_100_ref0000093_ref0000064	maker	exon	20868	22221	.	+	.	ID=Cb.1.00400-mRNA-1:exon:349;Parent=Cb.1.00400-mRNA-1
scaffold3_100_ref0000093_ref0000064	maker	exon	22265	22371	.	+	.	ID=Cb.1.00400-mRNA-1:exon:350;Parent=Cb.1.00400-mRNA-1
scaffold3_100_ref0000093_ref0000064	maker	exon	22401	22580	.	+	.	ID=Cb.1.00400-mRNA-1:exon:351;Parent=Cb.1.00400-mRNA-1
scaffold3_100_ref0000093_ref0000064	maker	exon	22610	22700	.	+	.	ID=Cb.1.00400-mRNA-1:exon:352;Parent=Cb.1.00400-mRNA-1
scaffold3_100_ref0000093_ref0000064	maker	exon	22755	22819	.	+	.	ID=Cb.1.00400-mRNA-1:exon:353;Parent=Cb.1.00400-mRNA-1
scaffold3_100_ref0000093_ref0000064	maker	exon	22849	23178	.	+	.	ID=Cb.1.00400-mRNA-1:exon:354;Parent=Cb.1.00400-mRNA-1
scaffold3_100_ref0000093_ref0000064	maker	exon	23238	23387	.	+	.	ID=Cb.1.00400-mRNA-1:exon:355;Parent=Cb.1.00400-mRNA-1
scaffold3_100_ref0000093_ref0000064	maker	exon	23417	23477	.	+	.	ID=Cb.1.00400-mRNA-1:exon:356;Parent=Cb.1.00400-mRNA-1
scaffold3_100_ref0000093_ref0000064	maker	exon	23519	23565	.	+	.	ID=Cb.1.00400-mRNA-1:exon:357;Parent=Cb.1.00400-mRNA-1
scaffold3_100_ref0000093_ref0000064	maker	exon	23595	23835	.	+	.	ID=Cb.1.00400-mRNA-1:exon:358;Parent=Cb.1.00400-mRNA-1
scaffold3_100_ref0000093_ref0000064	maker	exon	23859	23955	.	+	.	ID=Cb.1.00400-mRNA-1:exon:359;Parent=Cb.1.00400-mRNA-1
scaffold3_100_ref0000093_ref0000064	maker	exon	23985	24166	.	+	.	ID=Cb.1.00400-mRNA-1:exon:360;Parent=Cb.1.00400-mRNA-1
scaffold3_100_ref0000093_ref0000064	maker	exon	24196	24348	.	+	.	ID=Cb.1.00400-mRNA-1:exon:361;Parent=Cb.1.00400-mRNA-1
scaffold3_100_ref0000093_ref0000064	maker	exon	24405	24490	.	+	.	ID=Cb.1.00400-mRNA-1:exon:362;Parent=Cb.1.00400-mRNA-1
scaffold3_100_ref0000093_ref0000064	maker	exon	24520	24699	.	+	.	ID=Cb.1.00400-mRNA-1:exon:363;Parent=Cb.1.00400-mRNA-1
scaffold3_100_ref0000093_ref0000064	maker	exon	24729	25916	.	+	.	ID=Cb.1.00400-mRNA-1:exon:364;Parent=Cb.1.00400-mRNA-1
scaffold3_100_ref0000093_ref0000064	maker	CDS	20868	22221	.	+	0	ID=Cb.1.00400-mRNA-1:cds;Parent=Cb.1.00400-mRNA-1
scaffold3_100_ref0000093_ref0000064	maker	CDS	22265	22371	.	+	2	ID=Cb.1.00400-mRNA-1:cds;Parent=Cb.1.00400-mRNA-1
scaffold3_100_ref0000093_ref0000064	maker	CDS	22401	22580	.	+	0	ID=Cb.1.00400-mRNA-1:cds;Parent=Cb.1.00400-mRNA-1
scaffold3_100_ref0000093_ref0000064	maker	CDS	22610	22700	.	+	0	ID=Cb.1.00400-mRNA-1:cds;Parent=Cb.1.00400-mRNA-1
scaffold3_100_ref0000093_ref0000064	maker	CDS	22755	22819	.	+	2	ID=Cb.1.00400-mRNA-1:cds;Parent=Cb.1.00400-mRNA-1
scaffold3_100_ref0000093_ref0000064	maker	CDS	22849	23178	.	+	0	ID=Cb.1.00400-mRNA-1:cds;Parent=Cb.1.00400-mRNA-1
scaffold3_100_ref0000093_ref0000064	maker	CDS	23238	23387	.	+	0	ID=Cb.1.00400-mRNA-1:cds;Parent=Cb.1.00400-mRNA-1
scaffold3_100_ref0000093_ref0000064	maker	CDS	23417	23477	.	+	0	ID=Cb.1.00400-mRNA-1:cds;Parent=Cb.1.00400-mRNA-1
scaffold3_100_ref0000093_ref0000064	maker	CDS	23519	23565	.	+	2	ID=Cb.1.00400-mRNA-1:cds;Parent=Cb.1.00400-mRNA-1
scaffold3_100_ref0000093_ref0000064	maker	CDS	23595	23835	.	+	0	ID=Cb.1.00400-mRNA-1:cds;Parent=Cb.1.00400-mRNA-1
scaffold3_100_ref0000093_ref0000064	maker	CDS	23859	23955	.	+	2	ID=Cb.1.00400-mRNA-1:cds;Parent=Cb.1.00400-mRNA-1
scaffold3_100_ref0000093_ref0000064	maker	CDS	23985	24166	.	+	1	ID=Cb.1.00400-mRNA-1:cds;Parent=Cb.1.00400-mRNA-1
scaffold3_100_ref0000093_ref0000064	maker	CDS	24196	24348	.	+	2	ID=Cb.1.00400-mRNA-1:cds;Parent=Cb.1.00400-mRNA-1
scaffold3_100_ref0000093_ref0000064	maker	CDS	24405	24490	.	+	2	ID=Cb.1.00400-mRNA-1:cds;Parent=Cb.1.00400-mRNA-1
scaffold3_100_ref0000093_ref0000064	maker	CDS	24520	24699	.	+	0	ID=Cb.1.00400-mRNA-1:cds;Parent=Cb.1.00400-mRNA-1
scaffold3_100_ref0000093_ref0000064	maker	CDS	24729	25916	.	+	0	ID=Cb.1.00400-mRNA-1:cds;Parent=Cb.1.00400-mRNA-1
scaffold3_100_ref0000093_ref0000064	maker	gene	30221	37214	.	+	.	ID=Cb.1.00410;Name=Cb.1.00410
scaffold3_100_ref0000093_ref0000064	maker	mRNA	30221	37214	.	+	.	ID=Cb.1.00410-mRNA-1;Parent=Cb.1.00410;Name=Cb.1.00410-mRNA-1
scaffold3_100_ref0000093_ref0000064	maker	exon	30221	30479	.	+	.	ID=Cb.1.00410-mRNA-1:exon:365;Parent=Cb.1.00410-mRNA-1
scaffold3_100_ref0000093_ref0000064	maker	exon	36889	37214	.	+	.	ID=Cb.1.00410-mRNA-1:exon:366;Parent=Cb.1.00410-mRNA-1
scaffold3_100_ref0000093_ref0000064	maker	CDS	30221	30479	.	+	0	ID=Cb.1.00410-mRNA-1:cds;Parent=Cb.1.00410-mRNA-1
scaffold3_100_ref0000093_ref0000064	maker	CDS	36889	37214	.	+	2	ID=Cb.1.00410-mRNA-1:cds;Parent=Cb.1.00410-mRNA-1
scaffold3_100_ref0000093_ref0000064	maker	gene	59616	64418	.	+	.	ID=Cb.1.00420;Name=Cb.1.00420
scaffold3_100_ref0000093_ref0000064	maker	mRNA	59616	64418	.	+	.	ID=Cb.1.00420-mRNA-1;Parent=Cb.1.00420;Name=Cb.1.00420-mRNA-1
scaffold3_100_ref0000093_ref0000064	maker	exon	59616	64418	.	+	.	ID=Cb.1.00420-mRNA-1:exon:367;Parent=Cb.1.00420-mRNA-1
scaffold3_100_ref0000093_ref0000064	maker	CDS	59616	64418	.	+	0	ID=Cb.1.00420-mRNA-1:cds;Parent=Cb.1.00420-mRNA-1
scaffold3_100_ref0000093_ref0000064	maker	gene	6482	19849	.	+	.	ID=Cb.1.00430;Name=Cb.1.00430
scaffold3_100_ref0000093_ref0000064	maker	mRNA	6482	19849	.	+	.	ID=Cb.1.00430-mRNA-1;Parent=Cb.1.00430;Name=Cb.1.00430-mRNA-1
scaffold3_100_ref0000093_ref0000064	maker	exon	6482	6510	.	+	.	ID=Cb.1.00430-mRNA-1:exon:368;Parent=Cb.1.00430-mRNA-1
scaffold3_100_ref0000093_ref0000064	maker	exon	6539	6554	.	+	.	ID=Cb.1.00430-mRNA-1:exon:369;Parent=Cb.1.00430-mRNA-1
scaffold3_100_ref0000093_ref0000064	maker	exon	6593	6639	.	+	.	ID=Cb.1.00430-mRNA-1:exon:370;Parent=Cb.1.00430-mRNA-1
scaffold3_100_ref0000093_ref0000064	maker	exon	6669	6742	.	+	.	ID=Cb.1.00430-mRNA-1:exon:371;Parent=Cb.1.00430-mRNA-1
scaffold3_100_ref0000093_ref0000064	maker	exon	6772	6866	.	+	.	ID=Cb.1.00430-mRNA-1:exon:372;Parent=Cb.1.00430-mRNA-1
scaffold3_100_ref0000093_ref0000064	maker	exon	6899	6949	.	+	.	ID=Cb.1.00430-mRNA-1:exon:373;Parent=Cb.1.00430-mRNA-1
scaffold3_100_ref0000093_ref0000064	maker	exon	6980	7071	.	+	.	ID=Cb.1.00430-mRNA-1:exon:374;Parent=Cb.1.00430-mRNA-1
scaffold3_100_ref0000093_ref0000064	maker	exon	7107	7346	.	+	.	ID=Cb.1.00430-mRNA-1:exon:375;Parent=Cb.1.00430-mRNA-1
scaffold3_100_ref0000093_ref0000064	maker	exon	7380	7457	.	+	.	ID=Cb.1.00430-mRNA-1:exon:376;Parent=Cb.1.00430-mRNA-1
scaffold3_100_ref0000093_ref0000064	maker	exon	7491	7760	.	+	.	ID=Cb.1.00430-mRNA-1:exon:377;Parent=Cb.1.00430-mRNA-1
scaffold3_100_ref0000093_ref0000064	maker	exon	7812	7886	.	+	.	ID=Cb.1.00430-mRNA-1:exon:378;Parent=Cb.1.00430-mRNA-1
scaffold3_100_ref0000093_ref0000064	maker	exon	7913	8009	.	+	.	ID=Cb.1.00430-mRNA-1:exon:379;Parent=Cb.1.00430-mRNA-1
scaffold3_100_ref0000093_ref0000064	maker	exon	8047	8253	.	+	.	ID=Cb.1.00430-mRNA-1:exon:380;Parent=Cb.1.00430-mRNA-1
scaffold3_100_ref0000093_ref0000064	maker	exon	8280	8450	.	+	.	ID=Cb.1.00430-mRNA-1:exon:381;Parent=Cb.1.00430-mRNA-1
scaffold3_100_ref0000093_ref0000064	maker	exon	8500	8620	.	+	.	ID=Cb.1.00430-mRNA-1:exon:382;Parent=Cb.1.00430-mRNA-1
scaffold3_100_ref0000093_ref0000064	maker	exon	8656	8733	.	+	.	ID=Cb.1.00430-mRNA-1:exon:383;Parent=Cb.1.00430-mRNA-1
scaffold3_100_ref0000093_ref0000064	maker	exon	8762	8853	.	+	.	ID=Cb.1.00430-mRNA-1:exon:384;Parent=Cb.1.00430-mRNA-1
scaffold3_100_ref0000093_ref0000064	maker	exon	8883	9059	.	+	.	ID=Cb.1.00430-mRNA-1:exon:385;Parent=Cb.1.00430-mRNA-1
scaffold3_100_ref0000093_ref0000064	maker	exon	9091	9252	.	+	.	ID=Cb.1.00430-mRNA-1:exon:386;Parent=Cb.1.00430-mRNA-1
scaffold3_100_ref0000093_ref0000064	maker	exon	9297	9561	.	+	.	ID=Cb.1.00430-mRNA-1:exon:387;Parent=Cb.1.00430-mRNA-1
scaffold3_100_ref0000093_ref0000064	maker	exon	9592	9706	.	+	.	ID=Cb.1.00430-mRNA-1:exon:388;Parent=Cb.1.00430-mRNA-1
scaffold3_100_ref0000093_ref0000064	maker	exon	9745	10080	.	+	.	ID=Cb.1.00430-mRNA-1:exon:389;Parent=Cb.1.00430-mRNA-1
scaffold3_100_ref0000093_ref0000064	maker	exon	10107	10314	.	+	.	ID=Cb.1.00430-mRNA-1:exon:390;Parent=Cb.1.00430-mRNA-1
scaffold3_100_ref0000093_ref0000064	maker	exon	10358	10506	.	+	.	ID=Cb.1.00430-mRNA-1:exon:391;Parent=Cb.1.00430-mRNA-1
scaffold3_100_ref0000093_ref0000064	maker	exon	10548	10616	.	+	.	ID=Cb.1.00430-mRNA-1:exon:392;Parent=Cb.1.00430-mRNA-1
scaffold3_100_ref0000093_ref0000064	maker	exon	10648	10699	.	+	.	ID=Cb.1.00430-mRNA-1:exon:393;Parent=Cb.1.00430-mRNA-1
scaffold3_100_ref0000093_ref0000064	maker	exon	10723	10840	.	+	.	ID=Cb.1.00430-mRNA-1:exon:394;Parent=Cb.1.00430-mRNA-1
scaffold3_100_ref0000093_ref0000064	maker	exon	10871	11061	.	+	.	ID=Cb.1.00430-mRNA-1:exon:395;Parent=Cb.1.00430-mRNA-1
scaffold3_100_ref0000093_ref0000064	maker	exon	11100	12298	.	+	.	ID=Cb.1.00430-mRNA-1:exon:396;Parent=Cb.1.00430-mRNA-1
scaffold3_100_ref0000093_ref0000064	maker	exon	12332	12377	.	+	.	ID=Cb.1.00430-mRNA-1:exon:397;Parent=Cb.1.00430-mRNA-1
scaffold3_100_ref0000093_ref0000064	maker	exon	12418	12450	.	+	.	ID=Cb.1.00430-mRNA-1:exon:398;Parent=Cb.1.00430-mRNA-1
scaffold3_100_ref0000093_ref0000064	maker	exon	12486	12526	.	+	.	ID=Cb.1.00430-mRNA-1:exon:399;Parent=Cb.1.00430-mRNA-1
scaffold3_100_ref0000093_ref0000064	maker	exon	12562	12710	.	+	.	ID=Cb.1.00430-mRNA-1:exon:400;Parent=Cb.1.00430-mRNA-1
scaffold3_100_ref0000093_ref0000064	maker	exon	12739	12894	.	+	.	ID=Cb.1.00430-mRNA-1:exon:401;Parent=Cb.1.00430-mRNA-1
scaffold3_100_ref0000093_ref0000064	maker	exon	12929	13089	.	+	.	ID=Cb.1.00430-mRNA-1:exon:402;Parent=Cb.1.00430-mRNA-1
scaffold3_100_ref0000093_ref0000064	maker	exon	13116	16636	.	+	.	ID=Cb.1.00430-mRNA-1:exon:403;Parent=Cb.1.00430-mRNA-1
scaffold3_100_ref0000093_ref0000064	maker	exon	16677	16743	.	+	.	ID=Cb.1.00430-mRNA-1:exon:404;Parent=Cb.1.00430-mRNA-1
scaffold3_100_ref0000093_ref0000064	maker	exon	16779	16990	.	+	.	ID=Cb.1.00430-mRNA-1:exon:405;Parent=Cb.1.00430-mRNA-1
scaffold3_100_ref0000093_ref0000064	maker	exon	17023	19849	.	+	.	ID=Cb.1.00430-mRNA-1:exon:406;Parent=Cb.1.00430-mRNA-1
scaffold3_100_ref0000093_ref0000064	maker	CDS	6482	6510	.	+	0	ID=Cb.1.00430-mRNA-1:cds;Parent=Cb.1.00430-mRNA-1
scaffold3_100_ref0000093_ref0000064	maker	CDS	6539	6554	.	+	1	ID=Cb.1.00430-mRNA-1:cds;Parent=Cb.1.00430-mRNA-1
scaffold3_100_ref0000093_ref0000064	maker	CDS	6593	6639	.	+	0	ID=Cb.1.00430-mRNA-1:cds;Parent=Cb.1.00430-mRNA-1
scaffold3_100_ref0000093_ref0000064	maker	CDS	6669	6742	.	+	1	ID=Cb.1.00430-mRNA-1:cds;Parent=Cb.1.00430-mRNA-1
scaffold3_100_ref0000093_ref0000064	maker	CDS	6772	6866	.	+	2	ID=Cb.1.00430-mRNA-1:cds;Parent=Cb.1.00430-mRNA-1
scaffold3_100_ref0000093_ref0000064	maker	CDS	6899	6949	.	+	0	ID=Cb.1.00430-mRNA-1:cds;Parent=Cb.1.00430-mRNA-1
scaffold3_100_ref0000093_ref0000064	maker	CDS	6980	7071	.	+	0	ID=Cb.1.00430-mRNA-1:cds;Parent=Cb.1.00430-mRNA-1
scaffold3_100_ref0000093_ref0000064	maker	CDS	7107	7346	.	+	1	ID=Cb.1.00430-mRNA-1:cds;Parent=Cb.1.00430-mRNA-1
scaffold3_100_ref0000093_ref0000064	maker	CDS	7380	7457	.	+	1	ID=Cb.1.00430-mRNA-1:cds;Parent=Cb.1.00430-mRNA-1
scaffold3_100_ref0000093_ref0000064	maker	CDS	7491	7760	.	+	1	ID=Cb.1.00430-mRNA-1:cds;Parent=Cb.1.00430-mRNA-1
scaffold3_100_ref0000093_ref0000064	maker	CDS	7812	7886	.	+	1	ID=Cb.1.00430-mRNA-1:cds;Parent=Cb.1.00430-mRNA-1
scaffold3_100_ref0000093_ref0000064	maker	CDS	7913	8009	.	+	1	ID=Cb.1.00430-mRNA-1:cds;Parent=Cb.1.00430-mRNA-1
scaffold3_100_ref0000093_ref0000064	maker	CDS	8047	8253	.	+	0	ID=Cb.1.00430-mRNA-1:cds;Parent=Cb.1.00430-mRNA-1
scaffold3_100_ref0000093_ref0000064	maker	CDS	8280	8450	.	+	0	ID=Cb.1.00430-mRNA-1:cds;Parent=Cb.1.00430-mRNA-1
scaffold3_100_ref0000093_ref0000064	maker	CDS	8500	8620	.	+	0	ID=Cb.1.00430-mRNA-1:cds;Parent=Cb.1.00430-mRNA-1
scaffold3_100_ref0000093_ref0000064	maker	CDS	8656	8733	.	+	2	ID=Cb.1.00430-mRNA-1:cds;Parent=Cb.1.00430-mRNA-1
scaffold3_100_ref0000093_ref0000064	maker	CDS	8762	8853	.	+	2	ID=Cb.1.00430-mRNA-1:cds;Parent=Cb.1.00430-mRNA-1
scaffold3_100_ref0000093_ref0000064	maker	CDS	8883	9059	.	+	0	ID=Cb.1.00430-mRNA-1:cds;Parent=Cb.1.00430-mRNA-1
scaffold3_100_ref0000093_ref0000064	maker	CDS	9091	9252	.	+	0	ID=Cb.1.00430-mRNA-1:cds;Parent=Cb.1.00430-mRNA-1
scaffold3_100_ref0000093_ref0000064	maker	CDS	9297	9561	.	+	0	ID=Cb.1.00430-mRNA-1:cds;Parent=Cb.1.00430-mRNA-1
scaffold3_100_ref0000093_ref0000064	maker	CDS	9592	9706	.	+	2	ID=Cb.1.00430-mRNA-1:cds;Parent=Cb.1.00430-mRNA-1
scaffold3_100_ref0000093_ref0000064	maker	CDS	9745	10080	.	+	1	ID=Cb.1.00430-mRNA-1:cds;Parent=Cb.1.00430-mRNA-1
scaffold3_100_ref0000093_ref0000064	maker	CDS	10107	10314	.	+	1	ID=Cb.1.00430-mRNA-1:cds;Parent=Cb.1.00430-mRNA-1
scaffold3_100_ref0000093_ref0000064	maker	CDS	10358	10506	.	+	0	ID=Cb.1.00430-mRNA-1:cds;Parent=Cb.1.00430-mRNA-1
scaffold3_100_ref0000093_ref0000064	maker	CDS	10548	10616	.	+	1	ID=Cb.1.00430-mRNA-1:cds;Parent=Cb.1.00430-mRNA-1
scaffold3_100_ref0000093_ref0000064	maker	CDS	10648	10699	.	+	1	ID=Cb.1.00430-mRNA-1:cds;Parent=Cb.1.00430-mRNA-1
scaffold3_100_ref0000093_ref0000064	maker	CDS	10723	10840	.	+	0	ID=Cb.1.00430-mRNA-1:cds;Parent=Cb.1.00430-mRNA-1
scaffold3_100_ref0000093_ref0000064	maker	CDS	10871	11061	.	+	2	ID=Cb.1.00430-mRNA-1:cds;Parent=Cb.1.00430-mRNA-1
scaffold3_100_ref0000093_ref0000064	maker	CDS	11100	12298	.	+	0	ID=Cb.1.00430-mRNA-1:cds;Parent=Cb.1.00430-mRNA-1
scaffold3_100_ref0000093_ref0000064	maker	CDS	12332	12377	.	+	1	ID=Cb.1.00430-mRNA-1:cds;Parent=Cb.1.00430-mRNA-1
scaffold3_100_ref0000093_ref0000064	maker	CDS	12418	12450	.	+	0	ID=Cb.1.00430-mRNA-1:cds;Parent=Cb.1.00430-mRNA-1
scaffold3_100_ref0000093_ref0000064	maker	CDS	12486	12526	.	+	0	ID=Cb.1.00430-mRNA-1:cds;Parent=Cb.1.00430-mRNA-1
scaffold3_100_ref0000093_ref0000064	maker	CDS	12562	12710	.	+	1	ID=Cb.1.00430-mRNA-1:cds;Parent=Cb.1.00430-mRNA-1
scaffold3_100_ref0000093_ref0000064	maker	CDS	12739	12894	.	+	2	ID=Cb.1.00430-mRNA-1:cds;Parent=Cb.1.00430-mRNA-1
scaffold3_100_ref0000093_ref0000064	maker	CDS	12929	13089	.	+	2	ID=Cb.1.00430-mRNA-1:cds;Parent=Cb.1.00430-mRNA-1
scaffold3_100_ref0000093_ref0000064	maker	CDS	13116	16636	.	+	0	ID=Cb.1.00430-mRNA-1:cds;Parent=Cb.1.00430-mRNA-1
scaffold3_100_ref0000093_ref0000064	maker	CDS	16677	16743	.	+	1	ID=Cb.1.00430-mRNA-1:cds;Parent=Cb.1.00430-mRNA-1
scaffold3_100_ref0000093_ref0000064	maker	CDS	16779	16990	.	+	0	ID=Cb.1.00430-mRNA-1:cds;Parent=Cb.1.00430-mRNA-1
scaffold3_100_ref0000093_ref0000064	maker	CDS	17023	19849	.	+	1	ID=Cb.1.00430-mRNA-1:cds;Parent=Cb.1.00430-mRNA-1
scaffold3_100_ref0000093_ref0000064	maker	gene	566525	567907	.	+	.	ID=Cb.1.00440;Name=Cb.1.00440
scaffold3_100_ref0000093_ref0000064	maker	mRNA	566525	567907	.	+	.	ID=Cb.1.00440-mRNA-1;Parent=Cb.1.00440;Name=Cb.1.00440-mRNA-1
scaffold3_100_ref0000093_ref0000064	maker	exon	566525	567907	.	+	.	ID=Cb.1.00440-mRNA-1:exon:407;Parent=Cb.1.00440-mRNA-1
scaffold3_100_ref0000093_ref0000064	maker	CDS	566525	567907	.	+	0	ID=Cb.1.00440-mRNA-1:cds;Parent=Cb.1.00440-mRNA-1
scaffold3_100_ref0000093_ref0000064	maker	gene	68045	68788	.	+	.	ID=Cb.1.00450;Name=Cb.1.00450
scaffold3_100_ref0000093_ref0000064	maker	mRNA	68045	68788	.	+	.	ID=Cb.1.00450-mRNA-1;Parent=Cb.1.00450;Name=Cb.1.00450-mRNA-1
scaffold3_100_ref0000093_ref0000064	maker	exon	68045	68788	.	+	.	ID=Cb.1.00450-mRNA-1:exon:408;Parent=Cb.1.00450-mRNA-1
scaffold3_100_ref0000093_ref0000064	maker	CDS	68045	68788	.	+	0	ID=Cb.1.00450-mRNA-1:cds;Parent=Cb.1.00450-mRNA-1
scaffold3_100_ref0000093_ref0000064	maker	gene	289888	290547	.	-	.	ID=Cb.1.00460;Name=Cb.1.00460
scaffold3_100_ref0000093_ref0000064	maker	mRNA	289888	290547	.	-	.	ID=Cb.1.00460-mRNA-1;Parent=Cb.1.00460;Name=Cb.1.00460-mRNA-1
scaffold3_100_ref0000093_ref0000064	maker	exon	289888	290547	.	-	.	ID=Cb.1.00460-mRNA-1:exon:409;Parent=Cb.1.00460-mRNA-1
scaffold3_100_ref0000093_ref0000064	maker	CDS	289888	290547	.	-	0	ID=Cb.1.00460-mRNA-1:cds;Parent=Cb.1.00460-mRNA-1
scaffold3_100_ref0000093_ref0000064	maker	gene	279256	281529	.	-	.	ID=Cb.1.00470;Name=Cb.1.00470
scaffold3_100_ref0000093_ref0000064	maker	mRNA	279256	281529	.	-	.	ID=Cb.1.00470-mRNA-1;Parent=Cb.1.00470;Name=Cb.1.00470-mRNA-1
scaffold3_100_ref0000093_ref0000064	maker	exon	279256	281529	.	-	.	ID=Cb.1.00470-mRNA-1:exon:410;Parent=Cb.1.00470-mRNA-1
scaffold3_100_ref0000093_ref0000064	maker	CDS	279256	281529	.	-	0	ID=Cb.1.00470-mRNA-1:cds;Parent=Cb.1.00470-mRNA-1
scaffold3_100_ref0000093_ref0000064	maker	gene	647755	648216	.	-	.	ID=Cb.1.00480;Name=Cb.1.00480
scaffold3_100_ref0000093_ref0000064	maker	mRNA	647755	648216	.	-	.	ID=Cb.1.00480-mRNA-1;Parent=Cb.1.00480;Name=Cb.1.00480-mRNA-1
scaffold3_100_ref0000093_ref0000064	maker	exon	647755	648216	.	-	.	ID=Cb.1.00480-mRNA-1:exon:411;Parent=Cb.1.00480-mRNA-1
scaffold3_100_ref0000093_ref0000064	maker	CDS	647755	648216	.	-	0	ID=Cb.1.00480-mRNA-1:cds;Parent=Cb.1.00480-mRNA-1
scaffold3_100_ref0000093_ref0000064	maker	gene	295177	297528	.	-	.	ID=Cb.1.00490;Name=Cb.1.00490
scaffold3_100_ref0000093_ref0000064	maker	mRNA	295177	297528	.	-	.	ID=Cb.1.00490-mRNA-1;Parent=Cb.1.00490;Name=Cb.1.00490-mRNA-1
scaffold3_100_ref0000093_ref0000064	maker	exon	295177	297528	.	-	.	ID=Cb.1.00490-mRNA-1:exon:412;Parent=Cb.1.00490-mRNA-1
scaffold3_100_ref0000093_ref0000064	maker	CDS	295177	297528	.	-	0	ID=Cb.1.00490-mRNA-1:cds;Parent=Cb.1.00490-mRNA-1
scaffold3_100_ref0000093_ref0000064	maker	gene	721733	731710	.	-	.	ID=Cb.1.00500;Name=Cb.1.00500
scaffold3_100_ref0000093_ref0000064	maker	mRNA	721733	731710	.	-	.	ID=Cb.1.00500-mRNA-1;Parent=Cb.1.00500;Name=Cb.1.00500-mRNA-1
scaffold3_100_ref0000093_ref0000064	maker	exon	721733	731710	.	-	.	ID=Cb.1.00500-mRNA-1:exon:413;Parent=Cb.1.00500-mRNA-1
scaffold3_100_ref0000093_ref0000064	maker	CDS	721733	731710	.	-	0	ID=Cb.1.00500-mRNA-1:cds;Parent=Cb.1.00500-mRNA-1
scaffold3_100_ref0000093_ref0000064	maker	gene	429192	432317	.	-	.	ID=Cb.1.00510;Name=Cb.1.00510
scaffold3_100_ref0000093_ref0000064	maker	mRNA	429192	432317	.	-	.	ID=Cb.1.00510-mRNA-1;Parent=Cb.1.00510;Name=Cb.1.00510-mRNA-1
scaffold3_100_ref0000093_ref0000064	maker	exon	429192	432317	.	-	.	ID=Cb.1.00510-mRNA-1:exon:414;Parent=Cb.1.00510-mRNA-1
scaffold3_100_ref0000093_ref0000064	maker	CDS	429192	432317	.	-	0	ID=Cb.1.00510-mRNA-1:cds;Parent=Cb.1.00510-mRNA-1
scaffold3_100_ref0000093_ref0000064	maker	gene	640062	643415	.	-	.	ID=Cb.1.00520;Name=Cb.1.00520
scaffold3_100_ref0000093_ref0000064	maker	mRNA	640062	643415	.	-	.	ID=Cb.1.00520-mRNA-1;Parent=Cb.1.00520;Name=Cb.1.00520-mRNA-1
scaffold3_100_ref0000093_ref0000064	maker	exon	640062	643415	.	-	.	ID=Cb.1.00520-mRNA-1:exon:415;Parent=Cb.1.00520-mRNA-1
scaffold3_100_ref0000093_ref0000064	maker	CDS	640062	643415	.	-	0	ID=Cb.1.00520-mRNA-1:cds;Parent=Cb.1.00520-mRNA-1
scaffold3_100_ref0000093_ref0000064	maker	gene	624846	627875	.	-	.	ID=Cb.1.00530;Name=Cb.1.00530
scaffold3_100_ref0000093_ref0000064	maker	mRNA	624846	627875	.	-	.	ID=Cb.1.00530-mRNA-1;Parent=Cb.1.00530;Name=Cb.1.00530-mRNA-1
scaffold3_100_ref0000093_ref0000064	maker	exon	624846	627875	.	-	.	ID=Cb.1.00530-mRNA-1:exon:416;Parent=Cb.1.00530-mRNA-1
scaffold3_100_ref0000093_ref0000064	maker	CDS	624846	627875	.	-	0	ID=Cb.1.00530-mRNA-1:cds;Parent=Cb.1.00530-mRNA-1
scaffold3_100_ref0000093_ref0000064	maker	gene	233360	236524	.	-	.	ID=Cb.1.00540;Name=Cb.1.00540
scaffold3_100_ref0000093_ref0000064	maker	mRNA	233360	236524	.	-	.	ID=Cb.1.00540-mRNA-1;Parent=Cb.1.00540;Name=Cb.1.00540-mRNA-1
scaffold3_100_ref0000093_ref0000064	maker	exon	233360	236524	.	-	.	ID=Cb.1.00540-mRNA-1:exon:417;Parent=Cb.1.00540-mRNA-1
scaffold3_100_ref0000093_ref0000064	maker	CDS	233360	236524	.	-	0	ID=Cb.1.00540-mRNA-1:cds;Parent=Cb.1.00540-mRNA-1
scaffold3_100_ref0000093_ref0000064	maker	gene	398888	403435	.	-	.	ID=Cb.1.00550;Name=Cb.1.00550
scaffold3_100_ref0000093_ref0000064	maker	mRNA	398888	403435	.	-	.	ID=Cb.1.00550-mRNA-1;Parent=Cb.1.00550;Name=Cb.1.00550-mRNA-1
scaffold3_100_ref0000093_ref0000064	maker	exon	398888	403435	.	-	.	ID=Cb.1.00550-mRNA-1:exon:418;Parent=Cb.1.00550-mRNA-1
scaffold3_100_ref0000093_ref0000064	maker	CDS	398888	403435	.	-	0	ID=Cb.1.00550-mRNA-1:cds;Parent=Cb.1.00550-mRNA-1
scaffold3_100_ref0000093_ref0000064	maker	gene	176118	177632	.	-	.	ID=Cb.1.00560;Name=Cb.1.00560
scaffold3_100_ref0000093_ref0000064	maker	mRNA	176118	177632	.	-	.	ID=Cb.1.00560-mRNA-1;Parent=Cb.1.00560;Name=Cb.1.00560-mRNA-1
scaffold3_100_ref0000093_ref0000064	maker	exon	176118	177632	.	-	.	ID=Cb.1.00560-mRNA-1:exon:419;Parent=Cb.1.00560-mRNA-1
scaffold3_100_ref0000093_ref0000064	maker	CDS	176118	177632	.	-	0	ID=Cb.1.00560-mRNA-1:cds;Parent=Cb.1.00560-mRNA-1
scaffold3_100_ref0000093_ref0000064	maker	gene	333760	337926	.	-	.	ID=Cb.1.00570;Name=Cb.1.00570
scaffold3_100_ref0000093_ref0000064	maker	mRNA	333760	337926	.	-	.	ID=Cb.1.00570-mRNA-1;Parent=Cb.1.00570;Name=Cb.1.00570-mRNA-1
scaffold3_100_ref0000093_ref0000064	maker	exon	333760	337926	.	-	.	ID=Cb.1.00570-mRNA-1:exon:420;Parent=Cb.1.00570-mRNA-1
scaffold3_100_ref0000093_ref0000064	maker	CDS	333760	337926	.	-	0	ID=Cb.1.00570-mRNA-1:cds;Parent=Cb.1.00570-mRNA-1
scaffold3_100_ref0000093_ref0000064	maker	gene	446860	449251	.	-	.	ID=Cb.1.00580;Name=Cb.1.00580
scaffold3_100_ref0000093_ref0000064	maker	mRNA	446860	449251	.	-	.	ID=Cb.1.00580-mRNA-1;Parent=Cb.1.00580;Name=Cb.1.00580-mRNA-1
scaffold3_100_ref0000093_ref0000064	maker	exon	448596	449251	.	-	.	ID=Cb.1.00580-mRNA-1:exon:422;Parent=Cb.1.00580-mRNA-1
scaffold3_100_ref0000093_ref0000064	maker	exon	446860	448561	.	-	.	ID=Cb.1.00580-mRNA-1:exon:421;Parent=Cb.1.00580-mRNA-1
scaffold3_100_ref0000093_ref0000064	maker	CDS	448596	449251	.	-	2	ID=Cb.1.00580-mRNA-1:cds;Parent=Cb.1.00580-mRNA-1
scaffold3_100_ref0000093_ref0000064	maker	CDS	446860	448561	.	-	0	ID=Cb.1.00580-mRNA-1:cds;Parent=Cb.1.00580-mRNA-1
scaffold3_100_ref0000093_ref0000064	maker	gene	237165	238411	.	-	.	ID=Cb.1.00590;Name=Cb.1.00590
scaffold3_100_ref0000093_ref0000064	maker	mRNA	237165	238411	.	-	.	ID=Cb.1.00590-mRNA-1;Parent=Cb.1.00590;Name=Cb.1.00590-mRNA-1
scaffold3_100_ref0000093_ref0000064	maker	exon	237165	238411	.	-	.	ID=Cb.1.00590-mRNA-1:exon:423;Parent=Cb.1.00590-mRNA-1
scaffold3_100_ref0000093_ref0000064	maker	three_prime_UTR	237165	237166	.	-	.	ID=Cb.1.00590-mRNA-1:three_prime_utr;Parent=Cb.1.00590-mRNA-1
scaffold3_100_ref0000093_ref0000064	maker	CDS	237167	238411	.	-	0	ID=Cb.1.00590-mRNA-1:cds;Parent=Cb.1.00590-mRNA-1
scaffold3_100_ref0000093_ref0000064	maker	gene	382423	386145	.	-	.	ID=Cb.1.00600;Name=Cb.1.00600
scaffold3_100_ref0000093_ref0000064	maker	mRNA	382423	386145	.	-	.	ID=Cb.1.00600-mRNA-1;Parent=Cb.1.00600;Name=Cb.1.00600-mRNA-1
scaffold3_100_ref0000093_ref0000064	maker	exon	382423	386145	.	-	.	ID=Cb.1.00600-mRNA-1:exon:424;Parent=Cb.1.00600-mRNA-1
scaffold3_100_ref0000093_ref0000064	maker	CDS	382423	386145	.	-	0	ID=Cb.1.00600-mRNA-1:cds;Parent=Cb.1.00600-mRNA-1
scaffold3_100_ref0000093_ref0000064	maker	gene	307425	308504	.	-	.	ID=Cb.1.00610;Name=Cb.1.00610
scaffold3_100_ref0000093_ref0000064	maker	mRNA	307425	308504	.	-	.	ID=Cb.1.00610-mRNA-1;Parent=Cb.1.00610;Name=Cb.1.00610-mRNA-1
scaffold3_100_ref0000093_ref0000064	maker	exon	307425	308504	.	-	.	ID=Cb.1.00610-mRNA-1:exon:425;Parent=Cb.1.00610-mRNA-1
scaffold3_100_ref0000093_ref0000064	maker	CDS	307425	308504	.	-	0	ID=Cb.1.00610-mRNA-1:cds;Parent=Cb.1.00610-mRNA-1
scaffold3_100_ref0000093_ref0000064	maker	gene	388735	393051	.	-	.	ID=Cb.1.00620;Name=Cb.1.00620
scaffold3_100_ref0000093_ref0000064	maker	mRNA	388735	393051	.	-	.	ID=Cb.1.00620-mRNA-1;Parent=Cb.1.00620;Name=Cb.1.00620-mRNA-1
scaffold3_100_ref0000093_ref0000064	maker	exon	388735	393051	.	-	.	ID=Cb.1.00620-mRNA-1:exon:426;Parent=Cb.1.00620-mRNA-1
scaffold3_100_ref0000093_ref0000064	maker	CDS	388735	393051	.	-	0	ID=Cb.1.00620-mRNA-1:cds;Parent=Cb.1.00620-mRNA-1
scaffold3_100_ref0000093_ref0000064	maker	gene	199245	203483	.	-	.	ID=Cb.1.00630;Name=Cb.1.00630
scaffold3_100_ref0000093_ref0000064	maker	mRNA	199245	203483	.	-	.	ID=Cb.1.00630-mRNA-1;Parent=Cb.1.00630;Name=Cb.1.00630-mRNA-1
scaffold3_100_ref0000093_ref0000064	maker	exon	199245	203483	.	-	.	ID=Cb.1.00630-mRNA-1:exon:427;Parent=Cb.1.00630-mRNA-1
scaffold3_100_ref0000093_ref0000064	maker	CDS	199245	203483	.	-	0	ID=Cb.1.00630-mRNA-1:cds;Parent=Cb.1.00630-mRNA-1
scaffold3_100_ref0000093_ref0000064	maker	gene	221498	227599	.	-	.	ID=Cb.1.00640;Name=Cb.1.00640
scaffold3_100_ref0000093_ref0000064	maker	mRNA	221498	227599	.	-	.	ID=Cb.1.00640-mRNA-1;Parent=Cb.1.00640;Name=Cb.1.00640-mRNA-1
scaffold3_100_ref0000093_ref0000064	maker	exon	221498	227599	.	-	.	ID=Cb.1.00640-mRNA-1:exon:428;Parent=Cb.1.00640-mRNA-1
scaffold3_100_ref0000093_ref0000064	maker	CDS	221498	227599	.	-	0	ID=Cb.1.00640-mRNA-1:cds;Parent=Cb.1.00640-mRNA-1
scaffold3_100_ref0000093_ref0000064	maker	gene	649344	650006	.	-	.	ID=Cb.1.00650;Name=Cb.1.00650
scaffold3_100_ref0000093_ref0000064	maker	mRNA	649344	650006	.	-	.	ID=Cb.1.00650-mRNA-1;Parent=Cb.1.00650;Name=Cb.1.00650-mRNA-1
scaffold3_100_ref0000093_ref0000064	maker	exon	649344	650006	.	-	.	ID=Cb.1.00650-mRNA-1:exon:429;Parent=Cb.1.00650-mRNA-1
scaffold3_100_ref0000093_ref0000064	maker	CDS	649344	650006	.	-	0	ID=Cb.1.00650-mRNA-1:cds;Parent=Cb.1.00650-mRNA-1
scaffold3_100_ref0000093_ref0000064	maker	gene	187283	195835	.	-	.	ID=Cb.1.00660;Name=Cb.1.00660
scaffold3_100_ref0000093_ref0000064	maker	mRNA	187283	195835	.	-	.	ID=Cb.1.00660-mRNA-1;Parent=Cb.1.00660;Name=Cb.1.00660-mRNA-1
scaffold3_100_ref0000093_ref0000064	maker	exon	187283	195835	.	-	.	ID=Cb.1.00660-mRNA-1:exon:430;Parent=Cb.1.00660-mRNA-1
scaffold3_100_ref0000093_ref0000064	maker	CDS	187283	195835	.	-	0	ID=Cb.1.00660-mRNA-1:cds;Parent=Cb.1.00660-mRNA-1
scaffold3_100_ref0000093_ref0000064	maker	gene	353931	356279	.	-	.	ID=Cb.1.00670;Name=Cb.1.00670
scaffold3_100_ref0000093_ref0000064	maker	mRNA	353931	356279	.	-	.	ID=Cb.1.00670-mRNA-1;Parent=Cb.1.00670;Name=Cb.1.00670-mRNA-1
scaffold3_100_ref0000093_ref0000064	maker	exon	353931	356279	.	-	.	ID=Cb.1.00670-mRNA-1:exon:431;Parent=Cb.1.00670-mRNA-1
scaffold3_100_ref0000093_ref0000064	maker	CDS	353931	356279	.	-	0	ID=Cb.1.00670-mRNA-1:cds;Parent=Cb.1.00670-mRNA-1
scaffold3_100_ref0000093_ref0000064	maker	gene	629195	630625	.	-	.	ID=Cb.1.00680;Name=Cb.1.00680
scaffold3_100_ref0000093_ref0000064	maker	mRNA	629195	630625	.	-	.	ID=Cb.1.00680-mRNA-1;Parent=Cb.1.00680;Name=Cb.1.00680-mRNA-1
scaffold3_100_ref0000093_ref0000064	maker	exon	629195	630625	.	-	.	ID=Cb.1.00680-mRNA-1:exon:432;Parent=Cb.1.00680-mRNA-1
scaffold3_100_ref0000093_ref0000064	maker	CDS	629195	630625	.	-	0	ID=Cb.1.00680-mRNA-1:cds;Parent=Cb.1.00680-mRNA-1
scaffold3_100_ref0000093_ref0000064	maker	gene	622354	623652	.	-	.	ID=Cb.1.00690;Name=Cb.1.00690
scaffold3_100_ref0000093_ref0000064	maker	mRNA	622354	623652	.	-	.	ID=Cb.1.00690-mRNA-1;Parent=Cb.1.00690;Name=Cb.1.00690-mRNA-1
scaffold3_100_ref0000093_ref0000064	maker	exon	622354	623652	.	-	.	ID=Cb.1.00690-mRNA-1:exon:433;Parent=Cb.1.00690-mRNA-1
scaffold3_100_ref0000093_ref0000064	maker	CDS	622354	623652	.	-	0	ID=Cb.1.00690-mRNA-1:cds;Parent=Cb.1.00690-mRNA-1
scaffold3_100_ref0000093_ref0000064	maker	gene	435498	437213	.	-	.	ID=Cb.1.00700;Name=Cb.1.00700
scaffold3_100_ref0000093_ref0000064	maker	mRNA	435498	437213	.	-	.	ID=Cb.1.00700-mRNA-1;Parent=Cb.1.00700;Name=Cb.1.00700-mRNA-1
scaffold3_100_ref0000093_ref0000064	maker	exon	435498	437213	.	-	.	ID=Cb.1.00700-mRNA-1:exon:434;Parent=Cb.1.00700-mRNA-1
scaffold3_100_ref0000093_ref0000064	maker	CDS	435498	437213	.	-	0	ID=Cb.1.00700-mRNA-1:cds;Parent=Cb.1.00700-mRNA-1
scaffold3_100_ref0000093_ref0000064	maker	gene	423420	424322	.	-	.	ID=Cb.1.00710;Name=Cb.1.00710
scaffold3_100_ref0000093_ref0000064	maker	mRNA	423420	424322	.	-	.	ID=Cb.1.00710-mRNA-1;Parent=Cb.1.00710;Name=Cb.1.00710-mRNA-1
scaffold3_100_ref0000093_ref0000064	maker	exon	423420	424322	.	-	.	ID=Cb.1.00710-mRNA-1:exon:435;Parent=Cb.1.00710-mRNA-1
scaffold3_100_ref0000093_ref0000064	maker	CDS	423420	424322	.	-	0	ID=Cb.1.00710-mRNA-1:cds;Parent=Cb.1.00710-mRNA-1
scaffold3_100_ref0000093_ref0000064	maker	gene	631680	632972	.	-	.	ID=Cb.1.00720;Name=Cb.1.00720
scaffold3_100_ref0000093_ref0000064	maker	mRNA	631680	632972	.	-	.	ID=Cb.1.00720-mRNA-1;Parent=Cb.1.00720;Name=Cb.1.00720-mRNA-1
scaffold3_100_ref0000093_ref0000064	maker	exon	631680	632972	.	-	.	ID=Cb.1.00720-mRNA-1:exon:436;Parent=Cb.1.00720-mRNA-1
scaffold3_100_ref0000093_ref0000064	maker	CDS	631680	632972	.	-	0	ID=Cb.1.00720-mRNA-1:cds;Parent=Cb.1.00720-mRNA-1
scaffold3_100_ref0000093_ref0000064	maker	gene	815530	817962	.	-	.	ID=Cb.1.00730;Name=Cb.1.00730
scaffold3_100_ref0000093_ref0000064	maker	mRNA	815530	817962	.	-	.	ID=Cb.1.00730-mRNA-1;Parent=Cb.1.00730;Name=Cb.1.00730-mRNA-1
scaffold3_100_ref0000093_ref0000064	maker	exon	815530	817962	.	-	.	ID=Cb.1.00730-mRNA-1:exon:437;Parent=Cb.1.00730-mRNA-1
scaffold3_100_ref0000093_ref0000064	maker	CDS	815530	817962	.	-	0	ID=Cb.1.00730-mRNA-1:cds;Parent=Cb.1.00730-mRNA-1
scaffold3_100_ref0000093_ref0000064	maker	gene	339948	348752	.	-	.	ID=Cb.1.00740;Name=Cb.1.00740
scaffold3_100_ref0000093_ref0000064	maker	mRNA	339948	348752	.	-	.	ID=Cb.1.00740-mRNA-1;Parent=Cb.1.00740;Name=Cb.1.00740-mRNA-1
scaffold3_100_ref0000093_ref0000064	maker	exon	339948	348752	.	-	.	ID=Cb.1.00740-mRNA-1:exon:438;Parent=Cb.1.00740-mRNA-1
scaffold3_100_ref0000093_ref0000064	maker	CDS	339948	348752	.	-	0	ID=Cb.1.00740-mRNA-1:cds;Parent=Cb.1.00740-mRNA-1
scaffold3_100_ref0000093_ref0000064	maker	gene	618614	620695	.	-	.	ID=Cb.1.00750;Name=Cb.1.00750
scaffold3_100_ref0000093_ref0000064	maker	mRNA	618614	620695	.	-	.	ID=Cb.1.00750-mRNA-1;Parent=Cb.1.00750;Name=Cb.1.00750-mRNA-1
scaffold3_100_ref0000093_ref0000064	maker	exon	618614	620695	.	-	.	ID=Cb.1.00750-mRNA-1:exon:439;Parent=Cb.1.00750-mRNA-1
scaffold3_100_ref0000093_ref0000064	maker	CDS	618614	620695	.	-	0	ID=Cb.1.00750-mRNA-1:cds;Parent=Cb.1.00750-mRNA-1
scaffold3_100_ref0000093_ref0000064	maker	gene	733801	737631	.	-	.	ID=Cb.1.00760;Name=Cb.1.00760
scaffold3_100_ref0000093_ref0000064	maker	mRNA	733801	737631	.	-	.	ID=Cb.1.00760-mRNA-1;Parent=Cb.1.00760;Name=Cb.1.00760-mRNA-1
scaffold3_100_ref0000093_ref0000064	maker	exon	733801	737631	.	-	.	ID=Cb.1.00760-mRNA-1:exon:440;Parent=Cb.1.00760-mRNA-1
scaffold3_100_ref0000093_ref0000064	maker	CDS	733801	737631	.	-	0	ID=Cb.1.00760-mRNA-1:cds;Parent=Cb.1.00760-mRNA-1
scaffold3_100_ref0000093_ref0000064	maker	gene	658578	667058	.	-	.	ID=Cb.1.00770;Name=Cb.1.00770
scaffold3_100_ref0000093_ref0000064	maker	mRNA	658578	667058	.	-	.	ID=Cb.1.00770-mRNA-1;Parent=Cb.1.00770;Name=Cb.1.00770-mRNA-1
scaffold3_100_ref0000093_ref0000064	maker	exon	658578	667058	.	-	.	ID=Cb.1.00770-mRNA-1:exon:441;Parent=Cb.1.00770-mRNA-1
scaffold3_100_ref0000093_ref0000064	maker	CDS	658578	667058	.	-	0	ID=Cb.1.00770-mRNA-1:cds;Parent=Cb.1.00770-mRNA-1
scaffold3_100_ref0000093_ref0000064	maker	gene	371762	373129	.	-	.	ID=Cb.1.00780;Name=Cb.1.00780
scaffold3_100_ref0000093_ref0000064	maker	mRNA	371762	373129	.	-	.	ID=Cb.1.00780-mRNA-1;Parent=Cb.1.00780;Name=Cb.1.00780-mRNA-1
scaffold3_100_ref0000093_ref0000064	maker	exon	371762	373129	.	-	.	ID=Cb.1.00780-mRNA-1:exon:442;Parent=Cb.1.00780-mRNA-1
scaffold3_100_ref0000093_ref0000064	maker	CDS	371762	373129	.	-	0	ID=Cb.1.00780-mRNA-1:cds;Parent=Cb.1.00780-mRNA-1
scaffold3_100_ref0000093_ref0000064	maker	gene	519024	519473	.	-	.	ID=Cb.1.00790;Name=Cb.1.00790
scaffold3_100_ref0000093_ref0000064	maker	mRNA	519024	519473	.	-	.	ID=Cb.1.00790-mRNA-1;Parent=Cb.1.00790;Name=Cb.1.00790-mRNA-1
scaffold3_100_ref0000093_ref0000064	maker	exon	519024	519473	.	-	.	ID=Cb.1.00790-mRNA-1:exon:443;Parent=Cb.1.00790-mRNA-1
scaffold3_100_ref0000093_ref0000064	maker	CDS	519024	519473	.	-	0	ID=Cb.1.00790-mRNA-1:cds;Parent=Cb.1.00790-mRNA-1
scaffold3_100_ref0000093_ref0000064	maker	gene	711059	711721	.	-	.	ID=Cb.1.00800;Name=Cb.1.00800
scaffold3_100_ref0000093_ref0000064	maker	mRNA	711059	711721	.	-	.	ID=Cb.1.00800-mRNA-1;Parent=Cb.1.00800;Name=Cb.1.00800-mRNA-1
scaffold3_100_ref0000093_ref0000064	maker	exon	711059	711721	.	-	.	ID=Cb.1.00800-mRNA-1:exon:444;Parent=Cb.1.00800-mRNA-1
scaffold3_100_ref0000093_ref0000064	maker	CDS	711059	711721	.	-	0	ID=Cb.1.00800-mRNA-1:cds;Parent=Cb.1.00800-mRNA-1
scaffold3_100_ref0000093_ref0000064	maker	gene	309141	310757	.	-	.	ID=Cb.1.00810;Name=Cb.1.00810
scaffold3_100_ref0000093_ref0000064	maker	mRNA	309141	310757	.	-	.	ID=Cb.1.00810-mRNA-1;Parent=Cb.1.00810;Name=Cb.1.00810-mRNA-1
scaffold3_100_ref0000093_ref0000064	maker	exon	309141	310757	.	-	.	ID=Cb.1.00810-mRNA-1:exon:445;Parent=Cb.1.00810-mRNA-1
scaffold3_100_ref0000093_ref0000064	maker	CDS	309141	310757	.	-	0	ID=Cb.1.00810-mRNA-1:cds;Parent=Cb.1.00810-mRNA-1
scaffold3_100_ref0000093_ref0000064	maker	gene	320356	321836	.	-	.	ID=Cb.1.00820;Name=Cb.1.00820
scaffold3_100_ref0000093_ref0000064	maker	mRNA	320356	321836	.	-	.	ID=Cb.1.00820-mRNA-1;Parent=Cb.1.00820;Name=Cb.1.00820-mRNA-1
scaffold3_100_ref0000093_ref0000064	maker	exon	320748	321836	.	-	.	ID=Cb.1.00820-mRNA-1:exon:447;Parent=Cb.1.00820-mRNA-1
scaffold3_100_ref0000093_ref0000064	maker	exon	320356	320364	.	-	.	ID=Cb.1.00820-mRNA-1:exon:446;Parent=Cb.1.00820-mRNA-1
scaffold3_100_ref0000093_ref0000064	maker	CDS	320748	321836	.	-	0	ID=Cb.1.00820-mRNA-1:cds;Parent=Cb.1.00820-mRNA-1
scaffold3_100_ref0000093_ref0000064	maker	CDS	320356	320364	.	-	0	ID=Cb.1.00820-mRNA-1:cds;Parent=Cb.1.00820-mRNA-1
scaffold3_100_ref0000093_ref0000064	maker	gene	644924	645781	.	-	.	ID=Cb.1.00830;Name=Cb.1.00830
scaffold3_100_ref0000093_ref0000064	maker	mRNA	644924	645781	.	-	.	ID=Cb.1.00830-mRNA-1;Parent=Cb.1.00830;Name=Cb.1.00830-mRNA-1
scaffold3_100_ref0000093_ref0000064	maker	exon	644924	645781	.	-	.	ID=Cb.1.00830-mRNA-1:exon:448;Parent=Cb.1.00830-mRNA-1
scaffold3_100_ref0000093_ref0000064	maker	CDS	644924	645781	.	-	0	ID=Cb.1.00830-mRNA-1:cds;Parent=Cb.1.00830-mRNA-1
scaffold3_100_ref0000093_ref0000064	maker	gene	394568	397183	.	-	.	ID=Cb.1.00840;Name=Cb.1.00840
scaffold3_100_ref0000093_ref0000064	maker	mRNA	394568	397183	.	-	.	ID=Cb.1.00840-mRNA-1;Parent=Cb.1.00840;Name=Cb.1.00840-mRNA-1
scaffold3_100_ref0000093_ref0000064	maker	exon	394568	397183	.	-	.	ID=Cb.1.00840-mRNA-1:exon:449;Parent=Cb.1.00840-mRNA-1
scaffold3_100_ref0000093_ref0000064	maker	CDS	394568	397183	.	-	0	ID=Cb.1.00840-mRNA-1:cds;Parent=Cb.1.00840-mRNA-1
scaffold3_100_ref0000093_ref0000064	maker	gene	285289	288693	.	-	.	ID=Cb.1.00850;Name=Cb.1.00850
scaffold3_100_ref0000093_ref0000064	maker	mRNA	285289	288693	.	-	.	ID=Cb.1.00850-mRNA-1;Parent=Cb.1.00850;Name=Cb.1.00850-mRNA-1
scaffold3_100_ref0000093_ref0000064	maker	exon	285289	288693	.	-	.	ID=Cb.1.00850-mRNA-1:exon:450;Parent=Cb.1.00850-mRNA-1
scaffold3_100_ref0000093_ref0000064	maker	CDS	285289	288693	.	-	0	ID=Cb.1.00850-mRNA-1:cds;Parent=Cb.1.00850-mRNA-1
scaffold3_100_ref0000093_ref0000064	maker	gene	762180	763277	.	-	.	ID=Cb.1.00860;Name=Cb.1.00860
scaffold3_100_ref0000093_ref0000064	maker	mRNA	762180	763277	.	-	.	ID=Cb.1.00860-mRNA-1;Parent=Cb.1.00860;Name=Cb.1.00860-mRNA-1
scaffold3_100_ref0000093_ref0000064	maker	exon	762180	763277	.	-	.	ID=Cb.1.00860-mRNA-1:exon:451;Parent=Cb.1.00860-mRNA-1
scaffold3_100_ref0000093_ref0000064	maker	CDS	762180	763277	.	-	0	ID=Cb.1.00860-mRNA-1:cds;Parent=Cb.1.00860-mRNA-1
scaffold3_100_ref0000093_ref0000064	maker	gene	357607	359025	.	-	.	ID=Cb.1.00870;Name=Cb.1.00870
scaffold3_100_ref0000093_ref0000064	maker	mRNA	357607	359025	.	-	.	ID=Cb.1.00870-mRNA-1;Parent=Cb.1.00870;Name=Cb.1.00870-mRNA-1
scaffold3_100_ref0000093_ref0000064	maker	exon	357607	359025	.	-	.	ID=Cb.1.00870-mRNA-1:exon:452;Parent=Cb.1.00870-mRNA-1
scaffold3_100_ref0000093_ref0000064	maker	CDS	357607	359025	.	-	0	ID=Cb.1.00870-mRNA-1:cds;Parent=Cb.1.00870-mRNA-1
scaffold3_100_ref0000093_ref0000064	maker	gene	229220	230896	.	-	.	ID=Cb.1.00880;Name=Cb.1.00880
scaffold3_100_ref0000093_ref0000064	maker	mRNA	229220	230896	.	-	.	ID=Cb.1.00880-mRNA-1;Parent=Cb.1.00880;Name=Cb.1.00880-mRNA-1
scaffold3_100_ref0000093_ref0000064	maker	exon	229220	230896	.	-	.	ID=Cb.1.00880-mRNA-1:exon:453;Parent=Cb.1.00880-mRNA-1
scaffold3_100_ref0000093_ref0000064	maker	CDS	229220	230896	.	-	0	ID=Cb.1.00880-mRNA-1:cds;Parent=Cb.1.00880-mRNA-1
scaffold3_100_ref0000093_ref0000064	maker	gene	361713	363188	.	-	.	ID=Cb.1.00890;Name=Cb.1.00890
scaffold3_100_ref0000093_ref0000064	maker	mRNA	361713	363188	.	-	.	ID=Cb.1.00890-mRNA-1;Parent=Cb.1.00890;Name=Cb.1.00890-mRNA-1
scaffold3_100_ref0000093_ref0000064	maker	exon	361713	363188	.	-	.	ID=Cb.1.00890-mRNA-1:exon:454;Parent=Cb.1.00890-mRNA-1
scaffold3_100_ref0000093_ref0000064	maker	CDS	361713	363188	.	-	0	ID=Cb.1.00890-mRNA-1:cds;Parent=Cb.1.00890-mRNA-1
scaffold3_100_ref0000093_ref0000064	maker	gene	673871	677026	.	-	.	ID=Cb.1.00900;Name=Cb.1.00900
scaffold3_100_ref0000093_ref0000064	maker	mRNA	673871	677026	.	-	.	ID=Cb.1.00900-mRNA-1;Parent=Cb.1.00900;Name=Cb.1.00900-mRNA-1
scaffold3_100_ref0000093_ref0000064	maker	exon	673871	677026	.	-	.	ID=Cb.1.00900-mRNA-1:exon:455;Parent=Cb.1.00900-mRNA-1
scaffold3_100_ref0000093_ref0000064	maker	CDS	673871	677026	.	-	0	ID=Cb.1.00900-mRNA-1:cds;Parent=Cb.1.00900-mRNA-1
scaffold3_100_ref0000093_ref0000064	maker	gene	421255	422532	.	-	.	ID=Cb.1.00910;Name=Cb.1.00910
scaffold3_100_ref0000093_ref0000064	maker	mRNA	421255	422532	.	-	.	ID=Cb.1.00910-mRNA-1;Parent=Cb.1.00910;Name=Cb.1.00910-mRNA-1
scaffold3_100_ref0000093_ref0000064	maker	exon	421255	422532	.	-	.	ID=Cb.1.00910-mRNA-1:exon:456;Parent=Cb.1.00910-mRNA-1
scaffold3_100_ref0000093_ref0000064	maker	CDS	421255	422532	.	-	0	ID=Cb.1.00910-mRNA-1:cds;Parent=Cb.1.00910-mRNA-1
scaffold3_100_ref0000093_ref0000064	maker	gene	685882	692201	.	-	.	ID=Cb.1.00920;Name=Cb.1.00920
scaffold3_100_ref0000093_ref0000064	maker	mRNA	685882	692201	.	-	.	ID=Cb.1.00920-mRNA-1;Parent=Cb.1.00920;Name=Cb.1.00920-mRNA-1
scaffold3_100_ref0000093_ref0000064	maker	exon	690011	692201	.	-	.	ID=Cb.1.00920-mRNA-1:exon:458;Parent=Cb.1.00920-mRNA-1
scaffold3_100_ref0000093_ref0000064	maker	exon	685882	687959	.	-	.	ID=Cb.1.00920-mRNA-1:exon:457;Parent=Cb.1.00920-mRNA-1
scaffold3_100_ref0000093_ref0000064	maker	CDS	690011	692201	.	-	1	ID=Cb.1.00920-mRNA-1:cds;Parent=Cb.1.00920-mRNA-1
scaffold3_100_ref0000093_ref0000064	maker	CDS	685882	687959	.	-	0	ID=Cb.1.00920-mRNA-1:cds;Parent=Cb.1.00920-mRNA-1
scaffold3_100_ref0000093_ref0000064	maker	gene	820414	821955	.	-	.	ID=Cb.1.00930;Name=Cb.1.00930
scaffold3_100_ref0000093_ref0000064	maker	mRNA	820414	821955	.	-	.	ID=Cb.1.00930-mRNA-1;Parent=Cb.1.00930;Name=Cb.1.00930-mRNA-1
scaffold3_100_ref0000093_ref0000064	maker	exon	820414	821955	.	-	.	ID=Cb.1.00930-mRNA-1:exon:459;Parent=Cb.1.00930-mRNA-1
scaffold3_100_ref0000093_ref0000064	maker	CDS	820414	821955	.	-	0	ID=Cb.1.00930-mRNA-1:cds;Parent=Cb.1.00930-mRNA-1
scaffold3_100_ref0000093_ref0000064	maker	gene	426927	428582	.	-	.	ID=Cb.1.00940;Name=Cb.1.00940
scaffold3_100_ref0000093_ref0000064	maker	mRNA	426927	428582	.	-	.	ID=Cb.1.00940-mRNA-1;Parent=Cb.1.00940;Name=Cb.1.00940-mRNA-1
scaffold3_100_ref0000093_ref0000064	maker	exon	426927	428582	.	-	.	ID=Cb.1.00940-mRNA-1:exon:460;Parent=Cb.1.00940-mRNA-1
scaffold3_100_ref0000093_ref0000064	maker	CDS	426927	428582	.	-	0	ID=Cb.1.00940-mRNA-1:cds;Parent=Cb.1.00940-mRNA-1
scaffold3_100_ref0000093_ref0000064	maker	gene	283798	284397	.	-	.	ID=Cb.1.00950;Name=Cb.1.00950
scaffold3_100_ref0000093_ref0000064	maker	mRNA	283798	284397	.	-	.	ID=Cb.1.00950-mRNA-1;Parent=Cb.1.00950;Name=Cb.1.00950-mRNA-1
scaffold3_100_ref0000093_ref0000064	maker	exon	283798	284397	.	-	.	ID=Cb.1.00950-mRNA-1:exon:461;Parent=Cb.1.00950-mRNA-1
scaffold3_100_ref0000093_ref0000064	maker	CDS	283798	284397	.	-	0	ID=Cb.1.00950-mRNA-1:cds;Parent=Cb.1.00950-mRNA-1
scaffold3_100_ref0000093_ref0000064	maker	gene	156052	159871	.	-	.	ID=Cb.1.00960;Name=Cb.1.00960
scaffold3_100_ref0000093_ref0000064	maker	mRNA	156052	159871	.	-	.	ID=Cb.1.00960-mRNA-1;Parent=Cb.1.00960;Name=Cb.1.00960-mRNA-1
scaffold3_100_ref0000093_ref0000064	maker	exon	157851	159871	.	-	.	ID=Cb.1.00960-mRNA-1:exon:463;Parent=Cb.1.00960-mRNA-1
scaffold3_100_ref0000093_ref0000064	maker	exon	156052	157096	.	-	.	ID=Cb.1.00960-mRNA-1:exon:462;Parent=Cb.1.00960-mRNA-1
scaffold3_100_ref0000093_ref0000064	maker	CDS	157851	159871	.	-	2	ID=Cb.1.00960-mRNA-1:cds;Parent=Cb.1.00960-mRNA-1
scaffold3_100_ref0000093_ref0000064	maker	CDS	156052	157096	.	-	0	ID=Cb.1.00960-mRNA-1:cds;Parent=Cb.1.00960-mRNA-1
scaffold3_100_ref0000093_ref0000064	maker	gene	412015	414189	.	-	.	ID=Cb.1.00970;Name=Cb.1.00970
scaffold3_100_ref0000093_ref0000064	maker	mRNA	412015	414189	.	-	.	ID=Cb.1.00970-mRNA-1;Parent=Cb.1.00970;Name=Cb.1.00970-mRNA-1
scaffold3_100_ref0000093_ref0000064	maker	exon	412015	414189	.	-	.	ID=Cb.1.00970-mRNA-1:exon:464;Parent=Cb.1.00970-mRNA-1
scaffold3_100_ref0000093_ref0000064	maker	CDS	412015	414189	.	-	0	ID=Cb.1.00970-mRNA-1:cds;Parent=Cb.1.00970-mRNA-1
scaffold3_100_ref0000093_ref0000064	maker	gene	367418	370267	.	-	.	ID=Cb.1.00980;Name=Cb.1.00980
scaffold3_100_ref0000093_ref0000064	maker	mRNA	367418	370267	.	-	.	ID=Cb.1.00980-mRNA-1;Parent=Cb.1.00980;Name=Cb.1.00980-mRNA-1
scaffold3_100_ref0000093_ref0000064	maker	exon	367418	370267	.	-	.	ID=Cb.1.00980-mRNA-1:exon:465;Parent=Cb.1.00980-mRNA-1
scaffold3_100_ref0000093_ref0000064	maker	CDS	367418	370267	.	-	0	ID=Cb.1.00980-mRNA-1:cds;Parent=Cb.1.00980-mRNA-1
scaffold3_100_ref0000093_ref0000064	maker	gene	151576	152043	.	-	.	ID=Cb.1.00990;Name=Cb.1.00990
scaffold3_100_ref0000093_ref0000064	maker	mRNA	151576	152043	.	-	.	ID=Cb.1.00990-mRNA-1;Parent=Cb.1.00990;Name=Cb.1.00990-mRNA-1
scaffold3_100_ref0000093_ref0000064	maker	exon	151576	152043	.	-	.	ID=Cb.1.00990-mRNA-1:exon:466;Parent=Cb.1.00990-mRNA-1
scaffold3_100_ref0000093_ref0000064	maker	CDS	151576	152043	.	-	0	ID=Cb.1.00990-mRNA-1:cds;Parent=Cb.1.00990-mRNA-1
scaffold3_100_ref0000093_ref0000064	maker	gene	302639	305710	.	-	.	ID=Cb.1.01000;Name=Cb.1.01000
scaffold3_100_ref0000093_ref0000064	maker	mRNA	302639	305710	.	-	.	ID=Cb.1.01000-mRNA-1;Parent=Cb.1.01000;Name=Cb.1.01000-mRNA-1
scaffold3_100_ref0000093_ref0000064	maker	exon	302639	305710	.	-	.	ID=Cb.1.01000-mRNA-1:exon:467;Parent=Cb.1.01000-mRNA-1
scaffold3_100_ref0000093_ref0000064	maker	CDS	302639	305710	.	-	0	ID=Cb.1.01000-mRNA-1:cds;Parent=Cb.1.01000-mRNA-1
scaffold3_100_ref0000093_ref0000064	maker	gene	206639	208735	.	-	.	ID=Cb.1.01010;Name=Cb.1.01010
scaffold3_100_ref0000093_ref0000064	maker	mRNA	206639	208735	.	-	.	ID=Cb.1.01010-mRNA-1;Parent=Cb.1.01010;Name=Cb.1.01010-mRNA-1
scaffold3_100_ref0000093_ref0000064	maker	exon	206639	208735	.	-	.	ID=Cb.1.01010-mRNA-1:exon:468;Parent=Cb.1.01010-mRNA-1
scaffold3_100_ref0000093_ref0000064	maker	CDS	206639	208735	.	-	0	ID=Cb.1.01010-mRNA-1:cds;Parent=Cb.1.01010-mRNA-1
scaffold3_100_ref0000093_ref0000064	maker	gene	418544	419746	.	-	.	ID=Cb.1.01020;Name=Cb.1.01020
scaffold3_100_ref0000093_ref0000064	maker	mRNA	418544	419746	.	-	.	ID=Cb.1.01020-mRNA-1;Parent=Cb.1.01020;Name=Cb.1.01020-mRNA-1
scaffold3_100_ref0000093_ref0000064	maker	exon	418544	419746	.	-	.	ID=Cb.1.01020-mRNA-1:exon:469;Parent=Cb.1.01020-mRNA-1
scaffold3_100_ref0000093_ref0000064	maker	CDS	418544	419746	.	-	0	ID=Cb.1.01020-mRNA-1:cds;Parent=Cb.1.01020-mRNA-1
scaffold3_100_ref0000093_ref0000064	maker	gene	292955	294226	.	-	.	ID=Cb.1.01030;Name=Cb.1.01030
scaffold3_100_ref0000093_ref0000064	maker	mRNA	292955	294226	.	-	.	ID=Cb.1.01030-mRNA-1;Parent=Cb.1.01030;Name=Cb.1.01030-mRNA-1
scaffold3_100_ref0000093_ref0000064	maker	exon	292955	294226	.	-	.	ID=Cb.1.01030-mRNA-1:exon:470;Parent=Cb.1.01030-mRNA-1
scaffold3_100_ref0000093_ref0000064	maker	CDS	292955	294226	.	-	0	ID=Cb.1.01030-mRNA-1:cds;Parent=Cb.1.01030-mRNA-1
scaffold3_100_ref0000093_ref0000064	maker	gene	404944	406245	.	-	.	ID=Cb.1.01040;Name=Cb.1.01040
scaffold3_100_ref0000093_ref0000064	maker	mRNA	404944	406245	.	-	.	ID=Cb.1.01040-mRNA-1;Parent=Cb.1.01040;Name=Cb.1.01040-mRNA-1
scaffold3_100_ref0000093_ref0000064	maker	exon	404944	406245	.	-	.	ID=Cb.1.01040-mRNA-1:exon:471;Parent=Cb.1.01040-mRNA-1
scaffold3_100_ref0000093_ref0000064	maker	CDS	404944	406245	.	-	0	ID=Cb.1.01040-mRNA-1:cds;Parent=Cb.1.01040-mRNA-1
scaffold3_100_ref0000093_ref0000064	maker	gene	464791	468609	.	-	.	ID=Cb.1.01050;Name=Cb.1.01050
scaffold3_100_ref0000093_ref0000064	maker	mRNA	464791	468609	.	-	.	ID=Cb.1.01050-mRNA-1;Parent=Cb.1.01050;Name=Cb.1.01050-mRNA-1
scaffold3_100_ref0000093_ref0000064	maker	exon	464791	468609	.	-	.	ID=Cb.1.01050-mRNA-1:exon:472;Parent=Cb.1.01050-mRNA-1
scaffold3_100_ref0000093_ref0000064	maker	CDS	464791	468609	.	-	0	ID=Cb.1.01050-mRNA-1:cds;Parent=Cb.1.01050-mRNA-1
scaffold3_100_ref0000093_ref0000064	maker	gene	753001	761304	.	-	.	ID=Cb.1.01060;Name=Cb.1.01060
scaffold3_100_ref0000093_ref0000064	maker	mRNA	753001	761304	.	-	.	ID=Cb.1.01060-mRNA-1;Parent=Cb.1.01060;Name=Cb.1.01060-mRNA-1
scaffold3_100_ref0000093_ref0000064	maker	exon	753001	761304	.	-	.	ID=Cb.1.01060-mRNA-1:exon:473;Parent=Cb.1.01060-mRNA-1
scaffold3_100_ref0000093_ref0000064	maker	CDS	753001	761304	.	-	0	ID=Cb.1.01060-mRNA-1:cds;Parent=Cb.1.01060-mRNA-1
scaffold3_100_ref0000093_ref0000064	maker	gene	680644	682866	.	-	.	ID=Cb.1.01070;Name=Cb.1.01070
scaffold3_100_ref0000093_ref0000064	maker	mRNA	680644	682866	.	-	.	ID=Cb.1.01070-mRNA-1;Parent=Cb.1.01070;Name=Cb.1.01070-mRNA-1
scaffold3_100_ref0000093_ref0000064	maker	exon	680644	682866	.	-	.	ID=Cb.1.01070-mRNA-1:exon:474;Parent=Cb.1.01070-mRNA-1
scaffold3_100_ref0000093_ref0000064	maker	CDS	680644	682866	.	-	0	ID=Cb.1.01070-mRNA-1:cds;Parent=Cb.1.01070-mRNA-1
scaffold3_100_ref0000093_ref0000064	maker	gene	606296	607828	.	-	.	ID=Cb.1.01080;Name=Cb.1.01080
scaffold3_100_ref0000093_ref0000064	maker	mRNA	606296	607828	.	-	.	ID=Cb.1.01080-mRNA-1;Parent=Cb.1.01080;Name=Cb.1.01080-mRNA-1
scaffold3_100_ref0000093_ref0000064	maker	exon	606296	607828	.	-	.	ID=Cb.1.01080-mRNA-1:exon:475;Parent=Cb.1.01080-mRNA-1
scaffold3_100_ref0000093_ref0000064	maker	CDS	606296	607828	.	-	0	ID=Cb.1.01080-mRNA-1:cds;Parent=Cb.1.01080-mRNA-1
scaffold3_100_ref0000093_ref0000064	maker	gene	245439	248276	.	-	.	ID=Cb.1.01090;Name=Cb.1.01090
scaffold3_100_ref0000093_ref0000064	maker	mRNA	245439	248276	.	-	.	ID=Cb.1.01090-mRNA-1;Parent=Cb.1.01090;Name=Cb.1.01090-mRNA-1
scaffold3_100_ref0000093_ref0000064	maker	exon	245439	248276	.	-	.	ID=Cb.1.01090-mRNA-1:exon:476;Parent=Cb.1.01090-mRNA-1
scaffold3_100_ref0000093_ref0000064	maker	CDS	245439	248276	.	-	0	ID=Cb.1.01090-mRNA-1:cds;Parent=Cb.1.01090-mRNA-1
scaffold3_100_ref0000093_ref0000064	maker	gene	716835	718784	.	-	.	ID=Cb.1.01100;Name=Cb.1.01100
scaffold3_100_ref0000093_ref0000064	maker	mRNA	716835	718784	.	-	.	ID=Cb.1.01100-mRNA-1;Parent=Cb.1.01100;Name=Cb.1.01100-mRNA-1
scaffold3_100_ref0000093_ref0000064	maker	exon	716835	718784	.	-	.	ID=Cb.1.01100-mRNA-1:exon:477;Parent=Cb.1.01100-mRNA-1
scaffold3_100_ref0000093_ref0000064	maker	CDS	716835	718784	.	-	0	ID=Cb.1.01100-mRNA-1:cds;Parent=Cb.1.01100-mRNA-1
scaffold3_100_ref0000093_ref0000064	maker	gene	406974	408029	.	-	.	ID=Cb.1.01110;Name=Cb.1.01110
scaffold3_100_ref0000093_ref0000064	maker	mRNA	406974	408029	.	-	.	ID=Cb.1.01110-mRNA-1;Parent=Cb.1.01110;Name=Cb.1.01110-mRNA-1
scaffold3_100_ref0000093_ref0000064	maker	exon	406974	408029	.	-	.	ID=Cb.1.01110-mRNA-1:exon:478;Parent=Cb.1.01110-mRNA-1
scaffold3_100_ref0000093_ref0000064	maker	CDS	406974	408029	.	-	0	ID=Cb.1.01110-mRNA-1:cds;Parent=Cb.1.01110-mRNA-1
scaffold3_100_ref0000093_ref0000064	maker	gene	180383	183550	.	-	.	ID=Cb.1.01120;Name=Cb.1.01120
scaffold3_100_ref0000093_ref0000064	maker	mRNA	180383	183550	.	-	.	ID=Cb.1.01120-mRNA-1;Parent=Cb.1.01120;Name=Cb.1.01120-mRNA-1
scaffold3_100_ref0000093_ref0000064	maker	exon	180383	183550	.	-	.	ID=Cb.1.01120-mRNA-1:exon:479;Parent=Cb.1.01120-mRNA-1
scaffold3_100_ref0000093_ref0000064	maker	CDS	180383	183550	.	-	0	ID=Cb.1.01120-mRNA-1:cds;Parent=Cb.1.01120-mRNA-1
scaffold3_100_ref0000093_ref0000064	maker	gene	590927	592825	.	-	.	ID=Cb.1.01130;Name=Cb.1.01130
scaffold3_100_ref0000093_ref0000064	maker	mRNA	590927	592825	.	-	.	ID=Cb.1.01130-mRNA-1;Parent=Cb.1.01130;Name=Cb.1.01130-mRNA-1
scaffold3_100_ref0000093_ref0000064	maker	exon	590927	592825	.	-	.	ID=Cb.1.01130-mRNA-1:exon:480;Parent=Cb.1.01130-mRNA-1
scaffold3_100_ref0000093_ref0000064	maker	CDS	590927	592825	.	-	0	ID=Cb.1.01130-mRNA-1:cds;Parent=Cb.1.01130-mRNA-1
scaffold3_100_ref0000093_ref0000064	maker	gene	153847	155181	.	-	.	ID=Cb.1.01140;Name=Cb.1.01140
scaffold3_100_ref0000093_ref0000064	maker	mRNA	153847	155181	.	-	.	ID=Cb.1.01140-mRNA-1;Parent=Cb.1.01140;Name=Cb.1.01140-mRNA-1
scaffold3_100_ref0000093_ref0000064	maker	exon	153847	155181	.	-	.	ID=Cb.1.01140-mRNA-1:exon:481;Parent=Cb.1.01140-mRNA-1
scaffold3_100_ref0000093_ref0000064	maker	CDS	153847	155181	.	-	0	ID=Cb.1.01140-mRNA-1:cds;Parent=Cb.1.01140-mRNA-1
scaffold3_100_ref0000093_ref0000064	maker	gene	171455	174991	.	-	.	ID=Cb.1.01150;Name=Cb.1.01150
scaffold3_100_ref0000093_ref0000064	maker	mRNA	171455	174991	.	-	.	ID=Cb.1.01150-mRNA-1;Parent=Cb.1.01150;Name=Cb.1.01150-mRNA-1
scaffold3_100_ref0000093_ref0000064	maker	exon	171455	174991	.	-	.	ID=Cb.1.01150-mRNA-1:exon:482;Parent=Cb.1.01150-mRNA-1
scaffold3_100_ref0000093_ref0000064	maker	CDS	171455	174991	.	-	0	ID=Cb.1.01150-mRNA-1:cds;Parent=Cb.1.01150-mRNA-1
scaffold3_100_ref0000093_ref0000064	maker	gene	440421	443546	.	-	.	ID=Cb.1.01160;Name=Cb.1.01160
scaffold3_100_ref0000093_ref0000064	maker	mRNA	440421	443546	.	-	.	ID=Cb.1.01160-mRNA-1;Parent=Cb.1.01160;Name=Cb.1.01160-mRNA-1
scaffold3_100_ref0000093_ref0000064	maker	exon	443175	443546	.	-	.	ID=Cb.1.01160-mRNA-1:exon:484;Parent=Cb.1.01160-mRNA-1
scaffold3_100_ref0000093_ref0000064	maker	exon	440421	441800	.	-	.	ID=Cb.1.01160-mRNA-1:exon:483;Parent=Cb.1.01160-mRNA-1
scaffold3_100_ref0000093_ref0000064	maker	CDS	443175	443546	.	-	0	ID=Cb.1.01160-mRNA-1:cds;Parent=Cb.1.01160-mRNA-1
scaffold3_100_ref0000093_ref0000064	maker	CDS	440421	441800	.	-	0	ID=Cb.1.01160-mRNA-1:cds;Parent=Cb.1.01160-mRNA-1
scaffold3_100_ref0000093_ref0000064	maker	gene	291230	292159	.	-	.	ID=Cb.1.01170;Name=Cb.1.01170
scaffold3_100_ref0000093_ref0000064	maker	mRNA	291230	292159	.	-	.	ID=Cb.1.01170-mRNA-1;Parent=Cb.1.01170;Name=Cb.1.01170-mRNA-1
scaffold3_100_ref0000093_ref0000064	maker	exon	291230	292159	.	-	.	ID=Cb.1.01170-mRNA-1:exon:485;Parent=Cb.1.01170-mRNA-1
scaffold3_100_ref0000093_ref0000064	maker	CDS	291230	292159	.	-	0	ID=Cb.1.01170-mRNA-1:cds;Parent=Cb.1.01170-mRNA-1
scaffold3_100_ref0000093_ref0000064	maker	gene	608782	609933	.	-	.	ID=Cb.1.01180;Name=Cb.1.01180
scaffold3_100_ref0000093_ref0000064	maker	mRNA	608782	609933	.	-	.	ID=Cb.1.01180-mRNA-1;Parent=Cb.1.01180;Name=Cb.1.01180-mRNA-1
scaffold3_100_ref0000093_ref0000064	maker	exon	608782	609933	.	-	.	ID=Cb.1.01180-mRNA-1:exon:486;Parent=Cb.1.01180-mRNA-1
scaffold3_100_ref0000093_ref0000064	maker	CDS	608782	609933	.	-	0	ID=Cb.1.01180-mRNA-1:cds;Parent=Cb.1.01180-mRNA-1
scaffold3_100_ref0000093_ref0000064	maker	gene	409170	409487	.	-	.	ID=Cb.1.01190;Name=Cb.1.01190
scaffold3_100_ref0000093_ref0000064	maker	mRNA	409170	409487	.	-	.	ID=Cb.1.01190-mRNA-1;Parent=Cb.1.01190;Name=Cb.1.01190-mRNA-1
scaffold3_100_ref0000093_ref0000064	maker	exon	409170	409487	.	-	.	ID=Cb.1.01190-mRNA-1:exon:487;Parent=Cb.1.01190-mRNA-1
scaffold3_100_ref0000093_ref0000064	maker	CDS	409170	409487	.	-	0	ID=Cb.1.01190-mRNA-1:cds;Parent=Cb.1.01190-mRNA-1
scaffold3_100_ref0000093_ref0000064	maker	gene	425277	426107	.	-	.	ID=Cb.1.01200;Name=Cb.1.01200
scaffold3_100_ref0000093_ref0000064	maker	mRNA	425277	426107	.	-	.	ID=Cb.1.01200-mRNA-1;Parent=Cb.1.01200;Name=Cb.1.01200-mRNA-1
scaffold3_100_ref0000093_ref0000064	maker	exon	425277	426107	.	-	.	ID=Cb.1.01200-mRNA-1:exon:488;Parent=Cb.1.01200-mRNA-1
scaffold3_100_ref0000093_ref0000064	maker	CDS	425277	426107	.	-	0	ID=Cb.1.01200-mRNA-1:cds;Parent=Cb.1.01200-mRNA-1
scaffold3_100_ref0000093_ref0000064	maker	gene	365432	366643	.	-	.	ID=Cb.1.01210;Name=Cb.1.01210
scaffold3_100_ref0000093_ref0000064	maker	mRNA	365432	366643	.	-	.	ID=Cb.1.01210-mRNA-1;Parent=Cb.1.01210;Name=Cb.1.01210-mRNA-1
scaffold3_100_ref0000093_ref0000064	maker	exon	365432	366643	.	-	.	ID=Cb.1.01210-mRNA-1:exon:489;Parent=Cb.1.01210-mRNA-1
scaffold3_100_ref0000093_ref0000064	maker	CDS	365432	366643	.	-	0	ID=Cb.1.01210-mRNA-1:cds;Parent=Cb.1.01210-mRNA-1
scaffold3_100_ref0000093_ref0000064	maker	gene	249411	251336	.	-	.	ID=Cb.1.01220;Name=Cb.1.01220
scaffold3_100_ref0000093_ref0000064	maker	mRNA	249411	251336	.	-	.	ID=Cb.1.01220-mRNA-1;Parent=Cb.1.01220;Name=Cb.1.01220-mRNA-1
scaffold3_100_ref0000093_ref0000064	maker	exon	249411	251336	.	-	.	ID=Cb.1.01220-mRNA-1:exon:490;Parent=Cb.1.01220-mRNA-1
scaffold3_100_ref0000093_ref0000064	maker	CDS	249411	251336	.	-	0	ID=Cb.1.01220-mRNA-1:cds;Parent=Cb.1.01220-mRNA-1
scaffold3_100_ref0000093_ref0000064	maker	gene	414995	417849	.	-	.	ID=Cb.1.01230;Name=Cb.1.01230
scaffold3_100_ref0000093_ref0000064	maker	mRNA	414995	417849	.	-	.	ID=Cb.1.01230-mRNA-1;Parent=Cb.1.01230;Name=Cb.1.01230-mRNA-1
scaffold3_100_ref0000093_ref0000064	maker	exon	416642	417849	.	-	.	ID=Cb.1.01230-mRNA-1:exon:492;Parent=Cb.1.01230-mRNA-1
scaffold3_100_ref0000093_ref0000064	maker	exon	414995	415946	.	-	.	ID=Cb.1.01230-mRNA-1:exon:491;Parent=Cb.1.01230-mRNA-1
scaffold3_100_ref0000093_ref0000064	maker	CDS	416642	417849	.	-	2	ID=Cb.1.01230-mRNA-1:cds;Parent=Cb.1.01230-mRNA-1
scaffold3_100_ref0000093_ref0000064	maker	CDS	414995	415946	.	-	0	ID=Cb.1.01230-mRNA-1:cds;Parent=Cb.1.01230-mRNA-1
scaffold3_100_ref0000093_ref0000064	maker	gene	704506	705021	.	-	.	ID=Cb.1.01240;Name=Cb.1.01240
scaffold3_100_ref0000093_ref0000064	maker	mRNA	704506	705021	.	-	.	ID=Cb.1.01240-mRNA-1;Parent=Cb.1.01240;Name=Cb.1.01240-mRNA-1
scaffold3_100_ref0000093_ref0000064	maker	exon	704506	705021	.	-	.	ID=Cb.1.01240-mRNA-1:exon:493;Parent=Cb.1.01240-mRNA-1
scaffold3_100_ref0000093_ref0000064	maker	CDS	704506	705021	.	-	0	ID=Cb.1.01240-mRNA-1:cds;Parent=Cb.1.01240-mRNA-1
scaffold3_100_ref0000093_ref0000064	maker	gene	311933	312486	.	-	.	ID=Cb.1.01250;Name=Cb.1.01250
scaffold3_100_ref0000093_ref0000064	maker	mRNA	311933	312486	.	-	.	ID=Cb.1.01250-mRNA-1;Parent=Cb.1.01250;Name=Cb.1.01250-mRNA-1
scaffold3_100_ref0000093_ref0000064	maker	exon	312220	312486	.	-	.	ID=Cb.1.01250-mRNA-1:exon:495;Parent=Cb.1.01250-mRNA-1
scaffold3_100_ref0000093_ref0000064	maker	exon	311933	311977	.	-	.	ID=Cb.1.01250-mRNA-1:exon:494;Parent=Cb.1.01250-mRNA-1
scaffold3_100_ref0000093_ref0000064	maker	CDS	312220	312486	.	-	0	ID=Cb.1.01250-mRNA-1:cds;Parent=Cb.1.01250-mRNA-1
scaffold3_100_ref0000093_ref0000064	maker	CDS	311933	311977	.	-	0	ID=Cb.1.01250-mRNA-1:cds;Parent=Cb.1.01250-mRNA-1
scaffold3_100_ref0000093_ref0000064	maker	gene	587236	589721	.	-	.	ID=Cb.1.01260;Name=Cb.1.01260
scaffold3_100_ref0000093_ref0000064	maker	mRNA	587236	589721	.	-	.	ID=Cb.1.01260-mRNA-1;Parent=Cb.1.01260;Name=Cb.1.01260-mRNA-1
scaffold3_100_ref0000093_ref0000064	maker	exon	589276	589721	.	-	.	ID=Cb.1.01260-mRNA-1:exon:498;Parent=Cb.1.01260-mRNA-1
scaffold3_100_ref0000093_ref0000064	maker	exon	589150	589198	.	-	.	ID=Cb.1.01260-mRNA-1:exon:497;Parent=Cb.1.01260-mRNA-1
scaffold3_100_ref0000093_ref0000064	maker	exon	587236	588342	.	-	.	ID=Cb.1.01260-mRNA-1:exon:496;Parent=Cb.1.01260-mRNA-1
scaffold3_100_ref0000093_ref0000064	maker	CDS	589276	589721	.	-	2	ID=Cb.1.01260-mRNA-1:cds;Parent=Cb.1.01260-mRNA-1
scaffold3_100_ref0000093_ref0000064	maker	CDS	589150	589198	.	-	0	ID=Cb.1.01260-mRNA-1:cds;Parent=Cb.1.01260-mRNA-1
scaffold3_100_ref0000093_ref0000064	maker	CDS	587236	588342	.	-	0	ID=Cb.1.01260-mRNA-1:cds;Parent=Cb.1.01260-mRNA-1
scaffold3_100_ref0000093_ref0000064	maker	gene	450244	452334	.	-	.	ID=Cb.1.01270;Name=Cb.1.01270
scaffold3_100_ref0000093_ref0000064	maker	mRNA	450244	452334	.	-	.	ID=Cb.1.01270-mRNA-1;Parent=Cb.1.01270;Name=Cb.1.01270-mRNA-1
scaffold3_100_ref0000093_ref0000064	maker	exon	450244	452334	.	-	.	ID=Cb.1.01270-mRNA-1:exon:499;Parent=Cb.1.01270-mRNA-1
scaffold3_100_ref0000093_ref0000064	maker	CDS	450244	452334	.	-	0	ID=Cb.1.01270-mRNA-1:cds;Parent=Cb.1.01270-mRNA-1
scaffold3_100_ref0000093_ref0000064	maker	gene	211563	213545	.	-	.	ID=Cb.1.01280;Name=Cb.1.01280
scaffold3_100_ref0000093_ref0000064	maker	mRNA	211563	213545	.	-	.	ID=Cb.1.01280-mRNA-1;Parent=Cb.1.01280;Name=Cb.1.01280-mRNA-1
scaffold3_100_ref0000093_ref0000064	maker	exon	211563	213545	.	-	.	ID=Cb.1.01280-mRNA-1:exon:500;Parent=Cb.1.01280-mRNA-1
scaffold3_100_ref0000093_ref0000064	maker	CDS	211563	213545	.	-	0	ID=Cb.1.01280-mRNA-1:cds;Parent=Cb.1.01280-mRNA-1
scaffold3_100_ref0000093_ref0000064	maker	gene	209625	210662	.	-	.	ID=Cb.1.01290;Name=Cb.1.01290
scaffold3_100_ref0000093_ref0000064	maker	mRNA	209625	210662	.	-	.	ID=Cb.1.01290-mRNA-1;Parent=Cb.1.01290;Name=Cb.1.01290-mRNA-1
scaffold3_100_ref0000093_ref0000064	maker	exon	209625	210662	.	-	.	ID=Cb.1.01290-mRNA-1:exon:501;Parent=Cb.1.01290-mRNA-1
scaffold3_100_ref0000093_ref0000064	maker	CDS	209625	210662	.	-	0	ID=Cb.1.01290-mRNA-1:cds;Parent=Cb.1.01290-mRNA-1
scaffold3_100_ref0000093_ref0000064	maker	gene	363875	364390	.	-	.	ID=Cb.1.01300;Name=Cb.1.01300
scaffold3_100_ref0000093_ref0000064	maker	mRNA	363875	364390	.	-	.	ID=Cb.1.01300-mRNA-1;Parent=Cb.1.01300;Name=Cb.1.01300-mRNA-1
scaffold3_100_ref0000093_ref0000064	maker	exon	363875	364390	.	-	.	ID=Cb.1.01300-mRNA-1:exon:502;Parent=Cb.1.01300-mRNA-1
scaffold3_100_ref0000093_ref0000064	maker	CDS	363875	364390	.	-	0	ID=Cb.1.01300-mRNA-1:cds;Parent=Cb.1.01300-mRNA-1
scaffold3_100_ref0000093_ref0000064	maker	gene	669950	670357	.	-	.	ID=Cb.1.01310;Name=Cb.1.01310
scaffold3_100_ref0000093_ref0000064	maker	mRNA	669950	670357	.	-	.	ID=Cb.1.01310-mRNA-1;Parent=Cb.1.01310;Name=Cb.1.01310-mRNA-1
scaffold3_100_ref0000093_ref0000064	maker	exon	669950	670357	.	-	.	ID=Cb.1.01310-mRNA-1:exon:503;Parent=Cb.1.01310-mRNA-1
scaffold3_100_ref0000093_ref0000064	maker	CDS	669950	670357	.	-	0	ID=Cb.1.01310-mRNA-1:cds;Parent=Cb.1.01310-mRNA-1
scaffold3_100_ref0000093_ref0000064	maker	gene	715306	716271	.	-	.	ID=Cb.1.01320;Name=Cb.1.01320
scaffold3_100_ref0000093_ref0000064	maker	mRNA	715306	716271	.	-	.	ID=Cb.1.01320-mRNA-1;Parent=Cb.1.01320;Name=Cb.1.01320-mRNA-1
scaffold3_100_ref0000093_ref0000064	maker	exon	715306	716271	.	-	.	ID=Cb.1.01320-mRNA-1:exon:504;Parent=Cb.1.01320-mRNA-1
scaffold3_100_ref0000093_ref0000064	maker	CDS	715306	716271	.	-	0	ID=Cb.1.01320-mRNA-1:cds;Parent=Cb.1.01320-mRNA-1
scaffold3_100_ref0000093_ref0000064	maker	gene	712578	713486	.	-	.	ID=Cb.1.01330;Name=Cb.1.01330
scaffold3_100_ref0000093_ref0000064	maker	mRNA	712578	713486	.	-	.	ID=Cb.1.01330-mRNA-1;Parent=Cb.1.01330;Name=Cb.1.01330-mRNA-1
scaffold3_100_ref0000093_ref0000064	maker	exon	712578	713486	.	-	.	ID=Cb.1.01330-mRNA-1:exon:505;Parent=Cb.1.01330-mRNA-1
scaffold3_100_ref0000093_ref0000064	maker	CDS	712578	713486	.	-	0	ID=Cb.1.01330-mRNA-1:cds;Parent=Cb.1.01330-mRNA-1
scaffold3_100_ref0000093_ref0000064	maker	gene	184404	185606	.	-	.	ID=Cb.1.01340;Name=Cb.1.01340
scaffold3_100_ref0000093_ref0000064	maker	mRNA	184404	185606	.	-	.	ID=Cb.1.01340-mRNA-1;Parent=Cb.1.01340;Name=Cb.1.01340-mRNA-1
scaffold3_100_ref0000093_ref0000064	maker	exon	184404	185606	.	-	.	ID=Cb.1.01340-mRNA-1:exon:506;Parent=Cb.1.01340-mRNA-1
scaffold3_100_ref0000093_ref0000064	maker	CDS	184404	185606	.	-	0	ID=Cb.1.01340-mRNA-1:cds;Parent=Cb.1.01340-mRNA-1
scaffold3_100_ref0000093_ref0000064	maker	gene	243321	244517	.	-	.	ID=Cb.1.01350;Name=Cb.1.01350
scaffold3_100_ref0000093_ref0000064	maker	mRNA	243321	244517	.	-	.	ID=Cb.1.01350-mRNA-1;Parent=Cb.1.01350;Name=Cb.1.01350-mRNA-1
scaffold3_100_ref0000093_ref0000064	maker	exon	243321	244517	.	-	.	ID=Cb.1.01350-mRNA-1:exon:507;Parent=Cb.1.01350-mRNA-1
scaffold3_100_ref0000093_ref0000064	maker	CDS	243321	244517	.	-	0	ID=Cb.1.01350-mRNA-1:cds;Parent=Cb.1.01350-mRNA-1
scaffold3_100_ref0000093_ref0000064	maker	gene	438662	439546	.	-	.	ID=Cb.1.01360;Name=Cb.1.01360
scaffold3_100_ref0000093_ref0000064	maker	mRNA	438662	439546	.	-	.	ID=Cb.1.01360-mRNA-1;Parent=Cb.1.01360;Name=Cb.1.01360-mRNA-1
scaffold3_100_ref0000093_ref0000064	maker	exon	438662	439546	.	-	.	ID=Cb.1.01360-mRNA-1:exon:508;Parent=Cb.1.01360-mRNA-1
scaffold3_100_ref0000093_ref0000064	maker	CDS	438662	439546	.	-	0	ID=Cb.1.01360-mRNA-1:cds;Parent=Cb.1.01360-mRNA-1
scaffold3_100_ref0000093_ref0000064	maker	gene	380121	381119	.	-	.	ID=Cb.1.01370;Name=Cb.1.01370
scaffold3_100_ref0000093_ref0000064	maker	mRNA	380121	381119	.	-	.	ID=Cb.1.01370-mRNA-1;Parent=Cb.1.01370;Name=Cb.1.01370-mRNA-1
scaffold3_100_ref0000093_ref0000064	maker	exon	380121	381119	.	-	.	ID=Cb.1.01370-mRNA-1:exon:509;Parent=Cb.1.01370-mRNA-1
scaffold3_100_ref0000093_ref0000064	maker	CDS	380121	381119	.	-	0	ID=Cb.1.01370-mRNA-1:cds;Parent=Cb.1.01370-mRNA-1
scaffold3_100_ref0000093_ref0000064	maker	gene	258797	260136	.	-	.	ID=Cb.1.01380;Name=Cb.1.01380
scaffold3_100_ref0000093_ref0000064	maker	mRNA	258797	260136	.	-	.	ID=Cb.1.01380-mRNA-1;Parent=Cb.1.01380;Name=Cb.1.01380-mRNA-1
scaffold3_100_ref0000093_ref0000064	maker	exon	259041	260136	.	-	.	ID=Cb.1.01380-mRNA-1:exon:511;Parent=Cb.1.01380-mRNA-1
scaffold3_100_ref0000093_ref0000064	maker	exon	258797	258804	.	-	.	ID=Cb.1.01380-mRNA-1:exon:510;Parent=Cb.1.01380-mRNA-1
scaffold3_100_ref0000093_ref0000064	maker	CDS	259041	260136	.	-	1	ID=Cb.1.01380-mRNA-1:cds;Parent=Cb.1.01380-mRNA-1
scaffold3_100_ref0000093_ref0000064	maker	CDS	258797	258804	.	-	0	ID=Cb.1.01380-mRNA-1:cds;Parent=Cb.1.01380-mRNA-1
scaffold3_100_ref0000093_ref0000064	maker	gene	459253	460512	.	-	.	ID=Cb.1.01390;Name=Cb.1.01390
scaffold3_100_ref0000093_ref0000064	maker	mRNA	459253	460512	.	-	.	ID=Cb.1.01390-mRNA-1;Parent=Cb.1.01390;Name=Cb.1.01390-mRNA-1
scaffold3_100_ref0000093_ref0000064	maker	exon	459253	460512	.	-	.	ID=Cb.1.01390-mRNA-1:exon:512;Parent=Cb.1.01390-mRNA-1
scaffold3_100_ref0000093_ref0000064	maker	CDS	459253	460512	.	-	0	ID=Cb.1.01390-mRNA-1:cds;Parent=Cb.1.01390-mRNA-1
scaffold3_100_ref0000093_ref0000064	maker	gene	713884	714603	.	-	.	ID=Cb.1.01400;Name=Cb.1.01400
scaffold3_100_ref0000093_ref0000064	maker	mRNA	713884	714603	.	-	.	ID=Cb.1.01400-mRNA-1;Parent=Cb.1.01400;Name=Cb.1.01400-mRNA-1
scaffold3_100_ref0000093_ref0000064	maker	exon	713884	714603	.	-	.	ID=Cb.1.01400-mRNA-1:exon:513;Parent=Cb.1.01400-mRNA-1
scaffold3_100_ref0000093_ref0000064	maker	CDS	713884	714603	.	-	0	ID=Cb.1.01400-mRNA-1:cds;Parent=Cb.1.01400-mRNA-1
scaffold3_100_ref0000093_ref0000064	maker	gene	470110	471318	.	-	.	ID=Cb.1.01410;Name=Cb.1.01410
scaffold3_100_ref0000093_ref0000064	maker	mRNA	470110	471318	.	-	.	ID=Cb.1.01410-mRNA-1;Parent=Cb.1.01410;Name=Cb.1.01410-mRNA-1
scaffold3_100_ref0000093_ref0000064	maker	exon	470110	471318	.	-	.	ID=Cb.1.01410-mRNA-1:exon:514;Parent=Cb.1.01410-mRNA-1
scaffold3_100_ref0000093_ref0000064	maker	CDS	470110	471318	.	-	0	ID=Cb.1.01410-mRNA-1:cds;Parent=Cb.1.01410-mRNA-1
scaffold3_100_ref0000093_ref0000064	maker	gene	219090	220241	.	-	.	ID=Cb.1.01420;Name=Cb.1.01420
scaffold3_100_ref0000093_ref0000064	maker	mRNA	219090	220241	.	-	.	ID=Cb.1.01420-mRNA-1;Parent=Cb.1.01420;Name=Cb.1.01420-mRNA-1
scaffold3_100_ref0000093_ref0000064	maker	exon	219090	220241	.	-	.	ID=Cb.1.01420-mRNA-1:exon:515;Parent=Cb.1.01420-mRNA-1
scaffold3_100_ref0000093_ref0000064	maker	CDS	219090	220241	.	-	0	ID=Cb.1.01420-mRNA-1:cds;Parent=Cb.1.01420-mRNA-1
scaffold3_100_ref0000093_ref0000064	maker	gene	462674	463834	.	-	.	ID=Cb.1.01430;Name=Cb.1.01430
scaffold3_100_ref0000093_ref0000064	maker	mRNA	462674	463834	.	-	.	ID=Cb.1.01430-mRNA-1;Parent=Cb.1.01430;Name=Cb.1.01430-mRNA-1
scaffold3_100_ref0000093_ref0000064	maker	exon	462674	463834	.	-	.	ID=Cb.1.01430-mRNA-1:exon:516;Parent=Cb.1.01430-mRNA-1
scaffold3_100_ref0000093_ref0000064	maker	CDS	462674	463834	.	-	0	ID=Cb.1.01430-mRNA-1:cds;Parent=Cb.1.01430-mRNA-1
scaffold3_100_ref0000093_ref0000064	maker	gene	636471	636863	.	-	.	ID=Cb.1.01440;Name=Cb.1.01440
scaffold3_100_ref0000093_ref0000064	maker	mRNA	636471	636863	.	-	.	ID=Cb.1.01440-mRNA-1;Parent=Cb.1.01440;Name=Cb.1.01440-mRNA-1
scaffold3_100_ref0000093_ref0000064	maker	exon	636471	636863	.	-	.	ID=Cb.1.01440-mRNA-1:exon:517;Parent=Cb.1.01440-mRNA-1
scaffold3_100_ref0000093_ref0000064	maker	CDS	636471	636863	.	-	0	ID=Cb.1.01440-mRNA-1:cds;Parent=Cb.1.01440-mRNA-1
scaffold3_100_ref0000093_ref0000064	maker	gene	457646	458725	.	-	.	ID=Cb.1.01450;Name=Cb.1.01450
scaffold3_100_ref0000093_ref0000064	maker	mRNA	457646	458725	.	-	.	ID=Cb.1.01450-mRNA-1;Parent=Cb.1.01450;Name=Cb.1.01450-mRNA-1
scaffold3_100_ref0000093_ref0000064	maker	exon	457646	458725	.	-	.	ID=Cb.1.01450-mRNA-1:exon:518;Parent=Cb.1.01450-mRNA-1
scaffold3_100_ref0000093_ref0000064	maker	CDS	457646	458725	.	-	0	ID=Cb.1.01450-mRNA-1:cds;Parent=Cb.1.01450-mRNA-1
scaffold3_100_ref0000093_ref0000064	maker	gene	231947	232264	.	-	.	ID=Cb.1.01460;Name=Cb.1.01460
scaffold3_100_ref0000093_ref0000064	maker	mRNA	231947	232264	.	-	.	ID=Cb.1.01460-mRNA-1;Parent=Cb.1.01460;Name=Cb.1.01460-mRNA-1
scaffold3_100_ref0000093_ref0000064	maker	exon	231947	232264	.	-	.	ID=Cb.1.01460-mRNA-1:exon:519;Parent=Cb.1.01460-mRNA-1
scaffold3_100_ref0000093_ref0000064	maker	CDS	231947	232264	.	-	0	ID=Cb.1.01460-mRNA-1:cds;Parent=Cb.1.01460-mRNA-1
scaffold3_100_ref0000093_ref0000064	maker	gene	594415	595437	.	-	.	ID=Cb.1.01470;Name=Cb.1.01470
scaffold3_100_ref0000093_ref0000064	maker	mRNA	594415	595437	.	-	.	ID=Cb.1.01470-mRNA-1;Parent=Cb.1.01470;Name=Cb.1.01470-mRNA-1
scaffold3_100_ref0000093_ref0000064	maker	exon	594415	595437	.	-	.	ID=Cb.1.01470-mRNA-1:exon:520;Parent=Cb.1.01470-mRNA-1
scaffold3_100_ref0000093_ref0000064	maker	CDS	594415	595437	.	-	0	ID=Cb.1.01470-mRNA-1:cds;Parent=Cb.1.01470-mRNA-1
scaffold3_100_ref0000093_ref0000064	maker	gene	453220	454110	.	-	.	ID=Cb.1.01480;Name=Cb.1.01480
scaffold3_100_ref0000093_ref0000064	maker	mRNA	453220	454110	.	-	.	ID=Cb.1.01480-mRNA-1;Parent=Cb.1.01480;Name=Cb.1.01480-mRNA-1
scaffold3_100_ref0000093_ref0000064	maker	exon	453220	454110	.	-	.	ID=Cb.1.01480-mRNA-1:exon:521;Parent=Cb.1.01480-mRNA-1
scaffold3_100_ref0000093_ref0000064	maker	CDS	453220	454110	.	-	0	ID=Cb.1.01480-mRNA-1:cds;Parent=Cb.1.01480-mRNA-1
scaffold3_100_ref0000093_ref0000064	maker	gene	300496	301086	.	-	.	ID=Cb.1.01490;Name=Cb.1.01490
scaffold3_100_ref0000093_ref0000064	maker	mRNA	300496	301086	.	-	.	ID=Cb.1.01490-mRNA-1;Parent=Cb.1.01490;Name=Cb.1.01490-mRNA-1
scaffold3_100_ref0000093_ref0000064	maker	exon	300496	301086	.	-	.	ID=Cb.1.01490-mRNA-1:exon:522;Parent=Cb.1.01490-mRNA-1
scaffold3_100_ref0000093_ref0000064	maker	CDS	300496	301086	.	-	0	ID=Cb.1.01490-mRNA-1:cds;Parent=Cb.1.01490-mRNA-1
scaffold3_100_ref0000093_ref0000064	maker	gene	178821	179426	.	-	.	ID=Cb.1.01500;Name=Cb.1.01500
scaffold3_100_ref0000093_ref0000064	maker	mRNA	178821	179426	.	-	.	ID=Cb.1.01500-mRNA-1;Parent=Cb.1.01500;Name=Cb.1.01500-mRNA-1
scaffold3_100_ref0000093_ref0000064	maker	exon	178821	179426	.	-	.	ID=Cb.1.01500-mRNA-1:exon:523;Parent=Cb.1.01500-mRNA-1
scaffold3_100_ref0000093_ref0000064	maker	CDS	178821	179426	.	-	0	ID=Cb.1.01500-mRNA-1:cds;Parent=Cb.1.01500-mRNA-1
scaffold3_100_ref0000093_ref0000064	maker	gene	814173	814496	.	-	.	ID=Cb.1.01510;Name=Cb.1.01510
scaffold3_100_ref0000093_ref0000064	maker	mRNA	814173	814496	.	-	.	ID=Cb.1.01510-mRNA-1;Parent=Cb.1.01510;Name=Cb.1.01510-mRNA-1
scaffold3_100_ref0000093_ref0000064	maker	exon	814173	814496	.	-	.	ID=Cb.1.01510-mRNA-1:exon:524;Parent=Cb.1.01510-mRNA-1
scaffold3_100_ref0000093_ref0000064	maker	CDS	814173	814496	.	-	0	ID=Cb.1.01510-mRNA-1:cds;Parent=Cb.1.01510-mRNA-1
scaffold3_100_ref0000093_ref0000064	maker	gene	298969	299523	.	-	.	ID=Cb.1.01520;Name=Cb.1.01520
scaffold3_100_ref0000093_ref0000064	maker	mRNA	298969	299523	.	-	.	ID=Cb.1.01520-mRNA-1;Parent=Cb.1.01520;Name=Cb.1.01520-mRNA-1
scaffold3_100_ref0000093_ref0000064	maker	exon	298969	299523	.	-	.	ID=Cb.1.01520-mRNA-1:exon:525;Parent=Cb.1.01520-mRNA-1
scaffold3_100_ref0000093_ref0000064	maker	CDS	298969	299523	.	-	0	ID=Cb.1.01520-mRNA-1:cds;Parent=Cb.1.01520-mRNA-1
scaffold3_100_ref0000093_ref0000064	maker	gene	672389	672829	.	-	.	ID=Cb.1.01530;Name=Cb.1.01530
scaffold3_100_ref0000093_ref0000064	maker	mRNA	672389	672829	.	-	.	ID=Cb.1.01530-mRNA-1;Parent=Cb.1.01530;Name=Cb.1.01530-mRNA-1
scaffold3_100_ref0000093_ref0000064	maker	exon	672389	672829	.	-	.	ID=Cb.1.01530-mRNA-1:exon:526;Parent=Cb.1.01530-mRNA-1
scaffold3_100_ref0000093_ref0000064	maker	CDS	672389	672829	.	-	0	ID=Cb.1.01530-mRNA-1:cds;Parent=Cb.1.01530-mRNA-1
scaffold3_100_ref0000093_ref0000064	maker	gene	738972	740546	.	-	.	ID=Cb.1.01540;Name=Cb.1.01540
scaffold3_100_ref0000093_ref0000064	maker	mRNA	738972	740546	.	-	.	ID=Cb.1.01540-mRNA-1;Parent=Cb.1.01540;Name=Cb.1.01540-mRNA-1
scaffold3_100_ref0000093_ref0000064	maker	exon	738972	740546	.	-	.	ID=Cb.1.01540-mRNA-1:exon:527;Parent=Cb.1.01540-mRNA-1
scaffold3_100_ref0000093_ref0000064	maker	CDS	738972	740546	.	-	0	ID=Cb.1.01540-mRNA-1:cds;Parent=Cb.1.01540-mRNA-1
scaffold3_100_ref0000093_ref0000064	maker	gene	461304	461954	.	-	.	ID=Cb.1.01550;Name=Cb.1.01550
scaffold3_100_ref0000093_ref0000064	maker	mRNA	461304	461954	.	-	.	ID=Cb.1.01550-mRNA-1;Parent=Cb.1.01550;Name=Cb.1.01550-mRNA-1
scaffold3_100_ref0000093_ref0000064	maker	exon	461304	461954	.	-	.	ID=Cb.1.01550-mRNA-1:exon:528;Parent=Cb.1.01550-mRNA-1
scaffold3_100_ref0000093_ref0000064	maker	CDS	461304	461954	.	-	0	ID=Cb.1.01550-mRNA-1:cds;Parent=Cb.1.01550-mRNA-1
scaffold3_100_ref0000093_ref0000064	maker	gene	444598	444978	.	-	.	ID=Cb.1.01560;Name=Cb.1.01560
scaffold3_100_ref0000093_ref0000064	maker	mRNA	444598	444978	.	-	.	ID=Cb.1.01560-mRNA-1;Parent=Cb.1.01560;Name=Cb.1.01560-mRNA-1
scaffold3_100_ref0000093_ref0000064	maker	exon	444598	444978	.	-	.	ID=Cb.1.01560-mRNA-1:exon:529;Parent=Cb.1.01560-mRNA-1
scaffold3_100_ref0000093_ref0000064	maker	CDS	444598	444978	.	-	0	ID=Cb.1.01560-mRNA-1:cds;Parent=Cb.1.01560-mRNA-1
scaffold3_100_ref0000093_ref0000064	maker	gene	454946	455542	.	-	.	ID=Cb.1.01570;Name=Cb.1.01570
scaffold3_100_ref0000093_ref0000064	maker	mRNA	454946	455542	.	-	.	ID=Cb.1.01570-mRNA-1;Parent=Cb.1.01570;Name=Cb.1.01570-mRNA-1
scaffold3_100_ref0000093_ref0000064	maker	exon	454946	455542	.	-	.	ID=Cb.1.01570-mRNA-1:exon:530;Parent=Cb.1.01570-mRNA-1
scaffold3_100_ref0000093_ref0000064	maker	CDS	454946	455542	.	-	0	ID=Cb.1.01570-mRNA-1:cds;Parent=Cb.1.01570-mRNA-1
scaffold3_100_ref0000093_ref0000064	maker	gene	446402	446836	.	-	.	ID=Cb.1.01580;Name=Cb.1.01580
scaffold3_100_ref0000093_ref0000064	maker	mRNA	446402	446836	.	-	.	ID=Cb.1.01580-mRNA-1;Parent=Cb.1.01580;Name=Cb.1.01580-mRNA-1
scaffold3_100_ref0000093_ref0000064	maker	exon	446402	446836	.	-	.	ID=Cb.1.01580-mRNA-1:exon:531;Parent=Cb.1.01580-mRNA-1
scaffold3_100_ref0000093_ref0000064	maker	CDS	446402	446836	.	-	0	ID=Cb.1.01580-mRNA-1:cds;Parent=Cb.1.01580-mRNA-1
scaffold3_100_ref0000093_ref0000064	maker	gene	639008	639403	.	-	.	ID=Cb.1.01590;Name=Cb.1.01590
scaffold3_100_ref0000093_ref0000064	maker	mRNA	639008	639403	.	-	.	ID=Cb.1.01590-mRNA-1;Parent=Cb.1.01590;Name=Cb.1.01590-mRNA-1
scaffold3_100_ref0000093_ref0000064	maker	exon	639008	639403	.	-	.	ID=Cb.1.01590-mRNA-1:exon:532;Parent=Cb.1.01590-mRNA-1
scaffold3_100_ref0000093_ref0000064	maker	CDS	639008	639403	.	-	0	ID=Cb.1.01590-mRNA-1:cds;Parent=Cb.1.01590-mRNA-1
scaffold3_100_ref0000093_ref0000064	maker	gene	456755	456988	.	-	.	ID=Cb.1.01600;Name=Cb.1.01600
scaffold3_100_ref0000093_ref0000064	maker	mRNA	456755	456988	.	-	.	ID=Cb.1.01600-mRNA-1;Parent=Cb.1.01600;Name=Cb.1.01600-mRNA-1
scaffold3_100_ref0000093_ref0000064	maker	exon	456755	456988	.	-	.	ID=Cb.1.01600-mRNA-1:exon:533;Parent=Cb.1.01600-mRNA-1
scaffold3_100_ref0000093_ref0000064	maker	CDS	456755	456988	.	-	0	ID=Cb.1.01600-mRNA-1:cds;Parent=Cb.1.01600-mRNA-1
scaffold3_100_ref0000093_ref0000064	maker	gene	656088	657236	.	-	.	ID=Cb.1.01610;Name=Cb.1.01610
scaffold3_100_ref0000093_ref0000064	maker	mRNA	656088	657236	.	-	.	ID=Cb.1.01610-mRNA-1;Parent=Cb.1.01610;Name=Cb.1.01610-mRNA-1
scaffold3_100_ref0000093_ref0000064	maker	exon	656088	657236	.	-	.	ID=Cb.1.01610-mRNA-1:exon:534;Parent=Cb.1.01610-mRNA-1
scaffold3_100_ref0000093_ref0000064	maker	CDS	656088	657236	.	-	0	ID=Cb.1.01610-mRNA-1:cds;Parent=Cb.1.01610-mRNA-1
scaffold3_100_ref0000093_ref0000064	maker	gene	745592	749191	.	-	.	ID=Cb.1.01620;Name=Cb.1.01620
scaffold3_100_ref0000093_ref0000064	maker	mRNA	745592	749191	.	-	.	ID=Cb.1.01620-mRNA-1;Parent=Cb.1.01620;Name=Cb.1.01620-mRNA-1
scaffold3_100_ref0000093_ref0000064	maker	exon	748983	749191	.	-	.	ID=Cb.1.01620-mRNA-1:exon:537;Parent=Cb.1.01620-mRNA-1
scaffold3_100_ref0000093_ref0000064	maker	exon	746543	748634	.	-	.	ID=Cb.1.01620-mRNA-1:exon:536;Parent=Cb.1.01620-mRNA-1
scaffold3_100_ref0000093_ref0000064	maker	exon	745592	745969	.	-	.	ID=Cb.1.01620-mRNA-1:exon:535;Parent=Cb.1.01620-mRNA-1
scaffold3_100_ref0000093_ref0000064	maker	CDS	748983	749191	.	-	2	ID=Cb.1.01620-mRNA-1:cds;Parent=Cb.1.01620-mRNA-1
scaffold3_100_ref0000093_ref0000064	maker	CDS	746543	748634	.	-	0	ID=Cb.1.01620-mRNA-1:cds;Parent=Cb.1.01620-mRNA-1
scaffold3_100_ref0000093_ref0000064	maker	CDS	745592	745969	.	-	0	ID=Cb.1.01620-mRNA-1:cds;Parent=Cb.1.01620-mRNA-1
scaffold3_100_ref0000093_ref0000064	maker	gene	214044	215423	.	-	.	ID=Cb.1.01630;Name=Cb.1.01630
scaffold3_100_ref0000093_ref0000064	maker	mRNA	214044	215423	.	-	.	ID=Cb.1.01630-mRNA-1;Parent=Cb.1.01630;Name=Cb.1.01630-mRNA-1
scaffold3_100_ref0000093_ref0000064	maker	exon	214727	215423	.	-	.	ID=Cb.1.01630-mRNA-1:exon:539;Parent=Cb.1.01630-mRNA-1
scaffold3_100_ref0000093_ref0000064	maker	exon	214044	214522	.	-	.	ID=Cb.1.01630-mRNA-1:exon:538;Parent=Cb.1.01630-mRNA-1
scaffold3_100_ref0000093_ref0000064	maker	CDS	214727	215423	.	-	1	ID=Cb.1.01630-mRNA-1:cds;Parent=Cb.1.01630-mRNA-1
scaffold3_100_ref0000093_ref0000064	maker	CDS	214044	214522	.	-	0	ID=Cb.1.01630-mRNA-1:cds;Parent=Cb.1.01630-mRNA-1
scaffold3_100_ref0000093_ref0000064	maker	gene	596755	600423	.	-	.	ID=Cb.1.01640;Name=Cb.1.01640
scaffold3_100_ref0000093_ref0000064	maker	mRNA	596755	600423	.	-	.	ID=Cb.1.01640-mRNA-1;Parent=Cb.1.01640;Name=Cb.1.01640-mRNA-1
scaffold3_100_ref0000093_ref0000064	maker	exon	596755	600423	.	-	.	ID=Cb.1.01640-mRNA-1:exon:540;Parent=Cb.1.01640-mRNA-1
scaffold3_100_ref0000093_ref0000064	maker	CDS	596755	600423	.	-	0	ID=Cb.1.01640-mRNA-1:cds;Parent=Cb.1.01640-mRNA-1
scaffold3_100_ref0000093_ref0000064	maker	gene	592897	593262	.	-	.	ID=Cb.1.01650;Name=Cb.1.01650
scaffold3_100_ref0000093_ref0000064	maker	mRNA	592897	593262	.	-	.	ID=Cb.1.01650-mRNA-1;Parent=Cb.1.01650;Name=Cb.1.01650-mRNA-1
scaffold3_100_ref0000093_ref0000064	maker	exon	592897	593262	.	-	.	ID=Cb.1.01650-mRNA-1:exon:541;Parent=Cb.1.01650-mRNA-1
scaffold3_100_ref0000093_ref0000064	maker	CDS	592897	593262	.	-	0	ID=Cb.1.01650-mRNA-1:cds;Parent=Cb.1.01650-mRNA-1
scaffold3_100_ref0000093_ref0000064	maker	gene	740785	741644	.	-	.	ID=Cb.1.01660;Name=Cb.1.01660
scaffold3_100_ref0000093_ref0000064	maker	mRNA	740785	741644	.	-	.	ID=Cb.1.01660-mRNA-1;Parent=Cb.1.01660;Name=Cb.1.01660-mRNA-1
scaffold3_100_ref0000093_ref0000064	maker	exon	741212	741644	.	-	.	ID=Cb.1.01660-mRNA-1:exon:543;Parent=Cb.1.01660-mRNA-1
scaffold3_100_ref0000093_ref0000064	maker	exon	740785	740813	.	-	.	ID=Cb.1.01660-mRNA-1:exon:542;Parent=Cb.1.01660-mRNA-1
scaffold3_100_ref0000093_ref0000064	maker	CDS	741212	741644	.	-	1	ID=Cb.1.01660-mRNA-1:cds;Parent=Cb.1.01660-mRNA-1
scaffold3_100_ref0000093_ref0000064	maker	CDS	740785	740813	.	-	0	ID=Cb.1.01660-mRNA-1:cds;Parent=Cb.1.01660-mRNA-1
scaffold3_100_ref0000093_ref0000064	maker	gene	497401	499620	.	-	.	ID=Cb.1.01670;Name=Cb.1.01670
scaffold3_100_ref0000093_ref0000064	maker	mRNA	497401	499620	.	-	.	ID=Cb.1.01670-mRNA-1;Parent=Cb.1.01670;Name=Cb.1.01670-mRNA-1
scaffold3_100_ref0000093_ref0000064	maker	exon	497401	498082	.	-	.	ID=Cb.1.01670-mRNA-1:exon:550;Parent=Cb.1.01670-mRNA-1
scaffold3_100_ref0000093_ref0000064	maker	exon	498106	498141	.	-	.	ID=Cb.1.01670-mRNA-1:exon:549;Parent=Cb.1.01670-mRNA-1
scaffold3_100_ref0000093_ref0000064	maker	exon	498198	498423	.	-	.	ID=Cb.1.01670-mRNA-1:exon:548;Parent=Cb.1.01670-mRNA-1
scaffold3_100_ref0000093_ref0000064	maker	exon	498500	498687	.	-	.	ID=Cb.1.01670-mRNA-1:exon:547;Parent=Cb.1.01670-mRNA-1
scaffold3_100_ref0000093_ref0000064	maker	exon	498732	498835	.	-	.	ID=Cb.1.01670-mRNA-1:exon:546;Parent=Cb.1.01670-mRNA-1
scaffold3_100_ref0000093_ref0000064	maker	exon	498949	499030	.	-	.	ID=Cb.1.01670-mRNA-1:exon:545;Parent=Cb.1.01670-mRNA-1
scaffold3_100_ref0000093_ref0000064	maker	exon	499190	499620	.	-	.	ID=Cb.1.01670-mRNA-1:exon:544;Parent=Cb.1.01670-mRNA-1
scaffold3_100_ref0000093_ref0000064	maker	CDS	499190	499620	.	-	2	ID=Cb.1.01670-mRNA-1:cds;Parent=Cb.1.01670-mRNA-1
scaffold3_100_ref0000093_ref0000064	maker	CDS	498949	499030	.	-	0	ID=Cb.1.01670-mRNA-1:cds;Parent=Cb.1.01670-mRNA-1
scaffold3_100_ref0000093_ref0000064	maker	CDS	498732	498835	.	-	2	ID=Cb.1.01670-mRNA-1:cds;Parent=Cb.1.01670-mRNA-1
scaffold3_100_ref0000093_ref0000064	maker	CDS	498500	498687	.	-	1	ID=Cb.1.01670-mRNA-1:cds;Parent=Cb.1.01670-mRNA-1
scaffold3_100_ref0000093_ref0000064	maker	CDS	498198	498423	.	-	2	ID=Cb.1.01670-mRNA-1:cds;Parent=Cb.1.01670-mRNA-1
scaffold3_100_ref0000093_ref0000064	maker	CDS	498106	498141	.	-	2	ID=Cb.1.01670-mRNA-1:cds;Parent=Cb.1.01670-mRNA-1
scaffold3_100_ref0000093_ref0000064	maker	CDS	497401	498082	.	-	0	ID=Cb.1.01670-mRNA-1:cds;Parent=Cb.1.01670-mRNA-1
scaffold3_100_ref0000093_ref0000064	maker	gene	252823	253758	.	-	.	ID=Cb.1.01680;Name=Cb.1.01680
scaffold3_100_ref0000093_ref0000064	maker	mRNA	252823	253758	.	-	.	ID=Cb.1.01680-mRNA-1;Parent=Cb.1.01680;Name=Cb.1.01680-mRNA-1
scaffold3_100_ref0000093_ref0000064	maker	exon	252823	253758	.	-	.	ID=Cb.1.01680-mRNA-1:exon:551;Parent=Cb.1.01680-mRNA-1
scaffold3_100_ref0000093_ref0000064	maker	CDS	252823	253758	.	-	0	ID=Cb.1.01680-mRNA-1:cds;Parent=Cb.1.01680-mRNA-1
scaffold3_100_ref0000093_ref0000064	maker	gene	215424	219089	.	-	.	ID=Cb.1.01690;Name=Cb.1.01690
scaffold3_100_ref0000093_ref0000064	maker	mRNA	215424	219089	.	-	.	ID=Cb.1.01690-mRNA-1;Parent=Cb.1.01690;Name=Cb.1.01690-mRNA-1
scaffold3_100_ref0000093_ref0000064	maker	exon	218582	219089	.	-	.	ID=Cb.1.01690-mRNA-1:exon:553;Parent=Cb.1.01690-mRNA-1
scaffold3_100_ref0000093_ref0000064	maker	exon	215424	218569	.	-	.	ID=Cb.1.01690-mRNA-1:exon:552;Parent=Cb.1.01690-mRNA-1
scaffold3_100_ref0000093_ref0000064	maker	CDS	218582	219089	.	-	1	ID=Cb.1.01690-mRNA-1:cds;Parent=Cb.1.01690-mRNA-1
scaffold3_100_ref0000093_ref0000064	maker	CDS	215424	218569	.	-	0	ID=Cb.1.01690-mRNA-1:cds;Parent=Cb.1.01690-mRNA-1
scaffold3_100_ref0000093_ref0000064	maker	gene	264289	268877	.	-	.	ID=Cb.1.01700;Name=Cb.1.01700
scaffold3_100_ref0000093_ref0000064	maker	mRNA	264289	268877	.	-	.	ID=Cb.1.01700-mRNA-1;Parent=Cb.1.01700;Name=Cb.1.01700-mRNA-1
scaffold3_100_ref0000093_ref0000064	maker	exon	267422	268877	.	-	.	ID=Cb.1.01700-mRNA-1:exon:555;Parent=Cb.1.01700-mRNA-1
scaffold3_100_ref0000093_ref0000064	maker	exon	264289	266426	.	-	.	ID=Cb.1.01700-mRNA-1:exon:554;Parent=Cb.1.01700-mRNA-1
scaffold3_100_ref0000093_ref0000064	maker	CDS	267422	268877	.	-	1	ID=Cb.1.01700-mRNA-1:cds;Parent=Cb.1.01700-mRNA-1
scaffold3_100_ref0000093_ref0000064	maker	CDS	264289	266426	.	-	0	ID=Cb.1.01700-mRNA-1:cds;Parent=Cb.1.01700-mRNA-1
scaffold3_100_ref0000093_ref0000064	maker	gene	601599	604809	.	-	.	ID=Cb.1.01710;Name=Cb.1.01710
scaffold3_100_ref0000093_ref0000064	maker	mRNA	601599	604809	.	-	.	ID=Cb.1.01710-mRNA-1;Parent=Cb.1.01710;Name=Cb.1.01710-mRNA-1
scaffold3_100_ref0000093_ref0000064	maker	exon	601734	604809	.	-	.	ID=Cb.1.01710-mRNA-1:exon:557;Parent=Cb.1.01710-mRNA-1
scaffold3_100_ref0000093_ref0000064	maker	exon	601599	601633	.	-	.	ID=Cb.1.01710-mRNA-1:exon:556;Parent=Cb.1.01710-mRNA-1
scaffold3_100_ref0000093_ref0000064	maker	CDS	601734	604809	.	-	1	ID=Cb.1.01710-mRNA-1:cds;Parent=Cb.1.01710-mRNA-1
scaffold3_100_ref0000093_ref0000064	maker	CDS	601599	601633	.	-	0	ID=Cb.1.01710-mRNA-1:cds;Parent=Cb.1.01710-mRNA-1
scaffold3_100_ref0000093_ref0000064	maker	gene	254159	255754	.	-	.	ID=Cb.1.01720;Name=Cb.1.01720
scaffold3_100_ref0000093_ref0000064	maker	mRNA	254159	255754	1596	-	.	ID=Cb.1.01720-mRNA-1;Parent=Cb.1.01720;Name=Cb.1.01720-mRNA-1
scaffold3_100_ref0000093_ref0000064	maker	exon	254159	255754	.	-	.	ID=Cb.1.01720-mRNA-1:exon:558;Parent=Cb.1.01720-mRNA-1
scaffold3_100_ref0000093_ref0000064	maker	CDS	254159	255754	.	-	0	ID=Cb.1.01720-mRNA-1:cds;Parent=Cb.1.01720-mRNA-1
scaffold3_100_ref0000093_ref0000064	maker	gene	38788	39262	.	+	.	ID=Cb.1.01730;Name=Cb.1.01730
scaffold3_100_ref0000093_ref0000064	maker	mRNA	38788	39262	480	+	.	ID=Cb.1.01730-mRNA-1;Parent=Cb.1.01730;Name=Cb.1.01730-mRNA-1
scaffold3_100_ref0000093_ref0000064	maker	exon	38788	38905	.	+	.	ID=Cb.1.01730-mRNA-1:exon:559;Parent=Cb.1.01730-mRNA-1
scaffold3_100_ref0000093_ref0000064	maker	exon	38901	39262	.	+	.	ID=Cb.1.01730-mRNA-1:exon:560;Parent=Cb.1.01730-mRNA-1
scaffold3_100_ref0000093_ref0000064	maker	CDS	38788	38905	.	+	0	ID=Cb.1.01730-mRNA-1:cds;Parent=Cb.1.01730-mRNA-1
scaffold3_100_ref0000093_ref0000064	maker	CDS	38901	39262	.	+	2	ID=Cb.1.01730-mRNA-1:cds;Parent=Cb.1.01730-mRNA-1
scaffold3_100_ref0000093_ref0000064	maker	gene	352230	352633	.	-	.	ID=Cb.1.01740;Name=Cb.1.01740
scaffold3_100_ref0000093_ref0000064	maker	mRNA	352230	352633	405	-	.	ID=Cb.1.01740-mRNA-1;Parent=Cb.1.01740;Name=Cb.1.01740-mRNA-1
scaffold3_100_ref0000093_ref0000064	maker	exon	352230	352511	.	-	.	ID=Cb.1.01740-mRNA-1:exon:562;Parent=Cb.1.01740-mRNA-1
scaffold3_100_ref0000093_ref0000064	maker	exon	352511	352633	.	-	.	ID=Cb.1.01740-mRNA-1:exon:561;Parent=Cb.1.01740-mRNA-1
scaffold3_100_ref0000093_ref0000064	maker	CDS	352511	352633	.	-	0	ID=Cb.1.01740-mRNA-1:cds;Parent=Cb.1.01740-mRNA-1
scaffold3_100_ref0000093_ref0000064	maker	CDS	352230	352511	.	-	0	ID=Cb.1.01740-mRNA-1:cds;Parent=Cb.1.01740-mRNA-1
###
scaffold3_31_ref0000107_ref0000024	.	contig	1	4729	.	.	.	ID=scaffold3_31_ref0000107_ref0000024;Name=scaffold3_31_ref0000107_ref0000024
###
scaffold3_45_ref0000131_ref0000018	.	contig	1	5095	.	.	.	ID=scaffold3_45_ref0000131_ref0000018;Name=scaffold3_45_ref0000131_ref0000018
###
scaffold3_44_ref0000130_ref0000090	.	contig	1	5822	.	.	.	ID=scaffold3_44_ref0000130_ref0000090;Name=scaffold3_44_ref0000130_ref0000090
scaffold3_44_ref0000130_ref0000090	maker	gene	4440	5477	.	+	.	ID=Cb.1.01750;Name=Cb.1.01750
scaffold3_44_ref0000130_ref0000090	maker	mRNA	4440	5477	.	+	.	ID=Cb.1.01750-mRNA-1;Parent=Cb.1.01750;Name=Cb.1.01750-mRNA-1
scaffold3_44_ref0000130_ref0000090	maker	exon	4440	5477	.	+	.	ID=Cb.1.01750-mRNA-1:exon:273;Parent=Cb.1.01750-mRNA-1
scaffold3_44_ref0000130_ref0000090	maker	CDS	4440	5477	.	+	0	ID=Cb.1.01750-mRNA-1:cds;Parent=Cb.1.01750-mRNA-1
scaffold3_44_ref0000130_ref0000090	maker	gene	1034	2299	.	+	.	ID=Cb.1.01760;Name=Cb.1.01760
scaffold3_44_ref0000130_ref0000090	maker	mRNA	1034	2299	.	+	.	ID=Cb.1.01760-mRNA-1;Parent=Cb.1.01760;Name=Cb.1.01760-mRNA-1
scaffold3_44_ref0000130_ref0000090	maker	exon	1034	2299	.	+	.	ID=Cb.1.01760-mRNA-1:exon:274;Parent=Cb.1.01760-mRNA-1
scaffold3_44_ref0000130_ref0000090	maker	CDS	1034	2299	.	+	0	ID=Cb.1.01760-mRNA-1:cds;Parent=Cb.1.01760-mRNA-1
###
scaffold3_76_ref0000203_ref0000169	.	contig	1	2586	.	.	.	ID=scaffold3_76_ref0000203_ref0000169;Name=scaffold3_76_ref0000203_ref0000169
###
scaffold3_105_ref0000085_ref0000116	.	contig	1	2160	.	.	.	ID=scaffold3_105_ref0000085_ref0000116;Name=scaffold3_105_ref0000085_ref0000116
scaffold3_105_ref0000085_ref0000116	maker	gene	1	2076	.	-	.	ID=Cb.1.01770;Name=Cb.1.01770
scaffold3_105_ref0000085_ref0000116	maker	mRNA	1	2076	.	-	.	ID=Cb.1.01770-mRNA-1;Parent=Cb.1.01770;Name=Cb.1.01770-mRNA-1
scaffold3_105_ref0000085_ref0000116	maker	exon	1	2076	.	-	.	ID=Cb.1.01770-mRNA-1:exon:513;Parent=Cb.1.01770-mRNA-1
scaffold3_105_ref0000085_ref0000116	maker	CDS	1	2076	.	-	0	ID=Cb.1.01770-mRNA-1:cds;Parent=Cb.1.01770-mRNA-1
###
scaffold3_178_ref0000048_ref0000146	.	contig	1	2223	.	.	.	ID=scaffold3_178_ref0000048_ref0000146;Name=scaffold3_178_ref0000048_ref0000146
###
scaffold3_6_ref0000010_ref0000005	.	contig	1	1622619	.	.	.	ID=scaffold3_6_ref0000010_ref0000005;Name=scaffold3_6_ref0000010_ref0000005
scaffold3_6_ref0000010_ref0000005	maker	gene	898661	900091	.	+	.	ID=Cb.1.01780;Name=Cb.1.01780
scaffold3_6_ref0000010_ref0000005	maker	mRNA	898661	900091	.	+	.	ID=Cb.1.01780-mRNA-1;Parent=Cb.1.01780;Name=Cb.1.01780-mRNA-1
scaffold3_6_ref0000010_ref0000005	maker	exon	898661	900091	.	+	.	ID=Cb.1.01780-mRNA-1:exon:4;Parent=Cb.1.01780-mRNA-1
scaffold3_6_ref0000010_ref0000005	maker	CDS	898661	900091	.	+	0	ID=Cb.1.01780-mRNA-1:cds;Parent=Cb.1.01780-mRNA-1
scaffold3_6_ref0000010_ref0000005	maker	gene	1067155	1067937	.	+	.	ID=Cb.1.01790;Name=Cb.1.01790
scaffold3_6_ref0000010_ref0000005	maker	mRNA	1067155	1067937	.	+	.	ID=Cb.1.01790-mRNA-1;Parent=Cb.1.01790;Name=Cb.1.01790-mRNA-1
scaffold3_6_ref0000010_ref0000005	maker	exon	1067155	1067937	.	+	.	ID=Cb.1.01790-mRNA-1:exon:5;Parent=Cb.1.01790-mRNA-1
scaffold3_6_ref0000010_ref0000005	maker	CDS	1067155	1067937	.	+	0	ID=Cb.1.01790-mRNA-1:cds;Parent=Cb.1.01790-mRNA-1
scaffold3_6_ref0000010_ref0000005	maker	gene	1003648	1004091	.	+	.	ID=Cb.1.01800;Name=Cb.1.01800
scaffold3_6_ref0000010_ref0000005	maker	mRNA	1003648	1004091	.	+	.	ID=Cb.1.01800-mRNA-1;Parent=Cb.1.01800;Name=Cb.1.01800-mRNA-1
scaffold3_6_ref0000010_ref0000005	maker	exon	1003648	1004091	.	+	.	ID=Cb.1.01800-mRNA-1:exon:6;Parent=Cb.1.01800-mRNA-1
scaffold3_6_ref0000010_ref0000005	maker	CDS	1003648	1004091	.	+	0	ID=Cb.1.01800-mRNA-1:cds;Parent=Cb.1.01800-mRNA-1
scaffold3_6_ref0000010_ref0000005	maker	gene	907970	908314	.	+	.	ID=Cb.1.01810;Name=Cb.1.01810
scaffold3_6_ref0000010_ref0000005	maker	mRNA	907970	908314	.	+	.	ID=Cb.1.01810-mRNA-1;Parent=Cb.1.01810;Name=Cb.1.01810-mRNA-1
scaffold3_6_ref0000010_ref0000005	maker	exon	907970	908314	.	+	.	ID=Cb.1.01810-mRNA-1:exon:7;Parent=Cb.1.01810-mRNA-1
scaffold3_6_ref0000010_ref0000005	maker	CDS	907970	908314	.	+	0	ID=Cb.1.01810-mRNA-1:cds;Parent=Cb.1.01810-mRNA-1
scaffold3_6_ref0000010_ref0000005	maker	gene	175155	176108	.	+	.	ID=Cb.1.01820;Name=Cb.1.01820
scaffold3_6_ref0000010_ref0000005	maker	mRNA	175155	176108	.	+	.	ID=Cb.1.01820-mRNA-1;Parent=Cb.1.01820;Name=Cb.1.01820-mRNA-1
scaffold3_6_ref0000010_ref0000005	maker	exon	175155	176108	.	+	.	ID=Cb.1.01820-mRNA-1:exon:8;Parent=Cb.1.01820-mRNA-1
scaffold3_6_ref0000010_ref0000005	maker	CDS	175155	176108	.	+	0	ID=Cb.1.01820-mRNA-1:cds;Parent=Cb.1.01820-mRNA-1
scaffold3_6_ref0000010_ref0000005	maker	gene	170946	171350	.	+	.	ID=Cb.1.01830;Name=Cb.1.01830
scaffold3_6_ref0000010_ref0000005	maker	mRNA	170946	171350	.	+	.	ID=Cb.1.01830-mRNA-1;Parent=Cb.1.01830;Name=Cb.1.01830-mRNA-1
scaffold3_6_ref0000010_ref0000005	maker	exon	170946	171350	.	+	.	ID=Cb.1.01830-mRNA-1:exon:9;Parent=Cb.1.01830-mRNA-1
scaffold3_6_ref0000010_ref0000005	maker	CDS	170946	171350	.	+	0	ID=Cb.1.01830-mRNA-1:cds;Parent=Cb.1.01830-mRNA-1
scaffold3_6_ref0000010_ref0000005	maker	gene	167535	167876	.	+	.	ID=Cb.1.01840;Name=Cb.1.01840
scaffold3_6_ref0000010_ref0000005	maker	mRNA	167535	167876	.	+	.	ID=Cb.1.01840-mRNA-1;Parent=Cb.1.01840;Name=Cb.1.01840-mRNA-1
scaffold3_6_ref0000010_ref0000005	maker	exon	167535	167876	.	+	.	ID=Cb.1.01840-mRNA-1:exon:10;Parent=Cb.1.01840-mRNA-1
scaffold3_6_ref0000010_ref0000005	maker	CDS	167535	167876	.	+	0	ID=Cb.1.01840-mRNA-1:cds;Parent=Cb.1.01840-mRNA-1
scaffold3_6_ref0000010_ref0000005	maker	gene	1037958	1038260	.	+	.	ID=Cb.1.01850;Name=Cb.1.01850
scaffold3_6_ref0000010_ref0000005	maker	mRNA	1037958	1038260	.	+	.	ID=Cb.1.01850-mRNA-1;Parent=Cb.1.01850;Name=Cb.1.01850-mRNA-1
scaffold3_6_ref0000010_ref0000005	maker	exon	1037958	1038260	.	+	.	ID=Cb.1.01850-mRNA-1:exon:11;Parent=Cb.1.01850-mRNA-1
scaffold3_6_ref0000010_ref0000005	maker	CDS	1037958	1038260	.	+	0	ID=Cb.1.01850-mRNA-1:cds;Parent=Cb.1.01850-mRNA-1
scaffold3_6_ref0000010_ref0000005	maker	gene	1076805	1089299	.	+	.	ID=Cb.1.01860;Name=Cb.1.01860
scaffold3_6_ref0000010_ref0000005	maker	mRNA	1076805	1089299	.	+	.	ID=Cb.1.01860-mRNA-1;Parent=Cb.1.01860;Name=Cb.1.01860-mRNA-1
scaffold3_6_ref0000010_ref0000005	maker	exon	1076805	1089299	.	+	.	ID=Cb.1.01860-mRNA-1:exon:12;Parent=Cb.1.01860-mRNA-1
scaffold3_6_ref0000010_ref0000005	maker	CDS	1076805	1089299	.	+	0	ID=Cb.1.01860-mRNA-1:cds;Parent=Cb.1.01860-mRNA-1
scaffold3_6_ref0000010_ref0000005	maker	gene	860089	861372	.	+	.	ID=Cb.1.01870;Name=Cb.1.01870
scaffold3_6_ref0000010_ref0000005	maker	mRNA	860089	861372	.	+	.	ID=Cb.1.01870-mRNA-1;Parent=Cb.1.01870;Name=Cb.1.01870-mRNA-1
scaffold3_6_ref0000010_ref0000005	maker	exon	860089	861372	.	+	.	ID=Cb.1.01870-mRNA-1:exon:13;Parent=Cb.1.01870-mRNA-1
scaffold3_6_ref0000010_ref0000005	maker	CDS	860089	861372	.	+	0	ID=Cb.1.01870-mRNA-1:cds;Parent=Cb.1.01870-mRNA-1
scaffold3_6_ref0000010_ref0000005	maker	gene	935024	936679	.	+	.	ID=Cb.1.01880;Name=Cb.1.01880
scaffold3_6_ref0000010_ref0000005	maker	mRNA	935024	936679	.	+	.	ID=Cb.1.01880-mRNA-1;Parent=Cb.1.01880;Name=Cb.1.01880-mRNA-1
scaffold3_6_ref0000010_ref0000005	maker	exon	935024	936679	.	+	.	ID=Cb.1.01880-mRNA-1:exon:14;Parent=Cb.1.01880-mRNA-1
scaffold3_6_ref0000010_ref0000005	maker	CDS	935024	936679	.	+	0	ID=Cb.1.01880-mRNA-1:cds;Parent=Cb.1.01880-mRNA-1
scaffold3_6_ref0000010_ref0000005	maker	gene	862534	866028	.	+	.	ID=Cb.1.01890;Name=Cb.1.01890
scaffold3_6_ref0000010_ref0000005	maker	mRNA	862534	866028	.	+	.	ID=Cb.1.01890-mRNA-1;Parent=Cb.1.01890;Name=Cb.1.01890-mRNA-1
scaffold3_6_ref0000010_ref0000005	maker	exon	862534	866028	.	+	.	ID=Cb.1.01890-mRNA-1:exon:15;Parent=Cb.1.01890-mRNA-1
scaffold3_6_ref0000010_ref0000005	maker	CDS	862534	866028	.	+	0	ID=Cb.1.01890-mRNA-1:cds;Parent=Cb.1.01890-mRNA-1
scaffold3_6_ref0000010_ref0000005	maker	gene	1482242	1496539	.	+	.	ID=Cb.1.01900;Name=Cb.1.01900
scaffold3_6_ref0000010_ref0000005	maker	mRNA	1482242	1496539	.	+	.	ID=Cb.1.01900-mRNA-1;Parent=Cb.1.01900;Name=Cb.1.01900-mRNA-1
scaffold3_6_ref0000010_ref0000005	maker	exon	1482242	1496539	.	+	.	ID=Cb.1.01900-mRNA-1:exon:16;Parent=Cb.1.01900-mRNA-1
scaffold3_6_ref0000010_ref0000005	maker	CDS	1482242	1496539	.	+	0	ID=Cb.1.01900-mRNA-1:cds;Parent=Cb.1.01900-mRNA-1
scaffold3_6_ref0000010_ref0000005	maker	gene	1589028	1589771	.	+	.	ID=Cb.1.01910;Name=Cb.1.01910
scaffold3_6_ref0000010_ref0000005	maker	mRNA	1589028	1589771	.	+	.	ID=Cb.1.01910-mRNA-1;Parent=Cb.1.01910;Name=Cb.1.01910-mRNA-1
scaffold3_6_ref0000010_ref0000005	maker	exon	1589028	1589771	.	+	.	ID=Cb.1.01910-mRNA-1:exon:17;Parent=Cb.1.01910-mRNA-1
scaffold3_6_ref0000010_ref0000005	maker	CDS	1589028	1589771	.	+	0	ID=Cb.1.01910-mRNA-1:cds;Parent=Cb.1.01910-mRNA-1
scaffold3_6_ref0000010_ref0000005	maker	gene	1064768	1065976	.	+	.	ID=Cb.1.01920;Name=Cb.1.01920
scaffold3_6_ref0000010_ref0000005	maker	mRNA	1064768	1065976	.	+	.	ID=Cb.1.01920-mRNA-1;Parent=Cb.1.01920;Name=Cb.1.01920-mRNA-1
scaffold3_6_ref0000010_ref0000005	maker	exon	1064768	1065976	.	+	.	ID=Cb.1.01920-mRNA-1:exon:18;Parent=Cb.1.01920-mRNA-1
scaffold3_6_ref0000010_ref0000005	maker	CDS	1064768	1065976	.	+	0	ID=Cb.1.01920-mRNA-1:cds;Parent=Cb.1.01920-mRNA-1
scaffold3_6_ref0000010_ref0000005	maker	gene	1537907	1539112	.	+	.	ID=Cb.1.01930;Name=Cb.1.01930
scaffold3_6_ref0000010_ref0000005	maker	mRNA	1537907	1539112	.	+	.	ID=Cb.1.01930-mRNA-1;Parent=Cb.1.01930;Name=Cb.1.01930-mRNA-1
scaffold3_6_ref0000010_ref0000005	maker	exon	1537907	1539112	.	+	.	ID=Cb.1.01930-mRNA-1:exon:19;Parent=Cb.1.01930-mRNA-1
scaffold3_6_ref0000010_ref0000005	maker	CDS	1537907	1539112	.	+	0	ID=Cb.1.01930-mRNA-1:cds;Parent=Cb.1.01930-mRNA-1
scaffold3_6_ref0000010_ref0000005	maker	gene	1450620	1451336	.	+	.	ID=Cb.1.01940;Name=Cb.1.01940
scaffold3_6_ref0000010_ref0000005	maker	mRNA	1450620	1451336	.	+	.	ID=Cb.1.01940-mRNA-1;Parent=Cb.1.01940;Name=Cb.1.01940-mRNA-1
scaffold3_6_ref0000010_ref0000005	maker	exon	1450620	1451336	.	+	.	ID=Cb.1.01940-mRNA-1:exon:20;Parent=Cb.1.01940-mRNA-1
scaffold3_6_ref0000010_ref0000005	maker	CDS	1450620	1451336	.	+	0	ID=Cb.1.01940-mRNA-1:cds;Parent=Cb.1.01940-mRNA-1
scaffold3_6_ref0000010_ref0000005	maker	gene	909563	913015	.	+	.	ID=Cb.1.01950;Name=Cb.1.01950
scaffold3_6_ref0000010_ref0000005	maker	mRNA	909563	913015	.	+	.	ID=Cb.1.01950-mRNA-1;Parent=Cb.1.01950;Name=Cb.1.01950-mRNA-1
scaffold3_6_ref0000010_ref0000005	maker	exon	909563	913015	.	+	.	ID=Cb.1.01950-mRNA-1:exon:21;Parent=Cb.1.01950-mRNA-1
scaffold3_6_ref0000010_ref0000005	maker	CDS	909563	913015	.	+	0	ID=Cb.1.01950-mRNA-1:cds;Parent=Cb.1.01950-mRNA-1
scaffold3_6_ref0000010_ref0000005	maker	gene	1444965	1449641	.	+	.	ID=Cb.1.01960;Name=Cb.1.01960
scaffold3_6_ref0000010_ref0000005	maker	mRNA	1444965	1449641	.	+	.	ID=Cb.1.01960-mRNA-1;Parent=Cb.1.01960;Name=Cb.1.01960-mRNA-1
scaffold3_6_ref0000010_ref0000005	maker	exon	1444965	1449641	.	+	.	ID=Cb.1.01960-mRNA-1:exon:22;Parent=Cb.1.01960-mRNA-1
scaffold3_6_ref0000010_ref0000005	maker	CDS	1444965	1449641	.	+	0	ID=Cb.1.01960-mRNA-1:cds;Parent=Cb.1.01960-mRNA-1
scaffold3_6_ref0000010_ref0000005	maker	gene	1580035	1581504	.	+	.	ID=Cb.1.01970;Name=Cb.1.01970
scaffold3_6_ref0000010_ref0000005	maker	mRNA	1580035	1581504	.	+	.	ID=Cb.1.01970-mRNA-1;Parent=Cb.1.01970;Name=Cb.1.01970-mRNA-1
scaffold3_6_ref0000010_ref0000005	maker	exon	1580035	1581504	.	+	.	ID=Cb.1.01970-mRNA-1:exon:23;Parent=Cb.1.01970-mRNA-1
scaffold3_6_ref0000010_ref0000005	maker	CDS	1580035	1581504	.	+	0	ID=Cb.1.01970-mRNA-1:cds;Parent=Cb.1.01970-mRNA-1
scaffold3_6_ref0000010_ref0000005	maker	gene	1516520	1517776	.	+	.	ID=Cb.1.01980;Name=Cb.1.01980
scaffold3_6_ref0000010_ref0000005	maker	mRNA	1516520	1517776	.	+	.	ID=Cb.1.01980-mRNA-1;Parent=Cb.1.01980;Name=Cb.1.01980-mRNA-1
scaffold3_6_ref0000010_ref0000005	maker	exon	1516520	1517776	.	+	.	ID=Cb.1.01980-mRNA-1:exon:24;Parent=Cb.1.01980-mRNA-1
scaffold3_6_ref0000010_ref0000005	maker	CDS	1516520	1517776	.	+	0	ID=Cb.1.01980-mRNA-1:cds;Parent=Cb.1.01980-mRNA-1
scaffold3_6_ref0000010_ref0000005	maker	gene	915317	919582	.	+	.	ID=Cb.1.01990;Name=Cb.1.01990
scaffold3_6_ref0000010_ref0000005	maker	mRNA	915317	919582	.	+	.	ID=Cb.1.01990-mRNA-1;Parent=Cb.1.01990;Name=Cb.1.01990-mRNA-1
scaffold3_6_ref0000010_ref0000005	maker	exon	915317	919582	.	+	.	ID=Cb.1.01990-mRNA-1:exon:25;Parent=Cb.1.01990-mRNA-1
scaffold3_6_ref0000010_ref0000005	maker	CDS	915317	919582	.	+	0	ID=Cb.1.01990-mRNA-1:cds;Parent=Cb.1.01990-mRNA-1
scaffold3_6_ref0000010_ref0000005	maker	gene	1551563	1556728	.	+	.	ID=Cb.1.02000;Name=Cb.1.02000
scaffold3_6_ref0000010_ref0000005	maker	mRNA	1551563	1556728	.	+	.	ID=Cb.1.02000-mRNA-1;Parent=Cb.1.02000;Name=Cb.1.02000-mRNA-1
scaffold3_6_ref0000010_ref0000005	maker	exon	1551563	1556728	.	+	.	ID=Cb.1.02000-mRNA-1:exon:26;Parent=Cb.1.02000-mRNA-1
scaffold3_6_ref0000010_ref0000005	maker	CDS	1551563	1556728	.	+	0	ID=Cb.1.02000-mRNA-1:cds;Parent=Cb.1.02000-mRNA-1
scaffold3_6_ref0000010_ref0000005	maker	gene	826942	829515	.	+	.	ID=Cb.1.02010;Name=Cb.1.02010
scaffold3_6_ref0000010_ref0000005	maker	mRNA	826942	829515	.	+	.	ID=Cb.1.02010-mRNA-1;Parent=Cb.1.02010;Name=Cb.1.02010-mRNA-1
scaffold3_6_ref0000010_ref0000005	maker	exon	826942	829515	.	+	.	ID=Cb.1.02010-mRNA-1:exon:27;Parent=Cb.1.02010-mRNA-1
scaffold3_6_ref0000010_ref0000005	maker	CDS	826942	829515	.	+	0	ID=Cb.1.02010-mRNA-1:cds;Parent=Cb.1.02010-mRNA-1
scaffold3_6_ref0000010_ref0000005	maker	gene	1601578	1604199	.	+	.	ID=Cb.1.02020;Name=Cb.1.02020
scaffold3_6_ref0000010_ref0000005	maker	mRNA	1601578	1604199	.	+	.	ID=Cb.1.02020-mRNA-1;Parent=Cb.1.02020;Name=Cb.1.02020-mRNA-1
scaffold3_6_ref0000010_ref0000005	maker	exon	1601578	1604199	.	+	.	ID=Cb.1.02020-mRNA-1:exon:28;Parent=Cb.1.02020-mRNA-1
scaffold3_6_ref0000010_ref0000005	maker	CDS	1601578	1604199	.	+	0	ID=Cb.1.02020-mRNA-1:cds;Parent=Cb.1.02020-mRNA-1
scaffold3_6_ref0000010_ref0000005	maker	gene	835327	838407	.	+	.	ID=Cb.1.02030;Name=Cb.1.02030
scaffold3_6_ref0000010_ref0000005	maker	mRNA	835327	838407	.	+	.	ID=Cb.1.02030-mRNA-1;Parent=Cb.1.02030;Name=Cb.1.02030-mRNA-1
scaffold3_6_ref0000010_ref0000005	maker	exon	835327	838407	.	+	.	ID=Cb.1.02030-mRNA-1:exon:29;Parent=Cb.1.02030-mRNA-1
scaffold3_6_ref0000010_ref0000005	maker	CDS	835327	838407	.	+	0	ID=Cb.1.02030-mRNA-1:cds;Parent=Cb.1.02030-mRNA-1
scaffold3_6_ref0000010_ref0000005	maker	gene	1590662	1591441	.	+	.	ID=Cb.1.02040;Name=Cb.1.02040
scaffold3_6_ref0000010_ref0000005	maker	mRNA	1590662	1591441	.	+	.	ID=Cb.1.02040-mRNA-1;Parent=Cb.1.02040;Name=Cb.1.02040-mRNA-1
scaffold3_6_ref0000010_ref0000005	maker	exon	1590662	1591441	.	+	.	ID=Cb.1.02040-mRNA-1:exon:30;Parent=Cb.1.02040-mRNA-1
scaffold3_6_ref0000010_ref0000005	maker	CDS	1590662	1591441	.	+	0	ID=Cb.1.02040-mRNA-1:cds;Parent=Cb.1.02040-mRNA-1
scaffold3_6_ref0000010_ref0000005	maker	gene	1090966	1092636	.	+	.	ID=Cb.1.02050;Name=Cb.1.02050
scaffold3_6_ref0000010_ref0000005	maker	mRNA	1090966	1092636	.	+	.	ID=Cb.1.02050-mRNA-1;Parent=Cb.1.02050;Name=Cb.1.02050-mRNA-1
scaffold3_6_ref0000010_ref0000005	maker	exon	1090966	1092636	.	+	.	ID=Cb.1.02050-mRNA-1:exon:31;Parent=Cb.1.02050-mRNA-1
scaffold3_6_ref0000010_ref0000005	maker	CDS	1090966	1092636	.	+	0	ID=Cb.1.02050-mRNA-1:cds;Parent=Cb.1.02050-mRNA-1
scaffold3_6_ref0000010_ref0000005	maker	gene	1594686	1597013	.	+	.	ID=Cb.1.02060;Name=Cb.1.02060
scaffold3_6_ref0000010_ref0000005	maker	mRNA	1594686	1597013	.	+	.	ID=Cb.1.02060-mRNA-1;Parent=Cb.1.02060;Name=Cb.1.02060-mRNA-1
scaffold3_6_ref0000010_ref0000005	maker	exon	1594686	1597013	.	+	.	ID=Cb.1.02060-mRNA-1:exon:32;Parent=Cb.1.02060-mRNA-1
scaffold3_6_ref0000010_ref0000005	maker	CDS	1594686	1597013	.	+	0	ID=Cb.1.02060-mRNA-1:cds;Parent=Cb.1.02060-mRNA-1
scaffold3_6_ref0000010_ref0000005	maker	gene	964726	965655	.	+	.	ID=Cb.1.02070;Name=Cb.1.02070
scaffold3_6_ref0000010_ref0000005	maker	mRNA	964726	965655	.	+	.	ID=Cb.1.02070-mRNA-1;Parent=Cb.1.02070;Name=Cb.1.02070-mRNA-1
scaffold3_6_ref0000010_ref0000005	maker	exon	964726	965655	.	+	.	ID=Cb.1.02070-mRNA-1:exon:33;Parent=Cb.1.02070-mRNA-1
scaffold3_6_ref0000010_ref0000005	maker	CDS	964726	965655	.	+	0	ID=Cb.1.02070-mRNA-1:cds;Parent=Cb.1.02070-mRNA-1
scaffold3_6_ref0000010_ref0000005	maker	gene	1070483	1072900	.	+	.	ID=Cb.1.02080;Name=Cb.1.02080
scaffold3_6_ref0000010_ref0000005	maker	mRNA	1070483	1072900	.	+	.	ID=Cb.1.02080-mRNA-1;Parent=Cb.1.02080;Name=Cb.1.02080-mRNA-1
scaffold3_6_ref0000010_ref0000005	maker	exon	1070483	1072900	.	+	.	ID=Cb.1.02080-mRNA-1:exon:34;Parent=Cb.1.02080-mRNA-1
scaffold3_6_ref0000010_ref0000005	maker	CDS	1070483	1072900	.	+	0	ID=Cb.1.02080-mRNA-1:cds;Parent=Cb.1.02080-mRNA-1
scaffold3_6_ref0000010_ref0000005	maker	gene	1043762	1044916	.	+	.	ID=Cb.1.02090;Name=Cb.1.02090
scaffold3_6_ref0000010_ref0000005	maker	mRNA	1043762	1044916	.	+	.	ID=Cb.1.02090-mRNA-1;Parent=Cb.1.02090;Name=Cb.1.02090-mRNA-1
scaffold3_6_ref0000010_ref0000005	maker	exon	1043762	1044916	.	+	.	ID=Cb.1.02090-mRNA-1:exon:35;Parent=Cb.1.02090-mRNA-1
scaffold3_6_ref0000010_ref0000005	maker	CDS	1043762	1044916	.	+	0	ID=Cb.1.02090-mRNA-1:cds;Parent=Cb.1.02090-mRNA-1
scaffold3_6_ref0000010_ref0000005	maker	gene	1455962	1461175	.	+	.	ID=Cb.1.02100;Name=Cb.1.02100
scaffold3_6_ref0000010_ref0000005	maker	mRNA	1455962	1461175	.	+	.	ID=Cb.1.02100-mRNA-1;Parent=Cb.1.02100;Name=Cb.1.02100-mRNA-1
scaffold3_6_ref0000010_ref0000005	maker	exon	1455962	1456950	.	+	.	ID=Cb.1.02100-mRNA-1:exon:36;Parent=Cb.1.02100-mRNA-1
scaffold3_6_ref0000010_ref0000005	maker	exon	1457893	1461175	.	+	.	ID=Cb.1.02100-mRNA-1:exon:37;Parent=Cb.1.02100-mRNA-1
scaffold3_6_ref0000010_ref0000005	maker	CDS	1455962	1456950	.	+	0	ID=Cb.1.02100-mRNA-1:cds;Parent=Cb.1.02100-mRNA-1
scaffold3_6_ref0000010_ref0000005	maker	CDS	1457893	1461175	.	+	1	ID=Cb.1.02100-mRNA-1:cds;Parent=Cb.1.02100-mRNA-1
scaffold3_6_ref0000010_ref0000005	maker	gene	172628	173968	.	+	.	ID=Cb.1.02110;Name=Cb.1.02110
scaffold3_6_ref0000010_ref0000005	maker	mRNA	172628	173968	.	+	.	ID=Cb.1.02110-mRNA-1;Parent=Cb.1.02110;Name=Cb.1.02110-mRNA-1
scaffold3_6_ref0000010_ref0000005	maker	exon	172628	173968	.	+	.	ID=Cb.1.02110-mRNA-1:exon:38;Parent=Cb.1.02110-mRNA-1
scaffold3_6_ref0000010_ref0000005	maker	CDS	172628	173968	.	+	0	ID=Cb.1.02110-mRNA-1:cds;Parent=Cb.1.02110-mRNA-1
scaffold3_6_ref0000010_ref0000005	maker	gene	783406	788858	.	+	.	ID=Cb.1.02120;Name=Cb.1.02120
scaffold3_6_ref0000010_ref0000005	maker	mRNA	783406	788858	.	+	.	ID=Cb.1.02120-mRNA-1;Parent=Cb.1.02120;Name=Cb.1.02120-mRNA-1
scaffold3_6_ref0000010_ref0000005	maker	exon	783406	784288	.	+	.	ID=Cb.1.02120-mRNA-1:exon:39;Parent=Cb.1.02120-mRNA-1
scaffold3_6_ref0000010_ref0000005	maker	exon	785758	788858	.	+	.	ID=Cb.1.02120-mRNA-1:exon:40;Parent=Cb.1.02120-mRNA-1
scaffold3_6_ref0000010_ref0000005	maker	CDS	783406	784288	.	+	0	ID=Cb.1.02120-mRNA-1:cds;Parent=Cb.1.02120-mRNA-1
scaffold3_6_ref0000010_ref0000005	maker	CDS	785758	788858	.	+	2	ID=Cb.1.02120-mRNA-1:cds;Parent=Cb.1.02120-mRNA-1
scaffold3_6_ref0000010_ref0000005	maker	gene	1056941	1060093	.	+	.	ID=Cb.1.02130;Name=Cb.1.02130
scaffold3_6_ref0000010_ref0000005	maker	mRNA	1056941	1060093	.	+	.	ID=Cb.1.02130-mRNA-1;Parent=Cb.1.02130;Name=Cb.1.02130-mRNA-1
scaffold3_6_ref0000010_ref0000005	maker	exon	1056941	1060093	.	+	.	ID=Cb.1.02130-mRNA-1:exon:41;Parent=Cb.1.02130-mRNA-1
scaffold3_6_ref0000010_ref0000005	maker	CDS	1056941	1060093	.	+	0	ID=Cb.1.02130-mRNA-1:cds;Parent=Cb.1.02130-mRNA-1
scaffold3_6_ref0000010_ref0000005	maker	gene	778480	780500	.	+	.	ID=Cb.1.02140;Name=Cb.1.02140
scaffold3_6_ref0000010_ref0000005	maker	mRNA	778480	780500	.	+	.	ID=Cb.1.02140-mRNA-1;Parent=Cb.1.02140;Name=Cb.1.02140-mRNA-1
scaffold3_6_ref0000010_ref0000005	maker	exon	778480	778509	.	+	.	ID=Cb.1.02140-mRNA-1:exon:42;Parent=Cb.1.02140-mRNA-1
scaffold3_6_ref0000010_ref0000005	maker	exon	778533	780500	.	+	.	ID=Cb.1.02140-mRNA-1:exon:43;Parent=Cb.1.02140-mRNA-1
scaffold3_6_ref0000010_ref0000005	maker	CDS	778480	778509	.	+	0	ID=Cb.1.02140-mRNA-1:cds;Parent=Cb.1.02140-mRNA-1
scaffold3_6_ref0000010_ref0000005	maker	CDS	778533	780500	.	+	0	ID=Cb.1.02140-mRNA-1:cds;Parent=Cb.1.02140-mRNA-1
scaffold3_6_ref0000010_ref0000005	maker	gene	1051750	1054428	.	+	.	ID=Cb.1.02150;Name=Cb.1.02150
scaffold3_6_ref0000010_ref0000005	maker	mRNA	1051750	1054428	.	+	.	ID=Cb.1.02150-mRNA-1;Parent=Cb.1.02150;Name=Cb.1.02150-mRNA-1
scaffold3_6_ref0000010_ref0000005	maker	exon	1051750	1054428	.	+	.	ID=Cb.1.02150-mRNA-1:exon:44;Parent=Cb.1.02150-mRNA-1
scaffold3_6_ref0000010_ref0000005	maker	CDS	1051750	1054428	.	+	0	ID=Cb.1.02150-mRNA-1:cds;Parent=Cb.1.02150-mRNA-1
scaffold3_6_ref0000010_ref0000005	maker	gene	1569868	1570692	.	+	.	ID=Cb.1.02160;Name=Cb.1.02160
scaffold3_6_ref0000010_ref0000005	maker	mRNA	1569868	1570692	.	+	.	ID=Cb.1.02160-mRNA-1;Parent=Cb.1.02160;Name=Cb.1.02160-mRNA-1
scaffold3_6_ref0000010_ref0000005	maker	exon	1569868	1570692	.	+	.	ID=Cb.1.02160-mRNA-1:exon:45;Parent=Cb.1.02160-mRNA-1
scaffold3_6_ref0000010_ref0000005	maker	CDS	1569868	1570692	.	+	0	ID=Cb.1.02160-mRNA-1:cds;Parent=Cb.1.02160-mRNA-1
scaffold3_6_ref0000010_ref0000005	maker	gene	952177	955503	.	+	.	ID=Cb.1.02170;Name=Cb.1.02170
scaffold3_6_ref0000010_ref0000005	maker	mRNA	952177	955503	.	+	.	ID=Cb.1.02170-mRNA-1;Parent=Cb.1.02170;Name=Cb.1.02170-mRNA-1
scaffold3_6_ref0000010_ref0000005	maker	exon	952177	955503	.	+	.	ID=Cb.1.02170-mRNA-1:exon:46;Parent=Cb.1.02170-mRNA-1
scaffold3_6_ref0000010_ref0000005	maker	CDS	952177	955503	.	+	0	ID=Cb.1.02170-mRNA-1:cds;Parent=Cb.1.02170-mRNA-1
scaffold3_6_ref0000010_ref0000005	maker	gene	1062519	1063637	.	+	.	ID=Cb.1.02180;Name=Cb.1.02180
scaffold3_6_ref0000010_ref0000005	maker	mRNA	1062519	1063637	.	+	.	ID=Cb.1.02180-mRNA-1;Parent=Cb.1.02180;Name=Cb.1.02180-mRNA-1
scaffold3_6_ref0000010_ref0000005	maker	exon	1062519	1063637	.	+	.	ID=Cb.1.02180-mRNA-1:exon:47;Parent=Cb.1.02180-mRNA-1
scaffold3_6_ref0000010_ref0000005	maker	CDS	1062519	1063637	.	+	0	ID=Cb.1.02180-mRNA-1:cds;Parent=Cb.1.02180-mRNA-1
scaffold3_6_ref0000010_ref0000005	maker	gene	1068796	1069725	.	+	.	ID=Cb.1.02190;Name=Cb.1.02190
scaffold3_6_ref0000010_ref0000005	maker	mRNA	1068796	1069725	.	+	.	ID=Cb.1.02190-mRNA-1;Parent=Cb.1.02190;Name=Cb.1.02190-mRNA-1
scaffold3_6_ref0000010_ref0000005	maker	exon	1068796	1069725	.	+	.	ID=Cb.1.02190-mRNA-1:exon:48;Parent=Cb.1.02190-mRNA-1
scaffold3_6_ref0000010_ref0000005	maker	CDS	1068796	1069725	.	+	0	ID=Cb.1.02190-mRNA-1:cds;Parent=Cb.1.02190-mRNA-1
scaffold3_6_ref0000010_ref0000005	maker	gene	996652	1000392	.	+	.	ID=Cb.1.02200;Name=Cb.1.02200
scaffold3_6_ref0000010_ref0000005	maker	mRNA	996652	1000392	.	+	.	ID=Cb.1.02200-mRNA-1;Parent=Cb.1.02200;Name=Cb.1.02200-mRNA-1
scaffold3_6_ref0000010_ref0000005	maker	exon	996652	1000392	.	+	.	ID=Cb.1.02200-mRNA-1:exon:49;Parent=Cb.1.02200-mRNA-1
scaffold3_6_ref0000010_ref0000005	maker	CDS	996652	1000392	.	+	0	ID=Cb.1.02200-mRNA-1:cds;Parent=Cb.1.02200-mRNA-1
scaffold3_6_ref0000010_ref0000005	maker	gene	1427909	1429561	.	+	.	ID=Cb.1.02210;Name=Cb.1.02210
scaffold3_6_ref0000010_ref0000005	maker	mRNA	1427909	1429561	.	+	.	ID=Cb.1.02210-mRNA-1;Parent=Cb.1.02210;Name=Cb.1.02210-mRNA-1
scaffold3_6_ref0000010_ref0000005	maker	exon	1427909	1429561	.	+	.	ID=Cb.1.02210-mRNA-1:exon:50;Parent=Cb.1.02210-mRNA-1
scaffold3_6_ref0000010_ref0000005	maker	CDS	1427909	1429561	.	+	0	ID=Cb.1.02210-mRNA-1:cds;Parent=Cb.1.02210-mRNA-1
scaffold3_6_ref0000010_ref0000005	maker	gene	1571925	1574726	.	+	.	ID=Cb.1.02220;Name=Cb.1.02220
scaffold3_6_ref0000010_ref0000005	maker	mRNA	1571925	1574726	.	+	.	ID=Cb.1.02220-mRNA-1;Parent=Cb.1.02220;Name=Cb.1.02220-mRNA-1
scaffold3_6_ref0000010_ref0000005	maker	exon	1571925	1574726	.	+	.	ID=Cb.1.02220-mRNA-1:exon:51;Parent=Cb.1.02220-mRNA-1
scaffold3_6_ref0000010_ref0000005	maker	CDS	1571925	1574726	.	+	0	ID=Cb.1.02220-mRNA-1:cds;Parent=Cb.1.02220-mRNA-1
scaffold3_6_ref0000010_ref0000005	maker	gene	1500145	1509909	.	+	.	ID=Cb.1.02230;Name=Cb.1.02230
scaffold3_6_ref0000010_ref0000005	maker	mRNA	1500145	1509909	.	+	.	ID=Cb.1.02230-mRNA-1;Parent=Cb.1.02230;Name=Cb.1.02230-mRNA-1
scaffold3_6_ref0000010_ref0000005	maker	exon	1500145	1509909	.	+	.	ID=Cb.1.02230-mRNA-1:exon:52;Parent=Cb.1.02230-mRNA-1
scaffold3_6_ref0000010_ref0000005	maker	CDS	1500145	1509909	.	+	0	ID=Cb.1.02230-mRNA-1:cds;Parent=Cb.1.02230-mRNA-1
scaffold3_6_ref0000010_ref0000005	maker	gene	781241	782173	.	+	.	ID=Cb.1.02240;Name=Cb.1.02240
scaffold3_6_ref0000010_ref0000005	maker	mRNA	781241	782173	.	+	.	ID=Cb.1.02240-mRNA-1;Parent=Cb.1.02240;Name=Cb.1.02240-mRNA-1
scaffold3_6_ref0000010_ref0000005	maker	exon	781241	782173	.	+	.	ID=Cb.1.02240-mRNA-1:exon:53;Parent=Cb.1.02240-mRNA-1
scaffold3_6_ref0000010_ref0000005	maker	CDS	781241	782173	.	+	0	ID=Cb.1.02240-mRNA-1:cds;Parent=Cb.1.02240-mRNA-1
scaffold3_6_ref0000010_ref0000005	maker	gene	168800	170104	.	+	.	ID=Cb.1.02250;Name=Cb.1.02250
scaffold3_6_ref0000010_ref0000005	maker	mRNA	168800	170104	.	+	.	ID=Cb.1.02250-mRNA-1;Parent=Cb.1.02250;Name=Cb.1.02250-mRNA-1
scaffold3_6_ref0000010_ref0000005	maker	exon	168800	170104	.	+	.	ID=Cb.1.02250-mRNA-1:exon:54;Parent=Cb.1.02250-mRNA-1
scaffold3_6_ref0000010_ref0000005	maker	CDS	168800	170104	.	+	0	ID=Cb.1.02250-mRNA-1:cds;Parent=Cb.1.02250-mRNA-1
scaffold3_6_ref0000010_ref0000005	maker	gene	1568234	1568992	.	+	.	ID=Cb.1.02260;Name=Cb.1.02260
scaffold3_6_ref0000010_ref0000005	maker	mRNA	1568234	1568992	.	+	.	ID=Cb.1.02260-mRNA-1;Parent=Cb.1.02260;Name=Cb.1.02260-mRNA-1
scaffold3_6_ref0000010_ref0000005	maker	exon	1568234	1568992	.	+	.	ID=Cb.1.02260-mRNA-1:exon:55;Parent=Cb.1.02260-mRNA-1
scaffold3_6_ref0000010_ref0000005	maker	CDS	1568234	1568992	.	+	0	ID=Cb.1.02260-mRNA-1:cds;Parent=Cb.1.02260-mRNA-1
scaffold3_6_ref0000010_ref0000005	maker	gene	1049218	1050234	.	+	.	ID=Cb.1.02270;Name=Cb.1.02270
scaffold3_6_ref0000010_ref0000005	maker	mRNA	1049218	1050234	.	+	.	ID=Cb.1.02270-mRNA-1;Parent=Cb.1.02270;Name=Cb.1.02270-mRNA-1
scaffold3_6_ref0000010_ref0000005	maker	exon	1049218	1050234	.	+	.	ID=Cb.1.02270-mRNA-1:exon:56;Parent=Cb.1.02270-mRNA-1
scaffold3_6_ref0000010_ref0000005	maker	CDS	1049218	1050234	.	+	0	ID=Cb.1.02270-mRNA-1:cds;Parent=Cb.1.02270-mRNA-1
scaffold3_6_ref0000010_ref0000005	maker	gene	832317	834377	.	+	.	ID=Cb.1.02280;Name=Cb.1.02280
scaffold3_6_ref0000010_ref0000005	maker	mRNA	832317	834377	.	+	.	ID=Cb.1.02280-mRNA-1;Parent=Cb.1.02280;Name=Cb.1.02280-mRNA-1
scaffold3_6_ref0000010_ref0000005	maker	exon	832317	834377	.	+	.	ID=Cb.1.02280-mRNA-1:exon:57;Parent=Cb.1.02280-mRNA-1
scaffold3_6_ref0000010_ref0000005	maker	CDS	832317	834377	.	+	0	ID=Cb.1.02280-mRNA-1:cds;Parent=Cb.1.02280-mRNA-1
scaffold3_6_ref0000010_ref0000005	maker	gene	1414886	1415941	.	+	.	ID=Cb.1.02290;Name=Cb.1.02290
scaffold3_6_ref0000010_ref0000005	maker	mRNA	1414886	1415941	.	+	.	ID=Cb.1.02290-mRNA-1;Parent=Cb.1.02290;Name=Cb.1.02290-mRNA-1
scaffold3_6_ref0000010_ref0000005	maker	exon	1414886	1415941	.	+	.	ID=Cb.1.02290-mRNA-1:exon:58;Parent=Cb.1.02290-mRNA-1
scaffold3_6_ref0000010_ref0000005	maker	CDS	1414886	1415941	.	+	0	ID=Cb.1.02290-mRNA-1:cds;Parent=Cb.1.02290-mRNA-1
scaffold3_6_ref0000010_ref0000005	maker	gene	879178	880824	.	+	.	ID=Cb.1.02300;Name=Cb.1.02300
scaffold3_6_ref0000010_ref0000005	maker	mRNA	879178	880824	.	+	.	ID=Cb.1.02300-mRNA-1;Parent=Cb.1.02300;Name=Cb.1.02300-mRNA-1
scaffold3_6_ref0000010_ref0000005	maker	exon	879178	880824	.	+	.	ID=Cb.1.02300-mRNA-1:exon:59;Parent=Cb.1.02300-mRNA-1
scaffold3_6_ref0000010_ref0000005	maker	CDS	879178	880824	.	+	0	ID=Cb.1.02300-mRNA-1:cds;Parent=Cb.1.02300-mRNA-1
scaffold3_6_ref0000010_ref0000005	maker	gene	938046	950785	.	+	.	ID=Cb.1.02310;Name=Cb.1.02310
scaffold3_6_ref0000010_ref0000005	maker	mRNA	938046	950785	.	+	.	ID=Cb.1.02310-mRNA-1;Parent=Cb.1.02310;Name=Cb.1.02310-mRNA-1
scaffold3_6_ref0000010_ref0000005	maker	exon	938046	942452	.	+	.	ID=Cb.1.02310-mRNA-1:exon:60;Parent=Cb.1.02310-mRNA-1
scaffold3_6_ref0000010_ref0000005	maker	exon	942523	946973	.	+	.	ID=Cb.1.02310-mRNA-1:exon:61;Parent=Cb.1.02310-mRNA-1
scaffold3_6_ref0000010_ref0000005	maker	exon	948319	950785	.	+	.	ID=Cb.1.02310-mRNA-1:exon:62;Parent=Cb.1.02310-mRNA-1
scaffold3_6_ref0000010_ref0000005	maker	CDS	938046	942452	.	+	0	ID=Cb.1.02310-mRNA-1:cds;Parent=Cb.1.02310-mRNA-1
scaffold3_6_ref0000010_ref0000005	maker	CDS	942523	946973	.	+	0	ID=Cb.1.02310-mRNA-1:cds;Parent=Cb.1.02310-mRNA-1
scaffold3_6_ref0000010_ref0000005	maker	CDS	948319	950785	.	+	1	ID=Cb.1.02310-mRNA-1:cds;Parent=Cb.1.02310-mRNA-1
scaffold3_6_ref0000010_ref0000005	maker	gene	1604888	1607878	.	+	.	ID=Cb.1.02320;Name=Cb.1.02320
scaffold3_6_ref0000010_ref0000005	maker	mRNA	1604888	1607878	.	+	.	ID=Cb.1.02320-mRNA-1;Parent=Cb.1.02320;Name=Cb.1.02320-mRNA-1
scaffold3_6_ref0000010_ref0000005	maker	exon	1604888	1607878	.	+	.	ID=Cb.1.02320-mRNA-1:exon:63;Parent=Cb.1.02320-mRNA-1
scaffold3_6_ref0000010_ref0000005	maker	CDS	1604888	1607878	.	+	0	ID=Cb.1.02320-mRNA-1:cds;Parent=Cb.1.02320-mRNA-1
scaffold3_6_ref0000010_ref0000005	maker	gene	1559718	1561679	.	+	.	ID=Cb.1.02330;Name=Cb.1.02330
scaffold3_6_ref0000010_ref0000005	maker	mRNA	1559718	1561679	.	+	.	ID=Cb.1.02330-mRNA-1;Parent=Cb.1.02330;Name=Cb.1.02330-mRNA-1
scaffold3_6_ref0000010_ref0000005	maker	exon	1559718	1561679	.	+	.	ID=Cb.1.02330-mRNA-1:exon:64;Parent=Cb.1.02330-mRNA-1
scaffold3_6_ref0000010_ref0000005	maker	CDS	1559718	1561679	.	+	0	ID=Cb.1.02330-mRNA-1:cds;Parent=Cb.1.02330-mRNA-1
scaffold3_6_ref0000010_ref0000005	maker	gene	1558057	1558740	.	+	.	ID=Cb.1.02340;Name=Cb.1.02340
scaffold3_6_ref0000010_ref0000005	maker	mRNA	1558057	1558740	.	+	.	ID=Cb.1.02340-mRNA-1;Parent=Cb.1.02340;Name=Cb.1.02340-mRNA-1
scaffold3_6_ref0000010_ref0000005	maker	exon	1558057	1558740	.	+	.	ID=Cb.1.02340-mRNA-1:exon:65;Parent=Cb.1.02340-mRNA-1
scaffold3_6_ref0000010_ref0000005	maker	CDS	1558057	1558740	.	+	0	ID=Cb.1.02340-mRNA-1:cds;Parent=Cb.1.02340-mRNA-1
scaffold3_6_ref0000010_ref0000005	maker	gene	1041091	1042842	.	+	.	ID=Cb.1.02350;Name=Cb.1.02350
scaffold3_6_ref0000010_ref0000005	maker	mRNA	1041091	1042842	.	+	.	ID=Cb.1.02350-mRNA-1;Parent=Cb.1.02350;Name=Cb.1.02350-mRNA-1
scaffold3_6_ref0000010_ref0000005	maker	exon	1041091	1042842	.	+	.	ID=Cb.1.02350-mRNA-1:exon:66;Parent=Cb.1.02350-mRNA-1
scaffold3_6_ref0000010_ref0000005	maker	CDS	1041091	1042842	.	+	0	ID=Cb.1.02350-mRNA-1:cds;Parent=Cb.1.02350-mRNA-1
scaffold3_6_ref0000010_ref0000005	maker	gene	972908	975058	.	+	.	ID=Cb.1.02360;Name=Cb.1.02360
scaffold3_6_ref0000010_ref0000005	maker	mRNA	972908	975058	.	+	.	ID=Cb.1.02360-mRNA-1;Parent=Cb.1.02360;Name=Cb.1.02360-mRNA-1
scaffold3_6_ref0000010_ref0000005	maker	exon	972908	975058	.	+	.	ID=Cb.1.02360-mRNA-1:exon:67;Parent=Cb.1.02360-mRNA-1
scaffold3_6_ref0000010_ref0000005	maker	CDS	972908	975058	.	+	0	ID=Cb.1.02360-mRNA-1:cds;Parent=Cb.1.02360-mRNA-1
scaffold3_6_ref0000010_ref0000005	maker	gene	993331	993726	.	+	.	ID=Cb.1.02370;Name=Cb.1.02370
scaffold3_6_ref0000010_ref0000005	maker	mRNA	993331	993726	.	+	.	ID=Cb.1.02370-mRNA-1;Parent=Cb.1.02370;Name=Cb.1.02370-mRNA-1
scaffold3_6_ref0000010_ref0000005	maker	exon	993331	993726	.	+	.	ID=Cb.1.02370-mRNA-1:exon:68;Parent=Cb.1.02370-mRNA-1
scaffold3_6_ref0000010_ref0000005	maker	CDS	993331	993726	.	+	0	ID=Cb.1.02370-mRNA-1:cds;Parent=Cb.1.02370-mRNA-1
scaffold3_6_ref0000010_ref0000005	maker	gene	1611425	1612714	.	+	.	ID=Cb.1.02380;Name=Cb.1.02380
scaffold3_6_ref0000010_ref0000005	maker	mRNA	1611425	1612714	.	+	.	ID=Cb.1.02380-mRNA-1;Parent=Cb.1.02380;Name=Cb.1.02380-mRNA-1
scaffold3_6_ref0000010_ref0000005	maker	exon	1611425	1612714	.	+	.	ID=Cb.1.02380-mRNA-1:exon:69;Parent=Cb.1.02380-mRNA-1
scaffold3_6_ref0000010_ref0000005	maker	CDS	1611425	1612714	.	+	0	ID=Cb.1.02380-mRNA-1:cds;Parent=Cb.1.02380-mRNA-1
scaffold3_6_ref0000010_ref0000005	maker	gene	1565695	1566798	.	+	.	ID=Cb.1.02390;Name=Cb.1.02390
scaffold3_6_ref0000010_ref0000005	maker	mRNA	1565695	1566798	.	+	.	ID=Cb.1.02390-mRNA-1;Parent=Cb.1.02390;Name=Cb.1.02390-mRNA-1
scaffold3_6_ref0000010_ref0000005	maker	exon	1565695	1566798	.	+	.	ID=Cb.1.02390-mRNA-1:exon:70;Parent=Cb.1.02390-mRNA-1
scaffold3_6_ref0000010_ref0000005	maker	CDS	1565695	1566798	.	+	0	ID=Cb.1.02390-mRNA-1:cds;Parent=Cb.1.02390-mRNA-1
scaffold3_6_ref0000010_ref0000005	maker	gene	1519514	1520740	.	+	.	ID=Cb.1.02400;Name=Cb.1.02400
scaffold3_6_ref0000010_ref0000005	maker	mRNA	1519514	1520740	.	+	.	ID=Cb.1.02400-mRNA-1;Parent=Cb.1.02400;Name=Cb.1.02400-mRNA-1
scaffold3_6_ref0000010_ref0000005	maker	exon	1519514	1520740	.	+	.	ID=Cb.1.02400-mRNA-1:exon:71;Parent=Cb.1.02400-mRNA-1
scaffold3_6_ref0000010_ref0000005	maker	CDS	1519514	1520740	.	+	0	ID=Cb.1.02400-mRNA-1:cds;Parent=Cb.1.02400-mRNA-1
scaffold3_6_ref0000010_ref0000005	maker	gene	164329	166959	.	+	.	ID=Cb.1.02410;Name=Cb.1.02410
scaffold3_6_ref0000010_ref0000005	maker	mRNA	164329	166959	.	+	.	ID=Cb.1.02410-mRNA-1;Parent=Cb.1.02410;Name=Cb.1.02410-mRNA-1
scaffold3_6_ref0000010_ref0000005	maker	exon	164329	166959	.	+	.	ID=Cb.1.02410-mRNA-1:exon:72;Parent=Cb.1.02410-mRNA-1
scaffold3_6_ref0000010_ref0000005	maker	CDS	164329	166959	.	+	0	ID=Cb.1.02410-mRNA-1:cds;Parent=Cb.1.02410-mRNA-1
scaffold3_6_ref0000010_ref0000005	maker	gene	960935	962974	.	+	.	ID=Cb.1.02420;Name=Cb.1.02420
scaffold3_6_ref0000010_ref0000005	maker	mRNA	960935	962974	.	+	.	ID=Cb.1.02420-mRNA-1;Parent=Cb.1.02420;Name=Cb.1.02420-mRNA-1
scaffold3_6_ref0000010_ref0000005	maker	exon	960935	962974	.	+	.	ID=Cb.1.02420-mRNA-1:exon:73;Parent=Cb.1.02420-mRNA-1
scaffold3_6_ref0000010_ref0000005	maker	CDS	960935	962974	.	+	0	ID=Cb.1.02420-mRNA-1:cds;Parent=Cb.1.02420-mRNA-1
scaffold3_6_ref0000010_ref0000005	maker	gene	1010754	1011842	.	+	.	ID=Cb.1.02430;Name=Cb.1.02430
scaffold3_6_ref0000010_ref0000005	maker	mRNA	1010754	1011842	.	+	.	ID=Cb.1.02430-mRNA-1;Parent=Cb.1.02430;Name=Cb.1.02430-mRNA-1
scaffold3_6_ref0000010_ref0000005	maker	exon	1010754	1011842	.	+	.	ID=Cb.1.02430-mRNA-1:exon:74;Parent=Cb.1.02430-mRNA-1
scaffold3_6_ref0000010_ref0000005	maker	CDS	1010754	1011842	.	+	0	ID=Cb.1.02430-mRNA-1:cds;Parent=Cb.1.02430-mRNA-1
scaffold3_6_ref0000010_ref0000005	maker	gene	853137	854966	.	+	.	ID=Cb.1.02440;Name=Cb.1.02440
scaffold3_6_ref0000010_ref0000005	maker	mRNA	853137	854966	.	+	.	ID=Cb.1.02440-mRNA-1;Parent=Cb.1.02440;Name=Cb.1.02440-mRNA-1
scaffold3_6_ref0000010_ref0000005	maker	exon	853137	854966	.	+	.	ID=Cb.1.02440-mRNA-1:exon:75;Parent=Cb.1.02440-mRNA-1
scaffold3_6_ref0000010_ref0000005	maker	CDS	853137	854966	.	+	0	ID=Cb.1.02440-mRNA-1:cds;Parent=Cb.1.02440-mRNA-1
scaffold3_6_ref0000010_ref0000005	maker	gene	1598327	1599517	.	+	.	ID=Cb.1.02450;Name=Cb.1.02450
scaffold3_6_ref0000010_ref0000005	maker	mRNA	1598327	1599517	.	+	.	ID=Cb.1.02450-mRNA-1;Parent=Cb.1.02450;Name=Cb.1.02450-mRNA-1
scaffold3_6_ref0000010_ref0000005	maker	exon	1598327	1599517	.	+	.	ID=Cb.1.02450-mRNA-1:exon:76;Parent=Cb.1.02450-mRNA-1
scaffold3_6_ref0000010_ref0000005	maker	CDS	1598327	1599517	.	+	0	ID=Cb.1.02450-mRNA-1:cds;Parent=Cb.1.02450-mRNA-1
scaffold3_6_ref0000010_ref0000005	maker	gene	1093463	1096432	.	+	.	ID=Cb.1.02460;Name=Cb.1.02460
scaffold3_6_ref0000010_ref0000005	maker	mRNA	1093463	1096432	.	+	.	ID=Cb.1.02460-mRNA-1;Parent=Cb.1.02460;Name=Cb.1.02460-mRNA-1
scaffold3_6_ref0000010_ref0000005	maker	exon	1093463	1096432	.	+	.	ID=Cb.1.02460-mRNA-1:exon:77;Parent=Cb.1.02460-mRNA-1
scaffold3_6_ref0000010_ref0000005	maker	CDS	1093463	1096432	.	+	0	ID=Cb.1.02460-mRNA-1:cds;Parent=Cb.1.02460-mRNA-1
scaffold3_6_ref0000010_ref0000005	maker	gene	968844	970790	.	+	.	ID=Cb.1.02470;Name=Cb.1.02470
scaffold3_6_ref0000010_ref0000005	maker	mRNA	968844	970790	.	+	.	ID=Cb.1.02470-mRNA-1;Parent=Cb.1.02470;Name=Cb.1.02470-mRNA-1
scaffold3_6_ref0000010_ref0000005	maker	exon	968844	970790	.	+	.	ID=Cb.1.02470-mRNA-1:exon:78;Parent=Cb.1.02470-mRNA-1
scaffold3_6_ref0000010_ref0000005	maker	CDS	968844	970790	.	+	0	ID=Cb.1.02470-mRNA-1:cds;Parent=Cb.1.02470-mRNA-1
scaffold3_6_ref0000010_ref0000005	maker	gene	1541072	1541815	.	+	.	ID=Cb.1.02480;Name=Cb.1.02480
scaffold3_6_ref0000010_ref0000005	maker	mRNA	1541072	1541815	.	+	.	ID=Cb.1.02480-mRNA-1;Parent=Cb.1.02480;Name=Cb.1.02480-mRNA-1
scaffold3_6_ref0000010_ref0000005	maker	exon	1541072	1541815	.	+	.	ID=Cb.1.02480-mRNA-1:exon:79;Parent=Cb.1.02480-mRNA-1
scaffold3_6_ref0000010_ref0000005	maker	CDS	1541072	1541815	.	+	0	ID=Cb.1.02480-mRNA-1:cds;Parent=Cb.1.02480-mRNA-1
scaffold3_6_ref0000010_ref0000005	maker	gene	1432121	1432678	.	+	.	ID=Cb.1.02490;Name=Cb.1.02490
scaffold3_6_ref0000010_ref0000005	maker	mRNA	1432121	1432678	.	+	.	ID=Cb.1.02490-mRNA-1;Parent=Cb.1.02490;Name=Cb.1.02490-mRNA-1
scaffold3_6_ref0000010_ref0000005	maker	exon	1432121	1432678	.	+	.	ID=Cb.1.02490-mRNA-1:exon:80;Parent=Cb.1.02490-mRNA-1
scaffold3_6_ref0000010_ref0000005	maker	CDS	1432121	1432678	.	+	0	ID=Cb.1.02490-mRNA-1:cds;Parent=Cb.1.02490-mRNA-1
scaffold3_6_ref0000010_ref0000005	maker	gene	1608478	1610868	.	+	.	ID=Cb.1.02500;Name=Cb.1.02500
scaffold3_6_ref0000010_ref0000005	maker	mRNA	1608478	1610868	.	+	.	ID=Cb.1.02500-mRNA-1;Parent=Cb.1.02500;Name=Cb.1.02500-mRNA-1
scaffold3_6_ref0000010_ref0000005	maker	exon	1608478	1610868	.	+	.	ID=Cb.1.02500-mRNA-1:exon:81;Parent=Cb.1.02500-mRNA-1
scaffold3_6_ref0000010_ref0000005	maker	CDS	1608478	1610868	.	+	0	ID=Cb.1.02500-mRNA-1:cds;Parent=Cb.1.02500-mRNA-1
scaffold3_6_ref0000010_ref0000005	maker	gene	1575646	1576545	.	+	.	ID=Cb.1.02510;Name=Cb.1.02510
scaffold3_6_ref0000010_ref0000005	maker	mRNA	1575646	1576545	.	+	.	ID=Cb.1.02510-mRNA-1;Parent=Cb.1.02510;Name=Cb.1.02510-mRNA-1
scaffold3_6_ref0000010_ref0000005	maker	exon	1575646	1575781	.	+	.	ID=Cb.1.02510-mRNA-1:exon:82;Parent=Cb.1.02510-mRNA-1
scaffold3_6_ref0000010_ref0000005	maker	exon	1576037	1576545	.	+	.	ID=Cb.1.02510-mRNA-1:exon:83;Parent=Cb.1.02510-mRNA-1
scaffold3_6_ref0000010_ref0000005	maker	CDS	1575646	1575781	.	+	0	ID=Cb.1.02510-mRNA-1:cds;Parent=Cb.1.02510-mRNA-1
scaffold3_6_ref0000010_ref0000005	maker	CDS	1576037	1576545	.	+	2	ID=Cb.1.02510-mRNA-1:cds;Parent=Cb.1.02510-mRNA-1
scaffold3_6_ref0000010_ref0000005	maker	gene	896676	897878	.	+	.	ID=Cb.1.02520;Name=Cb.1.02520
scaffold3_6_ref0000010_ref0000005	maker	mRNA	896676	897878	.	+	.	ID=Cb.1.02520-mRNA-1;Parent=Cb.1.02520;Name=Cb.1.02520-mRNA-1
scaffold3_6_ref0000010_ref0000005	maker	exon	896676	897878	.	+	.	ID=Cb.1.02520-mRNA-1:exon:84;Parent=Cb.1.02520-mRNA-1
scaffold3_6_ref0000010_ref0000005	maker	CDS	896676	897878	.	+	0	ID=Cb.1.02520-mRNA-1:cds;Parent=Cb.1.02520-mRNA-1
scaffold3_6_ref0000010_ref0000005	maker	gene	924575	927094	.	+	.	ID=Cb.1.02530;Name=Cb.1.02530
scaffold3_6_ref0000010_ref0000005	maker	mRNA	924575	927094	.	+	.	ID=Cb.1.02530-mRNA-1;Parent=Cb.1.02530;Name=Cb.1.02530-mRNA-1
scaffold3_6_ref0000010_ref0000005	maker	exon	924575	927094	.	+	.	ID=Cb.1.02530-mRNA-1:exon:85;Parent=Cb.1.02530-mRNA-1
scaffold3_6_ref0000010_ref0000005	maker	CDS	924575	927094	.	+	0	ID=Cb.1.02530-mRNA-1:cds;Parent=Cb.1.02530-mRNA-1
scaffold3_6_ref0000010_ref0000005	maker	gene	1019804	1022389	.	+	.	ID=Cb.1.02540;Name=Cb.1.02540
scaffold3_6_ref0000010_ref0000005	maker	mRNA	1019804	1022389	.	+	.	ID=Cb.1.02540-mRNA-1;Parent=Cb.1.02540;Name=Cb.1.02540-mRNA-1
scaffold3_6_ref0000010_ref0000005	maker	exon	1019804	1022389	.	+	.	ID=Cb.1.02540-mRNA-1:exon:86;Parent=Cb.1.02540-mRNA-1
scaffold3_6_ref0000010_ref0000005	maker	CDS	1019804	1022389	.	+	0	ID=Cb.1.02540-mRNA-1:cds;Parent=Cb.1.02540-mRNA-1
scaffold3_6_ref0000010_ref0000005	maker	gene	1615104	1617941	.	+	.	ID=Cb.1.02550;Name=Cb.1.02550
scaffold3_6_ref0000010_ref0000005	maker	mRNA	1615104	1617941	.	+	.	ID=Cb.1.02550-mRNA-1;Parent=Cb.1.02550;Name=Cb.1.02550-mRNA-1
scaffold3_6_ref0000010_ref0000005	maker	exon	1615104	1617941	.	+	.	ID=Cb.1.02550-mRNA-1:exon:87;Parent=Cb.1.02550-mRNA-1
scaffold3_6_ref0000010_ref0000005	maker	CDS	1615104	1617941	.	+	0	ID=Cb.1.02550-mRNA-1:cds;Parent=Cb.1.02550-mRNA-1
scaffold3_6_ref0000010_ref0000005	maker	gene	177050	177685	.	+	.	ID=Cb.1.02560;Name=Cb.1.02560
scaffold3_6_ref0000010_ref0000005	maker	mRNA	177050	177685	.	+	.	ID=Cb.1.02560-mRNA-1;Parent=Cb.1.02560;Name=Cb.1.02560-mRNA-1
scaffold3_6_ref0000010_ref0000005	maker	exon	177050	177685	.	+	.	ID=Cb.1.02560-mRNA-1:exon:88;Parent=Cb.1.02560-mRNA-1
scaffold3_6_ref0000010_ref0000005	maker	CDS	177050	177685	.	+	0	ID=Cb.1.02560-mRNA-1:cds;Parent=Cb.1.02560-mRNA-1
scaffold3_6_ref0000010_ref0000005	maker	gene	873055	873894	.	+	.	ID=Cb.1.02570;Name=Cb.1.02570
scaffold3_6_ref0000010_ref0000005	maker	mRNA	873055	873894	.	+	.	ID=Cb.1.02570-mRNA-1;Parent=Cb.1.02570;Name=Cb.1.02570-mRNA-1
scaffold3_6_ref0000010_ref0000005	maker	exon	873055	873894	.	+	.	ID=Cb.1.02570-mRNA-1:exon:89;Parent=Cb.1.02570-mRNA-1
scaffold3_6_ref0000010_ref0000005	maker	CDS	873055	873894	.	+	0	ID=Cb.1.02570-mRNA-1:cds;Parent=Cb.1.02570-mRNA-1
scaffold3_6_ref0000010_ref0000005	maker	gene	966519	968219	.	+	.	ID=Cb.1.02580;Name=Cb.1.02580
scaffold3_6_ref0000010_ref0000005	maker	mRNA	966519	968219	.	+	.	ID=Cb.1.02580-mRNA-1;Parent=Cb.1.02580;Name=Cb.1.02580-mRNA-1
scaffold3_6_ref0000010_ref0000005	maker	exon	966519	968219	.	+	.	ID=Cb.1.02580-mRNA-1:exon:90;Parent=Cb.1.02580-mRNA-1
scaffold3_6_ref0000010_ref0000005	maker	CDS	966519	968219	.	+	0	ID=Cb.1.02580-mRNA-1:cds;Parent=Cb.1.02580-mRNA-1
scaffold3_6_ref0000010_ref0000005	maker	gene	790235	793507	.	+	.	ID=Cb.1.02590;Name=Cb.1.02590
scaffold3_6_ref0000010_ref0000005	maker	mRNA	790235	793507	.	+	.	ID=Cb.1.02590-mRNA-1;Parent=Cb.1.02590;Name=Cb.1.02590-mRNA-1
scaffold3_6_ref0000010_ref0000005	maker	exon	790235	793507	.	+	.	ID=Cb.1.02590-mRNA-1:exon:91;Parent=Cb.1.02590-mRNA-1
scaffold3_6_ref0000010_ref0000005	maker	CDS	790235	793507	.	+	0	ID=Cb.1.02590-mRNA-1:cds;Parent=Cb.1.02590-mRNA-1
scaffold3_6_ref0000010_ref0000005	maker	gene	1584159	1585736	.	+	.	ID=Cb.1.02600;Name=Cb.1.02600
scaffold3_6_ref0000010_ref0000005	maker	mRNA	1584159	1585736	.	+	.	ID=Cb.1.02600-mRNA-1;Parent=Cb.1.02600;Name=Cb.1.02600-mRNA-1
scaffold3_6_ref0000010_ref0000005	maker	exon	1584159	1585736	.	+	.	ID=Cb.1.02600-mRNA-1:exon:92;Parent=Cb.1.02600-mRNA-1
scaffold3_6_ref0000010_ref0000005	maker	CDS	1584159	1585736	.	+	0	ID=Cb.1.02600-mRNA-1:cds;Parent=Cb.1.02600-mRNA-1
scaffold3_6_ref0000010_ref0000005	maker	gene	1437792	1442138	.	+	.	ID=Cb.1.02610;Name=Cb.1.02610
scaffold3_6_ref0000010_ref0000005	maker	mRNA	1437792	1442138	.	+	.	ID=Cb.1.02610-mRNA-1;Parent=Cb.1.02610;Name=Cb.1.02610-mRNA-1
scaffold3_6_ref0000010_ref0000005	maker	exon	1437792	1442138	.	+	.	ID=Cb.1.02610-mRNA-1:exon:93;Parent=Cb.1.02610-mRNA-1
scaffold3_6_ref0000010_ref0000005	maker	CDS	1437792	1442138	.	+	0	ID=Cb.1.02610-mRNA-1:cds;Parent=Cb.1.02610-mRNA-1
scaffold3_6_ref0000010_ref0000005	maker	gene	1613216	1614208	.	+	.	ID=Cb.1.02620;Name=Cb.1.02620
scaffold3_6_ref0000010_ref0000005	maker	mRNA	1613216	1614208	.	+	.	ID=Cb.1.02620-mRNA-1;Parent=Cb.1.02620;Name=Cb.1.02620-mRNA-1
scaffold3_6_ref0000010_ref0000005	maker	exon	1613216	1614208	.	+	.	ID=Cb.1.02620-mRNA-1:exon:94;Parent=Cb.1.02620-mRNA-1
scaffold3_6_ref0000010_ref0000005	maker	CDS	1613216	1614208	.	+	0	ID=Cb.1.02620-mRNA-1:cds;Parent=Cb.1.02620-mRNA-1
scaffold3_6_ref0000010_ref0000005	maker	gene	1002484	1003107	.	+	.	ID=Cb.1.02630;Name=Cb.1.02630
scaffold3_6_ref0000010_ref0000005	maker	mRNA	1002484	1003107	.	+	.	ID=Cb.1.02630-mRNA-1;Parent=Cb.1.02630;Name=Cb.1.02630-mRNA-1
scaffold3_6_ref0000010_ref0000005	maker	exon	1002484	1003107	.	+	.	ID=Cb.1.02630-mRNA-1:exon:95;Parent=Cb.1.02630-mRNA-1
scaffold3_6_ref0000010_ref0000005	maker	CDS	1002484	1003107	.	+	0	ID=Cb.1.02630-mRNA-1:cds;Parent=Cb.1.02630-mRNA-1
scaffold3_6_ref0000010_ref0000005	maker	gene	1012575	1013569	.	+	.	ID=Cb.1.02640;Name=Cb.1.02640
scaffold3_6_ref0000010_ref0000005	maker	mRNA	1012575	1013569	.	+	.	ID=Cb.1.02640-mRNA-1;Parent=Cb.1.02640;Name=Cb.1.02640-mRNA-1
scaffold3_6_ref0000010_ref0000005	maker	exon	1012575	1013027	.	+	.	ID=Cb.1.02640-mRNA-1:exon:96;Parent=Cb.1.02640-mRNA-1
scaffold3_6_ref0000010_ref0000005	maker	exon	1013099	1013569	.	+	.	ID=Cb.1.02640-mRNA-1:exon:97;Parent=Cb.1.02640-mRNA-1
scaffold3_6_ref0000010_ref0000005	maker	CDS	1012575	1013027	.	+	0	ID=Cb.1.02640-mRNA-1:cds;Parent=Cb.1.02640-mRNA-1
scaffold3_6_ref0000010_ref0000005	maker	CDS	1013099	1013569	.	+	0	ID=Cb.1.02640-mRNA-1:cds;Parent=Cb.1.02640-mRNA-1
scaffold3_6_ref0000010_ref0000005	maker	gene	1531768	1534782	.	+	.	ID=Cb.1.02650;Name=Cb.1.02650
scaffold3_6_ref0000010_ref0000005	maker	mRNA	1531768	1534782	.	+	.	ID=Cb.1.02650-mRNA-1;Parent=Cb.1.02650;Name=Cb.1.02650-mRNA-1
scaffold3_6_ref0000010_ref0000005	maker	exon	1531768	1534782	.	+	.	ID=Cb.1.02650-mRNA-1:exon:98;Parent=Cb.1.02650-mRNA-1
scaffold3_6_ref0000010_ref0000005	maker	CDS	1531768	1534782	.	+	0	ID=Cb.1.02650-mRNA-1:cds;Parent=Cb.1.02650-mRNA-1
scaffold3_6_ref0000010_ref0000005	maker	gene	819444	825546	.	+	.	ID=Cb.1.02660;Name=Cb.1.02660
scaffold3_6_ref0000010_ref0000005	maker	mRNA	819444	825546	.	+	.	ID=Cb.1.02660-mRNA-1;Parent=Cb.1.02660;Name=Cb.1.02660-mRNA-1
scaffold3_6_ref0000010_ref0000005	maker	exon	819444	822611	.	+	.	ID=Cb.1.02660-mRNA-1:exon:99;Parent=Cb.1.02660-mRNA-1
scaffold3_6_ref0000010_ref0000005	maker	exon	822643	822743	.	+	.	ID=Cb.1.02660-mRNA-1:exon:100;Parent=Cb.1.02660-mRNA-1
scaffold3_6_ref0000010_ref0000005	maker	exon	822787	822826	.	+	.	ID=Cb.1.02660-mRNA-1:exon:101;Parent=Cb.1.02660-mRNA-1
scaffold3_6_ref0000010_ref0000005	maker	exon	822878	822932	.	+	.	ID=Cb.1.02660-mRNA-1:exon:102;Parent=Cb.1.02660-mRNA-1
scaffold3_6_ref0000010_ref0000005	maker	exon	823013	823103	.	+	.	ID=Cb.1.02660-mRNA-1:exon:103;Parent=Cb.1.02660-mRNA-1
scaffold3_6_ref0000010_ref0000005	maker	exon	823153	823890	.	+	.	ID=Cb.1.02660-mRNA-1:exon:104;Parent=Cb.1.02660-mRNA-1
scaffold3_6_ref0000010_ref0000005	maker	exon	823925	823946	.	+	.	ID=Cb.1.02660-mRNA-1:exon:105;Parent=Cb.1.02660-mRNA-1
scaffold3_6_ref0000010_ref0000005	maker	exon	823981	824123	.	+	.	ID=Cb.1.02660-mRNA-1:exon:106;Parent=Cb.1.02660-mRNA-1
scaffold3_6_ref0000010_ref0000005	maker	exon	824200	824241	.	+	.	ID=Cb.1.02660-mRNA-1:exon:107;Parent=Cb.1.02660-mRNA-1
scaffold3_6_ref0000010_ref0000005	maker	exon	824274	825546	.	+	.	ID=Cb.1.02660-mRNA-1:exon:108;Parent=Cb.1.02660-mRNA-1
scaffold3_6_ref0000010_ref0000005	maker	CDS	819444	822611	.	+	0	ID=Cb.1.02660-mRNA-1:cds;Parent=Cb.1.02660-mRNA-1
scaffold3_6_ref0000010_ref0000005	maker	CDS	822643	822743	.	+	0	ID=Cb.1.02660-mRNA-1:cds;Parent=Cb.1.02660-mRNA-1
scaffold3_6_ref0000010_ref0000005	maker	CDS	822787	822826	.	+	1	ID=Cb.1.02660-mRNA-1:cds;Parent=Cb.1.02660-mRNA-1
scaffold3_6_ref0000010_ref0000005	maker	CDS	822878	822932	.	+	0	ID=Cb.1.02660-mRNA-1:cds;Parent=Cb.1.02660-mRNA-1
scaffold3_6_ref0000010_ref0000005	maker	CDS	823013	823103	.	+	2	ID=Cb.1.02660-mRNA-1:cds;Parent=Cb.1.02660-mRNA-1
scaffold3_6_ref0000010_ref0000005	maker	CDS	823153	823890	.	+	1	ID=Cb.1.02660-mRNA-1:cds;Parent=Cb.1.02660-mRNA-1
scaffold3_6_ref0000010_ref0000005	maker	CDS	823925	823946	.	+	1	ID=Cb.1.02660-mRNA-1:cds;Parent=Cb.1.02660-mRNA-1
scaffold3_6_ref0000010_ref0000005	maker	CDS	823981	824123	.	+	0	ID=Cb.1.02660-mRNA-1:cds;Parent=Cb.1.02660-mRNA-1
scaffold3_6_ref0000010_ref0000005	maker	CDS	824200	824241	.	+	1	ID=Cb.1.02660-mRNA-1:cds;Parent=Cb.1.02660-mRNA-1
scaffold3_6_ref0000010_ref0000005	maker	CDS	824274	825546	.	+	1	ID=Cb.1.02660-mRNA-1:cds;Parent=Cb.1.02660-mRNA-1
scaffold3_6_ref0000010_ref0000005	maker	gene	1098303	1100390	.	+	.	ID=Cb.1.02670;Name=Cb.1.02670
scaffold3_6_ref0000010_ref0000005	maker	mRNA	1098303	1100390	.	+	.	ID=Cb.1.02670-mRNA-1;Parent=Cb.1.02670;Name=Cb.1.02670-mRNA-1
scaffold3_6_ref0000010_ref0000005	maker	exon	1098303	1100390	.	+	.	ID=Cb.1.02670-mRNA-1:exon:109;Parent=Cb.1.02670-mRNA-1
scaffold3_6_ref0000010_ref0000005	maker	CDS	1098303	1100390	.	+	0	ID=Cb.1.02670-mRNA-1:cds;Parent=Cb.1.02670-mRNA-1
scaffold3_6_ref0000010_ref0000005	maker	gene	931279	933117	.	+	.	ID=Cb.1.02680;Name=Cb.1.02680
scaffold3_6_ref0000010_ref0000005	maker	mRNA	931279	933117	.	+	.	ID=Cb.1.02680-mRNA-1;Parent=Cb.1.02680;Name=Cb.1.02680-mRNA-1
scaffold3_6_ref0000010_ref0000005	maker	exon	931279	933117	.	+	.	ID=Cb.1.02680-mRNA-1:exon:110;Parent=Cb.1.02680-mRNA-1
scaffold3_6_ref0000010_ref0000005	maker	CDS	931279	933117	.	+	0	ID=Cb.1.02680-mRNA-1:cds;Parent=Cb.1.02680-mRNA-1
scaffold3_6_ref0000010_ref0000005	maker	gene	842618	846496	.	+	.	ID=Cb.1.02690;Name=Cb.1.02690
scaffold3_6_ref0000010_ref0000005	maker	mRNA	842618	846496	.	+	.	ID=Cb.1.02690-mRNA-1;Parent=Cb.1.02690;Name=Cb.1.02690-mRNA-1
scaffold3_6_ref0000010_ref0000005	maker	exon	842618	846496	.	+	.	ID=Cb.1.02690-mRNA-1:exon:111;Parent=Cb.1.02690-mRNA-1
scaffold3_6_ref0000010_ref0000005	maker	CDS	842618	846496	.	+	0	ID=Cb.1.02690-mRNA-1:cds;Parent=Cb.1.02690-mRNA-1
scaffold3_6_ref0000010_ref0000005	maker	gene	1008861	1010135	.	+	.	ID=Cb.1.02700;Name=Cb.1.02700
scaffold3_6_ref0000010_ref0000005	maker	mRNA	1008861	1010135	.	+	.	ID=Cb.1.02700-mRNA-1;Parent=Cb.1.02700;Name=Cb.1.02700-mRNA-1
scaffold3_6_ref0000010_ref0000005	maker	exon	1008861	1010135	.	+	.	ID=Cb.1.02700-mRNA-1:exon:112;Parent=Cb.1.02700-mRNA-1
scaffold3_6_ref0000010_ref0000005	maker	CDS	1008861	1010135	.	+	0	ID=Cb.1.02700-mRNA-1:cds;Parent=Cb.1.02700-mRNA-1
scaffold3_6_ref0000010_ref0000005	maker	gene	1036010	1036396	.	+	.	ID=Cb.1.02710;Name=Cb.1.02710
scaffold3_6_ref0000010_ref0000005	maker	mRNA	1036010	1036396	.	+	.	ID=Cb.1.02710-mRNA-1;Parent=Cb.1.02710;Name=Cb.1.02710-mRNA-1
scaffold3_6_ref0000010_ref0000005	maker	exon	1036010	1036396	.	+	.	ID=Cb.1.02710-mRNA-1:exon:113;Parent=Cb.1.02710-mRNA-1
scaffold3_6_ref0000010_ref0000005	maker	CDS	1036010	1036396	.	+	0	ID=Cb.1.02710-mRNA-1:cds;Parent=Cb.1.02710-mRNA-1
scaffold3_6_ref0000010_ref0000005	maker	gene	1619815	1621728	.	+	.	ID=Cb.1.02720;Name=Cb.1.02720
scaffold3_6_ref0000010_ref0000005	maker	mRNA	1619815	1621728	.	+	.	ID=Cb.1.02720-mRNA-1;Parent=Cb.1.02720;Name=Cb.1.02720-mRNA-1
scaffold3_6_ref0000010_ref0000005	maker	exon	1619815	1621728	.	+	.	ID=Cb.1.02720-mRNA-1:exon:114;Parent=Cb.1.02720-mRNA-1
scaffold3_6_ref0000010_ref0000005	maker	CDS	1619815	1621728	.	+	0	ID=Cb.1.02720-mRNA-1:cds;Parent=Cb.1.02720-mRNA-1
scaffold3_6_ref0000010_ref0000005	maker	gene	811115	815994	.	+	.	ID=Cb.1.02730;Name=Cb.1.02730
scaffold3_6_ref0000010_ref0000005	maker	mRNA	811115	815994	.	+	.	ID=Cb.1.02730-mRNA-1;Parent=Cb.1.02730;Name=Cb.1.02730-mRNA-1
scaffold3_6_ref0000010_ref0000005	maker	exon	811115	813975	.	+	.	ID=Cb.1.02730-mRNA-1:exon:115;Parent=Cb.1.02730-mRNA-1
scaffold3_6_ref0000010_ref0000005	maker	exon	814799	814928	.	+	.	ID=Cb.1.02730-mRNA-1:exon:116;Parent=Cb.1.02730-mRNA-1
scaffold3_6_ref0000010_ref0000005	maker	exon	814954	815994	.	+	.	ID=Cb.1.02730-mRNA-1:exon:117;Parent=Cb.1.02730-mRNA-1
scaffold3_6_ref0000010_ref0000005	maker	CDS	811115	813975	.	+	0	ID=Cb.1.02730-mRNA-1:cds;Parent=Cb.1.02730-mRNA-1
scaffold3_6_ref0000010_ref0000005	maker	CDS	814799	814928	.	+	1	ID=Cb.1.02730-mRNA-1:cds;Parent=Cb.1.02730-mRNA-1
scaffold3_6_ref0000010_ref0000005	maker	CDS	814954	815994	.	+	0	ID=Cb.1.02730-mRNA-1:cds;Parent=Cb.1.02730-mRNA-1
scaffold3_6_ref0000010_ref0000005	maker	gene	1425841	1426803	.	+	.	ID=Cb.1.02740;Name=Cb.1.02740
scaffold3_6_ref0000010_ref0000005	maker	mRNA	1425841	1426803	.	+	.	ID=Cb.1.02740-mRNA-1;Parent=Cb.1.02740;Name=Cb.1.02740-mRNA-1
scaffold3_6_ref0000010_ref0000005	maker	exon	1425841	1426803	.	+	.	ID=Cb.1.02740-mRNA-1:exon:118;Parent=Cb.1.02740-mRNA-1
scaffold3_6_ref0000010_ref0000005	maker	CDS	1425841	1426803	.	+	0	ID=Cb.1.02740-mRNA-1:cds;Parent=Cb.1.02740-mRNA-1
scaffold3_6_ref0000010_ref0000005	maker	gene	1423786	1424745	.	+	.	ID=Cb.1.02750;Name=Cb.1.02750
scaffold3_6_ref0000010_ref0000005	maker	mRNA	1423786	1424745	.	+	.	ID=Cb.1.02750-mRNA-1;Parent=Cb.1.02750;Name=Cb.1.02750-mRNA-1
scaffold3_6_ref0000010_ref0000005	maker	exon	1423786	1424745	.	+	.	ID=Cb.1.02750-mRNA-1:exon:119;Parent=Cb.1.02750-mRNA-1
scaffold3_6_ref0000010_ref0000005	maker	CDS	1423786	1424745	.	+	0	ID=Cb.1.02750-mRNA-1:cds;Parent=Cb.1.02750-mRNA-1
scaffold3_6_ref0000010_ref0000005	maker	gene	1034106	1034504	.	+	.	ID=Cb.1.02760;Name=Cb.1.02760
scaffold3_6_ref0000010_ref0000005	maker	mRNA	1034106	1034504	.	+	.	ID=Cb.1.02760-mRNA-1;Parent=Cb.1.02760;Name=Cb.1.02760-mRNA-1
scaffold3_6_ref0000010_ref0000005	maker	exon	1034106	1034504	.	+	.	ID=Cb.1.02760-mRNA-1:exon:120;Parent=Cb.1.02760-mRNA-1
scaffold3_6_ref0000010_ref0000005	maker	CDS	1034106	1034504	.	+	0	ID=Cb.1.02760-mRNA-1:cds;Parent=Cb.1.02760-mRNA-1
scaffold3_6_ref0000010_ref0000005	maker	gene	1543747	1544712	.	+	.	ID=Cb.1.02770;Name=Cb.1.02770
scaffold3_6_ref0000010_ref0000005	maker	mRNA	1543747	1544712	.	+	.	ID=Cb.1.02770-mRNA-1;Parent=Cb.1.02770;Name=Cb.1.02770-mRNA-1
scaffold3_6_ref0000010_ref0000005	maker	exon	1543747	1544712	.	+	.	ID=Cb.1.02770-mRNA-1:exon:121;Parent=Cb.1.02770-mRNA-1
scaffold3_6_ref0000010_ref0000005	maker	CDS	1543747	1544712	.	+	0	ID=Cb.1.02770-mRNA-1:cds;Parent=Cb.1.02770-mRNA-1
scaffold3_6_ref0000010_ref0000005	maker	gene	894912	895631	.	+	.	ID=Cb.1.02780;Name=Cb.1.02780
scaffold3_6_ref0000010_ref0000005	maker	mRNA	894912	895631	.	+	.	ID=Cb.1.02780-mRNA-1;Parent=Cb.1.02780;Name=Cb.1.02780-mRNA-1
scaffold3_6_ref0000010_ref0000005	maker	exon	894912	895631	.	+	.	ID=Cb.1.02780-mRNA-1:exon:122;Parent=Cb.1.02780-mRNA-1
scaffold3_6_ref0000010_ref0000005	maker	CDS	894912	895631	.	+	0	ID=Cb.1.02780-mRNA-1:cds;Parent=Cb.1.02780-mRNA-1
scaffold3_6_ref0000010_ref0000005	maker	gene	1047593	1048159	.	+	.	ID=Cb.1.02790;Name=Cb.1.02790
scaffold3_6_ref0000010_ref0000005	maker	mRNA	1047593	1048159	.	+	.	ID=Cb.1.02790-mRNA-1;Parent=Cb.1.02790;Name=Cb.1.02790-mRNA-1
scaffold3_6_ref0000010_ref0000005	maker	exon	1047593	1048159	.	+	.	ID=Cb.1.02790-mRNA-1:exon:123;Parent=Cb.1.02790-mRNA-1
scaffold3_6_ref0000010_ref0000005	maker	CDS	1047593	1048159	.	+	0	ID=Cb.1.02790-mRNA-1:cds;Parent=Cb.1.02790-mRNA-1
scaffold3_6_ref0000010_ref0000005	maker	gene	179481	180191	.	+	.	ID=Cb.1.02800;Name=Cb.1.02800
scaffold3_6_ref0000010_ref0000005	maker	mRNA	179481	180191	.	+	.	ID=Cb.1.02800-mRNA-1;Parent=Cb.1.02800;Name=Cb.1.02800-mRNA-1
scaffold3_6_ref0000010_ref0000005	maker	exon	179481	180191	.	+	.	ID=Cb.1.02800-mRNA-1:exon:124;Parent=Cb.1.02800-mRNA-1
scaffold3_6_ref0000010_ref0000005	maker	CDS	179481	180191	.	+	0	ID=Cb.1.02800-mRNA-1:cds;Parent=Cb.1.02800-mRNA-1
scaffold3_6_ref0000010_ref0000005	maker	gene	975715	976593	.	+	.	ID=Cb.1.02810;Name=Cb.1.02810
scaffold3_6_ref0000010_ref0000005	maker	mRNA	975715	976593	.	+	.	ID=Cb.1.02810-mRNA-1;Parent=Cb.1.02810;Name=Cb.1.02810-mRNA-1
scaffold3_6_ref0000010_ref0000005	maker	exon	975715	976593	.	+	.	ID=Cb.1.02810-mRNA-1:exon:125;Parent=Cb.1.02810-mRNA-1
scaffold3_6_ref0000010_ref0000005	maker	CDS	975715	976593	.	+	0	ID=Cb.1.02810-mRNA-1:cds;Parent=Cb.1.02810-mRNA-1
scaffold3_6_ref0000010_ref0000005	maker	gene	162461	163705	.	+	.	ID=Cb.1.02820;Name=Cb.1.02820
scaffold3_6_ref0000010_ref0000005	maker	mRNA	162461	163705	.	+	.	ID=Cb.1.02820-mRNA-1;Parent=Cb.1.02820;Name=Cb.1.02820-mRNA-1
scaffold3_6_ref0000010_ref0000005	maker	exon	162461	163705	.	+	.	ID=Cb.1.02820-mRNA-1:exon:126;Parent=Cb.1.02820-mRNA-1
scaffold3_6_ref0000010_ref0000005	maker	CDS	162461	163705	.	+	0	ID=Cb.1.02820-mRNA-1:cds;Parent=Cb.1.02820-mRNA-1
scaffold3_6_ref0000010_ref0000005	maker	gene	1545670	1547199	.	+	.	ID=Cb.1.02830;Name=Cb.1.02830
scaffold3_6_ref0000010_ref0000005	maker	mRNA	1545670	1547199	.	+	.	ID=Cb.1.02830-mRNA-1;Parent=Cb.1.02830;Name=Cb.1.02830-mRNA-1
scaffold3_6_ref0000010_ref0000005	maker	exon	1545670	1547199	.	+	.	ID=Cb.1.02830-mRNA-1:exon:127;Parent=Cb.1.02830-mRNA-1
scaffold3_6_ref0000010_ref0000005	maker	CDS	1545670	1547199	.	+	0	ID=Cb.1.02830-mRNA-1:cds;Parent=Cb.1.02830-mRNA-1
scaffold3_6_ref0000010_ref0000005	maker	gene	773505	776369	.	+	.	ID=Cb.1.02840;Name=Cb.1.02840
scaffold3_6_ref0000010_ref0000005	maker	mRNA	773505	776369	.	+	.	ID=Cb.1.02840-mRNA-1;Parent=Cb.1.02840;Name=Cb.1.02840-mRNA-1
scaffold3_6_ref0000010_ref0000005	maker	exon	773505	776369	.	+	.	ID=Cb.1.02840-mRNA-1:exon:128;Parent=Cb.1.02840-mRNA-1
scaffold3_6_ref0000010_ref0000005	maker	CDS	773505	776369	.	+	0	ID=Cb.1.02840-mRNA-1:cds;Parent=Cb.1.02840-mRNA-1
scaffold3_6_ref0000010_ref0000005	maker	gene	795986	797854	.	+	.	ID=Cb.1.02850;Name=Cb.1.02850
scaffold3_6_ref0000010_ref0000005	maker	mRNA	795986	797854	.	+	.	ID=Cb.1.02850-mRNA-1;Parent=Cb.1.02850;Name=Cb.1.02850-mRNA-1
scaffold3_6_ref0000010_ref0000005	maker	exon	795986	797854	.	+	.	ID=Cb.1.02850-mRNA-1:exon:129;Parent=Cb.1.02850-mRNA-1
scaffold3_6_ref0000010_ref0000005	maker	CDS	795986	797854	.	+	0	ID=Cb.1.02850-mRNA-1:cds;Parent=Cb.1.02850-mRNA-1
scaffold3_6_ref0000010_ref0000005	maker	gene	1434771	1436945	.	+	.	ID=Cb.1.02860;Name=Cb.1.02860
scaffold3_6_ref0000010_ref0000005	maker	mRNA	1434771	1436945	.	+	.	ID=Cb.1.02860-mRNA-1;Parent=Cb.1.02860;Name=Cb.1.02860-mRNA-1
scaffold3_6_ref0000010_ref0000005	maker	exon	1434771	1436945	.	+	.	ID=Cb.1.02860-mRNA-1:exon:130;Parent=Cb.1.02860-mRNA-1
scaffold3_6_ref0000010_ref0000005	maker	CDS	1434771	1436945	.	+	0	ID=Cb.1.02860-mRNA-1:cds;Parent=Cb.1.02860-mRNA-1
scaffold3_6_ref0000010_ref0000005	maker	gene	1001242	1001604	.	+	.	ID=Cb.1.02870;Name=Cb.1.02870
scaffold3_6_ref0000010_ref0000005	maker	mRNA	1001242	1001604	.	+	.	ID=Cb.1.02870-mRNA-1;Parent=Cb.1.02870;Name=Cb.1.02870-mRNA-1
scaffold3_6_ref0000010_ref0000005	maker	exon	1001242	1001604	.	+	.	ID=Cb.1.02870-mRNA-1:exon:131;Parent=Cb.1.02870-mRNA-1
scaffold3_6_ref0000010_ref0000005	maker	CDS	1001242	1001604	.	+	0	ID=Cb.1.02870-mRNA-1:cds;Parent=Cb.1.02870-mRNA-1
scaffold3_6_ref0000010_ref0000005	maker	gene	1029632	1030510	.	+	.	ID=Cb.1.02880;Name=Cb.1.02880
scaffold3_6_ref0000010_ref0000005	maker	mRNA	1029632	1030510	.	+	.	ID=Cb.1.02880-mRNA-1;Parent=Cb.1.02880;Name=Cb.1.02880-mRNA-1
scaffold3_6_ref0000010_ref0000005	maker	exon	1029632	1030510	.	+	.	ID=Cb.1.02880-mRNA-1:exon:132;Parent=Cb.1.02880-mRNA-1
scaffold3_6_ref0000010_ref0000005	maker	CDS	1029632	1030510	.	+	0	ID=Cb.1.02880-mRNA-1:cds;Parent=Cb.1.02880-mRNA-1
scaffold3_6_ref0000010_ref0000005	maker	gene	1039699	1040370	.	+	.	ID=Cb.1.02890;Name=Cb.1.02890
scaffold3_6_ref0000010_ref0000005	maker	mRNA	1039699	1040370	.	+	.	ID=Cb.1.02890-mRNA-1;Parent=Cb.1.02890;Name=Cb.1.02890-mRNA-1
scaffold3_6_ref0000010_ref0000005	maker	exon	1039699	1040370	.	+	.	ID=Cb.1.02890-mRNA-1:exon:133;Parent=Cb.1.02890-mRNA-1
scaffold3_6_ref0000010_ref0000005	maker	CDS	1039699	1040370	.	+	0	ID=Cb.1.02890-mRNA-1:cds;Parent=Cb.1.02890-mRNA-1
scaffold3_6_ref0000010_ref0000005	maker	gene	1562485	1564126	.	+	.	ID=Cb.1.02900;Name=Cb.1.02900
scaffold3_6_ref0000010_ref0000005	maker	mRNA	1562485	1564126	.	+	.	ID=Cb.1.02900-mRNA-1;Parent=Cb.1.02900;Name=Cb.1.02900-mRNA-1
scaffold3_6_ref0000010_ref0000005	maker	exon	1562485	1562864	.	+	.	ID=Cb.1.02900-mRNA-1:exon:134;Parent=Cb.1.02900-mRNA-1
scaffold3_6_ref0000010_ref0000005	maker	exon	1563712	1564126	.	+	.	ID=Cb.1.02900-mRNA-1:exon:135;Parent=Cb.1.02900-mRNA-1
scaffold3_6_ref0000010_ref0000005	maker	CDS	1562485	1562864	.	+	0	ID=Cb.1.02900-mRNA-1:cds;Parent=Cb.1.02900-mRNA-1
scaffold3_6_ref0000010_ref0000005	maker	CDS	1563712	1564126	.	+	1	ID=Cb.1.02900-mRNA-1:cds;Parent=Cb.1.02900-mRNA-1
scaffold3_6_ref0000010_ref0000005	maker	gene	1045715	1046191	.	+	.	ID=Cb.1.02910;Name=Cb.1.02910
scaffold3_6_ref0000010_ref0000005	maker	mRNA	1045715	1046191	.	+	.	ID=Cb.1.02910-mRNA-1;Parent=Cb.1.02910;Name=Cb.1.02910-mRNA-1
scaffold3_6_ref0000010_ref0000005	maker	exon	1045715	1046191	.	+	.	ID=Cb.1.02910-mRNA-1:exon:136;Parent=Cb.1.02910-mRNA-1
scaffold3_6_ref0000010_ref0000005	maker	CDS	1045715	1046191	.	+	0	ID=Cb.1.02910-mRNA-1:cds;Parent=Cb.1.02910-mRNA-1
scaffold3_6_ref0000010_ref0000005	maker	gene	1005273	1006118	.	+	.	ID=Cb.1.02920;Name=Cb.1.02920
scaffold3_6_ref0000010_ref0000005	maker	mRNA	1005273	1006118	.	+	.	ID=Cb.1.02920-mRNA-1;Parent=Cb.1.02920;Name=Cb.1.02920-mRNA-1
scaffold3_6_ref0000010_ref0000005	maker	exon	1005273	1006118	.	+	.	ID=Cb.1.02920-mRNA-1:exon:137;Parent=Cb.1.02920-mRNA-1
scaffold3_6_ref0000010_ref0000005	maker	CDS	1005273	1006118	.	+	0	ID=Cb.1.02920-mRNA-1:cds;Parent=Cb.1.02920-mRNA-1
scaffold3_6_ref0000010_ref0000005	maker	gene	1411794	1412165	.	+	.	ID=Cb.1.02930;Name=Cb.1.02930
scaffold3_6_ref0000010_ref0000005	maker	mRNA	1411794	1412165	.	+	.	ID=Cb.1.02930-mRNA-1;Parent=Cb.1.02930;Name=Cb.1.02930-mRNA-1
scaffold3_6_ref0000010_ref0000005	maker	exon	1411794	1412165	.	+	.	ID=Cb.1.02930-mRNA-1:exon:138;Parent=Cb.1.02930-mRNA-1
scaffold3_6_ref0000010_ref0000005	maker	CDS	1411794	1412165	.	+	0	ID=Cb.1.02930-mRNA-1:cds;Parent=Cb.1.02930-mRNA-1
scaffold3_6_ref0000010_ref0000005	maker	gene	800339	802204	.	+	.	ID=Cb.1.02940;Name=Cb.1.02940
scaffold3_6_ref0000010_ref0000005	maker	mRNA	800339	802204	.	+	.	ID=Cb.1.02940-mRNA-1;Parent=Cb.1.02940;Name=Cb.1.02940-mRNA-1
scaffold3_6_ref0000010_ref0000005	maker	exon	800339	802204	.	+	.	ID=Cb.1.02940-mRNA-1:exon:139;Parent=Cb.1.02940-mRNA-1
scaffold3_6_ref0000010_ref0000005	maker	CDS	800339	802204	.	+	0	ID=Cb.1.02940-mRNA-1:cds;Parent=Cb.1.02940-mRNA-1
scaffold3_6_ref0000010_ref0000005	maker	gene	830609	831106	.	+	.	ID=Cb.1.02950;Name=Cb.1.02950
scaffold3_6_ref0000010_ref0000005	maker	mRNA	830609	831106	.	+	.	ID=Cb.1.02950-mRNA-1;Parent=Cb.1.02950;Name=Cb.1.02950-mRNA-1
scaffold3_6_ref0000010_ref0000005	maker	exon	830609	831106	.	+	.	ID=Cb.1.02950-mRNA-1:exon:140;Parent=Cb.1.02950-mRNA-1
scaffold3_6_ref0000010_ref0000005	maker	CDS	830609	831106	.	+	0	ID=Cb.1.02950-mRNA-1:cds;Parent=Cb.1.02950-mRNA-1
scaffold3_6_ref0000010_ref0000005	maker	gene	809107	810579	.	+	.	ID=Cb.1.02960;Name=Cb.1.02960
scaffold3_6_ref0000010_ref0000005	maker	mRNA	809107	810579	.	+	.	ID=Cb.1.02960-mRNA-1;Parent=Cb.1.02960;Name=Cb.1.02960-mRNA-1
scaffold3_6_ref0000010_ref0000005	maker	exon	809107	810579	.	+	.	ID=Cb.1.02960-mRNA-1:exon:141;Parent=Cb.1.02960-mRNA-1
scaffold3_6_ref0000010_ref0000005	maker	CDS	809107	810579	.	+	0	ID=Cb.1.02960-mRNA-1:cds;Parent=Cb.1.02960-mRNA-1
scaffold3_6_ref0000010_ref0000005	maker	gene	1443055	1444125	.	+	.	ID=Cb.1.02970;Name=Cb.1.02970
scaffold3_6_ref0000010_ref0000005	maker	mRNA	1443055	1444125	.	+	.	ID=Cb.1.02970-mRNA-1;Parent=Cb.1.02970;Name=Cb.1.02970-mRNA-1
scaffold3_6_ref0000010_ref0000005	maker	exon	1443055	1444125	.	+	.	ID=Cb.1.02970-mRNA-1:exon:142;Parent=Cb.1.02970-mRNA-1
scaffold3_6_ref0000010_ref0000005	maker	CDS	1443055	1444125	.	+	0	ID=Cb.1.02970-mRNA-1:cds;Parent=Cb.1.02970-mRNA-1
scaffold3_6_ref0000010_ref0000005	maker	gene	1586524	1587060	.	+	.	ID=Cb.1.02980;Name=Cb.1.02980
scaffold3_6_ref0000010_ref0000005	maker	mRNA	1586524	1587060	.	+	.	ID=Cb.1.02980-mRNA-1;Parent=Cb.1.02980;Name=Cb.1.02980-mRNA-1
scaffold3_6_ref0000010_ref0000005	maker	exon	1586524	1587060	.	+	.	ID=Cb.1.02980-mRNA-1:exon:143;Parent=Cb.1.02980-mRNA-1
scaffold3_6_ref0000010_ref0000005	maker	CDS	1586524	1587060	.	+	0	ID=Cb.1.02980-mRNA-1:cds;Parent=Cb.1.02980-mRNA-1
scaffold3_6_ref0000010_ref0000005	maker	gene	1548570	1550552	.	+	.	ID=Cb.1.02990;Name=Cb.1.02990
scaffold3_6_ref0000010_ref0000005	maker	mRNA	1548570	1550552	.	+	.	ID=Cb.1.02990-mRNA-1;Parent=Cb.1.02990;Name=Cb.1.02990-mRNA-1
scaffold3_6_ref0000010_ref0000005	maker	exon	1548570	1550552	.	+	.	ID=Cb.1.02990-mRNA-1:exon:144;Parent=Cb.1.02990-mRNA-1
scaffold3_6_ref0000010_ref0000005	maker	CDS	1548570	1550552	.	+	0	ID=Cb.1.02990-mRNA-1:cds;Parent=Cb.1.02990-mRNA-1
scaffold3_6_ref0000010_ref0000005	maker	gene	817070	818473	.	+	.	ID=Cb.1.03000;Name=Cb.1.03000
scaffold3_6_ref0000010_ref0000005	maker	mRNA	817070	818473	.	+	.	ID=Cb.1.03000-mRNA-1;Parent=Cb.1.03000;Name=Cb.1.03000-mRNA-1
scaffold3_6_ref0000010_ref0000005	maker	exon	817070	818473	.	+	.	ID=Cb.1.03000-mRNA-1:exon:145;Parent=Cb.1.03000-mRNA-1
scaffold3_6_ref0000010_ref0000005	maker	CDS	817070	818473	.	+	0	ID=Cb.1.03000-mRNA-1:cds;Parent=Cb.1.03000-mRNA-1
scaffold3_6_ref0000010_ref0000005	maker	gene	769145	770500	.	+	.	ID=Cb.1.03010;Name=Cb.1.03010
scaffold3_6_ref0000010_ref0000005	maker	mRNA	769145	770500	.	+	.	ID=Cb.1.03010-mRNA-1;Parent=Cb.1.03010;Name=Cb.1.03010-mRNA-1
scaffold3_6_ref0000010_ref0000005	maker	exon	769145	770500	.	+	.	ID=Cb.1.03010-mRNA-1:exon:146;Parent=Cb.1.03010-mRNA-1
scaffold3_6_ref0000010_ref0000005	maker	CDS	769145	770500	.	+	0	ID=Cb.1.03010-mRNA-1:cds;Parent=Cb.1.03010-mRNA-1
scaffold3_6_ref0000010_ref0000005	maker	gene	840310	841230	.	+	.	ID=Cb.1.03020;Name=Cb.1.03020
scaffold3_6_ref0000010_ref0000005	maker	mRNA	840310	841230	.	+	.	ID=Cb.1.03020-mRNA-1;Parent=Cb.1.03020;Name=Cb.1.03020-mRNA-1
scaffold3_6_ref0000010_ref0000005	maker	exon	840310	841230	.	+	.	ID=Cb.1.03020-mRNA-1:exon:147;Parent=Cb.1.03020-mRNA-1
scaffold3_6_ref0000010_ref0000005	maker	CDS	840310	841230	.	+	0	ID=Cb.1.03020-mRNA-1:cds;Parent=Cb.1.03020-mRNA-1
scaffold3_6_ref0000010_ref0000005	maker	gene	771571	772782	.	+	.	ID=Cb.1.03030;Name=Cb.1.03030
scaffold3_6_ref0000010_ref0000005	maker	mRNA	771571	772782	.	+	.	ID=Cb.1.03030-mRNA-1;Parent=Cb.1.03030;Name=Cb.1.03030-mRNA-1
scaffold3_6_ref0000010_ref0000005	maker	exon	771571	772782	.	+	.	ID=Cb.1.03030-mRNA-1:exon:148;Parent=Cb.1.03030-mRNA-1
scaffold3_6_ref0000010_ref0000005	maker	CDS	771571	772782	.	+	0	ID=Cb.1.03030-mRNA-1:cds;Parent=Cb.1.03030-mRNA-1
scaffold3_6_ref0000010_ref0000005	maker	gene	1096967	1097524	.	+	.	ID=Cb.1.03040;Name=Cb.1.03040
scaffold3_6_ref0000010_ref0000005	maker	mRNA	1096967	1097524	.	+	.	ID=Cb.1.03040-mRNA-1;Parent=Cb.1.03040;Name=Cb.1.03040-mRNA-1
scaffold3_6_ref0000010_ref0000005	maker	exon	1096967	1097524	.	+	.	ID=Cb.1.03040-mRNA-1:exon:149;Parent=Cb.1.03040-mRNA-1
scaffold3_6_ref0000010_ref0000005	maker	CDS	1096967	1097524	.	+	0	ID=Cb.1.03040-mRNA-1:cds;Parent=Cb.1.03040-mRNA-1
scaffold3_6_ref0000010_ref0000005	maker	gene	1582610	1582966	.	+	.	ID=Cb.1.03050;Name=Cb.1.03050
scaffold3_6_ref0000010_ref0000005	maker	mRNA	1582610	1582966	.	+	.	ID=Cb.1.03050-mRNA-1;Parent=Cb.1.03050;Name=Cb.1.03050-mRNA-1
scaffold3_6_ref0000010_ref0000005	maker	exon	1582610	1582966	.	+	.	ID=Cb.1.03050-mRNA-1:exon:150;Parent=Cb.1.03050-mRNA-1
scaffold3_6_ref0000010_ref0000005	maker	CDS	1582610	1582966	.	+	0	ID=Cb.1.03050-mRNA-1:cds;Parent=Cb.1.03050-mRNA-1
scaffold3_6_ref0000010_ref0000005	maker	gene	161283	161708	.	+	.	ID=Cb.1.03060;Name=Cb.1.03060
scaffold3_6_ref0000010_ref0000005	maker	mRNA	161283	161708	.	+	.	ID=Cb.1.03060-mRNA-1;Parent=Cb.1.03060;Name=Cb.1.03060-mRNA-1
scaffold3_6_ref0000010_ref0000005	maker	exon	161283	161708	.	+	.	ID=Cb.1.03060-mRNA-1:exon:151;Parent=Cb.1.03060-mRNA-1
scaffold3_6_ref0000010_ref0000005	maker	CDS	161283	161708	.	+	0	ID=Cb.1.03060-mRNA-1:cds;Parent=Cb.1.03060-mRNA-1
scaffold3_6_ref0000010_ref0000005	maker	gene	1618637	1619104	.	+	.	ID=Cb.1.03070;Name=Cb.1.03070
scaffold3_6_ref0000010_ref0000005	maker	mRNA	1618637	1619104	.	+	.	ID=Cb.1.03070-mRNA-1;Parent=Cb.1.03070;Name=Cb.1.03070-mRNA-1
scaffold3_6_ref0000010_ref0000005	maker	exon	1618637	1619104	.	+	.	ID=Cb.1.03070-mRNA-1:exon:152;Parent=Cb.1.03070-mRNA-1
scaffold3_6_ref0000010_ref0000005	maker	CDS	1618637	1619104	.	+	0	ID=Cb.1.03070-mRNA-1:cds;Parent=Cb.1.03070-mRNA-1
scaffold3_6_ref0000010_ref0000005	maker	gene	847634	848278	.	+	.	ID=Cb.1.03080;Name=Cb.1.03080
scaffold3_6_ref0000010_ref0000005	maker	mRNA	847634	848278	.	+	.	ID=Cb.1.03080-mRNA-1;Parent=Cb.1.03080;Name=Cb.1.03080-mRNA-1
scaffold3_6_ref0000010_ref0000005	maker	exon	847634	848278	.	+	.	ID=Cb.1.03080-mRNA-1:exon:153;Parent=Cb.1.03080-mRNA-1
scaffold3_6_ref0000010_ref0000005	maker	CDS	847634	848278	.	+	0	ID=Cb.1.03080-mRNA-1:cds;Parent=Cb.1.03080-mRNA-1
scaffold3_6_ref0000010_ref0000005	maker	gene	1536683	1537303	.	+	.	ID=Cb.1.03090;Name=Cb.1.03090
scaffold3_6_ref0000010_ref0000005	maker	mRNA	1536683	1537303	.	+	.	ID=Cb.1.03090-mRNA-1;Parent=Cb.1.03090;Name=Cb.1.03090-mRNA-1
scaffold3_6_ref0000010_ref0000005	maker	exon	1536683	1537303	.	+	.	ID=Cb.1.03090-mRNA-1:exon:154;Parent=Cb.1.03090-mRNA-1
scaffold3_6_ref0000010_ref0000005	maker	CDS	1536683	1537303	.	+	0	ID=Cb.1.03090-mRNA-1:cds;Parent=Cb.1.03090-mRNA-1
scaffold3_6_ref0000010_ref0000005	maker	gene	959420	959689	.	+	.	ID=Cb.1.03100;Name=Cb.1.03100
scaffold3_6_ref0000010_ref0000005	maker	mRNA	959420	959689	.	+	.	ID=Cb.1.03100-mRNA-1;Parent=Cb.1.03100;Name=Cb.1.03100-mRNA-1
scaffold3_6_ref0000010_ref0000005	maker	exon	959420	959689	.	+	.	ID=Cb.1.03100-mRNA-1:exon:155;Parent=Cb.1.03100-mRNA-1
scaffold3_6_ref0000010_ref0000005	maker	CDS	959420	959689	.	+	0	ID=Cb.1.03100-mRNA-1:cds;Parent=Cb.1.03100-mRNA-1
scaffold3_6_ref0000010_ref0000005	maker	gene	1022818	1023225	.	+	.	ID=Cb.1.03110;Name=Cb.1.03110
scaffold3_6_ref0000010_ref0000005	maker	mRNA	1022818	1023225	.	+	.	ID=Cb.1.03110-mRNA-1;Parent=Cb.1.03110;Name=Cb.1.03110-mRNA-1
scaffold3_6_ref0000010_ref0000005	maker	exon	1022818	1023225	.	+	.	ID=Cb.1.03110-mRNA-1:exon:156;Parent=Cb.1.03110-mRNA-1
scaffold3_6_ref0000010_ref0000005	maker	CDS	1022818	1023225	.	+	0	ID=Cb.1.03110-mRNA-1:cds;Parent=Cb.1.03110-mRNA-1
scaffold3_6_ref0000010_ref0000005	maker	gene	1497986	1498546	.	+	.	ID=Cb.1.03120;Name=Cb.1.03120
scaffold3_6_ref0000010_ref0000005	maker	mRNA	1497986	1498546	.	+	.	ID=Cb.1.03120-mRNA-1;Parent=Cb.1.03120;Name=Cb.1.03120-mRNA-1
scaffold3_6_ref0000010_ref0000005	maker	exon	1497986	1498546	.	+	.	ID=Cb.1.03120-mRNA-1:exon:157;Parent=Cb.1.03120-mRNA-1
scaffold3_6_ref0000010_ref0000005	maker	CDS	1497986	1498546	.	+	0	ID=Cb.1.03120-mRNA-1:cds;Parent=Cb.1.03120-mRNA-1
scaffold3_6_ref0000010_ref0000005	maker	gene	794410	794763	.	+	.	ID=Cb.1.03130;Name=Cb.1.03130
scaffold3_6_ref0000010_ref0000005	maker	mRNA	794410	794763	.	+	.	ID=Cb.1.03130-mRNA-1;Parent=Cb.1.03130;Name=Cb.1.03130-mRNA-1
scaffold3_6_ref0000010_ref0000005	maker	exon	794410	794763	.	+	.	ID=Cb.1.03130-mRNA-1:exon:158;Parent=Cb.1.03130-mRNA-1
scaffold3_6_ref0000010_ref0000005	maker	CDS	794410	794763	.	+	0	ID=Cb.1.03130-mRNA-1:cds;Parent=Cb.1.03130-mRNA-1
scaffold3_6_ref0000010_ref0000005	maker	gene	1535435	1535929	.	+	.	ID=Cb.1.03140;Name=Cb.1.03140
scaffold3_6_ref0000010_ref0000005	maker	mRNA	1535435	1535929	.	+	.	ID=Cb.1.03140-mRNA-1;Parent=Cb.1.03140;Name=Cb.1.03140-mRNA-1
scaffold3_6_ref0000010_ref0000005	maker	exon	1535435	1535929	.	+	.	ID=Cb.1.03140-mRNA-1:exon:159;Parent=Cb.1.03140-mRNA-1
scaffold3_6_ref0000010_ref0000005	maker	CDS	1535435	1535929	.	+	0	ID=Cb.1.03140-mRNA-1:cds;Parent=Cb.1.03140-mRNA-1
scaffold3_6_ref0000010_ref0000005	maker	gene	1007996	1008349	.	+	.	ID=Cb.1.03150;Name=Cb.1.03150
scaffold3_6_ref0000010_ref0000005	maker	mRNA	1007996	1008349	.	+	.	ID=Cb.1.03150-mRNA-1;Parent=Cb.1.03150;Name=Cb.1.03150-mRNA-1
scaffold3_6_ref0000010_ref0000005	maker	exon	1007996	1008349	.	+	.	ID=Cb.1.03150-mRNA-1:exon:160;Parent=Cb.1.03150-mRNA-1
scaffold3_6_ref0000010_ref0000005	maker	CDS	1007996	1008349	.	+	0	ID=Cb.1.03150-mRNA-1:cds;Parent=Cb.1.03150-mRNA-1
scaffold3_6_ref0000010_ref0000005	maker	gene	768025	768348	.	+	.	ID=Cb.1.03160;Name=Cb.1.03160
scaffold3_6_ref0000010_ref0000005	maker	mRNA	768025	768348	.	+	.	ID=Cb.1.03160-mRNA-1;Parent=Cb.1.03160;Name=Cb.1.03160-mRNA-1
scaffold3_6_ref0000010_ref0000005	maker	exon	768025	768348	.	+	.	ID=Cb.1.03160-mRNA-1:exon:161;Parent=Cb.1.03160-mRNA-1
scaffold3_6_ref0000010_ref0000005	maker	CDS	768025	768348	.	+	0	ID=Cb.1.03160-mRNA-1:cds;Parent=Cb.1.03160-mRNA-1
scaffold3_6_ref0000010_ref0000005	maker	gene	1028511	1028981	.	+	.	ID=Cb.1.03170;Name=Cb.1.03170
scaffold3_6_ref0000010_ref0000005	maker	mRNA	1028511	1028981	.	+	.	ID=Cb.1.03170-mRNA-1;Parent=Cb.1.03170;Name=Cb.1.03170-mRNA-1
scaffold3_6_ref0000010_ref0000005	maker	exon	1028511	1028981	.	+	.	ID=Cb.1.03170-mRNA-1:exon:162;Parent=Cb.1.03170-mRNA-1
scaffold3_6_ref0000010_ref0000005	maker	CDS	1028511	1028981	.	+	0	ID=Cb.1.03170-mRNA-1:cds;Parent=Cb.1.03170-mRNA-1
scaffold3_6_ref0000010_ref0000005	maker	gene	761002	762866	.	+	.	ID=Cb.1.03180;Name=Cb.1.03180
scaffold3_6_ref0000010_ref0000005	maker	mRNA	761002	762866	.	+	.	ID=Cb.1.03180-mRNA-1;Parent=Cb.1.03180;Name=Cb.1.03180-mRNA-1
scaffold3_6_ref0000010_ref0000005	maker	exon	761002	761104	.	+	.	ID=Cb.1.03180-mRNA-1:exon:163;Parent=Cb.1.03180-mRNA-1
scaffold3_6_ref0000010_ref0000005	maker	exon	762115	762866	.	+	.	ID=Cb.1.03180-mRNA-1:exon:164;Parent=Cb.1.03180-mRNA-1
scaffold3_6_ref0000010_ref0000005	maker	CDS	761002	761104	.	+	0	ID=Cb.1.03180-mRNA-1:cds;Parent=Cb.1.03180-mRNA-1
scaffold3_6_ref0000010_ref0000005	maker	CDS	762115	762866	.	+	2	ID=Cb.1.03180-mRNA-1:cds;Parent=Cb.1.03180-mRNA-1
scaffold3_6_ref0000010_ref0000005	maker	gene	1530016	1530995	.	+	.	ID=Cb.1.03190;Name=Cb.1.03190
scaffold3_6_ref0000010_ref0000005	maker	mRNA	1530016	1530995	.	+	.	ID=Cb.1.03190-mRNA-1;Parent=Cb.1.03190;Name=Cb.1.03190-mRNA-1
scaffold3_6_ref0000010_ref0000005	maker	exon	1530016	1530373	.	+	.	ID=Cb.1.03190-mRNA-1:exon:165;Parent=Cb.1.03190-mRNA-1
scaffold3_6_ref0000010_ref0000005	maker	exon	1530976	1530995	.	+	.	ID=Cb.1.03190-mRNA-1:exon:166;Parent=Cb.1.03190-mRNA-1
scaffold3_6_ref0000010_ref0000005	maker	CDS	1530016	1530373	.	+	0	ID=Cb.1.03190-mRNA-1:cds;Parent=Cb.1.03190-mRNA-1
scaffold3_6_ref0000010_ref0000005	maker	CDS	1530976	1530995	.	+	2	ID=Cb.1.03190-mRNA-1:cds;Parent=Cb.1.03190-mRNA-1
scaffold3_6_ref0000010_ref0000005	maker	gene	867477	869160	.	+	.	ID=Cb.1.03200;Name=Cb.1.03200
scaffold3_6_ref0000010_ref0000005	maker	mRNA	867477	869160	.	+	.	ID=Cb.1.03200-mRNA-1;Parent=Cb.1.03200;Name=Cb.1.03200-mRNA-1
scaffold3_6_ref0000010_ref0000005	maker	exon	867477	868823	.	+	.	ID=Cb.1.03200-mRNA-1:exon:167;Parent=Cb.1.03200-mRNA-1
scaffold3_6_ref0000010_ref0000005	maker	exon	869122	869160	.	+	.	ID=Cb.1.03200-mRNA-1:exon:168;Parent=Cb.1.03200-mRNA-1
scaffold3_6_ref0000010_ref0000005	maker	CDS	867477	868823	.	+	0	ID=Cb.1.03200-mRNA-1:cds;Parent=Cb.1.03200-mRNA-1
scaffold3_6_ref0000010_ref0000005	maker	CDS	869122	869160	.	+	0	ID=Cb.1.03200-mRNA-1:cds;Parent=Cb.1.03200-mRNA-1
scaffold3_6_ref0000010_ref0000005	maker	gene	1031171	1033180	.	+	.	ID=Cb.1.03210;Name=Cb.1.03210
scaffold3_6_ref0000010_ref0000005	maker	mRNA	1031171	1033180	.	+	.	ID=Cb.1.03210-mRNA-1;Parent=Cb.1.03210;Name=Cb.1.03210-mRNA-1
scaffold3_6_ref0000010_ref0000005	maker	exon	1031171	1033180	.	+	.	ID=Cb.1.03210-mRNA-1:exon:169;Parent=Cb.1.03210-mRNA-1
scaffold3_6_ref0000010_ref0000005	maker	CDS	1031171	1033180	.	+	0	ID=Cb.1.03210-mRNA-1:cds;Parent=Cb.1.03210-mRNA-1
scaffold3_6_ref0000010_ref0000005	maker	gene	1016778	1018697	.	+	.	ID=Cb.1.03220;Name=Cb.1.03220
scaffold3_6_ref0000010_ref0000005	maker	mRNA	1016778	1018697	.	+	.	ID=Cb.1.03220-mRNA-1;Parent=Cb.1.03220;Name=Cb.1.03220-mRNA-1
scaffold3_6_ref0000010_ref0000005	maker	exon	1016778	1017465	.	+	.	ID=Cb.1.03220-mRNA-1:exon:170;Parent=Cb.1.03220-mRNA-1
scaffold3_6_ref0000010_ref0000005	maker	exon	1017850	1018697	.	+	.	ID=Cb.1.03220-mRNA-1:exon:171;Parent=Cb.1.03220-mRNA-1
scaffold3_6_ref0000010_ref0000005	maker	CDS	1016778	1017465	.	+	0	ID=Cb.1.03220-mRNA-1:cds;Parent=Cb.1.03220-mRNA-1
scaffold3_6_ref0000010_ref0000005	maker	CDS	1017850	1018697	.	+	2	ID=Cb.1.03220-mRNA-1:cds;Parent=Cb.1.03220-mRNA-1
scaffold3_6_ref0000010_ref0000005	maker	gene	1015695	1016529	.	+	.	ID=Cb.1.03230;Name=Cb.1.03230
scaffold3_6_ref0000010_ref0000005	maker	mRNA	1015695	1016529	.	+	.	ID=Cb.1.03230-mRNA-1;Parent=Cb.1.03230;Name=Cb.1.03230-mRNA-1
scaffold3_6_ref0000010_ref0000005	maker	exon	1015695	1016103	.	+	.	ID=Cb.1.03230-mRNA-1:exon:172;Parent=Cb.1.03230-mRNA-1
scaffold3_6_ref0000010_ref0000005	maker	exon	1016195	1016529	.	+	.	ID=Cb.1.03230-mRNA-1:exon:173;Parent=Cb.1.03230-mRNA-1
scaffold3_6_ref0000010_ref0000005	maker	CDS	1015695	1016103	.	+	0	ID=Cb.1.03230-mRNA-1:cds;Parent=Cb.1.03230-mRNA-1
scaffold3_6_ref0000010_ref0000005	maker	CDS	1016195	1016529	.	+	2	ID=Cb.1.03230-mRNA-1:cds;Parent=Cb.1.03230-mRNA-1
scaffold3_6_ref0000010_ref0000005	maker	gene	902140	903033	.	+	.	ID=Cb.1.03240;Name=Cb.1.03240
scaffold3_6_ref0000010_ref0000005	maker	mRNA	902140	903033	894	+	.	ID=Cb.1.03240-mRNA-1;Parent=Cb.1.03240;Name=Cb.1.03240-mRNA-1
scaffold3_6_ref0000010_ref0000005	maker	exon	902140	903033	.	+	.	ID=Cb.1.03240-mRNA-1:exon:174;Parent=Cb.1.03240-mRNA-1
scaffold3_6_ref0000010_ref0000005	maker	CDS	902140	903033	.	+	0	ID=Cb.1.03240-mRNA-1:cds;Parent=Cb.1.03240-mRNA-1
scaffold3_6_ref0000010_ref0000005	maker	gene	1412521	1414068	.	+	.	ID=Cb.1.03250;Name=Cb.1.03250
scaffold3_6_ref0000010_ref0000005	maker	mRNA	1412521	1414068	1548	+	.	ID=Cb.1.03250-mRNA-1;Parent=Cb.1.03250;Name=Cb.1.03250-mRNA-1
scaffold3_6_ref0000010_ref0000005	maker	exon	1412521	1414068	.	+	.	ID=Cb.1.03250-mRNA-1:exon:175;Parent=Cb.1.03250-mRNA-1
scaffold3_6_ref0000010_ref0000005	maker	CDS	1412521	1414068	.	+	0	ID=Cb.1.03250-mRNA-1:cds;Parent=Cb.1.03250-mRNA-1
scaffold3_6_ref0000010_ref0000005	maker	gene	487577	489991	.	-	.	ID=Cb.1.03260;Name=Cb.1.03260
scaffold3_6_ref0000010_ref0000005	maker	mRNA	487577	489991	.	-	.	ID=Cb.1.03260-mRNA-1;Parent=Cb.1.03260;Name=Cb.1.03260-mRNA-1
scaffold3_6_ref0000010_ref0000005	maker	exon	487577	489991	.	-	.	ID=Cb.1.03260-mRNA-1:exon:176;Parent=Cb.1.03260-mRNA-1
scaffold3_6_ref0000010_ref0000005	maker	CDS	487577	489991	.	-	0	ID=Cb.1.03260-mRNA-1:cds;Parent=Cb.1.03260-mRNA-1
scaffold3_6_ref0000010_ref0000005	maker	gene	1315311	1316963	.	-	.	ID=Cb.1.03270;Name=Cb.1.03270
scaffold3_6_ref0000010_ref0000005	maker	mRNA	1315311	1316963	.	-	.	ID=Cb.1.03270-mRNA-1;Parent=Cb.1.03270;Name=Cb.1.03270-mRNA-1
scaffold3_6_ref0000010_ref0000005	maker	exon	1315311	1316963	.	-	.	ID=Cb.1.03270-mRNA-1:exon:177;Parent=Cb.1.03270-mRNA-1
scaffold3_6_ref0000010_ref0000005	maker	CDS	1315311	1316963	.	-	0	ID=Cb.1.03270-mRNA-1:cds;Parent=Cb.1.03270-mRNA-1
scaffold3_6_ref0000010_ref0000005	maker	gene	668225	668674	.	-	.	ID=Cb.1.03280;Name=Cb.1.03280
scaffold3_6_ref0000010_ref0000005	maker	mRNA	668225	668674	.	-	.	ID=Cb.1.03280-mRNA-1;Parent=Cb.1.03280;Name=Cb.1.03280-mRNA-1
scaffold3_6_ref0000010_ref0000005	maker	exon	668225	668674	.	-	.	ID=Cb.1.03280-mRNA-1:exon:178;Parent=Cb.1.03280-mRNA-1
scaffold3_6_ref0000010_ref0000005	maker	CDS	668225	668674	.	-	0	ID=Cb.1.03280-mRNA-1:cds;Parent=Cb.1.03280-mRNA-1
scaffold3_6_ref0000010_ref0000005	maker	gene	410009	410284	.	-	.	ID=Cb.1.03290;Name=Cb.1.03290
scaffold3_6_ref0000010_ref0000005	maker	mRNA	410009	410284	.	-	.	ID=Cb.1.03290-mRNA-1;Parent=Cb.1.03290;Name=Cb.1.03290-mRNA-1
scaffold3_6_ref0000010_ref0000005	maker	exon	410009	410284	.	-	.	ID=Cb.1.03290-mRNA-1:exon:179;Parent=Cb.1.03290-mRNA-1
scaffold3_6_ref0000010_ref0000005	maker	CDS	410009	410284	.	-	0	ID=Cb.1.03290-mRNA-1:cds;Parent=Cb.1.03290-mRNA-1
scaffold3_6_ref0000010_ref0000005	maker	gene	41349	41894	.	-	.	ID=Cb.1.03300;Name=Cb.1.03300
scaffold3_6_ref0000010_ref0000005	maker	mRNA	41349	41894	.	-	.	ID=Cb.1.03300-mRNA-1;Parent=Cb.1.03300;Name=Cb.1.03300-mRNA-1
scaffold3_6_ref0000010_ref0000005	maker	exon	41349	41894	.	-	.	ID=Cb.1.03300-mRNA-1:exon:180;Parent=Cb.1.03300-mRNA-1
scaffold3_6_ref0000010_ref0000005	maker	CDS	41349	41894	.	-	0	ID=Cb.1.03300-mRNA-1:cds;Parent=Cb.1.03300-mRNA-1
scaffold3_6_ref0000010_ref0000005	maker	gene	72645	73073	.	-	.	ID=Cb.1.03310;Name=Cb.1.03310
scaffold3_6_ref0000010_ref0000005	maker	mRNA	72645	73073	.	-	.	ID=Cb.1.03310-mRNA-1;Parent=Cb.1.03310;Name=Cb.1.03310-mRNA-1
scaffold3_6_ref0000010_ref0000005	maker	exon	72645	73073	.	-	.	ID=Cb.1.03310-mRNA-1:exon:181;Parent=Cb.1.03310-mRNA-1
scaffold3_6_ref0000010_ref0000005	maker	CDS	72645	73073	.	-	0	ID=Cb.1.03310-mRNA-1:cds;Parent=Cb.1.03310-mRNA-1
scaffold3_6_ref0000010_ref0000005	maker	gene	331307	331894	.	-	.	ID=Cb.1.03320;Name=Cb.1.03320
scaffold3_6_ref0000010_ref0000005	maker	mRNA	331307	331894	.	-	.	ID=Cb.1.03320-mRNA-1;Parent=Cb.1.03320;Name=Cb.1.03320-mRNA-1
scaffold3_6_ref0000010_ref0000005	maker	exon	331307	331894	.	-	.	ID=Cb.1.03320-mRNA-1:exon:182;Parent=Cb.1.03320-mRNA-1
scaffold3_6_ref0000010_ref0000005	maker	CDS	331307	331894	.	-	0	ID=Cb.1.03320-mRNA-1:cds;Parent=Cb.1.03320-mRNA-1
scaffold3_6_ref0000010_ref0000005	maker	gene	309915	310301	.	-	.	ID=Cb.1.03330;Name=Cb.1.03330
scaffold3_6_ref0000010_ref0000005	maker	mRNA	309915	310301	.	-	.	ID=Cb.1.03330-mRNA-1;Parent=Cb.1.03330;Name=Cb.1.03330-mRNA-1
scaffold3_6_ref0000010_ref0000005	maker	exon	309915	310301	.	-	.	ID=Cb.1.03330-mRNA-1:exon:183;Parent=Cb.1.03330-mRNA-1
scaffold3_6_ref0000010_ref0000005	maker	CDS	309915	310301	.	-	0	ID=Cb.1.03330-mRNA-1:cds;Parent=Cb.1.03330-mRNA-1
scaffold3_6_ref0000010_ref0000005	maker	gene	1142977	1145772	.	-	.	ID=Cb.1.03340;Name=Cb.1.03340
scaffold3_6_ref0000010_ref0000005	maker	mRNA	1142977	1145772	.	-	.	ID=Cb.1.03340-mRNA-1;Parent=Cb.1.03340;Name=Cb.1.03340-mRNA-1
scaffold3_6_ref0000010_ref0000005	maker	exon	1142977	1145772	.	-	.	ID=Cb.1.03340-mRNA-1:exon:184;Parent=Cb.1.03340-mRNA-1
scaffold3_6_ref0000010_ref0000005	maker	CDS	1142977	1145772	.	-	0	ID=Cb.1.03340-mRNA-1:cds;Parent=Cb.1.03340-mRNA-1
scaffold3_6_ref0000010_ref0000005	maker	gene	42639	43073	.	-	.	ID=Cb.1.03350;Name=Cb.1.03350
scaffold3_6_ref0000010_ref0000005	maker	mRNA	42639	43073	.	-	.	ID=Cb.1.03350-mRNA-1;Parent=Cb.1.03350;Name=Cb.1.03350-mRNA-1
scaffold3_6_ref0000010_ref0000005	maker	exon	42639	43073	.	-	.	ID=Cb.1.03350-mRNA-1:exon:185;Parent=Cb.1.03350-mRNA-1
scaffold3_6_ref0000010_ref0000005	maker	CDS	42639	43073	.	-	0	ID=Cb.1.03350-mRNA-1:cds;Parent=Cb.1.03350-mRNA-1
scaffold3_6_ref0000010_ref0000005	maker	gene	520257	521918	.	-	.	ID=Cb.1.03360;Name=Cb.1.03360
scaffold3_6_ref0000010_ref0000005	maker	mRNA	520257	521918	.	-	.	ID=Cb.1.03360-mRNA-1;Parent=Cb.1.03360;Name=Cb.1.03360-mRNA-1
scaffold3_6_ref0000010_ref0000005	maker	exon	520257	521918	.	-	.	ID=Cb.1.03360-mRNA-1:exon:186;Parent=Cb.1.03360-mRNA-1
scaffold3_6_ref0000010_ref0000005	maker	CDS	520257	521918	.	-	0	ID=Cb.1.03360-mRNA-1:cds;Parent=Cb.1.03360-mRNA-1
scaffold3_6_ref0000010_ref0000005	maker	gene	58137	58829	.	-	.	ID=Cb.1.03370;Name=Cb.1.03370
scaffold3_6_ref0000010_ref0000005	maker	mRNA	58137	58829	.	-	.	ID=Cb.1.03370-mRNA-1;Parent=Cb.1.03370;Name=Cb.1.03370-mRNA-1
scaffold3_6_ref0000010_ref0000005	maker	exon	58137	58829	.	-	.	ID=Cb.1.03370-mRNA-1:exon:187;Parent=Cb.1.03370-mRNA-1
scaffold3_6_ref0000010_ref0000005	maker	CDS	58137	58829	.	-	0	ID=Cb.1.03370-mRNA-1:cds;Parent=Cb.1.03370-mRNA-1
scaffold3_6_ref0000010_ref0000005	maker	gene	669677	672850	.	-	.	ID=Cb.1.03380;Name=Cb.1.03380
scaffold3_6_ref0000010_ref0000005	maker	mRNA	669677	672850	.	-	.	ID=Cb.1.03380-mRNA-1;Parent=Cb.1.03380;Name=Cb.1.03380-mRNA-1
scaffold3_6_ref0000010_ref0000005	maker	exon	669677	672850	.	-	.	ID=Cb.1.03380-mRNA-1:exon:188;Parent=Cb.1.03380-mRNA-1
scaffold3_6_ref0000010_ref0000005	maker	CDS	669677	672850	.	-	0	ID=Cb.1.03380-mRNA-1:cds;Parent=Cb.1.03380-mRNA-1
scaffold3_6_ref0000010_ref0000005	maker	gene	614595	617582	.	-	.	ID=Cb.1.03390;Name=Cb.1.03390
scaffold3_6_ref0000010_ref0000005	maker	mRNA	614595	617582	.	-	.	ID=Cb.1.03390-mRNA-1;Parent=Cb.1.03390;Name=Cb.1.03390-mRNA-1
scaffold3_6_ref0000010_ref0000005	maker	exon	614595	617582	.	-	.	ID=Cb.1.03390-mRNA-1:exon:189;Parent=Cb.1.03390-mRNA-1
scaffold3_6_ref0000010_ref0000005	maker	CDS	614595	617582	.	-	0	ID=Cb.1.03390-mRNA-1:cds;Parent=Cb.1.03390-mRNA-1
scaffold3_6_ref0000010_ref0000005	maker	gene	1166447	1168447	.	-	.	ID=Cb.1.03400;Name=Cb.1.03400
scaffold3_6_ref0000010_ref0000005	maker	mRNA	1166447	1168447	.	-	.	ID=Cb.1.03400-mRNA-1;Parent=Cb.1.03400;Name=Cb.1.03400-mRNA-1
scaffold3_6_ref0000010_ref0000005	maker	exon	1166447	1168447	.	-	.	ID=Cb.1.03400-mRNA-1:exon:190;Parent=Cb.1.03400-mRNA-1
scaffold3_6_ref0000010_ref0000005	maker	CDS	1166447	1168447	.	-	0	ID=Cb.1.03400-mRNA-1:cds;Parent=Cb.1.03400-mRNA-1
scaffold3_6_ref0000010_ref0000005	maker	gene	411085	413259	.	-	.	ID=Cb.1.03410;Name=Cb.1.03410
scaffold3_6_ref0000010_ref0000005	maker	mRNA	411085	413259	.	-	.	ID=Cb.1.03410-mRNA-1;Parent=Cb.1.03410;Name=Cb.1.03410-mRNA-1
scaffold3_6_ref0000010_ref0000005	maker	exon	411085	413259	.	-	.	ID=Cb.1.03410-mRNA-1:exon:191;Parent=Cb.1.03410-mRNA-1
scaffold3_6_ref0000010_ref0000005	maker	CDS	411085	413259	.	-	0	ID=Cb.1.03410-mRNA-1:cds;Parent=Cb.1.03410-mRNA-1
scaffold3_6_ref0000010_ref0000005	maker	gene	400165	401061	.	-	.	ID=Cb.1.03420;Name=Cb.1.03420
scaffold3_6_ref0000010_ref0000005	maker	mRNA	400165	401061	.	-	.	ID=Cb.1.03420-mRNA-1;Parent=Cb.1.03420;Name=Cb.1.03420-mRNA-1
scaffold3_6_ref0000010_ref0000005	maker	exon	400165	401061	.	-	.	ID=Cb.1.03420-mRNA-1:exon:192;Parent=Cb.1.03420-mRNA-1
scaffold3_6_ref0000010_ref0000005	maker	CDS	400165	401061	.	-	0	ID=Cb.1.03420-mRNA-1:cds;Parent=Cb.1.03420-mRNA-1
scaffold3_6_ref0000010_ref0000005	maker	gene	713636	715258	.	-	.	ID=Cb.1.03430;Name=Cb.1.03430
scaffold3_6_ref0000010_ref0000005	maker	mRNA	713636	715258	.	-	.	ID=Cb.1.03430-mRNA-1;Parent=Cb.1.03430;Name=Cb.1.03430-mRNA-1
scaffold3_6_ref0000010_ref0000005	maker	exon	713636	715258	.	-	.	ID=Cb.1.03430-mRNA-1:exon:193;Parent=Cb.1.03430-mRNA-1
scaffold3_6_ref0000010_ref0000005	maker	CDS	713636	715258	.	-	0	ID=Cb.1.03430-mRNA-1:cds;Parent=Cb.1.03430-mRNA-1
scaffold3_6_ref0000010_ref0000005	maker	gene	7624	11760	.	-	.	ID=Cb.1.03440;Name=Cb.1.03440
scaffold3_6_ref0000010_ref0000005	maker	mRNA	7624	11760	.	-	.	ID=Cb.1.03440-mRNA-1;Parent=Cb.1.03440;Name=Cb.1.03440-mRNA-1
scaffold3_6_ref0000010_ref0000005	maker	exon	7624	11760	.	-	.	ID=Cb.1.03440-mRNA-1:exon:194;Parent=Cb.1.03440-mRNA-1
scaffold3_6_ref0000010_ref0000005	maker	CDS	7624	11760	.	-	0	ID=Cb.1.03440-mRNA-1:cds;Parent=Cb.1.03440-mRNA-1
scaffold3_6_ref0000010_ref0000005	maker	gene	311707	314031	.	-	.	ID=Cb.1.03450;Name=Cb.1.03450
scaffold3_6_ref0000010_ref0000005	maker	mRNA	311707	314031	.	-	.	ID=Cb.1.03450-mRNA-1;Parent=Cb.1.03450;Name=Cb.1.03450-mRNA-1
scaffold3_6_ref0000010_ref0000005	maker	exon	311707	314031	.	-	.	ID=Cb.1.03450-mRNA-1:exon:195;Parent=Cb.1.03450-mRNA-1
scaffold3_6_ref0000010_ref0000005	maker	CDS	311707	314031	.	-	0	ID=Cb.1.03450-mRNA-1:cds;Parent=Cb.1.03450-mRNA-1
scaffold3_6_ref0000010_ref0000005	maker	gene	515521	516375	.	-	.	ID=Cb.1.03460;Name=Cb.1.03460
scaffold3_6_ref0000010_ref0000005	maker	mRNA	515521	516375	.	-	.	ID=Cb.1.03460-mRNA-1;Parent=Cb.1.03460;Name=Cb.1.03460-mRNA-1
scaffold3_6_ref0000010_ref0000005	maker	exon	515521	516375	.	-	.	ID=Cb.1.03460-mRNA-1:exon:196;Parent=Cb.1.03460-mRNA-1
scaffold3_6_ref0000010_ref0000005	maker	CDS	515521	516375	.	-	0	ID=Cb.1.03460-mRNA-1:cds;Parent=Cb.1.03460-mRNA-1
scaffold3_6_ref0000010_ref0000005	maker	gene	507622	508266	.	-	.	ID=Cb.1.03470;Name=Cb.1.03470
scaffold3_6_ref0000010_ref0000005	maker	mRNA	507622	508266	.	-	.	ID=Cb.1.03470-mRNA-1;Parent=Cb.1.03470;Name=Cb.1.03470-mRNA-1
scaffold3_6_ref0000010_ref0000005	maker	exon	507622	508266	.	-	.	ID=Cb.1.03470-mRNA-1:exon:197;Parent=Cb.1.03470-mRNA-1
scaffold3_6_ref0000010_ref0000005	maker	CDS	507622	508266	.	-	0	ID=Cb.1.03470-mRNA-1:cds;Parent=Cb.1.03470-mRNA-1
scaffold3_6_ref0000010_ref0000005	maker	gene	1335564	1338836	.	-	.	ID=Cb.1.03480;Name=Cb.1.03480
scaffold3_6_ref0000010_ref0000005	maker	mRNA	1335564	1338836	.	-	.	ID=Cb.1.03480-mRNA-1;Parent=Cb.1.03480;Name=Cb.1.03480-mRNA-1
scaffold3_6_ref0000010_ref0000005	maker	exon	1335564	1338836	.	-	.	ID=Cb.1.03480-mRNA-1:exon:198;Parent=Cb.1.03480-mRNA-1
scaffold3_6_ref0000010_ref0000005	maker	CDS	1335564	1338836	.	-	0	ID=Cb.1.03480-mRNA-1:cds;Parent=Cb.1.03480-mRNA-1
scaffold3_6_ref0000010_ref0000005	maker	gene	1153636	1154961	.	-	.	ID=Cb.1.03490;Name=Cb.1.03490
scaffold3_6_ref0000010_ref0000005	maker	mRNA	1153636	1154961	.	-	.	ID=Cb.1.03490-mRNA-1;Parent=Cb.1.03490;Name=Cb.1.03490-mRNA-1
scaffold3_6_ref0000010_ref0000005	maker	exon	1153636	1154961	.	-	.	ID=Cb.1.03490-mRNA-1:exon:199;Parent=Cb.1.03490-mRNA-1
scaffold3_6_ref0000010_ref0000005	maker	CDS	1153636	1154961	.	-	0	ID=Cb.1.03490-mRNA-1:cds;Parent=Cb.1.03490-mRNA-1
scaffold3_6_ref0000010_ref0000005	maker	gene	365876	367612	.	-	.	ID=Cb.1.03500;Name=Cb.1.03500
scaffold3_6_ref0000010_ref0000005	maker	mRNA	365876	367612	.	-	.	ID=Cb.1.03500-mRNA-1;Parent=Cb.1.03500;Name=Cb.1.03500-mRNA-1
scaffold3_6_ref0000010_ref0000005	maker	exon	365876	367612	.	-	.	ID=Cb.1.03500-mRNA-1:exon:200;Parent=Cb.1.03500-mRNA-1
scaffold3_6_ref0000010_ref0000005	maker	CDS	365876	367612	.	-	0	ID=Cb.1.03500-mRNA-1:cds;Parent=Cb.1.03500-mRNA-1
scaffold3_6_ref0000010_ref0000005	maker	gene	321662	323551	.	-	.	ID=Cb.1.03510;Name=Cb.1.03510
scaffold3_6_ref0000010_ref0000005	maker	mRNA	321662	323551	.	-	.	ID=Cb.1.03510-mRNA-1;Parent=Cb.1.03510;Name=Cb.1.03510-mRNA-1
scaffold3_6_ref0000010_ref0000005	maker	exon	321662	323551	.	-	.	ID=Cb.1.03510-mRNA-1:exon:201;Parent=Cb.1.03510-mRNA-1
scaffold3_6_ref0000010_ref0000005	maker	CDS	321662	323551	.	-	0	ID=Cb.1.03510-mRNA-1:cds;Parent=Cb.1.03510-mRNA-1
scaffold3_6_ref0000010_ref0000005	maker	gene	1132392	1136432	.	-	.	ID=Cb.1.03520;Name=Cb.1.03520
scaffold3_6_ref0000010_ref0000005	maker	mRNA	1132392	1136432	.	-	.	ID=Cb.1.03520-mRNA-1;Parent=Cb.1.03520;Name=Cb.1.03520-mRNA-1
scaffold3_6_ref0000010_ref0000005	maker	exon	1132392	1136432	.	-	.	ID=Cb.1.03520-mRNA-1:exon:202;Parent=Cb.1.03520-mRNA-1
scaffold3_6_ref0000010_ref0000005	maker	CDS	1132392	1136432	.	-	0	ID=Cb.1.03520-mRNA-1:cds;Parent=Cb.1.03520-mRNA-1
scaffold3_6_ref0000010_ref0000005	maker	gene	1160448	1162603	.	-	.	ID=Cb.1.03530;Name=Cb.1.03530
scaffold3_6_ref0000010_ref0000005	maker	mRNA	1160448	1162603	.	-	.	ID=Cb.1.03530-mRNA-1;Parent=Cb.1.03530;Name=Cb.1.03530-mRNA-1
scaffold3_6_ref0000010_ref0000005	maker	exon	1162142	1162603	.	-	.	ID=Cb.1.03530-mRNA-1:exon:208;Parent=Cb.1.03530-mRNA-1
scaffold3_6_ref0000010_ref0000005	maker	exon	1161885	1162057	.	-	.	ID=Cb.1.03530-mRNA-1:exon:207;Parent=Cb.1.03530-mRNA-1
scaffold3_6_ref0000010_ref0000005	maker	exon	1161578	1161827	.	-	.	ID=Cb.1.03530-mRNA-1:exon:206;Parent=Cb.1.03530-mRNA-1
scaffold3_6_ref0000010_ref0000005	maker	exon	1161398	1161552	.	-	.	ID=Cb.1.03530-mRNA-1:exon:205;Parent=Cb.1.03530-mRNA-1
scaffold3_6_ref0000010_ref0000005	maker	exon	1161157	1161369	.	-	.	ID=Cb.1.03530-mRNA-1:exon:204;Parent=Cb.1.03530-mRNA-1
scaffold3_6_ref0000010_ref0000005	maker	exon	1160448	1161114	.	-	.	ID=Cb.1.03530-mRNA-1:exon:203;Parent=Cb.1.03530-mRNA-1
scaffold3_6_ref0000010_ref0000005	maker	CDS	1162142	1162603	.	-	0	ID=Cb.1.03530-mRNA-1:cds;Parent=Cb.1.03530-mRNA-1
scaffold3_6_ref0000010_ref0000005	maker	CDS	1161885	1162057	.	-	2	ID=Cb.1.03530-mRNA-1:cds;Parent=Cb.1.03530-mRNA-1
scaffold3_6_ref0000010_ref0000005	maker	CDS	1161578	1161827	.	-	0	ID=Cb.1.03530-mRNA-1:cds;Parent=Cb.1.03530-mRNA-1
scaffold3_6_ref0000010_ref0000005	maker	CDS	1161398	1161552	.	-	2	ID=Cb.1.03530-mRNA-1:cds;Parent=Cb.1.03530-mRNA-1
scaffold3_6_ref0000010_ref0000005	maker	CDS	1161157	1161369	.	-	2	ID=Cb.1.03530-mRNA-1:cds;Parent=Cb.1.03530-mRNA-1
scaffold3_6_ref0000010_ref0000005	maker	CDS	1160448	1161114	.	-	0	ID=Cb.1.03530-mRNA-1:cds;Parent=Cb.1.03530-mRNA-1
scaffold3_6_ref0000010_ref0000005	maker	gene	392941	395274	.	-	.	ID=Cb.1.03540;Name=Cb.1.03540
scaffold3_6_ref0000010_ref0000005	maker	mRNA	392941	395274	.	-	.	ID=Cb.1.03540-mRNA-1;Parent=Cb.1.03540;Name=Cb.1.03540-mRNA-1
scaffold3_6_ref0000010_ref0000005	maker	exon	392941	395274	.	-	.	ID=Cb.1.03540-mRNA-1:exon:209;Parent=Cb.1.03540-mRNA-1
scaffold3_6_ref0000010_ref0000005	maker	CDS	392941	395274	.	-	0	ID=Cb.1.03540-mRNA-1:cds;Parent=Cb.1.03540-mRNA-1
scaffold3_6_ref0000010_ref0000005	maker	gene	342021	343952	.	-	.	ID=Cb.1.03550;Name=Cb.1.03550
scaffold3_6_ref0000010_ref0000005	maker	mRNA	342021	343952	.	-	.	ID=Cb.1.03550-mRNA-1;Parent=Cb.1.03550;Name=Cb.1.03550-mRNA-1
scaffold3_6_ref0000010_ref0000005	maker	exon	342021	343952	.	-	.	ID=Cb.1.03550-mRNA-1:exon:210;Parent=Cb.1.03550-mRNA-1
scaffold3_6_ref0000010_ref0000005	maker	CDS	342021	343952	.	-	0	ID=Cb.1.03550-mRNA-1:cds;Parent=Cb.1.03550-mRNA-1
scaffold3_6_ref0000010_ref0000005	maker	gene	653751	656264	.	-	.	ID=Cb.1.03560;Name=Cb.1.03560
scaffold3_6_ref0000010_ref0000005	maker	mRNA	653751	656264	.	-	.	ID=Cb.1.03560-mRNA-1;Parent=Cb.1.03560;Name=Cb.1.03560-mRNA-1
scaffold3_6_ref0000010_ref0000005	maker	exon	653751	656264	.	-	.	ID=Cb.1.03560-mRNA-1:exon:211;Parent=Cb.1.03560-mRNA-1
scaffold3_6_ref0000010_ref0000005	maker	CDS	653751	656264	.	-	0	ID=Cb.1.03560-mRNA-1:cds;Parent=Cb.1.03560-mRNA-1
scaffold3_6_ref0000010_ref0000005	maker	gene	202528	206259	.	-	.	ID=Cb.1.03570;Name=Cb.1.03570
scaffold3_6_ref0000010_ref0000005	maker	mRNA	202528	206259	.	-	.	ID=Cb.1.03570-mRNA-1;Parent=Cb.1.03570;Name=Cb.1.03570-mRNA-1
scaffold3_6_ref0000010_ref0000005	maker	exon	202528	206259	.	-	.	ID=Cb.1.03570-mRNA-1:exon:212;Parent=Cb.1.03570-mRNA-1
scaffold3_6_ref0000010_ref0000005	maker	CDS	202528	206259	.	-	0	ID=Cb.1.03570-mRNA-1:cds;Parent=Cb.1.03570-mRNA-1
scaffold3_6_ref0000010_ref0000005	maker	gene	513332	514387	.	-	.	ID=Cb.1.03580;Name=Cb.1.03580
scaffold3_6_ref0000010_ref0000005	maker	mRNA	513332	514387	.	-	.	ID=Cb.1.03580-mRNA-1;Parent=Cb.1.03580;Name=Cb.1.03580-mRNA-1
scaffold3_6_ref0000010_ref0000005	maker	exon	513332	514387	.	-	.	ID=Cb.1.03580-mRNA-1:exon:213;Parent=Cb.1.03580-mRNA-1
scaffold3_6_ref0000010_ref0000005	maker	CDS	513332	514387	.	-	0	ID=Cb.1.03580-mRNA-1:cds;Parent=Cb.1.03580-mRNA-1
scaffold3_6_ref0000010_ref0000005	maker	gene	571005	572198	.	-	.	ID=Cb.1.03590;Name=Cb.1.03590
scaffold3_6_ref0000010_ref0000005	maker	mRNA	571005	572198	.	-	.	ID=Cb.1.03590-mRNA-1;Parent=Cb.1.03590;Name=Cb.1.03590-mRNA-1
scaffold3_6_ref0000010_ref0000005	maker	exon	571005	572198	.	-	.	ID=Cb.1.03590-mRNA-1:exon:214;Parent=Cb.1.03590-mRNA-1
scaffold3_6_ref0000010_ref0000005	maker	CDS	571005	572198	.	-	0	ID=Cb.1.03590-mRNA-1:cds;Parent=Cb.1.03590-mRNA-1
scaffold3_6_ref0000010_ref0000005	maker	gene	716149	718014	.	-	.	ID=Cb.1.03600;Name=Cb.1.03600
scaffold3_6_ref0000010_ref0000005	maker	mRNA	716149	718014	.	-	.	ID=Cb.1.03600-mRNA-1;Parent=Cb.1.03600;Name=Cb.1.03600-mRNA-1
scaffold3_6_ref0000010_ref0000005	maker	exon	716149	718014	.	-	.	ID=Cb.1.03600-mRNA-1:exon:215;Parent=Cb.1.03600-mRNA-1
scaffold3_6_ref0000010_ref0000005	maker	CDS	716149	718014	.	-	0	ID=Cb.1.03600-mRNA-1:cds;Parent=Cb.1.03600-mRNA-1
scaffold3_6_ref0000010_ref0000005	maker	gene	1238969	1240522	.	-	.	ID=Cb.1.03610;Name=Cb.1.03610
scaffold3_6_ref0000010_ref0000005	maker	mRNA	1238969	1240522	.	-	.	ID=Cb.1.03610-mRNA-1;Parent=Cb.1.03610;Name=Cb.1.03610-mRNA-1
scaffold3_6_ref0000010_ref0000005	maker	exon	1238969	1240522	.	-	.	ID=Cb.1.03610-mRNA-1:exon:216;Parent=Cb.1.03610-mRNA-1
scaffold3_6_ref0000010_ref0000005	maker	CDS	1238969	1240522	.	-	0	ID=Cb.1.03610-mRNA-1:cds;Parent=Cb.1.03610-mRNA-1
scaffold3_6_ref0000010_ref0000005	maker	gene	289072	289476	.	-	.	ID=Cb.1.03620;Name=Cb.1.03620
scaffold3_6_ref0000010_ref0000005	maker	mRNA	289072	289476	.	-	.	ID=Cb.1.03620-mRNA-1;Parent=Cb.1.03620;Name=Cb.1.03620-mRNA-1
scaffold3_6_ref0000010_ref0000005	maker	exon	289072	289476	.	-	.	ID=Cb.1.03620-mRNA-1:exon:217;Parent=Cb.1.03620-mRNA-1
scaffold3_6_ref0000010_ref0000005	maker	CDS	289072	289476	.	-	0	ID=Cb.1.03620-mRNA-1:cds;Parent=Cb.1.03620-mRNA-1
scaffold3_6_ref0000010_ref0000005	maker	gene	324320	325042	.	-	.	ID=Cb.1.03630;Name=Cb.1.03630
scaffold3_6_ref0000010_ref0000005	maker	mRNA	324320	325042	.	-	.	ID=Cb.1.03630-mRNA-1;Parent=Cb.1.03630;Name=Cb.1.03630-mRNA-1
scaffold3_6_ref0000010_ref0000005	maker	exon	324320	325042	.	-	.	ID=Cb.1.03630-mRNA-1:exon:218;Parent=Cb.1.03630-mRNA-1
scaffold3_6_ref0000010_ref0000005	maker	CDS	324320	325042	.	-	0	ID=Cb.1.03630-mRNA-1:cds;Parent=Cb.1.03630-mRNA-1
scaffold3_6_ref0000010_ref0000005	maker	gene	640579	646674	.	-	.	ID=Cb.1.03640;Name=Cb.1.03640
scaffold3_6_ref0000010_ref0000005	maker	mRNA	640579	646674	.	-	.	ID=Cb.1.03640-mRNA-1;Parent=Cb.1.03640;Name=Cb.1.03640-mRNA-1
scaffold3_6_ref0000010_ref0000005	maker	exon	640579	646674	.	-	.	ID=Cb.1.03640-mRNA-1:exon:219;Parent=Cb.1.03640-mRNA-1
scaffold3_6_ref0000010_ref0000005	maker	CDS	640579	646674	.	-	0	ID=Cb.1.03640-mRNA-1:cds;Parent=Cb.1.03640-mRNA-1
scaffold3_6_ref0000010_ref0000005	maker	gene	1261993	1265037	.	-	.	ID=Cb.1.03650;Name=Cb.1.03650
scaffold3_6_ref0000010_ref0000005	maker	mRNA	1261993	1265037	.	-	.	ID=Cb.1.03650-mRNA-1;Parent=Cb.1.03650;Name=Cb.1.03650-mRNA-1
scaffold3_6_ref0000010_ref0000005	maker	exon	1261993	1265037	.	-	.	ID=Cb.1.03650-mRNA-1:exon:220;Parent=Cb.1.03650-mRNA-1
scaffold3_6_ref0000010_ref0000005	maker	CDS	1261993	1265037	.	-	0	ID=Cb.1.03650-mRNA-1:cds;Parent=Cb.1.03650-mRNA-1
scaffold3_6_ref0000010_ref0000005	maker	gene	684581	685609	.	-	.	ID=Cb.1.03660;Name=Cb.1.03660
scaffold3_6_ref0000010_ref0000005	maker	mRNA	684581	685609	.	-	.	ID=Cb.1.03660-mRNA-1;Parent=Cb.1.03660;Name=Cb.1.03660-mRNA-1
scaffold3_6_ref0000010_ref0000005	maker	exon	684581	685609	.	-	.	ID=Cb.1.03660-mRNA-1:exon:221;Parent=Cb.1.03660-mRNA-1
scaffold3_6_ref0000010_ref0000005	maker	CDS	684581	685609	.	-	0	ID=Cb.1.03660-mRNA-1:cds;Parent=Cb.1.03660-mRNA-1
scaffold3_6_ref0000010_ref0000005	maker	gene	97372	100299	.	-	.	ID=Cb.1.03670;Name=Cb.1.03670
scaffold3_6_ref0000010_ref0000005	maker	mRNA	97372	100299	.	-	.	ID=Cb.1.03670-mRNA-1;Parent=Cb.1.03670;Name=Cb.1.03670-mRNA-1
scaffold3_6_ref0000010_ref0000005	maker	exon	97372	100299	.	-	.	ID=Cb.1.03670-mRNA-1:exon:222;Parent=Cb.1.03670-mRNA-1
scaffold3_6_ref0000010_ref0000005	maker	CDS	97372	100299	.	-	0	ID=Cb.1.03670-mRNA-1:cds;Parent=Cb.1.03670-mRNA-1
scaffold3_6_ref0000010_ref0000005	maker	gene	595094	597946	.	-	.	ID=Cb.1.03680;Name=Cb.1.03680
scaffold3_6_ref0000010_ref0000005	maker	mRNA	595094	597946	.	-	.	ID=Cb.1.03680-mRNA-1;Parent=Cb.1.03680;Name=Cb.1.03680-mRNA-1
scaffold3_6_ref0000010_ref0000005	maker	exon	595094	597946	.	-	.	ID=Cb.1.03680-mRNA-1:exon:223;Parent=Cb.1.03680-mRNA-1
scaffold3_6_ref0000010_ref0000005	maker	CDS	595094	597946	.	-	0	ID=Cb.1.03680-mRNA-1:cds;Parent=Cb.1.03680-mRNA-1
scaffold3_6_ref0000010_ref0000005	maker	gene	50846	51355	.	-	.	ID=Cb.1.03690;Name=Cb.1.03690
scaffold3_6_ref0000010_ref0000005	maker	mRNA	50846	51355	.	-	.	ID=Cb.1.03690-mRNA-1;Parent=Cb.1.03690;Name=Cb.1.03690-mRNA-1
scaffold3_6_ref0000010_ref0000005	maker	exon	50846	51355	.	-	.	ID=Cb.1.03690-mRNA-1:exon:224;Parent=Cb.1.03690-mRNA-1
scaffold3_6_ref0000010_ref0000005	maker	CDS	50846	51355	.	-	0	ID=Cb.1.03690-mRNA-1:cds;Parent=Cb.1.03690-mRNA-1
scaffold3_6_ref0000010_ref0000005	maker	gene	538082	539098	.	-	.	ID=Cb.1.03700;Name=Cb.1.03700
scaffold3_6_ref0000010_ref0000005	maker	mRNA	538082	539098	.	-	.	ID=Cb.1.03700-mRNA-1;Parent=Cb.1.03700;Name=Cb.1.03700-mRNA-1
scaffold3_6_ref0000010_ref0000005	maker	exon	538082	539098	.	-	.	ID=Cb.1.03700-mRNA-1:exon:225;Parent=Cb.1.03700-mRNA-1
scaffold3_6_ref0000010_ref0000005	maker	CDS	538082	539098	.	-	0	ID=Cb.1.03700-mRNA-1:cds;Parent=Cb.1.03700-mRNA-1
scaffold3_6_ref0000010_ref0000005	maker	gene	447897	451145	.	-	.	ID=Cb.1.03710;Name=Cb.1.03710
scaffold3_6_ref0000010_ref0000005	maker	mRNA	447897	451145	.	-	.	ID=Cb.1.03710-mRNA-1;Parent=Cb.1.03710;Name=Cb.1.03710-mRNA-1
scaffold3_6_ref0000010_ref0000005	maker	exon	447897	451145	.	-	.	ID=Cb.1.03710-mRNA-1:exon:226;Parent=Cb.1.03710-mRNA-1
scaffold3_6_ref0000010_ref0000005	maker	CDS	447897	451145	.	-	0	ID=Cb.1.03710-mRNA-1:cds;Parent=Cb.1.03710-mRNA-1
scaffold3_6_ref0000010_ref0000005	maker	gene	210017	219748	.	-	.	ID=Cb.1.03720;Name=Cb.1.03720
scaffold3_6_ref0000010_ref0000005	maker	mRNA	210017	219748	.	-	.	ID=Cb.1.03720-mRNA-1;Parent=Cb.1.03720;Name=Cb.1.03720-mRNA-1
scaffold3_6_ref0000010_ref0000005	maker	exon	210017	219748	.	-	.	ID=Cb.1.03720-mRNA-1:exon:227;Parent=Cb.1.03720-mRNA-1
scaffold3_6_ref0000010_ref0000005	maker	CDS	210017	219748	.	-	0	ID=Cb.1.03720-mRNA-1:cds;Parent=Cb.1.03720-mRNA-1
scaffold3_6_ref0000010_ref0000005	maker	gene	1265994	1268465	.	-	.	ID=Cb.1.03730;Name=Cb.1.03730
scaffold3_6_ref0000010_ref0000005	maker	mRNA	1265994	1268465	.	-	.	ID=Cb.1.03730-mRNA-1;Parent=Cb.1.03730;Name=Cb.1.03730-mRNA-1
scaffold3_6_ref0000010_ref0000005	maker	exon	1265994	1268465	.	-	.	ID=Cb.1.03730-mRNA-1:exon:228;Parent=Cb.1.03730-mRNA-1
scaffold3_6_ref0000010_ref0000005	maker	CDS	1265994	1268465	.	-	0	ID=Cb.1.03730-mRNA-1:cds;Parent=Cb.1.03730-mRNA-1
scaffold3_6_ref0000010_ref0000005	maker	gene	222646	224715	.	-	.	ID=Cb.1.03740;Name=Cb.1.03740
scaffold3_6_ref0000010_ref0000005	maker	mRNA	222646	224715	.	-	.	ID=Cb.1.03740-mRNA-1;Parent=Cb.1.03740;Name=Cb.1.03740-mRNA-1
scaffold3_6_ref0000010_ref0000005	maker	exon	222646	224715	.	-	.	ID=Cb.1.03740-mRNA-1:exon:229;Parent=Cb.1.03740-mRNA-1
scaffold3_6_ref0000010_ref0000005	maker	CDS	222646	224715	.	-	0	ID=Cb.1.03740-mRNA-1:cds;Parent=Cb.1.03740-mRNA-1
scaffold3_6_ref0000010_ref0000005	maker	gene	14014	16617	.	-	.	ID=Cb.1.03750;Name=Cb.1.03750
scaffold3_6_ref0000010_ref0000005	maker	mRNA	14014	16617	.	-	.	ID=Cb.1.03750-mRNA-1;Parent=Cb.1.03750;Name=Cb.1.03750-mRNA-1
scaffold3_6_ref0000010_ref0000005	maker	exon	14014	16617	.	-	.	ID=Cb.1.03750-mRNA-1:exon:230;Parent=Cb.1.03750-mRNA-1
scaffold3_6_ref0000010_ref0000005	maker	CDS	14014	16617	.	-	0	ID=Cb.1.03750-mRNA-1:cds;Parent=Cb.1.03750-mRNA-1
scaffold3_6_ref0000010_ref0000005	maker	gene	618947	620035	.	-	.	ID=Cb.1.03760;Name=Cb.1.03760
scaffold3_6_ref0000010_ref0000005	maker	mRNA	618947	620035	.	-	.	ID=Cb.1.03760-mRNA-1;Parent=Cb.1.03760;Name=Cb.1.03760-mRNA-1
scaffold3_6_ref0000010_ref0000005	maker	exon	618947	620035	.	-	.	ID=Cb.1.03760-mRNA-1:exon:231;Parent=Cb.1.03760-mRNA-1
scaffold3_6_ref0000010_ref0000005	maker	CDS	618947	620035	.	-	0	ID=Cb.1.03760-mRNA-1:cds;Parent=Cb.1.03760-mRNA-1
scaffold3_6_ref0000010_ref0000005	maker	gene	1252821	1254023	.	-	.	ID=Cb.1.03770;Name=Cb.1.03770
scaffold3_6_ref0000010_ref0000005	maker	mRNA	1252821	1254023	.	-	.	ID=Cb.1.03770-mRNA-1;Parent=Cb.1.03770;Name=Cb.1.03770-mRNA-1
scaffold3_6_ref0000010_ref0000005	maker	exon	1252821	1254023	.	-	.	ID=Cb.1.03770-mRNA-1:exon:232;Parent=Cb.1.03770-mRNA-1
scaffold3_6_ref0000010_ref0000005	maker	CDS	1252821	1254023	.	-	0	ID=Cb.1.03770-mRNA-1:cds;Parent=Cb.1.03770-mRNA-1
scaffold3_6_ref0000010_ref0000005	maker	gene	379525	380535	.	-	.	ID=Cb.1.03780;Name=Cb.1.03780
scaffold3_6_ref0000010_ref0000005	maker	mRNA	379525	380535	.	-	.	ID=Cb.1.03780-mRNA-1;Parent=Cb.1.03780;Name=Cb.1.03780-mRNA-1
scaffold3_6_ref0000010_ref0000005	maker	exon	379525	380535	.	-	.	ID=Cb.1.03780-mRNA-1:exon:233;Parent=Cb.1.03780-mRNA-1
scaffold3_6_ref0000010_ref0000005	maker	CDS	379525	380535	.	-	0	ID=Cb.1.03780-mRNA-1:cds;Parent=Cb.1.03780-mRNA-1
scaffold3_6_ref0000010_ref0000005	maker	gene	509514	510587	.	-	.	ID=Cb.1.03790;Name=Cb.1.03790
scaffold3_6_ref0000010_ref0000005	maker	mRNA	509514	510587	.	-	.	ID=Cb.1.03790-mRNA-1;Parent=Cb.1.03790;Name=Cb.1.03790-mRNA-1
scaffold3_6_ref0000010_ref0000005	maker	exon	509514	510587	.	-	.	ID=Cb.1.03790-mRNA-1:exon:234;Parent=Cb.1.03790-mRNA-1
scaffold3_6_ref0000010_ref0000005	maker	CDS	509514	510587	.	-	0	ID=Cb.1.03790-mRNA-1:cds;Parent=Cb.1.03790-mRNA-1
scaffold3_6_ref0000010_ref0000005	maker	gene	675232	679776	.	-	.	ID=Cb.1.03800;Name=Cb.1.03800
scaffold3_6_ref0000010_ref0000005	maker	mRNA	675232	679776	.	-	.	ID=Cb.1.03800-mRNA-1;Parent=Cb.1.03800;Name=Cb.1.03800-mRNA-1
scaffold3_6_ref0000010_ref0000005	maker	exon	675232	679776	.	-	.	ID=Cb.1.03800-mRNA-1:exon:235;Parent=Cb.1.03800-mRNA-1
scaffold3_6_ref0000010_ref0000005	maker	CDS	675232	679776	.	-	0	ID=Cb.1.03800-mRNA-1:cds;Parent=Cb.1.03800-mRNA-1
scaffold3_6_ref0000010_ref0000005	maker	gene	325659	326108	.	-	.	ID=Cb.1.03810;Name=Cb.1.03810
scaffold3_6_ref0000010_ref0000005	maker	mRNA	325659	326108	.	-	.	ID=Cb.1.03810-mRNA-1;Parent=Cb.1.03810;Name=Cb.1.03810-mRNA-1
scaffold3_6_ref0000010_ref0000005	maker	exon	325659	326108	.	-	.	ID=Cb.1.03810-mRNA-1:exon:236;Parent=Cb.1.03810-mRNA-1
scaffold3_6_ref0000010_ref0000005	maker	CDS	325659	326108	.	-	0	ID=Cb.1.03810-mRNA-1:cds;Parent=Cb.1.03810-mRNA-1
scaffold3_6_ref0000010_ref0000005	maker	gene	500161	501249	.	-	.	ID=Cb.1.03820;Name=Cb.1.03820
scaffold3_6_ref0000010_ref0000005	maker	mRNA	500161	501249	.	-	.	ID=Cb.1.03820-mRNA-1;Parent=Cb.1.03820;Name=Cb.1.03820-mRNA-1
scaffold3_6_ref0000010_ref0000005	maker	exon	500161	501249	.	-	.	ID=Cb.1.03820-mRNA-1:exon:237;Parent=Cb.1.03820-mRNA-1
scaffold3_6_ref0000010_ref0000005	maker	CDS	500161	501249	.	-	0	ID=Cb.1.03820-mRNA-1:cds;Parent=Cb.1.03820-mRNA-1
scaffold3_6_ref0000010_ref0000005	maker	gene	372591	373571	.	-	.	ID=Cb.1.03830;Name=Cb.1.03830
scaffold3_6_ref0000010_ref0000005	maker	mRNA	372591	373571	.	-	.	ID=Cb.1.03830-mRNA-1;Parent=Cb.1.03830;Name=Cb.1.03830-mRNA-1
scaffold3_6_ref0000010_ref0000005	maker	exon	372591	373571	.	-	.	ID=Cb.1.03830-mRNA-1:exon:238;Parent=Cb.1.03830-mRNA-1
scaffold3_6_ref0000010_ref0000005	maker	CDS	372591	373571	.	-	0	ID=Cb.1.03830-mRNA-1:cds;Parent=Cb.1.03830-mRNA-1
scaffold3_6_ref0000010_ref0000005	maker	gene	1124490	1126451	.	-	.	ID=Cb.1.03840;Name=Cb.1.03840
scaffold3_6_ref0000010_ref0000005	maker	mRNA	1124490	1126451	.	-	.	ID=Cb.1.03840-mRNA-1;Parent=Cb.1.03840;Name=Cb.1.03840-mRNA-1
scaffold3_6_ref0000010_ref0000005	maker	exon	1124490	1126451	.	-	.	ID=Cb.1.03840-mRNA-1:exon:239;Parent=Cb.1.03840-mRNA-1
scaffold3_6_ref0000010_ref0000005	maker	CDS	1124490	1126451	.	-	0	ID=Cb.1.03840-mRNA-1:cds;Parent=Cb.1.03840-mRNA-1
scaffold3_6_ref0000010_ref0000005	maker	gene	154550	156328	.	-	.	ID=Cb.1.03850;Name=Cb.1.03850
scaffold3_6_ref0000010_ref0000005	maker	mRNA	154550	156328	.	-	.	ID=Cb.1.03850-mRNA-1;Parent=Cb.1.03850;Name=Cb.1.03850-mRNA-1
scaffold3_6_ref0000010_ref0000005	maker	exon	154550	156328	.	-	.	ID=Cb.1.03850-mRNA-1:exon:240;Parent=Cb.1.03850-mRNA-1
scaffold3_6_ref0000010_ref0000005	maker	CDS	154550	156328	.	-	0	ID=Cb.1.03850-mRNA-1:cds;Parent=Cb.1.03850-mRNA-1
scaffold3_6_ref0000010_ref0000005	maker	gene	575748	576767	.	-	.	ID=Cb.1.03860;Name=Cb.1.03860
scaffold3_6_ref0000010_ref0000005	maker	mRNA	575748	576767	.	-	.	ID=Cb.1.03860-mRNA-1;Parent=Cb.1.03860;Name=Cb.1.03860-mRNA-1
scaffold3_6_ref0000010_ref0000005	maker	exon	575748	576767	.	-	.	ID=Cb.1.03860-mRNA-1:exon:241;Parent=Cb.1.03860-mRNA-1
scaffold3_6_ref0000010_ref0000005	maker	CDS	575748	576767	.	-	0	ID=Cb.1.03860-mRNA-1:cds;Parent=Cb.1.03860-mRNA-1
scaffold3_6_ref0000010_ref0000005	maker	gene	220740	221576	.	-	.	ID=Cb.1.03870;Name=Cb.1.03870
scaffold3_6_ref0000010_ref0000005	maker	mRNA	220740	221576	.	-	.	ID=Cb.1.03870-mRNA-1;Parent=Cb.1.03870;Name=Cb.1.03870-mRNA-1
scaffold3_6_ref0000010_ref0000005	maker	exon	220740	221576	.	-	.	ID=Cb.1.03870-mRNA-1:exon:242;Parent=Cb.1.03870-mRNA-1
scaffold3_6_ref0000010_ref0000005	maker	CDS	220740	221576	.	-	0	ID=Cb.1.03870-mRNA-1:cds;Parent=Cb.1.03870-mRNA-1
scaffold3_6_ref0000010_ref0000005	maker	gene	622508	624523	.	-	.	ID=Cb.1.03880;Name=Cb.1.03880
scaffold3_6_ref0000010_ref0000005	maker	mRNA	622508	624523	.	-	.	ID=Cb.1.03880-mRNA-1;Parent=Cb.1.03880;Name=Cb.1.03880-mRNA-1
scaffold3_6_ref0000010_ref0000005	maker	exon	622508	624523	.	-	.	ID=Cb.1.03880-mRNA-1:exon:243;Parent=Cb.1.03880-mRNA-1
scaffold3_6_ref0000010_ref0000005	maker	CDS	622508	624523	.	-	0	ID=Cb.1.03880-mRNA-1:cds;Parent=Cb.1.03880-mRNA-1
scaffold3_6_ref0000010_ref0000005	maker	gene	662541	665801	.	-	.	ID=Cb.1.03890;Name=Cb.1.03890
scaffold3_6_ref0000010_ref0000005	maker	mRNA	662541	665801	.	-	.	ID=Cb.1.03890-mRNA-1;Parent=Cb.1.03890;Name=Cb.1.03890-mRNA-1
scaffold3_6_ref0000010_ref0000005	maker	exon	662541	665801	.	-	.	ID=Cb.1.03890-mRNA-1:exon:244;Parent=Cb.1.03890-mRNA-1
scaffold3_6_ref0000010_ref0000005	maker	CDS	662541	665801	.	-	0	ID=Cb.1.03890-mRNA-1:cds;Parent=Cb.1.03890-mRNA-1
scaffold3_6_ref0000010_ref0000005	maker	gene	465261	466925	.	-	.	ID=Cb.1.03900;Name=Cb.1.03900
scaffold3_6_ref0000010_ref0000005	maker	mRNA	465261	466925	.	-	.	ID=Cb.1.03900-mRNA-1;Parent=Cb.1.03900;Name=Cb.1.03900-mRNA-1
scaffold3_6_ref0000010_ref0000005	maker	exon	465261	466925	.	-	.	ID=Cb.1.03900-mRNA-1:exon:245;Parent=Cb.1.03900-mRNA-1
scaffold3_6_ref0000010_ref0000005	maker	CDS	465261	466925	.	-	0	ID=Cb.1.03900-mRNA-1:cds;Parent=Cb.1.03900-mRNA-1
scaffold3_6_ref0000010_ref0000005	maker	gene	317953	320930	.	-	.	ID=Cb.1.03910;Name=Cb.1.03910
scaffold3_6_ref0000010_ref0000005	maker	mRNA	317953	320930	.	-	.	ID=Cb.1.03910-mRNA-1;Parent=Cb.1.03910;Name=Cb.1.03910-mRNA-1
scaffold3_6_ref0000010_ref0000005	maker	exon	320451	320930	.	-	.	ID=Cb.1.03910-mRNA-1:exon:248;Parent=Cb.1.03910-mRNA-1
scaffold3_6_ref0000010_ref0000005	maker	exon	319242	319484	.	-	.	ID=Cb.1.03910-mRNA-1:exon:247;Parent=Cb.1.03910-mRNA-1
scaffold3_6_ref0000010_ref0000005	maker	exon	317953	319152	.	-	.	ID=Cb.1.03910-mRNA-1:exon:246;Parent=Cb.1.03910-mRNA-1
scaffold3_6_ref0000010_ref0000005	maker	CDS	320451	320930	.	-	0	ID=Cb.1.03910-mRNA-1:cds;Parent=Cb.1.03910-mRNA-1
scaffold3_6_ref0000010_ref0000005	maker	CDS	319242	319484	.	-	0	ID=Cb.1.03910-mRNA-1:cds;Parent=Cb.1.03910-mRNA-1
scaffold3_6_ref0000010_ref0000005	maker	CDS	317953	319152	.	-	0	ID=Cb.1.03910-mRNA-1:cds;Parent=Cb.1.03910-mRNA-1
scaffold3_6_ref0000010_ref0000005	maker	gene	733218	735122	.	-	.	ID=Cb.1.03920;Name=Cb.1.03920
scaffold3_6_ref0000010_ref0000005	maker	mRNA	733218	735122	.	-	.	ID=Cb.1.03920-mRNA-1;Parent=Cb.1.03920;Name=Cb.1.03920-mRNA-1
scaffold3_6_ref0000010_ref0000005	maker	exon	733218	735122	.	-	.	ID=Cb.1.03920-mRNA-1:exon:249;Parent=Cb.1.03920-mRNA-1
scaffold3_6_ref0000010_ref0000005	maker	CDS	733218	735122	.	-	0	ID=Cb.1.03920-mRNA-1:cds;Parent=Cb.1.03920-mRNA-1
scaffold3_6_ref0000010_ref0000005	maker	gene	337749	341091	.	-	.	ID=Cb.1.03930;Name=Cb.1.03930
scaffold3_6_ref0000010_ref0000005	maker	mRNA	337749	341091	.	-	.	ID=Cb.1.03930-mRNA-1;Parent=Cb.1.03930;Name=Cb.1.03930-mRNA-1
scaffold3_6_ref0000010_ref0000005	maker	exon	340660	341091	.	-	.	ID=Cb.1.03930-mRNA-1:exon:251;Parent=Cb.1.03930-mRNA-1
scaffold3_6_ref0000010_ref0000005	maker	exon	337749	339575	.	-	.	ID=Cb.1.03930-mRNA-1:exon:250;Parent=Cb.1.03930-mRNA-1
scaffold3_6_ref0000010_ref0000005	maker	CDS	340660	341091	.	-	0	ID=Cb.1.03930-mRNA-1:cds;Parent=Cb.1.03930-mRNA-1
scaffold3_6_ref0000010_ref0000005	maker	CDS	337749	339575	.	-	0	ID=Cb.1.03930-mRNA-1:cds;Parent=Cb.1.03930-mRNA-1
scaffold3_6_ref0000010_ref0000005	maker	gene	436215	438716	.	-	.	ID=Cb.1.03940;Name=Cb.1.03940
scaffold3_6_ref0000010_ref0000005	maker	mRNA	436215	438716	.	-	.	ID=Cb.1.03940-mRNA-1;Parent=Cb.1.03940;Name=Cb.1.03940-mRNA-1
scaffold3_6_ref0000010_ref0000005	maker	exon	436215	438716	.	-	.	ID=Cb.1.03940-mRNA-1:exon:252;Parent=Cb.1.03940-mRNA-1
scaffold3_6_ref0000010_ref0000005	maker	CDS	436215	438716	.	-	0	ID=Cb.1.03940-mRNA-1:cds;Parent=Cb.1.03940-mRNA-1
scaffold3_6_ref0000010_ref0000005	maker	gene	1317969	1320014	.	-	.	ID=Cb.1.03950;Name=Cb.1.03950
scaffold3_6_ref0000010_ref0000005	maker	mRNA	1317969	1320014	.	-	.	ID=Cb.1.03950-mRNA-1;Parent=Cb.1.03950;Name=Cb.1.03950-mRNA-1
scaffold3_6_ref0000010_ref0000005	maker	exon	1317969	1320014	.	-	.	ID=Cb.1.03950-mRNA-1:exon:253;Parent=Cb.1.03950-mRNA-1
scaffold3_6_ref0000010_ref0000005	maker	CDS	1317969	1320014	.	-	0	ID=Cb.1.03950-mRNA-1:cds;Parent=Cb.1.03950-mRNA-1
scaffold3_6_ref0000010_ref0000005	maker	gene	1149624	1151783	.	-	.	ID=Cb.1.03960;Name=Cb.1.03960
scaffold3_6_ref0000010_ref0000005	maker	mRNA	1149624	1151783	.	-	.	ID=Cb.1.03960-mRNA-1;Parent=Cb.1.03960;Name=Cb.1.03960-mRNA-1
scaffold3_6_ref0000010_ref0000005	maker	exon	1149624	1151783	.	-	.	ID=Cb.1.03960-mRNA-1:exon:254;Parent=Cb.1.03960-mRNA-1
scaffold3_6_ref0000010_ref0000005	maker	CDS	1149624	1151783	.	-	0	ID=Cb.1.03960-mRNA-1:cds;Parent=Cb.1.03960-mRNA-1
scaffold3_6_ref0000010_ref0000005	maker	gene	1229679	1232528	.	-	.	ID=Cb.1.03970;Name=Cb.1.03970
scaffold3_6_ref0000010_ref0000005	maker	mRNA	1229679	1232528	.	-	.	ID=Cb.1.03970-mRNA-1;Parent=Cb.1.03970;Name=Cb.1.03970-mRNA-1
scaffold3_6_ref0000010_ref0000005	maker	exon	1229679	1232528	.	-	.	ID=Cb.1.03970-mRNA-1:exon:255;Parent=Cb.1.03970-mRNA-1
scaffold3_6_ref0000010_ref0000005	maker	CDS	1229679	1232528	.	-	0	ID=Cb.1.03970-mRNA-1:cds;Parent=Cb.1.03970-mRNA-1
scaffold3_6_ref0000010_ref0000005	maker	gene	1176120	1177823	.	-	.	ID=Cb.1.03980;Name=Cb.1.03980
scaffold3_6_ref0000010_ref0000005	maker	mRNA	1176120	1177823	.	-	.	ID=Cb.1.03980-mRNA-1;Parent=Cb.1.03980;Name=Cb.1.03980-mRNA-1
scaffold3_6_ref0000010_ref0000005	maker	exon	1176120	1177823	.	-	.	ID=Cb.1.03980-mRNA-1:exon:256;Parent=Cb.1.03980-mRNA-1
scaffold3_6_ref0000010_ref0000005	maker	CDS	1176120	1177823	.	-	0	ID=Cb.1.03980-mRNA-1:cds;Parent=Cb.1.03980-mRNA-1
scaffold3_6_ref0000010_ref0000005	maker	gene	573410	574873	.	-	.	ID=Cb.1.03990;Name=Cb.1.03990
scaffold3_6_ref0000010_ref0000005	maker	mRNA	573410	574873	.	-	.	ID=Cb.1.03990-mRNA-1;Parent=Cb.1.03990;Name=Cb.1.03990-mRNA-1
scaffold3_6_ref0000010_ref0000005	maker	exon	573410	574873	.	-	.	ID=Cb.1.03990-mRNA-1:exon:257;Parent=Cb.1.03990-mRNA-1
scaffold3_6_ref0000010_ref0000005	maker	CDS	573410	574873	.	-	0	ID=Cb.1.03990-mRNA-1:cds;Parent=Cb.1.03990-mRNA-1
scaffold3_6_ref0000010_ref0000005	maker	gene	483407	486316	.	-	.	ID=Cb.1.04000;Name=Cb.1.04000
scaffold3_6_ref0000010_ref0000005	maker	mRNA	483407	486316	.	-	.	ID=Cb.1.04000-mRNA-1;Parent=Cb.1.04000;Name=Cb.1.04000-mRNA-1
scaffold3_6_ref0000010_ref0000005	maker	exon	483407	486316	.	-	.	ID=Cb.1.04000-mRNA-1:exon:258;Parent=Cb.1.04000-mRNA-1
scaffold3_6_ref0000010_ref0000005	maker	CDS	483407	486316	.	-	0	ID=Cb.1.04000-mRNA-1:cds;Parent=Cb.1.04000-mRNA-1
scaffold3_6_ref0000010_ref0000005	maker	gene	592340	594208	.	-	.	ID=Cb.1.04010;Name=Cb.1.04010
scaffold3_6_ref0000010_ref0000005	maker	mRNA	592340	594208	.	-	.	ID=Cb.1.04010-mRNA-1;Parent=Cb.1.04010;Name=Cb.1.04010-mRNA-1
scaffold3_6_ref0000010_ref0000005	maker	exon	592340	594208	.	-	.	ID=Cb.1.04010-mRNA-1:exon:259;Parent=Cb.1.04010-mRNA-1
scaffold3_6_ref0000010_ref0000005	maker	CDS	592340	594208	.	-	0	ID=Cb.1.04010-mRNA-1:cds;Parent=Cb.1.04010-mRNA-1
scaffold3_6_ref0000010_ref0000005	maker	gene	606589	611202	.	-	.	ID=Cb.1.04020;Name=Cb.1.04020
scaffold3_6_ref0000010_ref0000005	maker	mRNA	606589	611202	.	-	.	ID=Cb.1.04020-mRNA-1;Parent=Cb.1.04020;Name=Cb.1.04020-mRNA-1
scaffold3_6_ref0000010_ref0000005	maker	exon	606589	611202	.	-	.	ID=Cb.1.04020-mRNA-1:exon:260;Parent=Cb.1.04020-mRNA-1
scaffold3_6_ref0000010_ref0000005	maker	CDS	606589	611202	.	-	0	ID=Cb.1.04020-mRNA-1:cds;Parent=Cb.1.04020-mRNA-1
scaffold3_6_ref0000010_ref0000005	maker	gene	344850	345290	.	-	.	ID=Cb.1.04030;Name=Cb.1.04030
scaffold3_6_ref0000010_ref0000005	maker	mRNA	344850	345290	.	-	.	ID=Cb.1.04030-mRNA-1;Parent=Cb.1.04030;Name=Cb.1.04030-mRNA-1
scaffold3_6_ref0000010_ref0000005	maker	exon	344850	345290	.	-	.	ID=Cb.1.04030-mRNA-1:exon:261;Parent=Cb.1.04030-mRNA-1
scaffold3_6_ref0000010_ref0000005	maker	CDS	344850	345290	.	-	0	ID=Cb.1.04030-mRNA-1:cds;Parent=Cb.1.04030-mRNA-1
scaffold3_6_ref0000010_ref0000005	maker	gene	625626	628676	.	-	.	ID=Cb.1.04040;Name=Cb.1.04040
scaffold3_6_ref0000010_ref0000005	maker	mRNA	625626	628676	.	-	.	ID=Cb.1.04040-mRNA-1;Parent=Cb.1.04040;Name=Cb.1.04040-mRNA-1
scaffold3_6_ref0000010_ref0000005	maker	exon	625626	628676	.	-	.	ID=Cb.1.04040-mRNA-1:exon:262;Parent=Cb.1.04040-mRNA-1
scaffold3_6_ref0000010_ref0000005	maker	CDS	625626	628676	.	-	0	ID=Cb.1.04040-mRNA-1:cds;Parent=Cb.1.04040-mRNA-1
scaffold3_6_ref0000010_ref0000005	maker	gene	1146798	1147925	.	-	.	ID=Cb.1.04050;Name=Cb.1.04050
scaffold3_6_ref0000010_ref0000005	maker	mRNA	1146798	1147925	.	-	.	ID=Cb.1.04050-mRNA-1;Parent=Cb.1.04050;Name=Cb.1.04050-mRNA-1
scaffold3_6_ref0000010_ref0000005	maker	exon	1146798	1147925	.	-	.	ID=Cb.1.04050-mRNA-1:exon:263;Parent=Cb.1.04050-mRNA-1
scaffold3_6_ref0000010_ref0000005	maker	CDS	1146798	1147925	.	-	0	ID=Cb.1.04050-mRNA-1:cds;Parent=Cb.1.04050-mRNA-1
scaffold3_6_ref0000010_ref0000005	maker	gene	536249	537265	.	-	.	ID=Cb.1.04060;Name=Cb.1.04060
scaffold3_6_ref0000010_ref0000005	maker	mRNA	536249	537265	.	-	.	ID=Cb.1.04060-mRNA-1;Parent=Cb.1.04060;Name=Cb.1.04060-mRNA-1
scaffold3_6_ref0000010_ref0000005	maker	exon	536249	537265	.	-	.	ID=Cb.1.04060-mRNA-1:exon:264;Parent=Cb.1.04060-mRNA-1
scaffold3_6_ref0000010_ref0000005	maker	CDS	536249	537265	.	-	0	ID=Cb.1.04060-mRNA-1:cds;Parent=Cb.1.04060-mRNA-1
scaffold3_6_ref0000010_ref0000005	maker	gene	402124	402783	.	-	.	ID=Cb.1.04070;Name=Cb.1.04070
scaffold3_6_ref0000010_ref0000005	maker	mRNA	402124	402783	.	-	.	ID=Cb.1.04070-mRNA-1;Parent=Cb.1.04070;Name=Cb.1.04070-mRNA-1
scaffold3_6_ref0000010_ref0000005	maker	exon	402124	402783	.	-	.	ID=Cb.1.04070-mRNA-1:exon:265;Parent=Cb.1.04070-mRNA-1
scaffold3_6_ref0000010_ref0000005	maker	CDS	402124	402783	.	-	0	ID=Cb.1.04070-mRNA-1:cds;Parent=Cb.1.04070-mRNA-1
scaffold3_6_ref0000010_ref0000005	maker	gene	327026	329014	.	-	.	ID=Cb.1.04080;Name=Cb.1.04080
scaffold3_6_ref0000010_ref0000005	maker	mRNA	327026	329014	.	-	.	ID=Cb.1.04080-mRNA-1;Parent=Cb.1.04080;Name=Cb.1.04080-mRNA-1
scaffold3_6_ref0000010_ref0000005	maker	exon	327026	329014	.	-	.	ID=Cb.1.04080-mRNA-1:exon:266;Parent=Cb.1.04080-mRNA-1
scaffold3_6_ref0000010_ref0000005	maker	CDS	327026	329014	.	-	0	ID=Cb.1.04080-mRNA-1:cds;Parent=Cb.1.04080-mRNA-1
scaffold3_6_ref0000010_ref0000005	maker	gene	1380593	1383286	.	-	.	ID=Cb.1.04090;Name=Cb.1.04090
scaffold3_6_ref0000010_ref0000005	maker	mRNA	1380593	1383286	.	-	.	ID=Cb.1.04090-mRNA-1;Parent=Cb.1.04090;Name=Cb.1.04090-mRNA-1
scaffold3_6_ref0000010_ref0000005	maker	exon	1380593	1383286	.	-	.	ID=Cb.1.04090-mRNA-1:exon:267;Parent=Cb.1.04090-mRNA-1
scaffold3_6_ref0000010_ref0000005	maker	CDS	1380593	1383286	.	-	0	ID=Cb.1.04090-mRNA-1:cds;Parent=Cb.1.04090-mRNA-1
scaffold3_6_ref0000010_ref0000005	maker	gene	290959	292674	.	-	.	ID=Cb.1.04100;Name=Cb.1.04100
scaffold3_6_ref0000010_ref0000005	maker	mRNA	290959	292674	.	-	.	ID=Cb.1.04100-mRNA-1;Parent=Cb.1.04100;Name=Cb.1.04100-mRNA-1
scaffold3_6_ref0000010_ref0000005	maker	exon	290959	292674	.	-	.	ID=Cb.1.04100-mRNA-1:exon:268;Parent=Cb.1.04100-mRNA-1
scaffold3_6_ref0000010_ref0000005	maker	CDS	290959	292674	.	-	0	ID=Cb.1.04100-mRNA-1:cds;Parent=Cb.1.04100-mRNA-1
scaffold3_6_ref0000010_ref0000005	maker	gene	1285462	1287009	.	-	.	ID=Cb.1.04110;Name=Cb.1.04110
scaffold3_6_ref0000010_ref0000005	maker	mRNA	1285462	1287009	.	-	.	ID=Cb.1.04110-mRNA-1;Parent=Cb.1.04110;Name=Cb.1.04110-mRNA-1
scaffold3_6_ref0000010_ref0000005	maker	exon	1285462	1287009	.	-	.	ID=Cb.1.04110-mRNA-1:exon:269;Parent=Cb.1.04110-mRNA-1
scaffold3_6_ref0000010_ref0000005	maker	CDS	1285462	1287009	.	-	0	ID=Cb.1.04110-mRNA-1:cds;Parent=Cb.1.04110-mRNA-1
scaffold3_6_ref0000010_ref0000005	maker	gene	707514	708743	.	-	.	ID=Cb.1.04120;Name=Cb.1.04120
scaffold3_6_ref0000010_ref0000005	maker	mRNA	707514	708743	.	-	.	ID=Cb.1.04120-mRNA-1;Parent=Cb.1.04120;Name=Cb.1.04120-mRNA-1
scaffold3_6_ref0000010_ref0000005	maker	exon	707514	708743	.	-	.	ID=Cb.1.04120-mRNA-1:exon:270;Parent=Cb.1.04120-mRNA-1
scaffold3_6_ref0000010_ref0000005	maker	CDS	707514	708743	.	-	0	ID=Cb.1.04120-mRNA-1:cds;Parent=Cb.1.04120-mRNA-1
scaffold3_6_ref0000010_ref0000005	maker	gene	101993	103576	.	-	.	ID=Cb.1.04130;Name=Cb.1.04130
scaffold3_6_ref0000010_ref0000005	maker	mRNA	101993	103576	.	-	.	ID=Cb.1.04130-mRNA-1;Parent=Cb.1.04130;Name=Cb.1.04130-mRNA-1
scaffold3_6_ref0000010_ref0000005	maker	exon	101993	103576	.	-	.	ID=Cb.1.04130-mRNA-1:exon:271;Parent=Cb.1.04130-mRNA-1
scaffold3_6_ref0000010_ref0000005	maker	CDS	101993	103576	.	-	0	ID=Cb.1.04130-mRNA-1:cds;Parent=Cb.1.04130-mRNA-1
scaffold3_6_ref0000010_ref0000005	maker	gene	470354	472447	.	-	.	ID=Cb.1.04140;Name=Cb.1.04140
scaffold3_6_ref0000010_ref0000005	maker	mRNA	470354	472447	.	-	.	ID=Cb.1.04140-mRNA-1;Parent=Cb.1.04140;Name=Cb.1.04140-mRNA-1
scaffold3_6_ref0000010_ref0000005	maker	exon	470354	472447	.	-	.	ID=Cb.1.04140-mRNA-1:exon:272;Parent=Cb.1.04140-mRNA-1
scaffold3_6_ref0000010_ref0000005	maker	CDS	470354	472447	.	-	0	ID=Cb.1.04140-mRNA-1:cds;Parent=Cb.1.04140-mRNA-1
scaffold3_6_ref0000010_ref0000005	maker	gene	150304	153369	.	-	.	ID=Cb.1.04150;Name=Cb.1.04150
scaffold3_6_ref0000010_ref0000005	maker	mRNA	150304	153369	.	-	.	ID=Cb.1.04150-mRNA-1;Parent=Cb.1.04150;Name=Cb.1.04150-mRNA-1
scaffold3_6_ref0000010_ref0000005	maker	exon	150304	153369	.	-	.	ID=Cb.1.04150-mRNA-1:exon:273;Parent=Cb.1.04150-mRNA-1
scaffold3_6_ref0000010_ref0000005	maker	CDS	150304	153369	.	-	0	ID=Cb.1.04150-mRNA-1:cds;Parent=Cb.1.04150-mRNA-1
scaffold3_6_ref0000010_ref0000005	maker	gene	490667	494332	.	-	.	ID=Cb.1.04160;Name=Cb.1.04160
scaffold3_6_ref0000010_ref0000005	maker	mRNA	490667	494332	.	-	.	ID=Cb.1.04160-mRNA-1;Parent=Cb.1.04160;Name=Cb.1.04160-mRNA-1
scaffold3_6_ref0000010_ref0000005	maker	exon	490667	494332	.	-	.	ID=Cb.1.04160-mRNA-1:exon:274;Parent=Cb.1.04160-mRNA-1
scaffold3_6_ref0000010_ref0000005	maker	CDS	490667	494332	.	-	0	ID=Cb.1.04160-mRNA-1:cds;Parent=Cb.1.04160-mRNA-1
scaffold3_6_ref0000010_ref0000005	maker	gene	36578	40138	.	-	.	ID=Cb.1.04170;Name=Cb.1.04170
scaffold3_6_ref0000010_ref0000005	maker	mRNA	36578	40138	.	-	.	ID=Cb.1.04170-mRNA-1;Parent=Cb.1.04170;Name=Cb.1.04170-mRNA-1
scaffold3_6_ref0000010_ref0000005	maker	exon	39041	40138	.	-	.	ID=Cb.1.04170-mRNA-1:exon:276;Parent=Cb.1.04170-mRNA-1
scaffold3_6_ref0000010_ref0000005	maker	exon	36578	37507	.	-	.	ID=Cb.1.04170-mRNA-1:exon:275;Parent=Cb.1.04170-mRNA-1
scaffold3_6_ref0000010_ref0000005	maker	CDS	39041	40138	.	-	0	ID=Cb.1.04170-mRNA-1:cds;Parent=Cb.1.04170-mRNA-1
scaffold3_6_ref0000010_ref0000005	maker	CDS	36578	37507	.	-	0	ID=Cb.1.04170-mRNA-1:cds;Parent=Cb.1.04170-mRNA-1
scaffold3_6_ref0000010_ref0000005	maker	gene	302331	304562	.	-	.	ID=Cb.1.04180;Name=Cb.1.04180
scaffold3_6_ref0000010_ref0000005	maker	mRNA	302331	304562	.	-	.	ID=Cb.1.04180-mRNA-1;Parent=Cb.1.04180;Name=Cb.1.04180-mRNA-1
scaffold3_6_ref0000010_ref0000005	maker	exon	302331	304562	.	-	.	ID=Cb.1.04180-mRNA-1:exon:277;Parent=Cb.1.04180-mRNA-1
scaffold3_6_ref0000010_ref0000005	maker	CDS	302331	304562	.	-	0	ID=Cb.1.04180-mRNA-1:cds;Parent=Cb.1.04180-mRNA-1
scaffold3_6_ref0000010_ref0000005	maker	gene	457024	460977	.	-	.	ID=Cb.1.04190;Name=Cb.1.04190
scaffold3_6_ref0000010_ref0000005	maker	mRNA	457024	460977	.	-	.	ID=Cb.1.04190-mRNA-1;Parent=Cb.1.04190;Name=Cb.1.04190-mRNA-1
scaffold3_6_ref0000010_ref0000005	maker	exon	457024	460977	.	-	.	ID=Cb.1.04190-mRNA-1:exon:278;Parent=Cb.1.04190-mRNA-1
scaffold3_6_ref0000010_ref0000005	maker	CDS	457024	460977	.	-	0	ID=Cb.1.04190-mRNA-1:cds;Parent=Cb.1.04190-mRNA-1
scaffold3_6_ref0000010_ref0000005	maker	gene	444187	445464	.	-	.	ID=Cb.1.04200;Name=Cb.1.04200
scaffold3_6_ref0000010_ref0000005	maker	mRNA	444187	445464	.	-	.	ID=Cb.1.04200-mRNA-1;Parent=Cb.1.04200;Name=Cb.1.04200-mRNA-1
scaffold3_6_ref0000010_ref0000005	maker	exon	444187	445464	.	-	.	ID=Cb.1.04200-mRNA-1:exon:279;Parent=Cb.1.04200-mRNA-1
scaffold3_6_ref0000010_ref0000005	maker	CDS	444187	445464	.	-	0	ID=Cb.1.04200-mRNA-1:cds;Parent=Cb.1.04200-mRNA-1
scaffold3_6_ref0000010_ref0000005	maker	gene	406077	408350	.	-	.	ID=Cb.1.04210;Name=Cb.1.04210
scaffold3_6_ref0000010_ref0000005	maker	mRNA	406077	408350	.	-	.	ID=Cb.1.04210-mRNA-1;Parent=Cb.1.04210;Name=Cb.1.04210-mRNA-1
scaffold3_6_ref0000010_ref0000005	maker	exon	406077	408350	.	-	.	ID=Cb.1.04210-mRNA-1:exon:280;Parent=Cb.1.04210-mRNA-1
scaffold3_6_ref0000010_ref0000005	maker	CDS	406077	408350	.	-	0	ID=Cb.1.04210-mRNA-1:cds;Parent=Cb.1.04210-mRNA-1
scaffold3_6_ref0000010_ref0000005	maker	gene	1269908	1270933	.	-	.	ID=Cb.1.04220;Name=Cb.1.04220
scaffold3_6_ref0000010_ref0000005	maker	mRNA	1269908	1270933	.	-	.	ID=Cb.1.04220-mRNA-1;Parent=Cb.1.04220;Name=Cb.1.04220-mRNA-1
scaffold3_6_ref0000010_ref0000005	maker	exon	1269908	1270933	.	-	.	ID=Cb.1.04220-mRNA-1:exon:281;Parent=Cb.1.04220-mRNA-1
scaffold3_6_ref0000010_ref0000005	maker	CDS	1269908	1270933	.	-	0	ID=Cb.1.04220-mRNA-1:cds;Parent=Cb.1.04220-mRNA-1
scaffold3_6_ref0000010_ref0000005	maker	gene	76936	79203	.	-	.	ID=Cb.1.04230;Name=Cb.1.04230
scaffold3_6_ref0000010_ref0000005	maker	mRNA	76936	79203	.	-	.	ID=Cb.1.04230-mRNA-1;Parent=Cb.1.04230;Name=Cb.1.04230-mRNA-1
scaffold3_6_ref0000010_ref0000005	maker	exon	76936	79203	.	-	.	ID=Cb.1.04230-mRNA-1:exon:282;Parent=Cb.1.04230-mRNA-1
scaffold3_6_ref0000010_ref0000005	maker	CDS	76936	79203	.	-	0	ID=Cb.1.04230-mRNA-1:cds;Parent=Cb.1.04230-mRNA-1
scaffold3_6_ref0000010_ref0000005	maker	gene	1352229	1354475	.	-	.	ID=Cb.1.04240;Name=Cb.1.04240
scaffold3_6_ref0000010_ref0000005	maker	mRNA	1352229	1354475	.	-	.	ID=Cb.1.04240-mRNA-1;Parent=Cb.1.04240;Name=Cb.1.04240-mRNA-1
scaffold3_6_ref0000010_ref0000005	maker	exon	1352229	1354475	.	-	.	ID=Cb.1.04240-mRNA-1:exon:283;Parent=Cb.1.04240-mRNA-1
scaffold3_6_ref0000010_ref0000005	maker	CDS	1352229	1354475	.	-	0	ID=Cb.1.04240-mRNA-1:cds;Parent=Cb.1.04240-mRNA-1
scaffold3_6_ref0000010_ref0000005	maker	gene	124478	125275	.	-	.	ID=Cb.1.04250;Name=Cb.1.04250
scaffold3_6_ref0000010_ref0000005	maker	mRNA	124478	125275	.	-	.	ID=Cb.1.04250-mRNA-1;Parent=Cb.1.04250;Name=Cb.1.04250-mRNA-1
scaffold3_6_ref0000010_ref0000005	maker	exon	124478	125275	.	-	.	ID=Cb.1.04250-mRNA-1:exon:284;Parent=Cb.1.04250-mRNA-1
scaffold3_6_ref0000010_ref0000005	maker	CDS	124478	125275	.	-	0	ID=Cb.1.04250-mRNA-1:cds;Parent=Cb.1.04250-mRNA-1
scaffold3_6_ref0000010_ref0000005	maker	gene	121660	123129	.	-	.	ID=Cb.1.04260;Name=Cb.1.04260
scaffold3_6_ref0000010_ref0000005	maker	mRNA	121660	123129	.	-	.	ID=Cb.1.04260-mRNA-1;Parent=Cb.1.04260;Name=Cb.1.04260-mRNA-1
scaffold3_6_ref0000010_ref0000005	maker	exon	121660	123129	.	-	.	ID=Cb.1.04260-mRNA-1:exon:285;Parent=Cb.1.04260-mRNA-1
scaffold3_6_ref0000010_ref0000005	maker	CDS	121660	123129	.	-	0	ID=Cb.1.04260-mRNA-1:cds;Parent=Cb.1.04260-mRNA-1
[truncated: 33,210 more rows]
