# Supplementary material for: The genomes of Crithidia bombi and C. expoeki, common parasites of bumblebees
Source: PLoS One. 2018 Jan 5;13(1):e0189738. doi: 10.1371/journal.pone.0189738 (PMC5755769; doi:10.1371/journal.pone.0189738)
Supplement: S2 File — The file contains the gene list for C. expoeki (text format). (TXT) [file pone.0189738.s014.txt]

##gff-version 3
scf7180000000920	.	contig	1	23689	.	.	.	ID=scf7180000000920;Name=scf7180000000920
###
scf7180000001007	.	contig	1	23988	.	.	.	ID=scf7180000001007;Name=scf7180000001007
scf7180000001007	maker	gene	21096	22966	.	-	.	ID=Ce.1.00010;Name=Ce.1.00010
scf7180000001007	maker	mRNA	21096	22966	.	-	.	ID=Ce.1.00010-mRNA-1;Parent=Ce.1.00010;Name=Ce.1.00010-mRNA-1
scf7180000001007	maker	exon	22415	22966	.	-	.	ID=Ce.1.00010-mRNA-1:exon:26;Parent=Ce.1.00010-mRNA-1
scf7180000001007	maker	exon	21750	22058	.	-	.	ID=Ce.1.00010-mRNA-1:exon:25;Parent=Ce.1.00010-mRNA-1
scf7180000001007	maker	exon	21432	21707	.	-	.	ID=Ce.1.00010-mRNA-1:exon:24;Parent=Ce.1.00010-mRNA-1
scf7180000001007	maker	exon	21096	21371	.	-	.	ID=Ce.1.00010-mRNA-1:exon:23;Parent=Ce.1.00010-mRNA-1
scf7180000001007	maker	CDS	22415	22966	.	-	0	ID=Ce.1.00010-mRNA-1:cds;Parent=Ce.1.00010-mRNA-1
scf7180000001007	maker	CDS	21750	22058	.	-	0	ID=Ce.1.00010-mRNA-1:cds;Parent=Ce.1.00010-mRNA-1
scf7180000001007	maker	CDS	21432	21707	.	-	0	ID=Ce.1.00010-mRNA-1:cds;Parent=Ce.1.00010-mRNA-1
scf7180000001007	maker	CDS	21096	21371	.	-	0	ID=Ce.1.00010-mRNA-1:cds;Parent=Ce.1.00010-mRNA-1
###
scf7180000000928	.	contig	1	20375	.	.	.	ID=scf7180000000928;Name=scf7180000000928
scf7180000000928	maker	gene	980	2626	.	+	.	ID=Ce.1.00020;Name=Ce.1.00020
scf7180000000928	maker	mRNA	980	2626	.	+	.	ID=Ce.1.00020-mRNA-1;Parent=Ce.1.00020;Name=Ce.1.00020-mRNA-1
scf7180000000928	maker	exon	980	2626	.	+	.	ID=Ce.1.00020-mRNA-1:exon:6;Parent=Ce.1.00020-mRNA-1
scf7180000000928	maker	CDS	980	2626	.	+	0	ID=Ce.1.00020-mRNA-1:cds;Parent=Ce.1.00020-mRNA-1
scf7180000000928	maker	gene	17090	18733	.	+	.	ID=Ce.1.00030;Name=Ce.1.00030
scf7180000000928	maker	mRNA	17090	18733	.	+	.	ID=Ce.1.00030-mRNA-1;Parent=Ce.1.00030;Name=Ce.1.00030-mRNA-1
scf7180000000928	maker	exon	17090	17377	.	+	.	ID=Ce.1.00030-mRNA-1:exon:7;Parent=Ce.1.00030-mRNA-1
scf7180000000928	maker	exon	17416	17631	.	+	.	ID=Ce.1.00030-mRNA-1:exon:8;Parent=Ce.1.00030-mRNA-1
scf7180000000928	maker	exon	17667	18092	.	+	.	ID=Ce.1.00030-mRNA-1:exon:9;Parent=Ce.1.00030-mRNA-1
scf7180000000928	maker	exon	18110	18733	.	+	.	ID=Ce.1.00030-mRNA-1:exon:10;Parent=Ce.1.00030-mRNA-1
scf7180000000928	maker	CDS	17090	17377	.	+	0	ID=Ce.1.00030-mRNA-1:cds;Parent=Ce.1.00030-mRNA-1
scf7180000000928	maker	CDS	17416	17631	.	+	0	ID=Ce.1.00030-mRNA-1:cds;Parent=Ce.1.00030-mRNA-1
scf7180000000928	maker	CDS	17667	18092	.	+	0	ID=Ce.1.00030-mRNA-1:cds;Parent=Ce.1.00030-mRNA-1
scf7180000000928	maker	CDS	18110	18733	.	+	0	ID=Ce.1.00030-mRNA-1:cds;Parent=Ce.1.00030-mRNA-1
scf7180000000928	maker	gene	3669	5315	.	+	.	ID=Ce.1.00040;Name=Ce.1.00040
scf7180000000928	maker	mRNA	3669	5315	.	+	.	ID=Ce.1.00040-mRNA-1;Parent=Ce.1.00040;Name=Ce.1.00040-mRNA-1
scf7180000000928	maker	exon	3669	5315	.	+	.	ID=Ce.1.00040-mRNA-1:exon:11;Parent=Ce.1.00040-mRNA-1
scf7180000000928	maker	CDS	3669	5315	.	+	0	ID=Ce.1.00040-mRNA-1:cds;Parent=Ce.1.00040-mRNA-1
scf7180000000928	maker	gene	6354	8000	.	+	.	ID=Ce.1.00050;Name=Ce.1.00050
scf7180000000928	maker	mRNA	6354	8000	.	+	.	ID=Ce.1.00050-mRNA-1;Parent=Ce.1.00050;Name=Ce.1.00050-mRNA-1
scf7180000000928	maker	exon	6354	8000	.	+	.	ID=Ce.1.00050-mRNA-1:exon:12;Parent=Ce.1.00050-mRNA-1
scf7180000000928	maker	CDS	6354	8000	.	+	0	ID=Ce.1.00050-mRNA-1:cds;Parent=Ce.1.00050-mRNA-1
scf7180000000928	maker	gene	9038	10684	.	+	.	ID=Ce.1.00060;Name=Ce.1.00060
scf7180000000928	maker	mRNA	9038	10684	.	+	.	ID=Ce.1.00060-mRNA-1;Parent=Ce.1.00060;Name=Ce.1.00060-mRNA-1
scf7180000000928	maker	exon	9038	10684	.	+	.	ID=Ce.1.00060-mRNA-1:exon:13;Parent=Ce.1.00060-mRNA-1
scf7180000000928	maker	CDS	9038	10684	.	+	0	ID=Ce.1.00060-mRNA-1:cds;Parent=Ce.1.00060-mRNA-1
scf7180000000928	maker	gene	11728	13374	.	+	.	ID=Ce.1.00070;Name=Ce.1.00070
scf7180000000928	maker	mRNA	11728	13374	.	+	.	ID=Ce.1.00070-mRNA-1;Parent=Ce.1.00070;Name=Ce.1.00070-mRNA-1
scf7180000000928	maker	exon	11728	13374	.	+	.	ID=Ce.1.00070-mRNA-1:exon:14;Parent=Ce.1.00070-mRNA-1
scf7180000000928	maker	CDS	11728	13374	.	+	0	ID=Ce.1.00070-mRNA-1:cds;Parent=Ce.1.00070-mRNA-1
scf7180000000928	maker	gene	14410	16054	.	+	.	ID=Ce.1.00080;Name=Ce.1.00080
scf7180000000928	maker	mRNA	14410	16054	.	+	.	ID=Ce.1.00080-mRNA-1;Parent=Ce.1.00080;Name=Ce.1.00080-mRNA-1
scf7180000000928	maker	exon	14410	15414	.	+	.	ID=Ce.1.00080-mRNA-1:exon:15;Parent=Ce.1.00080-mRNA-1
scf7180000000928	maker	exon	15456	15816	.	+	.	ID=Ce.1.00080-mRNA-1:exon:16;Parent=Ce.1.00080-mRNA-1
scf7180000000928	maker	exon	15885	16054	.	+	.	ID=Ce.1.00080-mRNA-1:exon:17;Parent=Ce.1.00080-mRNA-1
scf7180000000928	maker	CDS	14410	15414	.	+	0	ID=Ce.1.00080-mRNA-1:cds;Parent=Ce.1.00080-mRNA-1
scf7180000000928	maker	CDS	15456	15816	.	+	0	ID=Ce.1.00080-mRNA-1:cds;Parent=Ce.1.00080-mRNA-1
scf7180000000928	maker	CDS	15885	16054	.	+	2	ID=Ce.1.00080-mRNA-1:cds;Parent=Ce.1.00080-mRNA-1
scf7180000000928	maker	gene	19223	20349	.	+	.	ID=Ce.1.00090;Name=Ce.1.00090
scf7180000000928	maker	mRNA	19223	20349	.	+	.	ID=Ce.1.00090-mRNA-1;Parent=Ce.1.00090;Name=Ce.1.00090-mRNA-1
scf7180000000928	maker	exon	19223	19344	.	+	.	ID=Ce.1.00090-mRNA-1:exon:18;Parent=Ce.1.00090-mRNA-1
scf7180000000928	maker	exon	19391	19437	.	+	.	ID=Ce.1.00090-mRNA-1:exon:19;Parent=Ce.1.00090-mRNA-1
scf7180000000928	maker	exon	19487	19566	.	+	.	ID=Ce.1.00090-mRNA-1:exon:20;Parent=Ce.1.00090-mRNA-1
scf7180000000928	maker	exon	19754	20020	.	+	.	ID=Ce.1.00090-mRNA-1:exon:21;Parent=Ce.1.00090-mRNA-1
scf7180000000928	maker	exon	20050	20349	.	+	.	ID=Ce.1.00090-mRNA-1:exon:22;Parent=Ce.1.00090-mRNA-1
scf7180000000928	maker	CDS	19223	19344	.	+	0	ID=Ce.1.00090-mRNA-1:cds;Parent=Ce.1.00090-mRNA-1
scf7180000000928	maker	CDS	19391	19437	.	+	1	ID=Ce.1.00090-mRNA-1:cds;Parent=Ce.1.00090-mRNA-1
scf7180000000928	maker	CDS	19487	19566	.	+	2	ID=Ce.1.00090-mRNA-1:cds;Parent=Ce.1.00090-mRNA-1
scf7180000000928	maker	CDS	19754	20020	.	+	0	ID=Ce.1.00090-mRNA-1:cds;Parent=Ce.1.00090-mRNA-1
scf7180000000928	maker	CDS	20050	20349	.	+	0	ID=Ce.1.00090-mRNA-1:cds;Parent=Ce.1.00090-mRNA-1
###
scf7180000000867	.	contig	1	21021	.	.	.	ID=scf7180000000867;Name=scf7180000000867
###
scf7180000000764	.	contig	1	6565	.	.	.	ID=scf7180000000764;Name=scf7180000000764
scf7180000000764	maker	gene	18	4961	.	-	.	ID=Ce.1.00100;Name=Ce.1.00100
scf7180000000764	maker	mRNA	18	4961	.	-	.	ID=Ce.1.00100-mRNA-1;Parent=Ce.1.00100;Name=Ce.1.00100-mRNA-1
scf7180000000764	maker	exon	18	1679	.	-	.	ID=Ce.1.00100-mRNA-1:exon:3;Parent=Ce.1.00100-mRNA-1
scf7180000000764	maker	exon	1697	3676	.	-	.	ID=Ce.1.00100-mRNA-1:exon:2;Parent=Ce.1.00100-mRNA-1
scf7180000000764	maker	exon	3694	3870	.	-	.	ID=Ce.1.00100-mRNA-1:exon:1;Parent=Ce.1.00100-mRNA-1
scf7180000000764	maker	exon	3888	4961	.	-	.	ID=Ce.1.00100-mRNA-1:exon:0;Parent=Ce.1.00100-mRNA-1
scf7180000000764	maker	CDS	3888	4961	.	-	0	ID=Ce.1.00100-mRNA-1:cds;Parent=Ce.1.00100-mRNA-1
scf7180000000764	maker	CDS	3694	3870	.	-	0	ID=Ce.1.00100-mRNA-1:cds;Parent=Ce.1.00100-mRNA-1
scf7180000000764	maker	CDS	1697	3676	.	-	0	ID=Ce.1.00100-mRNA-1:cds;Parent=Ce.1.00100-mRNA-1
scf7180000000764	maker	CDS	18	1679	.	-	0	ID=Ce.1.00100-mRNA-1:cds;Parent=Ce.1.00100-mRNA-1
###
scf7180000000771	.	contig	1	1035768	.	.	.	ID=scf7180000000771;Name=scf7180000000771
scf7180000000771	maker	gene	920214	921674	.	+	.	ID=Ce.1.00110;Name=Ce.1.00110
scf7180000000771	maker	mRNA	920214	921674	.	+	.	ID=Ce.1.00110-mRNA-1;Parent=Ce.1.00110;Name=Ce.1.00110-mRNA-1
scf7180000000771	maker	exon	920214	921674	.	+	.	ID=Ce.1.00110-mRNA-1:exon:253;Parent=Ce.1.00110-mRNA-1
scf7180000000771	maker	CDS	920214	921674	.	+	0	ID=Ce.1.00110-mRNA-1:cds;Parent=Ce.1.00110-mRNA-1
scf7180000000771	maker	gene	961330	964452	.	+	.	ID=Ce.1.00120;Name=Ce.1.00120
scf7180000000771	maker	mRNA	961330	964452	.	+	.	ID=Ce.1.00120-mRNA-1;Parent=Ce.1.00120;Name=Ce.1.00120-mRNA-1
scf7180000000771	maker	exon	961330	964452	.	+	.	ID=Ce.1.00120-mRNA-1:exon:254;Parent=Ce.1.00120-mRNA-1
scf7180000000771	maker	CDS	961330	964452	.	+	0	ID=Ce.1.00120-mRNA-1:cds;Parent=Ce.1.00120-mRNA-1
scf7180000000771	maker	gene	952673	953026	.	+	.	ID=Ce.1.00130;Name=Ce.1.00130
scf7180000000771	maker	mRNA	952673	953026	.	+	.	ID=Ce.1.00130-mRNA-1;Parent=Ce.1.00130;Name=Ce.1.00130-mRNA-1
scf7180000000771	maker	exon	952673	953026	.	+	.	ID=Ce.1.00130-mRNA-1:exon:255;Parent=Ce.1.00130-mRNA-1
scf7180000000771	maker	CDS	952673	953026	.	+	0	ID=Ce.1.00130-mRNA-1:cds;Parent=Ce.1.00130-mRNA-1
scf7180000000771	maker	gene	977810	980808	.	+	.	ID=Ce.1.00140;Name=Ce.1.00140
scf7180000000771	maker	mRNA	977810	980808	.	+	.	ID=Ce.1.00140-mRNA-1;Parent=Ce.1.00140;Name=Ce.1.00140-mRNA-1
scf7180000000771	maker	exon	977810	980116	.	+	.	ID=Ce.1.00140-mRNA-1:exon:256;Parent=Ce.1.00140-mRNA-1
scf7180000000771	maker	exon	980155	980808	.	+	.	ID=Ce.1.00140-mRNA-1:exon:257;Parent=Ce.1.00140-mRNA-1
scf7180000000771	maker	CDS	977810	980116	.	+	0	ID=Ce.1.00140-mRNA-1:cds;Parent=Ce.1.00140-mRNA-1
scf7180000000771	maker	CDS	980155	980808	.	+	0	ID=Ce.1.00140-mRNA-1:cds;Parent=Ce.1.00140-mRNA-1
scf7180000000771	maker	gene	362627	363748	.	+	.	ID=Ce.1.00150;Name=Ce.1.00150
scf7180000000771	maker	mRNA	362627	363748	.	+	.	ID=Ce.1.00150-mRNA-1;Parent=Ce.1.00150;Name=Ce.1.00150-mRNA-1
scf7180000000771	maker	exon	362627	363748	.	+	.	ID=Ce.1.00150-mRNA-1:exon:258;Parent=Ce.1.00150-mRNA-1
scf7180000000771	maker	CDS	362627	363748	.	+	0	ID=Ce.1.00150-mRNA-1:cds;Parent=Ce.1.00150-mRNA-1
scf7180000000771	maker	gene	358069	359190	.	+	.	ID=Ce.1.00160;Name=Ce.1.00160
scf7180000000771	maker	mRNA	358069	359190	.	+	.	ID=Ce.1.00160-mRNA-1;Parent=Ce.1.00160;Name=Ce.1.00160-mRNA-1
scf7180000000771	maker	exon	358069	359190	.	+	.	ID=Ce.1.00160-mRNA-1:exon:259;Parent=Ce.1.00160-mRNA-1
scf7180000000771	maker	CDS	358069	359190	.	+	0	ID=Ce.1.00160-mRNA-1:cds;Parent=Ce.1.00160-mRNA-1
scf7180000000771	maker	gene	364477	365598	.	+	.	ID=Ce.1.00170;Name=Ce.1.00170
scf7180000000771	maker	mRNA	364477	365598	.	+	.	ID=Ce.1.00170-mRNA-1;Parent=Ce.1.00170;Name=Ce.1.00170-mRNA-1
scf7180000000771	maker	exon	364477	365598	.	+	.	ID=Ce.1.00170-mRNA-1:exon:260;Parent=Ce.1.00170-mRNA-1
scf7180000000771	maker	CDS	364477	365598	.	+	0	ID=Ce.1.00170-mRNA-1:cds;Parent=Ce.1.00170-mRNA-1
scf7180000000771	maker	gene	360437	361558	.	+	.	ID=Ce.1.00180;Name=Ce.1.00180
scf7180000000771	maker	mRNA	360437	361558	.	+	.	ID=Ce.1.00180-mRNA-1;Parent=Ce.1.00180;Name=Ce.1.00180-mRNA-1
scf7180000000771	maker	exon	360437	361558	.	+	.	ID=Ce.1.00180-mRNA-1:exon:261;Parent=Ce.1.00180-mRNA-1
scf7180000000771	maker	CDS	360437	361558	.	+	0	ID=Ce.1.00180-mRNA-1:cds;Parent=Ce.1.00180-mRNA-1
scf7180000000771	maker	gene	336208	338457	.	+	.	ID=Ce.1.00190;Name=Ce.1.00190
scf7180000000771	maker	mRNA	336208	338457	.	+	.	ID=Ce.1.00190-mRNA-1;Parent=Ce.1.00190;Name=Ce.1.00190-mRNA-1
scf7180000000771	maker	exon	336208	338457	.	+	.	ID=Ce.1.00190-mRNA-1:exon:262;Parent=Ce.1.00190-mRNA-1
scf7180000000771	maker	CDS	336208	338457	.	+	0	ID=Ce.1.00190-mRNA-1:cds;Parent=Ce.1.00190-mRNA-1
scf7180000000771	maker	gene	1007642	1008589	.	+	.	ID=Ce.1.00200;Name=Ce.1.00200
scf7180000000771	maker	mRNA	1007642	1008589	.	+	.	ID=Ce.1.00200-mRNA-1;Parent=Ce.1.00200;Name=Ce.1.00200-mRNA-1
scf7180000000771	maker	exon	1007642	1008589	.	+	.	ID=Ce.1.00200-mRNA-1:exon:263;Parent=Ce.1.00200-mRNA-1
scf7180000000771	maker	CDS	1007642	1008589	.	+	0	ID=Ce.1.00200-mRNA-1:cds;Parent=Ce.1.00200-mRNA-1
scf7180000000771	maker	gene	1001286	1002023	.	+	.	ID=Ce.1.00210;Name=Ce.1.00210
scf7180000000771	maker	mRNA	1001286	1002023	.	+	.	ID=Ce.1.00210-mRNA-1;Parent=Ce.1.00210;Name=Ce.1.00210-mRNA-1
scf7180000000771	maker	exon	1001286	1002023	.	+	.	ID=Ce.1.00210-mRNA-1:exon:264;Parent=Ce.1.00210-mRNA-1
scf7180000000771	maker	CDS	1001286	1002023	.	+	0	ID=Ce.1.00210-mRNA-1:cds;Parent=Ce.1.00210-mRNA-1
scf7180000000771	maker	gene	965482	968400	.	+	.	ID=Ce.1.00220;Name=Ce.1.00220
scf7180000000771	maker	mRNA	965482	968400	.	+	.	ID=Ce.1.00220-mRNA-1;Parent=Ce.1.00220;Name=Ce.1.00220-mRNA-1
scf7180000000771	maker	exon	965482	968400	.	+	.	ID=Ce.1.00220-mRNA-1:exon:265;Parent=Ce.1.00220-mRNA-1
scf7180000000771	maker	CDS	965482	968400	.	+	0	ID=Ce.1.00220-mRNA-1:cds;Parent=Ce.1.00220-mRNA-1
scf7180000000771	maker	gene	927380	929305	.	+	.	ID=Ce.1.00230;Name=Ce.1.00230
scf7180000000771	maker	mRNA	927380	929305	.	+	.	ID=Ce.1.00230-mRNA-1;Parent=Ce.1.00230;Name=Ce.1.00230-mRNA-1
scf7180000000771	maker	exon	927380	929305	.	+	.	ID=Ce.1.00230-mRNA-1:exon:266;Parent=Ce.1.00230-mRNA-1
scf7180000000771	maker	CDS	927380	929305	.	+	0	ID=Ce.1.00230-mRNA-1:cds;Parent=Ce.1.00230-mRNA-1
scf7180000000771	maker	gene	507752	509808	.	+	.	ID=Ce.1.00240;Name=Ce.1.00240
scf7180000000771	maker	mRNA	507752	509808	.	+	.	ID=Ce.1.00240-mRNA-1;Parent=Ce.1.00240;Name=Ce.1.00240-mRNA-1
scf7180000000771	maker	exon	507752	509714	.	+	.	ID=Ce.1.00240-mRNA-1:exon:267;Parent=Ce.1.00240-mRNA-1
scf7180000000771	maker	exon	509726	509808	.	+	.	ID=Ce.1.00240-mRNA-1:exon:268;Parent=Ce.1.00240-mRNA-1
scf7180000000771	maker	CDS	507752	509714	.	+	0	ID=Ce.1.00240-mRNA-1:cds;Parent=Ce.1.00240-mRNA-1
scf7180000000771	maker	CDS	509726	509808	.	+	2	ID=Ce.1.00240-mRNA-1:cds;Parent=Ce.1.00240-mRNA-1
scf7180000000771	maker	gene	969553	971208	.	+	.	ID=Ce.1.00250;Name=Ce.1.00250
scf7180000000771	maker	mRNA	969553	971208	.	+	.	ID=Ce.1.00250-mRNA-1;Parent=Ce.1.00250;Name=Ce.1.00250-mRNA-1
scf7180000000771	maker	exon	969553	971208	.	+	.	ID=Ce.1.00250-mRNA-1:exon:269;Parent=Ce.1.00250-mRNA-1
scf7180000000771	maker	CDS	969553	971208	.	+	0	ID=Ce.1.00250-mRNA-1:cds;Parent=Ce.1.00250-mRNA-1
scf7180000000771	maker	gene	947843	949030	.	+	.	ID=Ce.1.00260;Name=Ce.1.00260
scf7180000000771	maker	mRNA	947843	949030	.	+	.	ID=Ce.1.00260-mRNA-1;Parent=Ce.1.00260;Name=Ce.1.00260-mRNA-1
scf7180000000771	maker	exon	947843	949030	.	+	.	ID=Ce.1.00260-mRNA-1:exon:270;Parent=Ce.1.00260-mRNA-1
scf7180000000771	maker	CDS	947843	949030	.	+	0	ID=Ce.1.00260-mRNA-1:cds;Parent=Ce.1.00260-mRNA-1
scf7180000000771	maker	gene	399615	400679	.	+	.	ID=Ce.1.00270;Name=Ce.1.00270
scf7180000000771	maker	mRNA	399615	400679	.	+	.	ID=Ce.1.00270-mRNA-1;Parent=Ce.1.00270;Name=Ce.1.00270-mRNA-1
scf7180000000771	maker	exon	399615	400679	.	+	.	ID=Ce.1.00270-mRNA-1:exon:271;Parent=Ce.1.00270-mRNA-1
scf7180000000771	maker	CDS	399615	400679	.	+	0	ID=Ce.1.00270-mRNA-1:cds;Parent=Ce.1.00270-mRNA-1
scf7180000000771	maker	gene	880633	882399	.	+	.	ID=Ce.1.00280;Name=Ce.1.00280
scf7180000000771	maker	mRNA	880633	882399	.	+	.	ID=Ce.1.00280-mRNA-1;Parent=Ce.1.00280;Name=Ce.1.00280-mRNA-1
scf7180000000771	maker	exon	880633	882399	.	+	.	ID=Ce.1.00280-mRNA-1:exon:272;Parent=Ce.1.00280-mRNA-1
scf7180000000771	maker	CDS	880633	882399	.	+	0	ID=Ce.1.00280-mRNA-1:cds;Parent=Ce.1.00280-mRNA-1
scf7180000000771	maker	gene	877189	878961	.	+	.	ID=Ce.1.00290;Name=Ce.1.00290
scf7180000000771	maker	mRNA	877189	878961	.	+	.	ID=Ce.1.00290-mRNA-1;Parent=Ce.1.00290;Name=Ce.1.00290-mRNA-1
scf7180000000771	maker	exon	877189	878961	.	+	.	ID=Ce.1.00290-mRNA-1:exon:273;Parent=Ce.1.00290-mRNA-1
scf7180000000771	maker	CDS	877189	878961	.	+	0	ID=Ce.1.00290-mRNA-1:cds;Parent=Ce.1.00290-mRNA-1
scf7180000000771	maker	gene	356219	357340	.	+	.	ID=Ce.1.00300;Name=Ce.1.00300
scf7180000000771	maker	mRNA	356219	357340	.	+	.	ID=Ce.1.00300-mRNA-1;Parent=Ce.1.00300;Name=Ce.1.00300-mRNA-1
scf7180000000771	maker	exon	356219	357340	.	+	.	ID=Ce.1.00300-mRNA-1:exon:274;Parent=Ce.1.00300-mRNA-1
scf7180000000771	maker	CDS	356219	357340	.	+	0	ID=Ce.1.00300-mRNA-1:cds;Parent=Ce.1.00300-mRNA-1
scf7180000000771	maker	gene	339135	339731	.	+	.	ID=Ce.1.00310;Name=Ce.1.00310
scf7180000000771	maker	mRNA	339135	339731	.	+	.	ID=Ce.1.00310-mRNA-1;Parent=Ce.1.00310;Name=Ce.1.00310-mRNA-1
scf7180000000771	maker	exon	339135	339731	.	+	.	ID=Ce.1.00310-mRNA-1:exon:275;Parent=Ce.1.00310-mRNA-1
scf7180000000771	maker	CDS	339135	339731	.	+	0	ID=Ce.1.00310-mRNA-1:cds;Parent=Ce.1.00310-mRNA-1
scf7180000000771	maker	gene	931520	934108	.	+	.	ID=Ce.1.00320;Name=Ce.1.00320
scf7180000000771	maker	mRNA	931520	934108	.	+	.	ID=Ce.1.00320-mRNA-1;Parent=Ce.1.00320;Name=Ce.1.00320-mRNA-1
scf7180000000771	maker	exon	931520	934108	.	+	.	ID=Ce.1.00320-mRNA-1:exon:276;Parent=Ce.1.00320-mRNA-1
scf7180000000771	maker	CDS	931520	934108	.	+	0	ID=Ce.1.00320-mRNA-1:cds;Parent=Ce.1.00320-mRNA-1
scf7180000000771	maker	gene	873746	875101	.	+	.	ID=Ce.1.00330;Name=Ce.1.00330
scf7180000000771	maker	mRNA	873746	875101	.	+	.	ID=Ce.1.00330-mRNA-1;Parent=Ce.1.00330;Name=Ce.1.00330-mRNA-1
scf7180000000771	maker	exon	873746	875101	.	+	.	ID=Ce.1.00330-mRNA-1:exon:277;Parent=Ce.1.00330-mRNA-1
scf7180000000771	maker	CDS	873746	875101	.	+	0	ID=Ce.1.00330-mRNA-1:cds;Parent=Ce.1.00330-mRNA-1
scf7180000000771	maker	gene	446163	448766	.	+	.	ID=Ce.1.00340;Name=Ce.1.00340
scf7180000000771	maker	mRNA	446163	448766	.	+	.	ID=Ce.1.00340-mRNA-1;Parent=Ce.1.00340;Name=Ce.1.00340-mRNA-1
scf7180000000771	maker	exon	446163	448766	.	+	.	ID=Ce.1.00340-mRNA-1:exon:278;Parent=Ce.1.00340-mRNA-1
scf7180000000771	maker	CDS	446163	448766	.	+	0	ID=Ce.1.00340-mRNA-1:cds;Parent=Ce.1.00340-mRNA-1
scf7180000000771	maker	gene	901361	901837	.	+	.	ID=Ce.1.00350;Name=Ce.1.00350
scf7180000000771	maker	mRNA	901361	901837	.	+	.	ID=Ce.1.00350-mRNA-1;Parent=Ce.1.00350;Name=Ce.1.00350-mRNA-1
scf7180000000771	maker	exon	901361	901837	.	+	.	ID=Ce.1.00350-mRNA-1:exon:279;Parent=Ce.1.00350-mRNA-1
scf7180000000771	maker	CDS	901361	901837	.	+	0	ID=Ce.1.00350-mRNA-1:cds;Parent=Ce.1.00350-mRNA-1
scf7180000000771	maker	gene	935267	936298	.	+	.	ID=Ce.1.00360;Name=Ce.1.00360
scf7180000000771	maker	mRNA	935267	936298	.	+	.	ID=Ce.1.00360-mRNA-1;Parent=Ce.1.00360;Name=Ce.1.00360-mRNA-1
scf7180000000771	maker	exon	935267	936298	.	+	.	ID=Ce.1.00360-mRNA-1:exon:280;Parent=Ce.1.00360-mRNA-1
scf7180000000771	maker	CDS	935267	936298	.	+	0	ID=Ce.1.00360-mRNA-1:cds;Parent=Ce.1.00360-mRNA-1
scf7180000000771	maker	gene	304120	310366	.	+	.	ID=Ce.1.00370;Name=Ce.1.00370
scf7180000000771	maker	mRNA	304120	310366	.	+	.	ID=Ce.1.00370-mRNA-1;Parent=Ce.1.00370;Name=Ce.1.00370-mRNA-1
scf7180000000771	maker	exon	304120	306392	.	+	.	ID=Ce.1.00370-mRNA-1:exon:281;Parent=Ce.1.00370-mRNA-1
scf7180000000771	maker	exon	308794	310366	.	+	.	ID=Ce.1.00370-mRNA-1:exon:282;Parent=Ce.1.00370-mRNA-1
scf7180000000771	maker	CDS	304120	306392	.	+	0	ID=Ce.1.00370-mRNA-1:cds;Parent=Ce.1.00370-mRNA-1
scf7180000000771	maker	CDS	308794	310366	.	+	1	ID=Ce.1.00370-mRNA-1:cds;Parent=Ce.1.00370-mRNA-1
scf7180000000771	maker	gene	316467	321314	.	+	.	ID=Ce.1.00380;Name=Ce.1.00380
scf7180000000771	maker	mRNA	316467	321314	.	+	.	ID=Ce.1.00380-mRNA-1;Parent=Ce.1.00380;Name=Ce.1.00380-mRNA-1
scf7180000000771	maker	exon	316467	321314	.	+	.	ID=Ce.1.00380-mRNA-1:exon:283;Parent=Ce.1.00380-mRNA-1
scf7180000000771	maker	CDS	316467	321314	.	+	0	ID=Ce.1.00380-mRNA-1:cds;Parent=Ce.1.00380-mRNA-1
scf7180000000771	maker	gene	986885	987856	.	+	.	ID=Ce.1.00390;Name=Ce.1.00390
scf7180000000771	maker	mRNA	986885	987856	.	+	.	ID=Ce.1.00390-mRNA-1;Parent=Ce.1.00390;Name=Ce.1.00390-mRNA-1
scf7180000000771	maker	exon	986885	987856	.	+	.	ID=Ce.1.00390-mRNA-1:exon:284;Parent=Ce.1.00390-mRNA-1
scf7180000000771	maker	CDS	986885	987856	.	+	0	ID=Ce.1.00390-mRNA-1:cds;Parent=Ce.1.00390-mRNA-1
scf7180000000771	maker	gene	937755	939293	.	+	.	ID=Ce.1.00400;Name=Ce.1.00400
scf7180000000771	maker	mRNA	937755	939293	.	+	.	ID=Ce.1.00400-mRNA-1;Parent=Ce.1.00400;Name=Ce.1.00400-mRNA-1
scf7180000000771	maker	exon	937755	939293	.	+	.	ID=Ce.1.00400-mRNA-1:exon:285;Parent=Ce.1.00400-mRNA-1
scf7180000000771	maker	CDS	937755	939293	.	+	0	ID=Ce.1.00400-mRNA-1:cds;Parent=Ce.1.00400-mRNA-1
scf7180000000771	maker	gene	989264	990970	.	+	.	ID=Ce.1.00410;Name=Ce.1.00410
scf7180000000771	maker	mRNA	989264	990970	.	+	.	ID=Ce.1.00410-mRNA-1;Parent=Ce.1.00410;Name=Ce.1.00410-mRNA-1
scf7180000000771	maker	exon	989264	990970	.	+	.	ID=Ce.1.00410-mRNA-1:exon:286;Parent=Ce.1.00410-mRNA-1
scf7180000000771	maker	CDS	989264	990970	.	+	0	ID=Ce.1.00410-mRNA-1:cds;Parent=Ce.1.00410-mRNA-1
scf7180000000771	maker	gene	340672	347304	.	+	.	ID=Ce.1.00420;Name=Ce.1.00420
scf7180000000771	maker	mRNA	340672	347304	.	+	.	ID=Ce.1.00420-mRNA-1;Parent=Ce.1.00420;Name=Ce.1.00420-mRNA-1
scf7180000000771	maker	exon	340672	347304	.	+	.	ID=Ce.1.00420-mRNA-1:exon:287;Parent=Ce.1.00420-mRNA-1
scf7180000000771	maker	CDS	340672	347304	.	+	0	ID=Ce.1.00420-mRNA-1:cds;Parent=Ce.1.00420-mRNA-1
scf7180000000771	maker	gene	459096	460151	.	+	.	ID=Ce.1.00430;Name=Ce.1.00430
scf7180000000771	maker	mRNA	459096	460151	.	+	.	ID=Ce.1.00430-mRNA-1;Parent=Ce.1.00430;Name=Ce.1.00430-mRNA-1
scf7180000000771	maker	exon	459096	460151	.	+	.	ID=Ce.1.00430-mRNA-1:exon:288;Parent=Ce.1.00430-mRNA-1
scf7180000000771	maker	CDS	459096	460151	.	+	0	ID=Ce.1.00430-mRNA-1:cds;Parent=Ce.1.00430-mRNA-1
scf7180000000771	maker	gene	916916	918388	.	+	.	ID=Ce.1.00440;Name=Ce.1.00440
scf7180000000771	maker	mRNA	916916	918388	.	+	.	ID=Ce.1.00440-mRNA-1;Parent=Ce.1.00440;Name=Ce.1.00440-mRNA-1
scf7180000000771	maker	exon	916916	918388	.	+	.	ID=Ce.1.00440-mRNA-1:exon:289;Parent=Ce.1.00440-mRNA-1
scf7180000000771	maker	CDS	916916	918388	.	+	0	ID=Ce.1.00440-mRNA-1:cds;Parent=Ce.1.00440-mRNA-1
scf7180000000771	maker	gene	324757	329989	.	+	.	ID=Ce.1.00450;Name=Ce.1.00450
scf7180000000771	maker	mRNA	324757	329989	.	+	.	ID=Ce.1.00450-mRNA-1;Parent=Ce.1.00450;Name=Ce.1.00450-mRNA-1
scf7180000000771	maker	exon	324757	327366	.	+	.	ID=Ce.1.00450-mRNA-1:exon:290;Parent=Ce.1.00450-mRNA-1
scf7180000000771	maker	exon	328160	329989	.	+	.	ID=Ce.1.00450-mRNA-1:exon:291;Parent=Ce.1.00450-mRNA-1
scf7180000000771	maker	CDS	324757	327366	.	+	0	ID=Ce.1.00450-mRNA-1:cds;Parent=Ce.1.00450-mRNA-1
scf7180000000771	maker	CDS	328160	329989	.	+	0	ID=Ce.1.00450-mRNA-1:cds;Parent=Ce.1.00450-mRNA-1
scf7180000000771	maker	gene	887037	888293	.	+	.	ID=Ce.1.00460;Name=Ce.1.00460
scf7180000000771	maker	mRNA	887037	888293	.	+	.	ID=Ce.1.00460-mRNA-1;Parent=Ce.1.00460;Name=Ce.1.00460-mRNA-1
scf7180000000771	maker	exon	887037	888293	.	+	.	ID=Ce.1.00460-mRNA-1:exon:292;Parent=Ce.1.00460-mRNA-1
scf7180000000771	maker	CDS	887037	888293	.	+	0	ID=Ce.1.00460-mRNA-1:cds;Parent=Ce.1.00460-mRNA-1
scf7180000000771	maker	gene	998433	1000613	.	+	.	ID=Ce.1.00470;Name=Ce.1.00470
scf7180000000771	maker	mRNA	998433	1000613	.	+	.	ID=Ce.1.00470-mRNA-1;Parent=Ce.1.00470;Name=Ce.1.00470-mRNA-1
scf7180000000771	maker	exon	998433	1000613	.	+	.	ID=Ce.1.00470-mRNA-1:exon:293;Parent=Ce.1.00470-mRNA-1
scf7180000000771	maker	CDS	998433	1000613	.	+	0	ID=Ce.1.00470-mRNA-1:cds;Parent=Ce.1.00470-mRNA-1
scf7180000000771	maker	gene	914205	915542	.	+	.	ID=Ce.1.00480;Name=Ce.1.00480
scf7180000000771	maker	mRNA	914205	915542	.	+	.	ID=Ce.1.00480-mRNA-1;Parent=Ce.1.00480;Name=Ce.1.00480-mRNA-1
scf7180000000771	maker	exon	914205	915542	.	+	.	ID=Ce.1.00480-mRNA-1:exon:294;Parent=Ce.1.00480-mRNA-1
scf7180000000771	maker	CDS	914205	915542	.	+	0	ID=Ce.1.00480-mRNA-1:cds;Parent=Ce.1.00480-mRNA-1
scf7180000000771	maker	gene	333913	334962	.	+	.	ID=Ce.1.00490;Name=Ce.1.00490
scf7180000000771	maker	mRNA	333913	334962	.	+	.	ID=Ce.1.00490-mRNA-1;Parent=Ce.1.00490;Name=Ce.1.00490-mRNA-1
scf7180000000771	maker	exon	333913	334962	.	+	.	ID=Ce.1.00490-mRNA-1:exon:295;Parent=Ce.1.00490-mRNA-1
scf7180000000771	maker	CDS	333913	334962	.	+	0	ID=Ce.1.00490-mRNA-1:cds;Parent=Ce.1.00490-mRNA-1
scf7180000000771	maker	gene	457975	458325	.	+	.	ID=Ce.1.00500;Name=Ce.1.00500
scf7180000000771	maker	mRNA	457975	458325	.	+	.	ID=Ce.1.00500-mRNA-1;Parent=Ce.1.00500;Name=Ce.1.00500-mRNA-1
scf7180000000771	maker	exon	457975	458325	.	+	.	ID=Ce.1.00500-mRNA-1:exon:296;Parent=Ce.1.00500-mRNA-1
scf7180000000771	maker	CDS	457975	458325	.	+	0	ID=Ce.1.00500-mRNA-1:cds;Parent=Ce.1.00500-mRNA-1
scf7180000000771	maker	gene	924191	925414	.	+	.	ID=Ce.1.00510;Name=Ce.1.00510
scf7180000000771	maker	mRNA	924191	925414	.	+	.	ID=Ce.1.00510-mRNA-1;Parent=Ce.1.00510;Name=Ce.1.00510-mRNA-1
scf7180000000771	maker	exon	924191	925414	.	+	.	ID=Ce.1.00510-mRNA-1:exon:297;Parent=Ce.1.00510-mRNA-1
scf7180000000771	maker	CDS	924191	925414	.	+	0	ID=Ce.1.00510-mRNA-1:cds;Parent=Ce.1.00510-mRNA-1
scf7180000000771	maker	gene	926038	926238	.	+	.	ID=Ce.1.00520;Name=Ce.1.00520
scf7180000000771	maker	mRNA	926038	926238	.	+	.	ID=Ce.1.00520-mRNA-1;Parent=Ce.1.00520;Name=Ce.1.00520-mRNA-1
scf7180000000771	maker	exon	926038	926238	.	+	.	ID=Ce.1.00520-mRNA-1:exon:298;Parent=Ce.1.00520-mRNA-1
scf7180000000771	maker	CDS	926038	926238	.	+	0	ID=Ce.1.00520-mRNA-1:cds;Parent=Ce.1.00520-mRNA-1
scf7180000000771	maker	gene	954582	958439	.	+	.	ID=Ce.1.00530;Name=Ce.1.00530
scf7180000000771	maker	mRNA	954582	958439	.	+	.	ID=Ce.1.00530-mRNA-1;Parent=Ce.1.00530;Name=Ce.1.00530-mRNA-1
scf7180000000771	maker	exon	954582	958439	.	+	.	ID=Ce.1.00530-mRNA-1:exon:299;Parent=Ce.1.00530-mRNA-1
scf7180000000771	maker	CDS	954582	958439	.	+	0	ID=Ce.1.00530-mRNA-1:cds;Parent=Ce.1.00530-mRNA-1
scf7180000000771	maker	gene	982919	985891	.	+	.	ID=Ce.1.00540;Name=Ce.1.00540
scf7180000000771	maker	mRNA	982919	985891	.	+	.	ID=Ce.1.00540-mRNA-1;Parent=Ce.1.00540;Name=Ce.1.00540-mRNA-1
scf7180000000771	maker	exon	982919	983837	.	+	.	ID=Ce.1.00540-mRNA-1:exon:300;Parent=Ce.1.00540-mRNA-1
scf7180000000771	maker	exon	984756	985891	.	+	.	ID=Ce.1.00540-mRNA-1:exon:301;Parent=Ce.1.00540-mRNA-1
scf7180000000771	maker	CDS	982919	983837	.	+	0	ID=Ce.1.00540-mRNA-1:cds;Parent=Ce.1.00540-mRNA-1
scf7180000000771	maker	CDS	984756	985891	.	+	2	ID=Ce.1.00540-mRNA-1:cds;Parent=Ce.1.00540-mRNA-1
scf7180000000771	maker	gene	368797	370656	.	+	.	ID=Ce.1.00550;Name=Ce.1.00550
scf7180000000771	maker	mRNA	368797	370656	.	+	.	ID=Ce.1.00550-mRNA-1;Parent=Ce.1.00550;Name=Ce.1.00550-mRNA-1
scf7180000000771	maker	exon	368797	370656	.	+	.	ID=Ce.1.00550-mRNA-1:exon:302;Parent=Ce.1.00550-mRNA-1
scf7180000000771	maker	CDS	368797	370656	.	+	0	ID=Ce.1.00550-mRNA-1:cds;Parent=Ce.1.00550-mRNA-1
scf7180000000771	maker	gene	398038	398478	.	+	.	ID=Ce.1.00560;Name=Ce.1.00560
scf7180000000771	maker	mRNA	398038	398478	.	+	.	ID=Ce.1.00560-mRNA-1;Parent=Ce.1.00560;Name=Ce.1.00560-mRNA-1
scf7180000000771	maker	exon	398038	398478	.	+	.	ID=Ce.1.00560-mRNA-1:exon:303;Parent=Ce.1.00560-mRNA-1
scf7180000000771	maker	CDS	398038	398478	.	+	0	ID=Ce.1.00560-mRNA-1:cds;Parent=Ce.1.00560-mRNA-1
scf7180000000771	maker	gene	1011109	1012257	.	+	.	ID=Ce.1.00570;Name=Ce.1.00570
scf7180000000771	maker	mRNA	1011109	1012257	.	+	.	ID=Ce.1.00570-mRNA-1;Parent=Ce.1.00570;Name=Ce.1.00570-mRNA-1
scf7180000000771	maker	exon	1011109	1012257	.	+	.	ID=Ce.1.00570-mRNA-1:exon:304;Parent=Ce.1.00570-mRNA-1
scf7180000000771	maker	CDS	1011109	1012257	.	+	0	ID=Ce.1.00570-mRNA-1:cds;Parent=Ce.1.00570-mRNA-1
scf7180000000771	maker	gene	415801	416818	.	+	.	ID=Ce.1.00580;Name=Ce.1.00580
scf7180000000771	maker	mRNA	415801	416818	.	+	.	ID=Ce.1.00580-mRNA-1;Parent=Ce.1.00580;Name=Ce.1.00580-mRNA-1
scf7180000000771	maker	exon	415801	416170	.	+	.	ID=Ce.1.00580-mRNA-1:exon:305;Parent=Ce.1.00580-mRNA-1
scf7180000000771	maker	exon	416337	416818	.	+	.	ID=Ce.1.00580-mRNA-1:exon:306;Parent=Ce.1.00580-mRNA-1
scf7180000000771	maker	CDS	415801	416170	.	+	0	ID=Ce.1.00580-mRNA-1:cds;Parent=Ce.1.00580-mRNA-1
scf7180000000771	maker	CDS	416337	416818	.	+	2	ID=Ce.1.00580-mRNA-1:cds;Parent=Ce.1.00580-mRNA-1
scf7180000000771	maker	gene	896360	898516	.	+	.	ID=Ce.1.00590;Name=Ce.1.00590
scf7180000000771	maker	mRNA	896360	898516	.	+	.	ID=Ce.1.00590-mRNA-1;Parent=Ce.1.00590;Name=Ce.1.00590-mRNA-1
scf7180000000771	maker	exon	896360	898516	.	+	.	ID=Ce.1.00590-mRNA-1:exon:307;Parent=Ce.1.00590-mRNA-1
scf7180000000771	maker	CDS	896360	898516	.	+	0	ID=Ce.1.00590-mRNA-1:cds;Parent=Ce.1.00590-mRNA-1
scf7180000000771	maker	gene	381161	382294	.	+	.	ID=Ce.1.00600;Name=Ce.1.00600
scf7180000000771	maker	mRNA	381161	382294	.	+	.	ID=Ce.1.00600-mRNA-1;Parent=Ce.1.00600;Name=Ce.1.00600-mRNA-1
scf7180000000771	maker	exon	381161	382294	.	+	.	ID=Ce.1.00600-mRNA-1:exon:308;Parent=Ce.1.00600-mRNA-1
scf7180000000771	maker	CDS	381161	382294	.	+	0	ID=Ce.1.00600-mRNA-1:cds;Parent=Ce.1.00600-mRNA-1
scf7180000000771	maker	gene	348462	351116	.	+	.	ID=Ce.1.00610;Name=Ce.1.00610
scf7180000000771	maker	mRNA	348462	351116	.	+	.	ID=Ce.1.00610-mRNA-1;Parent=Ce.1.00610;Name=Ce.1.00610-mRNA-1
scf7180000000771	maker	exon	348462	351116	.	+	.	ID=Ce.1.00610-mRNA-1:exon:309;Parent=Ce.1.00610-mRNA-1
scf7180000000771	maker	CDS	348462	351116	.	+	0	ID=Ce.1.00610-mRNA-1:cds;Parent=Ce.1.00610-mRNA-1
scf7180000000771	maker	gene	462035	463903	.	+	.	ID=Ce.1.00620;Name=Ce.1.00620
scf7180000000771	maker	mRNA	462035	463903	.	+	.	ID=Ce.1.00620-mRNA-1;Parent=Ce.1.00620;Name=Ce.1.00620-mRNA-1
scf7180000000771	maker	exon	462035	463903	.	+	.	ID=Ce.1.00620-mRNA-1:exon:310;Parent=Ce.1.00620-mRNA-1
scf7180000000771	maker	CDS	462035	463903	.	+	0	ID=Ce.1.00620-mRNA-1:cds;Parent=Ce.1.00620-mRNA-1
scf7180000000771	maker	gene	993484	994347	.	+	.	ID=Ce.1.00630;Name=Ce.1.00630
scf7180000000771	maker	mRNA	993484	994347	.	+	.	ID=Ce.1.00630-mRNA-1;Parent=Ce.1.00630;Name=Ce.1.00630-mRNA-1
scf7180000000771	maker	exon	993484	994347	.	+	.	ID=Ce.1.00630-mRNA-1:exon:311;Parent=Ce.1.00630-mRNA-1
scf7180000000771	maker	CDS	993484	994347	.	+	0	ID=Ce.1.00630-mRNA-1:cds;Parent=Ce.1.00630-mRNA-1
scf7180000000771	maker	gene	889977	891836	.	+	.	ID=Ce.1.00640;Name=Ce.1.00640
scf7180000000771	maker	mRNA	889977	891836	.	+	.	ID=Ce.1.00640-mRNA-1;Parent=Ce.1.00640;Name=Ce.1.00640-mRNA-1
scf7180000000771	maker	exon	889977	891836	.	+	.	ID=Ce.1.00640-mRNA-1:exon:312;Parent=Ce.1.00640-mRNA-1
scf7180000000771	maker	CDS	889977	891836	.	+	0	ID=Ce.1.00640-mRNA-1:cds;Parent=Ce.1.00640-mRNA-1
scf7180000000771	maker	gene	300515	301502	.	+	.	ID=Ce.1.00650;Name=Ce.1.00650
scf7180000000771	maker	mRNA	300515	301502	.	+	.	ID=Ce.1.00650-mRNA-1;Parent=Ce.1.00650;Name=Ce.1.00650-mRNA-1
scf7180000000771	maker	exon	300515	301468	.	+	.	ID=Ce.1.00650-mRNA-1:exon:313;Parent=Ce.1.00650-mRNA-1
scf7180000000771	maker	exon	301494	301502	.	+	.	ID=Ce.1.00650-mRNA-1:exon:314;Parent=Ce.1.00650-mRNA-1
scf7180000000771	maker	CDS	300515	301468	.	+	0	ID=Ce.1.00650-mRNA-1:cds;Parent=Ce.1.00650-mRNA-1
scf7180000000771	maker	CDS	301494	301502	.	+	0	ID=Ce.1.00650-mRNA-1:cds;Parent=Ce.1.00650-mRNA-1
scf7180000000771	maker	gene	312068	313294	.	+	.	ID=Ce.1.00660;Name=Ce.1.00660
scf7180000000771	maker	mRNA	312068	313294	.	+	.	ID=Ce.1.00660-mRNA-1;Parent=Ce.1.00660;Name=Ce.1.00660-mRNA-1
scf7180000000771	maker	exon	312068	313294	.	+	.	ID=Ce.1.00660-mRNA-1:exon:315;Parent=Ce.1.00660-mRNA-1
scf7180000000771	maker	CDS	312068	313294	.	+	0	ID=Ce.1.00660-mRNA-1:cds;Parent=Ce.1.00660-mRNA-1
scf7180000000771	maker	gene	517895	518773	.	+	.	ID=Ce.1.00670;Name=Ce.1.00670
scf7180000000771	maker	mRNA	517895	518773	.	+	.	ID=Ce.1.00670-mRNA-1;Parent=Ce.1.00670;Name=Ce.1.00670-mRNA-1
scf7180000000771	maker	exon	517895	518773	.	+	.	ID=Ce.1.00670-mRNA-1:exon:316;Parent=Ce.1.00670-mRNA-1
scf7180000000771	maker	CDS	517895	518773	.	+	0	ID=Ce.1.00670-mRNA-1:cds;Parent=Ce.1.00670-mRNA-1
scf7180000000771	maker	gene	383484	384329	.	+	.	ID=Ce.1.00680;Name=Ce.1.00680
scf7180000000771	maker	mRNA	383484	384329	.	+	.	ID=Ce.1.00680-mRNA-1;Parent=Ce.1.00680;Name=Ce.1.00680-mRNA-1
scf7180000000771	maker	exon	383484	384329	.	+	.	ID=Ce.1.00680-mRNA-1:exon:317;Parent=Ce.1.00680-mRNA-1
scf7180000000771	maker	CDS	383484	384329	.	+	0	ID=Ce.1.00680-mRNA-1:cds;Parent=Ce.1.00680-mRNA-1
scf7180000000771	maker	gene	366292	367368	.	+	.	ID=Ce.1.00690;Name=Ce.1.00690
scf7180000000771	maker	mRNA	366292	367368	.	+	.	ID=Ce.1.00690-mRNA-1;Parent=Ce.1.00690;Name=Ce.1.00690-mRNA-1
scf7180000000771	maker	exon	366292	367368	.	+	.	ID=Ce.1.00690-mRNA-1:exon:318;Parent=Ce.1.00690-mRNA-1
scf7180000000771	maker	CDS	366292	367368	.	+	0	ID=Ce.1.00690-mRNA-1:cds;Parent=Ce.1.00690-mRNA-1
scf7180000000771	maker	gene	465460	466818	.	+	.	ID=Ce.1.00700;Name=Ce.1.00700
scf7180000000771	maker	mRNA	465460	466818	.	+	.	ID=Ce.1.00700-mRNA-1;Parent=Ce.1.00700;Name=Ce.1.00700-mRNA-1
scf7180000000771	maker	exon	465460	466818	.	+	.	ID=Ce.1.00700-mRNA-1:exon:319;Parent=Ce.1.00700-mRNA-1
scf7180000000771	maker	CDS	465460	466818	.	+	0	ID=Ce.1.00700-mRNA-1:cds;Parent=Ce.1.00700-mRNA-1
scf7180000000771	maker	gene	996638	997669	.	+	.	ID=Ce.1.00710;Name=Ce.1.00710
scf7180000000771	maker	mRNA	996638	997669	.	+	.	ID=Ce.1.00710-mRNA-1;Parent=Ce.1.00710;Name=Ce.1.00710-mRNA-1
scf7180000000771	maker	exon	996638	997669	.	+	.	ID=Ce.1.00710-mRNA-1:exon:320;Parent=Ce.1.00710-mRNA-1
scf7180000000771	maker	CDS	996638	997669	.	+	0	ID=Ce.1.00710-mRNA-1:cds;Parent=Ce.1.00710-mRNA-1
scf7180000000771	maker	gene	296986	298506	.	+	.	ID=Ce.1.00720;Name=Ce.1.00720
scf7180000000771	maker	mRNA	296986	298506	.	+	.	ID=Ce.1.00720-mRNA-1;Parent=Ce.1.00720;Name=Ce.1.00720-mRNA-1
scf7180000000771	maker	exon	296986	298506	.	+	.	ID=Ce.1.00720-mRNA-1:exon:321;Parent=Ce.1.00720-mRNA-1
scf7180000000771	maker	CDS	296986	298506	.	+	0	ID=Ce.1.00720-mRNA-1:cds;Parent=Ce.1.00720-mRNA-1
scf7180000000771	maker	gene	995510	996088	.	+	.	ID=Ce.1.00730;Name=Ce.1.00730
scf7180000000771	maker	mRNA	995510	996088	.	+	.	ID=Ce.1.00730-mRNA-1;Parent=Ce.1.00730;Name=Ce.1.00730-mRNA-1
scf7180000000771	maker	exon	995510	996088	.	+	.	ID=Ce.1.00730-mRNA-1:exon:322;Parent=Ce.1.00730-mRNA-1
scf7180000000771	maker	CDS	995510	996088	.	+	0	ID=Ce.1.00730-mRNA-1:cds;Parent=Ce.1.00730-mRNA-1
scf7180000000771	maker	gene	991915	992523	.	+	.	ID=Ce.1.00740;Name=Ce.1.00740
scf7180000000771	maker	mRNA	991915	992523	.	+	.	ID=Ce.1.00740-mRNA-1;Parent=Ce.1.00740;Name=Ce.1.00740-mRNA-1
scf7180000000771	maker	exon	991915	992523	.	+	.	ID=Ce.1.00740-mRNA-1:exon:323;Parent=Ce.1.00740-mRNA-1
scf7180000000771	maker	CDS	991915	992523	.	+	0	ID=Ce.1.00740-mRNA-1:cds;Parent=Ce.1.00740-mRNA-1
scf7180000000771	maker	gene	959254	960627	.	+	.	ID=Ce.1.00750;Name=Ce.1.00750
scf7180000000771	maker	mRNA	959254	960627	.	+	.	ID=Ce.1.00750-mRNA-1;Parent=Ce.1.00750;Name=Ce.1.00750-mRNA-1
scf7180000000771	maker	exon	959254	960627	.	+	.	ID=Ce.1.00750-mRNA-1:exon:324;Parent=Ce.1.00750-mRNA-1
scf7180000000771	maker	CDS	959254	960627	.	+	0	ID=Ce.1.00750-mRNA-1:cds;Parent=Ce.1.00750-mRNA-1
scf7180000000771	maker	gene	472320	474479	.	+	.	ID=Ce.1.00760;Name=Ce.1.00760
scf7180000000771	maker	mRNA	472320	474479	.	+	.	ID=Ce.1.00760-mRNA-1;Parent=Ce.1.00760;Name=Ce.1.00760-mRNA-1
scf7180000000771	maker	exon	472320	473714	.	+	.	ID=Ce.1.00760-mRNA-1:exon:325;Parent=Ce.1.00760-mRNA-1
scf7180000000771	maker	exon	473934	474479	.	+	.	ID=Ce.1.00760-mRNA-1:exon:326;Parent=Ce.1.00760-mRNA-1
scf7180000000771	maker	CDS	472320	473714	.	+	0	ID=Ce.1.00760-mRNA-1:cds;Parent=Ce.1.00760-mRNA-1
scf7180000000771	maker	CDS	473934	474479	.	+	0	ID=Ce.1.00760-mRNA-1:cds;Parent=Ce.1.00760-mRNA-1
scf7180000000771	maker	gene	428257	430554	.	+	.	ID=Ce.1.00770;Name=Ce.1.00770
scf7180000000771	maker	mRNA	428257	430554	.	+	.	ID=Ce.1.00770-mRNA-1;Parent=Ce.1.00770;Name=Ce.1.00770-mRNA-1
scf7180000000771	maker	exon	428257	430554	.	+	.	ID=Ce.1.00770-mRNA-1:exon:327;Parent=Ce.1.00770-mRNA-1
scf7180000000771	maker	CDS	428257	430554	.	+	0	ID=Ce.1.00770-mRNA-1:cds;Parent=Ce.1.00770-mRNA-1
scf7180000000771	maker	gene	976321	977274	.	+	.	ID=Ce.1.00780;Name=Ce.1.00780
scf7180000000771	maker	mRNA	976321	977274	.	+	.	ID=Ce.1.00780-mRNA-1;Parent=Ce.1.00780;Name=Ce.1.00780-mRNA-1
scf7180000000771	maker	exon	976321	977274	.	+	.	ID=Ce.1.00780-mRNA-1:exon:328;Parent=Ce.1.00780-mRNA-1
scf7180000000771	maker	CDS	976321	977274	.	+	0	ID=Ce.1.00780-mRNA-1:cds;Parent=Ce.1.00780-mRNA-1
scf7180000000771	maker	gene	1009988	1010473	.	+	.	ID=Ce.1.00790;Name=Ce.1.00790
scf7180000000771	maker	mRNA	1009988	1010473	.	+	.	ID=Ce.1.00790-mRNA-1;Parent=Ce.1.00790;Name=Ce.1.00790-mRNA-1
scf7180000000771	maker	exon	1009988	1010473	.	+	.	ID=Ce.1.00790-mRNA-1:exon:329;Parent=Ce.1.00790-mRNA-1
scf7180000000771	maker	CDS	1009988	1010473	.	+	0	ID=Ce.1.00790-mRNA-1:cds;Parent=Ce.1.00790-mRNA-1
scf7180000000771	maker	gene	1003099	1003737	.	+	.	ID=Ce.1.00800;Name=Ce.1.00800
scf7180000000771	maker	mRNA	1003099	1003737	.	+	.	ID=Ce.1.00800-mRNA-1;Parent=Ce.1.00800;Name=Ce.1.00800-mRNA-1
scf7180000000771	maker	exon	1003099	1003737	.	+	.	ID=Ce.1.00800-mRNA-1:exon:330;Parent=Ce.1.00800-mRNA-1
scf7180000000771	maker	CDS	1003099	1003737	.	+	0	ID=Ce.1.00800-mRNA-1:cds;Parent=Ce.1.00800-mRNA-1
scf7180000000771	maker	gene	910843	912189	.	+	.	ID=Ce.1.00810;Name=Ce.1.00810
scf7180000000771	maker	mRNA	910843	912189	.	+	.	ID=Ce.1.00810-mRNA-1;Parent=Ce.1.00810;Name=Ce.1.00810-mRNA-1
scf7180000000771	maker	exon	910843	912189	.	+	.	ID=Ce.1.00810-mRNA-1:exon:331;Parent=Ce.1.00810-mRNA-1
scf7180000000771	maker	CDS	910843	912189	.	+	0	ID=Ce.1.00810-mRNA-1:cds;Parent=Ce.1.00810-mRNA-1
scf7180000000771	maker	gene	981302	982180	.	+	.	ID=Ce.1.00820;Name=Ce.1.00820
scf7180000000771	maker	mRNA	981302	982180	.	+	.	ID=Ce.1.00820-mRNA-1;Parent=Ce.1.00820;Name=Ce.1.00820-mRNA-1
scf7180000000771	maker	exon	981302	982180	.	+	.	ID=Ce.1.00820-mRNA-1:exon:332;Parent=Ce.1.00820-mRNA-1
scf7180000000771	maker	CDS	981302	982180	.	+	0	ID=Ce.1.00820-mRNA-1:cds;Parent=Ce.1.00820-mRNA-1
scf7180000000771	maker	gene	295336	296271	.	+	.	ID=Ce.1.00830;Name=Ce.1.00830
scf7180000000771	maker	mRNA	295336	296271	.	+	.	ID=Ce.1.00830-mRNA-1;Parent=Ce.1.00830;Name=Ce.1.00830-mRNA-1
scf7180000000771	maker	exon	295336	296271	.	+	.	ID=Ce.1.00830-mRNA-1:exon:333;Parent=Ce.1.00830-mRNA-1
scf7180000000771	maker	CDS	295336	296271	.	+	0	ID=Ce.1.00830-mRNA-1:cds;Parent=Ce.1.00830-mRNA-1
scf7180000000771	maker	gene	330878	331873	.	+	.	ID=Ce.1.00840;Name=Ce.1.00840
scf7180000000771	maker	mRNA	330878	331873	.	+	.	ID=Ce.1.00840-mRNA-1;Parent=Ce.1.00840;Name=Ce.1.00840-mRNA-1
scf7180000000771	maker	exon	330878	331873	.	+	.	ID=Ce.1.00840-mRNA-1:exon:334;Parent=Ce.1.00840-mRNA-1
scf7180000000771	maker	CDS	330878	331873	.	+	0	ID=Ce.1.00840-mRNA-1:cds;Parent=Ce.1.00840-mRNA-1
scf7180000000771	maker	gene	1009155	1009529	.	+	.	ID=Ce.1.00850;Name=Ce.1.00850
scf7180000000771	maker	mRNA	1009155	1009529	.	+	.	ID=Ce.1.00850-mRNA-1;Parent=Ce.1.00850;Name=Ce.1.00850-mRNA-1
scf7180000000771	maker	exon	1009155	1009529	.	+	.	ID=Ce.1.00850-mRNA-1:exon:335;Parent=Ce.1.00850-mRNA-1
scf7180000000771	maker	CDS	1009155	1009529	.	+	0	ID=Ce.1.00850-mRNA-1:cds;Parent=Ce.1.00850-mRNA-1
scf7180000000771	maker	gene	292183	292812	.	+	.	ID=Ce.1.00860;Name=Ce.1.00860
scf7180000000771	maker	mRNA	292183	292812	.	+	.	ID=Ce.1.00860-mRNA-1;Parent=Ce.1.00860;Name=Ce.1.00860-mRNA-1
scf7180000000771	maker	exon	292183	292812	.	+	.	ID=Ce.1.00860-mRNA-1:exon:336;Parent=Ce.1.00860-mRNA-1
scf7180000000771	maker	CDS	292183	292812	.	+	0	ID=Ce.1.00860-mRNA-1:cds;Parent=Ce.1.00860-mRNA-1
scf7180000000771	maker	gene	467864	469339	.	+	.	ID=Ce.1.00870;Name=Ce.1.00870
scf7180000000771	maker	mRNA	467864	469339	.	+	.	ID=Ce.1.00870-mRNA-1;Parent=Ce.1.00870;Name=Ce.1.00870-mRNA-1
scf7180000000771	maker	exon	467864	469339	.	+	.	ID=Ce.1.00870-mRNA-1:exon:337;Parent=Ce.1.00870-mRNA-1
scf7180000000771	maker	CDS	467864	469339	.	+	0	ID=Ce.1.00870-mRNA-1:cds;Parent=Ce.1.00870-mRNA-1
scf7180000000771	maker	gene	411366	412658	.	+	.	ID=Ce.1.00880;Name=Ce.1.00880
scf7180000000771	maker	mRNA	411366	412658	.	+	.	ID=Ce.1.00880-mRNA-1;Parent=Ce.1.00880;Name=Ce.1.00880-mRNA-1
scf7180000000771	maker	exon	411366	412658	.	+	.	ID=Ce.1.00880-mRNA-1:exon:338;Parent=Ce.1.00880-mRNA-1
scf7180000000771	maker	CDS	411366	412658	.	+	0	ID=Ce.1.00880-mRNA-1:cds;Parent=Ce.1.00880-mRNA-1
scf7180000000771	maker	gene	903003	903665	.	+	.	ID=Ce.1.00890;Name=Ce.1.00890
scf7180000000771	maker	mRNA	903003	903665	.	+	.	ID=Ce.1.00890-mRNA-1;Parent=Ce.1.00890;Name=Ce.1.00890-mRNA-1
scf7180000000771	maker	exon	903003	903665	.	+	.	ID=Ce.1.00890-mRNA-1:exon:339;Parent=Ce.1.00890-mRNA-1
scf7180000000771	maker	CDS	903003	903665	.	+	0	ID=Ce.1.00890-mRNA-1:cds;Parent=Ce.1.00890-mRNA-1
scf7180000000771	maker	gene	904477	905139	.	+	.	ID=Ce.1.00900;Name=Ce.1.00900
scf7180000000771	maker	mRNA	904477	905139	.	+	.	ID=Ce.1.00900-mRNA-1;Parent=Ce.1.00900;Name=Ce.1.00900-mRNA-1
scf7180000000771	maker	exon	904477	905139	.	+	.	ID=Ce.1.00900-mRNA-1:exon:340;Parent=Ce.1.00900-mRNA-1
scf7180000000771	maker	CDS	904477	905139	.	+	0	ID=Ce.1.00900-mRNA-1:cds;Parent=Ce.1.00900-mRNA-1
scf7180000000771	maker	gene	972233	975661	.	+	.	ID=Ce.1.00910;Name=Ce.1.00910
scf7180000000771	maker	mRNA	972233	975661	.	+	.	ID=Ce.1.00910-mRNA-1;Parent=Ce.1.00910;Name=Ce.1.00910-mRNA-1
scf7180000000771	maker	exon	972233	975661	.	+	.	ID=Ce.1.00910-mRNA-1:exon:341;Parent=Ce.1.00910-mRNA-1
scf7180000000771	maker	CDS	972233	975661	.	+	0	ID=Ce.1.00910-mRNA-1:cds;Parent=Ce.1.00910-mRNA-1
scf7180000000771	maker	gene	389855	390295	.	+	.	ID=Ce.1.00920;Name=Ce.1.00920
scf7180000000771	maker	mRNA	389855	390295	.	+	.	ID=Ce.1.00920-mRNA-1;Parent=Ce.1.00920;Name=Ce.1.00920-mRNA-1
scf7180000000771	maker	exon	389855	390295	.	+	.	ID=Ce.1.00920-mRNA-1:exon:342;Parent=Ce.1.00920-mRNA-1
scf7180000000771	maker	CDS	389855	390295	.	+	0	ID=Ce.1.00920-mRNA-1:cds;Parent=Ce.1.00920-mRNA-1
scf7180000000771	maker	gene	391492	391932	.	+	.	ID=Ce.1.00930;Name=Ce.1.00930
scf7180000000771	maker	mRNA	391492	391932	.	+	.	ID=Ce.1.00930-mRNA-1;Parent=Ce.1.00930;Name=Ce.1.00930-mRNA-1
scf7180000000771	maker	exon	391492	391932	.	+	.	ID=Ce.1.00930-mRNA-1:exon:343;Parent=Ce.1.00930-mRNA-1
scf7180000000771	maker	CDS	391492	391932	.	+	0	ID=Ce.1.00930-mRNA-1:cds;Parent=Ce.1.00930-mRNA-1
scf7180000000771	maker	gene	393128	393568	.	+	.	ID=Ce.1.00940;Name=Ce.1.00940
scf7180000000771	maker	mRNA	393128	393568	.	+	.	ID=Ce.1.00940-mRNA-1;Parent=Ce.1.00940;Name=Ce.1.00940-mRNA-1
scf7180000000771	maker	exon	393128	393568	.	+	.	ID=Ce.1.00940-mRNA-1:exon:344;Parent=Ce.1.00940-mRNA-1
scf7180000000771	maker	CDS	393128	393568	.	+	0	ID=Ce.1.00940-mRNA-1:cds;Parent=Ce.1.00940-mRNA-1
scf7180000000771	maker	gene	394765	395205	.	+	.	ID=Ce.1.00950;Name=Ce.1.00950
scf7180000000771	maker	mRNA	394765	395205	.	+	.	ID=Ce.1.00950-mRNA-1;Parent=Ce.1.00950;Name=Ce.1.00950-mRNA-1
scf7180000000771	maker	exon	394765	395205	.	+	.	ID=Ce.1.00950-mRNA-1:exon:345;Parent=Ce.1.00950-mRNA-1
scf7180000000771	maker	CDS	394765	395205	.	+	0	ID=Ce.1.00950-mRNA-1:cds;Parent=Ce.1.00950-mRNA-1
scf7180000000771	maker	gene	396402	396842	.	+	.	ID=Ce.1.00960;Name=Ce.1.00960
scf7180000000771	maker	mRNA	396402	396842	.	+	.	ID=Ce.1.00960-mRNA-1;Parent=Ce.1.00960;Name=Ce.1.00960-mRNA-1
scf7180000000771	maker	exon	396402	396842	.	+	.	ID=Ce.1.00960-mRNA-1:exon:346;Parent=Ce.1.00960-mRNA-1
scf7180000000771	maker	CDS	396402	396842	.	+	0	ID=Ce.1.00960-mRNA-1:cds;Parent=Ce.1.00960-mRNA-1
scf7180000000771	maker	gene	530390	530887	.	+	.	ID=Ce.1.00970;Name=Ce.1.00970
scf7180000000771	maker	mRNA	530390	530887	.	+	.	ID=Ce.1.00970-mRNA-1;Parent=Ce.1.00970;Name=Ce.1.00970-mRNA-1
scf7180000000771	maker	exon	530390	530887	.	+	.	ID=Ce.1.00970-mRNA-1:exon:347;Parent=Ce.1.00970-mRNA-1
scf7180000000771	maker	CDS	530390	530887	.	+	0	ID=Ce.1.00970-mRNA-1:cds;Parent=Ce.1.00970-mRNA-1
scf7180000000771	maker	gene	386852	387304	.	+	.	ID=Ce.1.00980;Name=Ce.1.00980
scf7180000000771	maker	mRNA	386852	387304	.	+	.	ID=Ce.1.00980-mRNA-1;Parent=Ce.1.00980;Name=Ce.1.00980-mRNA-1
scf7180000000771	maker	exon	386852	387304	.	+	.	ID=Ce.1.00980-mRNA-1:exon:348;Parent=Ce.1.00980-mRNA-1
scf7180000000771	maker	CDS	386852	387304	.	+	0	ID=Ce.1.00980-mRNA-1:cds;Parent=Ce.1.00980-mRNA-1
scf7180000000771	maker	gene	944169	946396	.	+	.	ID=Ce.1.00990;Name=Ce.1.00990
scf7180000000771	maker	mRNA	944169	946396	.	+	.	ID=Ce.1.00990-mRNA-1;Parent=Ce.1.00990;Name=Ce.1.00990-mRNA-1
scf7180000000771	maker	exon	944169	945233	.	+	.	ID=Ce.1.00990-mRNA-1:exon:349;Parent=Ce.1.00990-mRNA-1
scf7180000000771	maker	exon	945440	946396	.	+	.	ID=Ce.1.00990-mRNA-1:exon:350;Parent=Ce.1.00990-mRNA-1
scf7180000000771	maker	CDS	944169	945233	.	+	0	ID=Ce.1.00990-mRNA-1:cds;Parent=Ce.1.00990-mRNA-1
scf7180000000771	maker	CDS	945440	946396	.	+	0	ID=Ce.1.00990-mRNA-1:cds;Parent=Ce.1.00990-mRNA-1
scf7180000000771	maker	gene	451191	457112	.	+	.	ID=Ce.1.01000;Name=Ce.1.01000
scf7180000000771	maker	mRNA	451191	457112	.	+	.	ID=Ce.1.01000-mRNA-1;Parent=Ce.1.01000;Name=Ce.1.01000-mRNA-1
scf7180000000771	maker	exon	451191	457112	.	+	.	ID=Ce.1.01000-mRNA-1:exon:351;Parent=Ce.1.01000-mRNA-1
scf7180000000771	maker	CDS	451191	457112	.	+	0	ID=Ce.1.01000-mRNA-1:cds;Parent=Ce.1.01000-mRNA-1
scf7180000000771	maker	gene	388221	388660	.	+	.	ID=Ce.1.01010;Name=Ce.1.01010
scf7180000000771	maker	mRNA	388221	388660	.	+	.	ID=Ce.1.01010-mRNA-1;Parent=Ce.1.01010;Name=Ce.1.01010-mRNA-1
scf7180000000771	maker	exon	388221	388310	.	+	.	ID=Ce.1.01010-mRNA-1:exon:352;Parent=Ce.1.01010-mRNA-1
scf7180000000771	maker	exon	388334	388660	.	+	.	ID=Ce.1.01010-mRNA-1:exon:353;Parent=Ce.1.01010-mRNA-1
scf7180000000771	maker	CDS	388221	388310	.	+	0	ID=Ce.1.01010-mRNA-1:cds;Parent=Ce.1.01010-mRNA-1
scf7180000000771	maker	CDS	388334	388660	.	+	0	ID=Ce.1.01010-mRNA-1:cds;Parent=Ce.1.01010-mRNA-1
scf7180000000771	maker	gene	528214	529815	.	+	.	ID=Ce.1.01020;Name=Ce.1.01020
scf7180000000771	maker	mRNA	528214	529815	.	+	.	ID=Ce.1.01020-mRNA-1;Parent=Ce.1.01020;Name=Ce.1.01020-mRNA-1
scf7180000000771	maker	exon	528214	529815	.	+	.	ID=Ce.1.01020-mRNA-1:exon:354;Parent=Ce.1.01020-mRNA-1
scf7180000000771	maker	CDS	528214	529815	.	+	0	ID=Ce.1.01020-mRNA-1:cds;Parent=Ce.1.01020-mRNA-1
scf7180000000771	maker	gene	417411	418829	.	+	.	ID=Ce.1.01030;Name=Ce.1.01030
scf7180000000771	maker	mRNA	417411	418829	.	+	.	ID=Ce.1.01030-mRNA-1;Parent=Ce.1.01030;Name=Ce.1.01030-mRNA-1
scf7180000000771	maker	exon	417411	418829	.	+	.	ID=Ce.1.01030-mRNA-1:exon:355;Parent=Ce.1.01030-mRNA-1
scf7180000000771	maker	CDS	417411	418829	.	+	0	ID=Ce.1.01030-mRNA-1:cds;Parent=Ce.1.01030-mRNA-1
scf7180000000771	maker	gene	884299	885633	.	+	.	ID=Ce.1.01040;Name=Ce.1.01040
scf7180000000771	maker	mRNA	884299	885633	.	+	.	ID=Ce.1.01040-mRNA-1;Parent=Ce.1.01040;Name=Ce.1.01040-mRNA-1
scf7180000000771	maker	exon	884299	885633	.	+	.	ID=Ce.1.01040-mRNA-1:exon:356;Parent=Ce.1.01040-mRNA-1
scf7180000000771	maker	CDS	884299	885633	.	+	0	ID=Ce.1.01040-mRNA-1:cds;Parent=Ce.1.01040-mRNA-1
scf7180000000771	maker	gene	490348	492227	.	+	.	ID=Ce.1.01050;Name=Ce.1.01050
scf7180000000771	maker	mRNA	490348	492227	.	+	.	ID=Ce.1.01050-mRNA-1;Parent=Ce.1.01050;Name=Ce.1.01050-mRNA-1
scf7180000000771	maker	exon	490348	490989	.	+	.	ID=Ce.1.01050-mRNA-1:exon:357;Parent=Ce.1.01050-mRNA-1
scf7180000000771	maker	exon	491016	492227	.	+	.	ID=Ce.1.01050-mRNA-1:exon:358;Parent=Ce.1.01050-mRNA-1
scf7180000000771	maker	CDS	490348	490989	.	+	0	ID=Ce.1.01050-mRNA-1:cds;Parent=Ce.1.01050-mRNA-1
scf7180000000771	maker	CDS	491016	492227	.	+	0	ID=Ce.1.01050-mRNA-1:cds;Parent=Ce.1.01050-mRNA-1
scf7180000000771	maker	gene	154397	164977	.	+	.	ID=Ce.1.01060;Name=Ce.1.01060
scf7180000000771	maker	mRNA	154397	164977	.	+	.	ID=Ce.1.01060-mRNA-1;Parent=Ce.1.01060;Name=Ce.1.01060-mRNA-1
scf7180000000771	maker	exon	154397	154422	.	+	.	ID=Ce.1.01060-mRNA-1:exon:359;Parent=Ce.1.01060-mRNA-1
scf7180000000771	maker	exon	155551	155851	.	+	.	ID=Ce.1.01060-mRNA-1:exon:360;Parent=Ce.1.01060-mRNA-1
scf7180000000771	maker	exon	157407	157505	.	+	.	ID=Ce.1.01060-mRNA-1:exon:361;Parent=Ce.1.01060-mRNA-1
scf7180000000771	maker	exon	157724	157898	.	+	.	ID=Ce.1.01060-mRNA-1:exon:362;Parent=Ce.1.01060-mRNA-1
scf7180000000771	maker	exon	160041	160267	.	+	.	ID=Ce.1.01060-mRNA-1:exon:363;Parent=Ce.1.01060-mRNA-1
scf7180000000771	maker	exon	163850	164284	.	+	.	ID=Ce.1.01060-mRNA-1:exon:364;Parent=Ce.1.01060-mRNA-1
scf7180000000771	maker	exon	164804	164977	.	+	.	ID=Ce.1.01060-mRNA-1:exon:365;Parent=Ce.1.01060-mRNA-1
scf7180000000771	maker	CDS	154397	154422	.	+	0	ID=Ce.1.01060-mRNA-1:cds;Parent=Ce.1.01060-mRNA-1
scf7180000000771	maker	CDS	155551	155851	.	+	1	ID=Ce.1.01060-mRNA-1:cds;Parent=Ce.1.01060-mRNA-1
scf7180000000771	maker	CDS	157407	157505	.	+	0	ID=Ce.1.01060-mRNA-1:cds;Parent=Ce.1.01060-mRNA-1
scf7180000000771	maker	CDS	157724	157898	.	+	0	ID=Ce.1.01060-mRNA-1:cds;Parent=Ce.1.01060-mRNA-1
scf7180000000771	maker	CDS	160041	160267	.	+	2	ID=Ce.1.01060-mRNA-1:cds;Parent=Ce.1.01060-mRNA-1
scf7180000000771	maker	CDS	163850	164284	.	+	0	ID=Ce.1.01060-mRNA-1:cds;Parent=Ce.1.01060-mRNA-1
scf7180000000771	maker	CDS	164804	164977	.	+	0	ID=Ce.1.01060-mRNA-1:cds;Parent=Ce.1.01060-mRNA-1
scf7180000000771	maker	gene	482851	486423	.	+	.	ID=Ce.1.01070;Name=Ce.1.01070
scf7180000000771	maker	mRNA	482851	486423	.	+	.	ID=Ce.1.01070-mRNA-1;Parent=Ce.1.01070;Name=Ce.1.01070-mRNA-1
scf7180000000771	maker	exon	482851	486423	.	+	.	ID=Ce.1.01070-mRNA-1:exon:366;Parent=Ce.1.01070-mRNA-1
scf7180000000771	maker	CDS	482851	486423	.	+	0	ID=Ce.1.01070-mRNA-1:cds;Parent=Ce.1.01070-mRNA-1
scf7180000000771	maker	gene	500587	505206	.	+	.	ID=Ce.1.01080;Name=Ce.1.01080
scf7180000000771	maker	mRNA	500587	505206	.	+	.	ID=Ce.1.01080-mRNA-1;Parent=Ce.1.01080;Name=Ce.1.01080-mRNA-1
scf7180000000771	maker	exon	500587	503010	.	+	.	ID=Ce.1.01080-mRNA-1:exon:367;Parent=Ce.1.01080-mRNA-1
scf7180000000771	maker	exon	504022	505206	.	+	.	ID=Ce.1.01080-mRNA-1:exon:368;Parent=Ce.1.01080-mRNA-1
scf7180000000771	maker	CDS	500587	503010	.	+	0	ID=Ce.1.01080-mRNA-1:cds;Parent=Ce.1.01080-mRNA-1
scf7180000000771	maker	CDS	504022	505206	.	+	0	ID=Ce.1.01080-mRNA-1:cds;Parent=Ce.1.01080-mRNA-1
scf7180000000771	maker	gene	419597	427087	.	+	.	ID=Ce.1.01090;Name=Ce.1.01090
scf7180000000771	maker	mRNA	419597	427087	.	+	.	ID=Ce.1.01090-mRNA-1;Parent=Ce.1.01090;Name=Ce.1.01090-mRNA-1
scf7180000000771	maker	exon	419597	427087	.	+	.	ID=Ce.1.01090-mRNA-1:exon:369;Parent=Ce.1.01090-mRNA-1
scf7180000000771	maker	CDS	419597	427087	.	+	0	ID=Ce.1.01090-mRNA-1:cds;Parent=Ce.1.01090-mRNA-1
scf7180000000771	maker	gene	906003	909626	.	+	.	ID=Ce.1.01100;Name=Ce.1.01100
scf7180000000771	maker	mRNA	906003	909626	.	+	.	ID=Ce.1.01100-mRNA-1;Parent=Ce.1.01100;Name=Ce.1.01100-mRNA-1
scf7180000000771	maker	exon	906003	909626	.	+	.	ID=Ce.1.01100-mRNA-1:exon:370;Parent=Ce.1.01100-mRNA-1
scf7180000000771	maker	CDS	906003	909626	.	+	0	ID=Ce.1.01100-mRNA-1:cds;Parent=Ce.1.01100-mRNA-1
scf7180000000771	maker	gene	520626	524552	.	+	.	ID=Ce.1.01110;Name=Ce.1.01110
scf7180000000771	maker	mRNA	520626	524552	.	+	.	ID=Ce.1.01110-mRNA-1;Parent=Ce.1.01110;Name=Ce.1.01110-mRNA-1
scf7180000000771	maker	exon	520626	524552	.	+	.	ID=Ce.1.01110-mRNA-1:exon:371;Parent=Ce.1.01110-mRNA-1
scf7180000000771	maker	CDS	520626	524552	.	+	0	ID=Ce.1.01110-mRNA-1:cds;Parent=Ce.1.01110-mRNA-1
scf7180000000771	maker	gene	282797	283339	.	-	.	ID=Ce.1.01120;Name=Ce.1.01120
scf7180000000771	maker	mRNA	282797	283339	.	-	.	ID=Ce.1.01120-mRNA-1;Parent=Ce.1.01120;Name=Ce.1.01120-mRNA-1
scf7180000000771	maker	exon	282797	283339	.	-	.	ID=Ce.1.01120-mRNA-1:exon:372;Parent=Ce.1.01120-mRNA-1
scf7180000000771	maker	CDS	282797	283339	.	-	0	ID=Ce.1.01120-mRNA-1:cds;Parent=Ce.1.01120-mRNA-1
scf7180000000771	maker	gene	99032	99556	.	-	.	ID=Ce.1.01130;Name=Ce.1.01130
scf7180000000771	maker	mRNA	99032	99556	.	-	.	ID=Ce.1.01130-mRNA-1;Parent=Ce.1.01130;Name=Ce.1.01130-mRNA-1
scf7180000000771	maker	exon	99032	99556	.	-	.	ID=Ce.1.01130-mRNA-1:exon:373;Parent=Ce.1.01130-mRNA-1
scf7180000000771	maker	CDS	99032	99556	.	-	0	ID=Ce.1.01130-mRNA-1:cds;Parent=Ce.1.01130-mRNA-1
scf7180000000771	maker	gene	826838	828907	.	-	.	ID=Ce.1.01140;Name=Ce.1.01140
scf7180000000771	maker	mRNA	826838	828907	.	-	.	ID=Ce.1.01140-mRNA-1;Parent=Ce.1.01140;Name=Ce.1.01140-mRNA-1
scf7180000000771	maker	exon	826838	828907	.	-	.	ID=Ce.1.01140-mRNA-1:exon:374;Parent=Ce.1.01140-mRNA-1
scf7180000000771	maker	CDS	826838	828907	.	-	0	ID=Ce.1.01140-mRNA-1:cds;Parent=Ce.1.01140-mRNA-1
scf7180000000771	maker	gene	153596	154015	.	-	.	ID=Ce.1.01150;Name=Ce.1.01150
scf7180000000771	maker	mRNA	153596	154015	.	-	.	ID=Ce.1.01150-mRNA-1;Parent=Ce.1.01150;Name=Ce.1.01150-mRNA-1
scf7180000000771	maker	exon	153596	154015	.	-	.	ID=Ce.1.01150-mRNA-1:exon:375;Parent=Ce.1.01150-mRNA-1
scf7180000000771	maker	CDS	153596	154015	.	-	0	ID=Ce.1.01150-mRNA-1:cds;Parent=Ce.1.01150-mRNA-1
scf7180000000771	maker	gene	776522	781483	.	-	.	ID=Ce.1.01160;Name=Ce.1.01160
scf7180000000771	maker	mRNA	776522	781483	.	-	.	ID=Ce.1.01160-mRNA-1;Parent=Ce.1.01160;Name=Ce.1.01160-mRNA-1
scf7180000000771	maker	exon	776522	781483	.	-	.	ID=Ce.1.01160-mRNA-1:exon:376;Parent=Ce.1.01160-mRNA-1
scf7180000000771	maker	CDS	776522	781483	.	-	0	ID=Ce.1.01160-mRNA-1:cds;Parent=Ce.1.01160-mRNA-1
scf7180000000771	maker	gene	753110	755784	.	-	.	ID=Ce.1.01170;Name=Ce.1.01170
scf7180000000771	maker	mRNA	753110	755784	.	-	.	ID=Ce.1.01170-mRNA-1;Parent=Ce.1.01170;Name=Ce.1.01170-mRNA-1
scf7180000000771	maker	exon	753751	755784	.	-	.	ID=Ce.1.01170-mRNA-1:exon:378;Parent=Ce.1.01170-mRNA-1
scf7180000000771	maker	exon	753110	753706	.	-	.	ID=Ce.1.01170-mRNA-1:exon:377;Parent=Ce.1.01170-mRNA-1
scf7180000000771	maker	CDS	753751	755784	.	-	0	ID=Ce.1.01170-mRNA-1:cds;Parent=Ce.1.01170-mRNA-1
scf7180000000771	maker	CDS	753110	753706	.	-	0	ID=Ce.1.01170-mRNA-1:cds;Parent=Ce.1.01170-mRNA-1
scf7180000000771	maker	gene	119128	120825	.	-	.	ID=Ce.1.01180;Name=Ce.1.01180
scf7180000000771	maker	mRNA	119128	120825	.	-	.	ID=Ce.1.01180-mRNA-1;Parent=Ce.1.01180;Name=Ce.1.01180-mRNA-1
scf7180000000771	maker	exon	119128	120825	.	-	.	ID=Ce.1.01180-mRNA-1:exon:379;Parent=Ce.1.01180-mRNA-1
scf7180000000771	maker	CDS	119128	120825	.	-	0	ID=Ce.1.01180-mRNA-1:cds;Parent=Ce.1.01180-mRNA-1
scf7180000000771	maker	gene	691794	693215	.	-	.	ID=Ce.1.01190;Name=Ce.1.01190
scf7180000000771	maker	mRNA	691794	693215	.	-	.	ID=Ce.1.01190-mRNA-1;Parent=Ce.1.01190;Name=Ce.1.01190-mRNA-1
scf7180000000771	maker	exon	691794	693215	.	-	.	ID=Ce.1.01190-mRNA-1:exon:380;Parent=Ce.1.01190-mRNA-1
scf7180000000771	maker	CDS	691794	693215	.	-	0	ID=Ce.1.01190-mRNA-1:cds;Parent=Ce.1.01190-mRNA-1
scf7180000000771	maker	gene	585504	587462	.	-	.	ID=Ce.1.01200;Name=Ce.1.01200
scf7180000000771	maker	mRNA	585504	587462	.	-	.	ID=Ce.1.01200-mRNA-1;Parent=Ce.1.01200;Name=Ce.1.01200-mRNA-1
scf7180000000771	maker	exon	585504	587462	.	-	.	ID=Ce.1.01200-mRNA-1:exon:381;Parent=Ce.1.01200-mRNA-1
scf7180000000771	maker	CDS	585504	587462	.	-	0	ID=Ce.1.01200-mRNA-1:cds;Parent=Ce.1.01200-mRNA-1
scf7180000000771	maker	gene	621444	622604	.	-	.	ID=Ce.1.01210;Name=Ce.1.01210
scf7180000000771	maker	mRNA	621444	622604	.	-	.	ID=Ce.1.01210-mRNA-1;Parent=Ce.1.01210;Name=Ce.1.01210-mRNA-1
scf7180000000771	maker	exon	621444	622604	.	-	.	ID=Ce.1.01210-mRNA-1:exon:382;Parent=Ce.1.01210-mRNA-1
scf7180000000771	maker	CDS	621444	622604	.	-	0	ID=Ce.1.01210-mRNA-1:cds;Parent=Ce.1.01210-mRNA-1
scf7180000000771	maker	gene	837281	839863	.	-	.	ID=Ce.1.01220;Name=Ce.1.01220
scf7180000000771	maker	mRNA	837281	839863	.	-	.	ID=Ce.1.01220-mRNA-1;Parent=Ce.1.01220;Name=Ce.1.01220-mRNA-1
scf7180000000771	maker	exon	837281	839863	.	-	.	ID=Ce.1.01220-mRNA-1:exon:383;Parent=Ce.1.01220-mRNA-1
scf7180000000771	maker	CDS	837281	839863	.	-	0	ID=Ce.1.01220-mRNA-1:cds;Parent=Ce.1.01220-mRNA-1
scf7180000000771	maker	gene	23988	25598	.	-	.	ID=Ce.1.01230;Name=Ce.1.01230
scf7180000000771	maker	mRNA	23988	25598	.	-	.	ID=Ce.1.01230-mRNA-1;Parent=Ce.1.01230;Name=Ce.1.01230-mRNA-1
scf7180000000771	maker	exon	23988	25598	.	-	.	ID=Ce.1.01230-mRNA-1:exon:384;Parent=Ce.1.01230-mRNA-1
scf7180000000771	maker	CDS	23988	25598	.	-	0	ID=Ce.1.01230-mRNA-1:cds;Parent=Ce.1.01230-mRNA-1
scf7180000000771	maker	gene	786933	792332	.	-	.	ID=Ce.1.01240;Name=Ce.1.01240
scf7180000000771	maker	mRNA	786933	792332	.	-	.	ID=Ce.1.01240-mRNA-1;Parent=Ce.1.01240;Name=Ce.1.01240-mRNA-1
scf7180000000771	maker	exon	786933	792332	.	-	.	ID=Ce.1.01240-mRNA-1:exon:385;Parent=Ce.1.01240-mRNA-1
scf7180000000771	maker	CDS	786933	792332	.	-	0	ID=Ce.1.01240-mRNA-1:cds;Parent=Ce.1.01240-mRNA-1
scf7180000000771	maker	gene	263871	265046	.	-	.	ID=Ce.1.01250;Name=Ce.1.01250
scf7180000000771	maker	mRNA	263871	265046	.	-	.	ID=Ce.1.01250-mRNA-1;Parent=Ce.1.01250;Name=Ce.1.01250-mRNA-1
scf7180000000771	maker	exon	263871	265046	.	-	.	ID=Ce.1.01250-mRNA-1:exon:386;Parent=Ce.1.01250-mRNA-1
scf7180000000771	maker	CDS	263871	265046	.	-	0	ID=Ce.1.01250-mRNA-1:cds;Parent=Ce.1.01250-mRNA-1
scf7180000000771	maker	gene	870296	870850	.	-	.	ID=Ce.1.01260;Name=Ce.1.01260
scf7180000000771	maker	mRNA	870296	870850	.	-	.	ID=Ce.1.01260-mRNA-1;Parent=Ce.1.01260;Name=Ce.1.01260-mRNA-1
scf7180000000771	maker	exon	870296	870850	.	-	.	ID=Ce.1.01260-mRNA-1:exon:387;Parent=Ce.1.01260-mRNA-1
scf7180000000771	maker	CDS	870296	870850	.	-	0	ID=Ce.1.01260-mRNA-1:cds;Parent=Ce.1.01260-mRNA-1
scf7180000000771	maker	gene	94219	98448	.	-	.	ID=Ce.1.01270;Name=Ce.1.01270
scf7180000000771	maker	mRNA	94219	98448	.	-	.	ID=Ce.1.01270-mRNA-1;Parent=Ce.1.01270;Name=Ce.1.01270-mRNA-1
scf7180000000771	maker	exon	94219	98448	.	-	.	ID=Ce.1.01270-mRNA-1:exon:388;Parent=Ce.1.01270-mRNA-1
scf7180000000771	maker	CDS	94219	98448	.	-	0	ID=Ce.1.01270-mRNA-1:cds;Parent=Ce.1.01270-mRNA-1
scf7180000000771	maker	gene	7971	11108	.	-	.	ID=Ce.1.01280;Name=Ce.1.01280
scf7180000000771	maker	mRNA	7971	11108	.	-	.	ID=Ce.1.01280-mRNA-1;Parent=Ce.1.01280;Name=Ce.1.01280-mRNA-1
scf7180000000771	maker	exon	7971	11108	.	-	.	ID=Ce.1.01280-mRNA-1:exon:389;Parent=Ce.1.01280-mRNA-1
scf7180000000771	maker	CDS	7971	11108	.	-	0	ID=Ce.1.01280-mRNA-1:cds;Parent=Ce.1.01280-mRNA-1
scf7180000000771	maker	gene	259751	260776	.	-	.	ID=Ce.1.01290;Name=Ce.1.01290
scf7180000000771	maker	mRNA	259751	260776	.	-	.	ID=Ce.1.01290-mRNA-1;Parent=Ce.1.01290;Name=Ce.1.01290-mRNA-1
scf7180000000771	maker	exon	259751	260776	.	-	.	ID=Ce.1.01290-mRNA-1:exon:390;Parent=Ce.1.01290-mRNA-1
scf7180000000771	maker	CDS	259751	260776	.	-	0	ID=Ce.1.01290-mRNA-1:cds;Parent=Ce.1.01290-mRNA-1
scf7180000000771	maker	gene	233936	235900	.	-	.	ID=Ce.1.01300;Name=Ce.1.01300
scf7180000000771	maker	mRNA	233936	235900	.	-	.	ID=Ce.1.01300-mRNA-1;Parent=Ce.1.01300;Name=Ce.1.01300-mRNA-1
scf7180000000771	maker	exon	233936	235900	.	-	.	ID=Ce.1.01300-mRNA-1:exon:391;Parent=Ce.1.01300-mRNA-1
scf7180000000771	maker	CDS	233936	235900	.	-	0	ID=Ce.1.01300-mRNA-1:cds;Parent=Ce.1.01300-mRNA-1
scf7180000000771	maker	gene	137358	138314	.	-	.	ID=Ce.1.01310;Name=Ce.1.01310
scf7180000000771	maker	mRNA	137358	138314	.	-	.	ID=Ce.1.01310-mRNA-1;Parent=Ce.1.01310;Name=Ce.1.01310-mRNA-1
scf7180000000771	maker	exon	137358	138314	.	-	.	ID=Ce.1.01310-mRNA-1:exon:392;Parent=Ce.1.01310-mRNA-1
scf7180000000771	maker	CDS	137358	138314	.	-	0	ID=Ce.1.01310-mRNA-1:cds;Parent=Ce.1.01310-mRNA-1
scf7180000000771	maker	gene	91770	93056	.	-	.	ID=Ce.1.01320;Name=Ce.1.01320
scf7180000000771	maker	mRNA	91770	93056	.	-	.	ID=Ce.1.01320-mRNA-1;Parent=Ce.1.01320;Name=Ce.1.01320-mRNA-1
scf7180000000771	maker	exon	91770	93056	.	-	.	ID=Ce.1.01320-mRNA-1:exon:393;Parent=Ce.1.01320-mRNA-1
scf7180000000771	maker	CDS	91770	93056	.	-	0	ID=Ce.1.01320-mRNA-1:cds;Parent=Ce.1.01320-mRNA-1
scf7180000000771	maker	gene	251002	252954	.	-	.	ID=Ce.1.01330;Name=Ce.1.01330
scf7180000000771	maker	mRNA	251002	252954	.	-	.	ID=Ce.1.01330-mRNA-1;Parent=Ce.1.01330;Name=Ce.1.01330-mRNA-1
scf7180000000771	maker	exon	251002	252954	.	-	.	ID=Ce.1.01330-mRNA-1:exon:394;Parent=Ce.1.01330-mRNA-1
scf7180000000771	maker	CDS	251002	252954	.	-	0	ID=Ce.1.01330-mRNA-1:cds;Parent=Ce.1.01330-mRNA-1
scf7180000000771	maker	gene	168701	170317	.	-	.	ID=Ce.1.01340;Name=Ce.1.01340
scf7180000000771	maker	mRNA	168701	170317	.	-	.	ID=Ce.1.01340-mRNA-1;Parent=Ce.1.01340;Name=Ce.1.01340-mRNA-1
scf7180000000771	maker	exon	168701	170317	.	-	.	ID=Ce.1.01340-mRNA-1:exon:395;Parent=Ce.1.01340-mRNA-1
scf7180000000771	maker	CDS	168701	170317	.	-	0	ID=Ce.1.01340-mRNA-1:cds;Parent=Ce.1.01340-mRNA-1
scf7180000000771	maker	gene	556358	560317	.	-	.	ID=Ce.1.01350;Name=Ce.1.01350
scf7180000000771	maker	mRNA	556358	560317	.	-	.	ID=Ce.1.01350-mRNA-1;Parent=Ce.1.01350;Name=Ce.1.01350-mRNA-1
scf7180000000771	maker	exon	556358	560317	.	-	.	ID=Ce.1.01350-mRNA-1:exon:396;Parent=Ce.1.01350-mRNA-1
scf7180000000771	maker	CDS	556358	560317	.	-	0	ID=Ce.1.01350-mRNA-1:cds;Parent=Ce.1.01350-mRNA-1
scf7180000000771	maker	gene	178719	181499	.	-	.	ID=Ce.1.01360;Name=Ce.1.01360
scf7180000000771	maker	mRNA	178719	181499	.	-	.	ID=Ce.1.01360-mRNA-1;Parent=Ce.1.01360;Name=Ce.1.01360-mRNA-1
scf7180000000771	maker	exon	178719	181499	.	-	.	ID=Ce.1.01360-mRNA-1:exon:397;Parent=Ce.1.01360-mRNA-1
scf7180000000771	maker	CDS	178719	181499	.	-	0	ID=Ce.1.01360-mRNA-1:cds;Parent=Ce.1.01360-mRNA-1
scf7180000000771	maker	gene	531769	539829	.	-	.	ID=Ce.1.01370;Name=Ce.1.01370
scf7180000000771	maker	mRNA	531769	539829	.	-	.	ID=Ce.1.01370-mRNA-1;Parent=Ce.1.01370;Name=Ce.1.01370-mRNA-1
scf7180000000771	maker	exon	531769	539829	.	-	.	ID=Ce.1.01370-mRNA-1:exon:398;Parent=Ce.1.01370-mRNA-1
scf7180000000771	maker	CDS	531769	539829	.	-	0	ID=Ce.1.01370-mRNA-1:cds;Parent=Ce.1.01370-mRNA-1
scf7180000000771	maker	gene	678674	679798	.	-	.	ID=Ce.1.01380;Name=Ce.1.01380
scf7180000000771	maker	mRNA	678674	679798	.	-	.	ID=Ce.1.01380-mRNA-1;Parent=Ce.1.01380;Name=Ce.1.01380-mRNA-1
scf7180000000771	maker	exon	678674	679798	.	-	.	ID=Ce.1.01380-mRNA-1:exon:399;Parent=Ce.1.01380-mRNA-1
scf7180000000771	maker	CDS	678674	679798	.	-	0	ID=Ce.1.01380-mRNA-1:cds;Parent=Ce.1.01380-mRNA-1
scf7180000000771	maker	gene	693980	695509	.	-	.	ID=Ce.1.01390;Name=Ce.1.01390
scf7180000000771	maker	mRNA	693980	695509	.	-	.	ID=Ce.1.01390-mRNA-1;Parent=Ce.1.01390;Name=Ce.1.01390-mRNA-1
scf7180000000771	maker	exon	693980	695509	.	-	.	ID=Ce.1.01390-mRNA-1:exon:400;Parent=Ce.1.01390-mRNA-1
scf7180000000771	maker	CDS	693980	695509	.	-	0	ID=Ce.1.01390-mRNA-1:cds;Parent=Ce.1.01390-mRNA-1
scf7180000000771	maker	gene	866510	867628	.	-	.	ID=Ce.1.01400;Name=Ce.1.01400
scf7180000000771	maker	mRNA	866510	867628	.	-	.	ID=Ce.1.01400-mRNA-1;Parent=Ce.1.01400;Name=Ce.1.01400-mRNA-1
scf7180000000771	maker	exon	866510	867628	.	-	.	ID=Ce.1.01400-mRNA-1:exon:401;Parent=Ce.1.01400-mRNA-1
scf7180000000771	maker	CDS	866510	867628	.	-	0	ID=Ce.1.01400-mRNA-1:cds;Parent=Ce.1.01400-mRNA-1
scf7180000000771	maker	gene	229109	229789	.	-	.	ID=Ce.1.01410;Name=Ce.1.01410
scf7180000000771	maker	mRNA	229109	229789	.	-	.	ID=Ce.1.01410-mRNA-1;Parent=Ce.1.01410;Name=Ce.1.01410-mRNA-1
scf7180000000771	maker	exon	229109	229789	.	-	.	ID=Ce.1.01410-mRNA-1:exon:402;Parent=Ce.1.01410-mRNA-1
scf7180000000771	maker	CDS	229109	229789	.	-	0	ID=Ce.1.01410-mRNA-1:cds;Parent=Ce.1.01410-mRNA-1
scf7180000000771	maker	gene	107887	110982	.	-	.	ID=Ce.1.01420;Name=Ce.1.01420
scf7180000000771	maker	mRNA	107887	110982	.	-	.	ID=Ce.1.01420-mRNA-1;Parent=Ce.1.01420;Name=Ce.1.01420-mRNA-1
scf7180000000771	maker	exon	107887	110982	.	-	.	ID=Ce.1.01420-mRNA-1:exon:403;Parent=Ce.1.01420-mRNA-1
scf7180000000771	maker	CDS	107887	110982	.	-	0	ID=Ce.1.01420-mRNA-1:cds;Parent=Ce.1.01420-mRNA-1
scf7180000000771	maker	gene	39548	42181	.	-	.	ID=Ce.1.01430;Name=Ce.1.01430
scf7180000000771	maker	mRNA	39548	42181	.	-	.	ID=Ce.1.01430-mRNA-1;Parent=Ce.1.01430;Name=Ce.1.01430-mRNA-1
scf7180000000771	maker	exon	39548	42181	.	-	.	ID=Ce.1.01430-mRNA-1:exon:404;Parent=Ce.1.01430-mRNA-1
scf7180000000771	maker	CDS	39548	42181	.	-	0	ID=Ce.1.01430-mRNA-1:cds;Parent=Ce.1.01430-mRNA-1
scf7180000000771	maker	gene	12078	13484	.	-	.	ID=Ce.1.01440;Name=Ce.1.01440
scf7180000000771	maker	mRNA	12078	13484	.	-	.	ID=Ce.1.01440-mRNA-1;Parent=Ce.1.01440;Name=Ce.1.01440-mRNA-1
scf7180000000771	maker	exon	12078	13484	.	-	.	ID=Ce.1.01440-mRNA-1:exon:405;Parent=Ce.1.01440-mRNA-1
scf7180000000771	maker	CDS	12078	13484	.	-	0	ID=Ce.1.01440-mRNA-1:cds;Parent=Ce.1.01440-mRNA-1
scf7180000000771	maker	gene	662903	666346	.	-	.	ID=Ce.1.01450;Name=Ce.1.01450
scf7180000000771	maker	mRNA	662903	666346	.	-	.	ID=Ce.1.01450-mRNA-1;Parent=Ce.1.01450;Name=Ce.1.01450-mRNA-1
scf7180000000771	maker	exon	662903	666346	.	-	.	ID=Ce.1.01450-mRNA-1:exon:406;Parent=Ce.1.01450-mRNA-1
scf7180000000771	maker	CDS	662903	666346	.	-	0	ID=Ce.1.01450-mRNA-1:cds;Parent=Ce.1.01450-mRNA-1
scf7180000000771	maker	gene	195292	200901	.	-	.	ID=Ce.1.01460;Name=Ce.1.01460
scf7180000000771	maker	mRNA	195292	200901	.	-	.	ID=Ce.1.01460-mRNA-1;Parent=Ce.1.01460;Name=Ce.1.01460-mRNA-1
scf7180000000771	maker	exon	195292	200901	.	-	.	ID=Ce.1.01460-mRNA-1:exon:407;Parent=Ce.1.01460-mRNA-1
scf7180000000771	maker	CDS	195292	200901	.	-	0	ID=Ce.1.01460-mRNA-1:cds;Parent=Ce.1.01460-mRNA-1
scf7180000000771	maker	gene	748861	751362	.	-	.	ID=Ce.1.01470;Name=Ce.1.01470
scf7180000000771	maker	mRNA	748861	751362	.	-	.	ID=Ce.1.01470-mRNA-1;Parent=Ce.1.01470;Name=Ce.1.01470-mRNA-1
scf7180000000771	maker	exon	748861	751362	.	-	.	ID=Ce.1.01470-mRNA-1:exon:408;Parent=Ce.1.01470-mRNA-1
scf7180000000771	maker	CDS	748861	751362	.	-	0	ID=Ce.1.01470-mRNA-1:cds;Parent=Ce.1.01470-mRNA-1
scf7180000000771	maker	gene	261640	263109	.	-	.	ID=Ce.1.01480;Name=Ce.1.01480
scf7180000000771	maker	mRNA	261640	263109	.	-	.	ID=Ce.1.01480-mRNA-1;Parent=Ce.1.01480;Name=Ce.1.01480-mRNA-1
scf7180000000771	maker	exon	261640	263109	.	-	.	ID=Ce.1.01480-mRNA-1:exon:409;Parent=Ce.1.01480-mRNA-1
scf7180000000771	maker	CDS	261640	263109	.	-	0	ID=Ce.1.01480-mRNA-1:cds;Parent=Ce.1.01480-mRNA-1
scf7180000000771	maker	gene	266628	267551	.	-	.	ID=Ce.1.01490;Name=Ce.1.01490
scf7180000000771	maker	mRNA	266628	267551	.	-	.	ID=Ce.1.01490-mRNA-1;Parent=Ce.1.01490;Name=Ce.1.01490-mRNA-1
scf7180000000771	maker	exon	266628	267551	.	-	.	ID=Ce.1.01490-mRNA-1:exon:410;Parent=Ce.1.01490-mRNA-1
scf7180000000771	maker	CDS	266628	267551	.	-	0	ID=Ce.1.01490-mRNA-1:cds;Parent=Ce.1.01490-mRNA-1
scf7180000000771	maker	gene	849764	850726	.	-	.	ID=Ce.1.01500;Name=Ce.1.01500
scf7180000000771	maker	mRNA	849764	850726	.	-	.	ID=Ce.1.01500-mRNA-1;Parent=Ce.1.01500;Name=Ce.1.01500-mRNA-1
scf7180000000771	maker	exon	849764	850030	.	-	.	ID=Ce.1.01500-mRNA-1:exon:414;Parent=Ce.1.01500-mRNA-1
scf7180000000771	maker	exon	850094	850141	.	-	.	ID=Ce.1.01500-mRNA-1:exon:413;Parent=Ce.1.01500-mRNA-1
scf7180000000771	maker	exon	850158	850375	.	-	.	ID=Ce.1.01500-mRNA-1:exon:412;Parent=Ce.1.01500-mRNA-1
scf7180000000771	maker	exon	850398	850726	.	-	.	ID=Ce.1.01500-mRNA-1:exon:411;Parent=Ce.1.01500-mRNA-1
scf7180000000771	maker	five_prime_UTR	850585	850726	.	-	.	ID=Ce.1.01500-mRNA-1:five_prime_utr;Parent=Ce.1.01500-mRNA-1
scf7180000000771	maker	CDS	850398	850584	.	-	0	ID=Ce.1.01500-mRNA-1:cds;Parent=Ce.1.01500-mRNA-1
scf7180000000771	maker	CDS	850158	850375	.	-	2	ID=Ce.1.01500-mRNA-1:cds;Parent=Ce.1.01500-mRNA-1
scf7180000000771	maker	CDS	850094	850141	.	-	0	ID=Ce.1.01500-mRNA-1:cds;Parent=Ce.1.01500-mRNA-1
scf7180000000771	maker	CDS	849764	850030	.	-	0	ID=Ce.1.01500-mRNA-1:cds;Parent=Ce.1.01500-mRNA-1
scf7180000000771	maker	gene	145139	149317	.	-	.	ID=Ce.1.01510;Name=Ce.1.01510
scf7180000000771	maker	mRNA	145139	149317	.	-	.	ID=Ce.1.01510-mRNA-1;Parent=Ce.1.01510;Name=Ce.1.01510-mRNA-1
scf7180000000771	maker	exon	145139	149317	.	-	.	ID=Ce.1.01510-mRNA-1:exon:415;Parent=Ce.1.01510-mRNA-1
scf7180000000771	maker	CDS	145139	149317	.	-	0	ID=Ce.1.01510-mRNA-1:cds;Parent=Ce.1.01510-mRNA-1
scf7180000000771	maker	gene	552699	554876	.	-	.	ID=Ce.1.01520;Name=Ce.1.01520
scf7180000000771	maker	mRNA	552699	554876	.	-	.	ID=Ce.1.01520-mRNA-1;Parent=Ce.1.01520;Name=Ce.1.01520-mRNA-1
scf7180000000771	maker	exon	552699	554876	.	-	.	ID=Ce.1.01520-mRNA-1:exon:416;Parent=Ce.1.01520-mRNA-1
scf7180000000771	maker	CDS	552699	554876	.	-	0	ID=Ce.1.01520-mRNA-1:cds;Parent=Ce.1.01520-mRNA-1
scf7180000000771	maker	gene	672611	674394	.	-	.	ID=Ce.1.01530;Name=Ce.1.01530
scf7180000000771	maker	mRNA	672611	674394	.	-	.	ID=Ce.1.01530-mRNA-1;Parent=Ce.1.01530;Name=Ce.1.01530-mRNA-1
scf7180000000771	maker	exon	672745	674394	.	-	.	ID=Ce.1.01530-mRNA-1:exon:418;Parent=Ce.1.01530-mRNA-1
scf7180000000771	maker	exon	672611	672667	.	-	.	ID=Ce.1.01530-mRNA-1:exon:417;Parent=Ce.1.01530-mRNA-1
scf7180000000771	maker	CDS	672745	674394	.	-	0	ID=Ce.1.01530-mRNA-1:cds;Parent=Ce.1.01530-mRNA-1
scf7180000000771	maker	CDS	672611	672667	.	-	0	ID=Ce.1.01530-mRNA-1:cds;Parent=Ce.1.01530-mRNA-1
scf7180000000771	maker	gene	111810	113763	.	-	.	ID=Ce.1.01540;Name=Ce.1.01540
scf7180000000771	maker	mRNA	111810	113763	.	-	.	ID=Ce.1.01540-mRNA-1;Parent=Ce.1.01540;Name=Ce.1.01540-mRNA-1
scf7180000000771	maker	exon	113269	113763	.	-	.	ID=Ce.1.01540-mRNA-1:exon:420;Parent=Ce.1.01540-mRNA-1
scf7180000000771	maker	exon	111810	112610	.	-	.	ID=Ce.1.01540-mRNA-1:exon:419;Parent=Ce.1.01540-mRNA-1
scf7180000000771	maker	CDS	113269	113763	.	-	0	ID=Ce.1.01540-mRNA-1:cds;Parent=Ce.1.01540-mRNA-1
scf7180000000771	maker	CDS	111810	112610	.	-	0	ID=Ce.1.01540-mRNA-1:cds;Parent=Ce.1.01540-mRNA-1
scf7180000000771	maker	gene	593961	596147	.	-	.	ID=Ce.1.01550;Name=Ce.1.01550
scf7180000000771	maker	mRNA	593961	596147	.	-	.	ID=Ce.1.01550-mRNA-1;Parent=Ce.1.01550;Name=Ce.1.01550-mRNA-1
scf7180000000771	maker	exon	593961	596147	.	-	.	ID=Ce.1.01550-mRNA-1:exon:421;Parent=Ce.1.01550-mRNA-1
scf7180000000771	maker	CDS	593961	596147	.	-	0	ID=Ce.1.01550-mRNA-1:cds;Parent=Ce.1.01550-mRNA-1
scf7180000000771	maker	gene	236814	239117	.	-	.	ID=Ce.1.01560;Name=Ce.1.01560
scf7180000000771	maker	mRNA	236814	239117	.	-	.	ID=Ce.1.01560-mRNA-1;Parent=Ce.1.01560;Name=Ce.1.01560-mRNA-1
scf7180000000771	maker	exon	236814	239117	.	-	.	ID=Ce.1.01560-mRNA-1:exon:422;Parent=Ce.1.01560-mRNA-1
scf7180000000771	maker	CDS	236814	239117	.	-	0	ID=Ce.1.01560-mRNA-1:cds;Parent=Ce.1.01560-mRNA-1
scf7180000000771	maker	gene	244240	249852	.	-	.	ID=Ce.1.01570;Name=Ce.1.01570
scf7180000000771	maker	mRNA	244240	249852	.	-	.	ID=Ce.1.01570-mRNA-1;Parent=Ce.1.01570;Name=Ce.1.01570-mRNA-1
scf7180000000771	maker	exon	244240	249852	.	-	.	ID=Ce.1.01570-mRNA-1:exon:423;Parent=Ce.1.01570-mRNA-1
scf7180000000771	maker	CDS	244240	249852	.	-	0	ID=Ce.1.01570-mRNA-1:cds;Parent=Ce.1.01570-mRNA-1
scf7180000000771	maker	gene	57920	62844	.	-	.	ID=Ce.1.01580;Name=Ce.1.01580
scf7180000000771	maker	mRNA	57920	62844	.	-	.	ID=Ce.1.01580-mRNA-1;Parent=Ce.1.01580;Name=Ce.1.01580-mRNA-1
scf7180000000771	maker	exon	61607	62844	.	-	.	ID=Ce.1.01580-mRNA-1:exon:425;Parent=Ce.1.01580-mRNA-1
scf7180000000771	maker	exon	57920	61478	.	-	.	ID=Ce.1.01580-mRNA-1:exon:424;Parent=Ce.1.01580-mRNA-1
scf7180000000771	maker	CDS	61607	62844	.	-	0	ID=Ce.1.01580-mRNA-1:cds;Parent=Ce.1.01580-mRNA-1
scf7180000000771	maker	CDS	57920	61478	.	-	1	ID=Ce.1.01580-mRNA-1:cds;Parent=Ce.1.01580-mRNA-1
scf7180000000771	maker	gene	669490	671273	.	-	.	ID=Ce.1.01590;Name=Ce.1.01590
scf7180000000771	maker	mRNA	669490	671273	.	-	.	ID=Ce.1.01590-mRNA-1;Parent=Ce.1.01590;Name=Ce.1.01590-mRNA-1
scf7180000000771	maker	exon	669624	671273	.	-	.	ID=Ce.1.01590-mRNA-1:exon:427;Parent=Ce.1.01590-mRNA-1
scf7180000000771	maker	exon	669490	669546	.	-	.	ID=Ce.1.01590-mRNA-1:exon:426;Parent=Ce.1.01590-mRNA-1
scf7180000000771	maker	CDS	669624	671273	.	-	0	ID=Ce.1.01590-mRNA-1:cds;Parent=Ce.1.01590-mRNA-1
scf7180000000771	maker	CDS	669490	669546	.	-	0	ID=Ce.1.01590-mRNA-1:cds;Parent=Ce.1.01590-mRNA-1
scf7180000000771	maker	gene	43153	44166	.	-	.	ID=Ce.1.01600;Name=Ce.1.01600
scf7180000000771	maker	mRNA	43153	44166	.	-	.	ID=Ce.1.01600-mRNA-1;Parent=Ce.1.01600;Name=Ce.1.01600-mRNA-1
scf7180000000771	maker	exon	43153	44166	.	-	.	ID=Ce.1.01600-mRNA-1:exon:428;Parent=Ce.1.01600-mRNA-1
scf7180000000771	maker	CDS	43153	44166	.	-	0	ID=Ce.1.01600-mRNA-1:cds;Parent=Ce.1.01600-mRNA-1
scf7180000000771	maker	gene	847590	848504	.	-	.	ID=Ce.1.01610;Name=Ce.1.01610
scf7180000000771	maker	mRNA	847590	848504	.	-	.	ID=Ce.1.01610-mRNA-1;Parent=Ce.1.01610;Name=Ce.1.01610-mRNA-1
scf7180000000771	maker	exon	847590	848504	.	-	.	ID=Ce.1.01610-mRNA-1:exon:429;Parent=Ce.1.01610-mRNA-1
scf7180000000771	maker	CDS	847590	848504	.	-	0	ID=Ce.1.01610-mRNA-1:cds;Parent=Ce.1.01610-mRNA-1
scf7180000000771	maker	gene	134964	136377	.	-	.	ID=Ce.1.01620;Name=Ce.1.01620
scf7180000000771	maker	mRNA	134964	136377	.	-	.	ID=Ce.1.01620-mRNA-1;Parent=Ce.1.01620;Name=Ce.1.01620-mRNA-1
scf7180000000771	maker	exon	135200	136377	.	-	.	ID=Ce.1.01620-mRNA-1:exon:431;Parent=Ce.1.01620-mRNA-1
scf7180000000771	maker	exon	134964	134994	.	-	.	ID=Ce.1.01620-mRNA-1:exon:430;Parent=Ce.1.01620-mRNA-1
scf7180000000771	maker	CDS	135200	136377	.	-	0	ID=Ce.1.01620-mRNA-1:cds;Parent=Ce.1.01620-mRNA-1
scf7180000000771	maker	CDS	134964	134994	.	-	1	ID=Ce.1.01620-mRNA-1:cds;Parent=Ce.1.01620-mRNA-1
scf7180000000771	maker	gene	35810	38539	.	-	.	ID=Ce.1.01630;Name=Ce.1.01630
scf7180000000771	maker	mRNA	35810	38539	.	-	.	ID=Ce.1.01630-mRNA-1;Parent=Ce.1.01630;Name=Ce.1.01630-mRNA-1
scf7180000000771	maker	exon	35810	38539	.	-	.	ID=Ce.1.01630-mRNA-1:exon:432;Parent=Ce.1.01630-mRNA-1
scf7180000000771	maker	CDS	35810	38539	.	-	0	ID=Ce.1.01630-mRNA-1:cds;Parent=Ce.1.01630-mRNA-1
scf7180000000771	maker	gene	618468	620462	.	-	.	ID=Ce.1.01640;Name=Ce.1.01640
scf7180000000771	maker	mRNA	618468	620462	.	-	.	ID=Ce.1.01640-mRNA-1;Parent=Ce.1.01640;Name=Ce.1.01640-mRNA-1
scf7180000000771	maker	exon	618468	620462	.	-	.	ID=Ce.1.01640-mRNA-1:exon:433;Parent=Ce.1.01640-mRNA-1
scf7180000000771	maker	CDS	618468	620462	.	-	0	ID=Ce.1.01640-mRNA-1:cds;Parent=Ce.1.01640-mRNA-1
scf7180000000771	maker	gene	184076	187522	.	-	.	ID=Ce.1.01650;Name=Ce.1.01650
scf7180000000771	maker	mRNA	184076	187522	.	-	.	ID=Ce.1.01650-mRNA-1;Parent=Ce.1.01650;Name=Ce.1.01650-mRNA-1
scf7180000000771	maker	exon	184076	187522	.	-	.	ID=Ce.1.01650-mRNA-1:exon:434;Parent=Ce.1.01650-mRNA-1
scf7180000000771	maker	CDS	184076	187522	.	-	0	ID=Ce.1.01650-mRNA-1:cds;Parent=Ce.1.01650-mRNA-1
scf7180000000771	maker	gene	784041	785945	.	-	.	ID=Ce.1.01660;Name=Ce.1.01660
scf7180000000771	maker	mRNA	784041	785945	.	-	.	ID=Ce.1.01660-mRNA-1;Parent=Ce.1.01660;Name=Ce.1.01660-mRNA-1
scf7180000000771	maker	exon	784041	785945	.	-	.	ID=Ce.1.01660-mRNA-1:exon:435;Parent=Ce.1.01660-mRNA-1
scf7180000000771	maker	CDS	784041	785945	.	-	0	ID=Ce.1.01660-mRNA-1:cds;Parent=Ce.1.01660-mRNA-1
scf7180000000771	maker	gene	640036	641371	.	-	.	ID=Ce.1.01670;Name=Ce.1.01670
scf7180000000771	maker	mRNA	640036	641371	.	-	.	ID=Ce.1.01670-mRNA-1;Parent=Ce.1.01670;Name=Ce.1.01670-mRNA-1
scf7180000000771	maker	exon	640036	641371	.	-	.	ID=Ce.1.01670-mRNA-1:exon:436;Parent=Ce.1.01670-mRNA-1
scf7180000000771	maker	five_prime_UTR	641194	641371	.	-	.	ID=Ce.1.01670-mRNA-1:five_prime_utr;Parent=Ce.1.01670-mRNA-1
scf7180000000771	maker	CDS	640036	641193	.	-	0	ID=Ce.1.01670-mRNA-1:cds;Parent=Ce.1.01670-mRNA-1
scf7180000000771	maker	gene	871371	871991	.	-	.	ID=Ce.1.01680;Name=Ce.1.01680
scf7180000000771	maker	mRNA	871371	871991	.	-	.	ID=Ce.1.01680-mRNA-1;Parent=Ce.1.01680;Name=Ce.1.01680-mRNA-1
scf7180000000771	maker	exon	871371	871991	.	-	.	ID=Ce.1.01680-mRNA-1:exon:437;Parent=Ce.1.01680-mRNA-1
scf7180000000771	maker	CDS	871371	871991	.	-	0	ID=Ce.1.01680-mRNA-1:cds;Parent=Ce.1.01680-mRNA-1
scf7180000000771	maker	gene	241629	243425	.	-	.	ID=Ce.1.01690;Name=Ce.1.01690
scf7180000000771	maker	mRNA	241629	243425	.	-	.	ID=Ce.1.01690-mRNA-1;Parent=Ce.1.01690;Name=Ce.1.01690-mRNA-1
scf7180000000771	maker	exon	241629	243425	.	-	.	ID=Ce.1.01690-mRNA-1:exon:438;Parent=Ce.1.01690-mRNA-1
scf7180000000771	maker	CDS	241629	243425	.	-	0	ID=Ce.1.01690-mRNA-1:cds;Parent=Ce.1.01690-mRNA-1
scf7180000000771	maker	gene	675967	677751	.	-	.	ID=Ce.1.01700;Name=Ce.1.01700
scf7180000000771	maker	mRNA	675967	677751	.	-	.	ID=Ce.1.01700-mRNA-1;Parent=Ce.1.01700;Name=Ce.1.01700-mRNA-1
scf7180000000771	maker	exon	675967	677751	.	-	.	ID=Ce.1.01700-mRNA-1:exon:439;Parent=Ce.1.01700-mRNA-1
scf7180000000771	maker	CDS	675967	677751	.	-	0	ID=Ce.1.01700-mRNA-1:cds;Parent=Ce.1.01700-mRNA-1
scf7180000000771	maker	gene	793571	794422	.	-	.	ID=Ce.1.01710;Name=Ce.1.01710
scf7180000000771	maker	mRNA	793571	794422	.	-	.	ID=Ce.1.01710-mRNA-1;Parent=Ce.1.01710;Name=Ce.1.01710-mRNA-1
scf7180000000771	maker	exon	793571	794422	.	-	.	ID=Ce.1.01710-mRNA-1:exon:440;Parent=Ce.1.01710-mRNA-1
scf7180000000771	maker	CDS	793571	794422	.	-	0	ID=Ce.1.01710-mRNA-1:cds;Parent=Ce.1.01710-mRNA-1
scf7180000000771	maker	gene	817371	822536	.	-	.	ID=Ce.1.01720;Name=Ce.1.01720
scf7180000000771	maker	mRNA	817371	822536	.	-	.	ID=Ce.1.01720-mRNA-1;Parent=Ce.1.01720;Name=Ce.1.01720-mRNA-1
scf7180000000771	maker	exon	817371	822536	.	-	.	ID=Ce.1.01720-mRNA-1:exon:441;Parent=Ce.1.01720-mRNA-1
scf7180000000771	maker	CDS	817371	822536	.	-	0	ID=Ce.1.01720-mRNA-1:cds;Parent=Ce.1.01720-mRNA-1
scf7180000000771	maker	gene	634627	636999	.	-	.	ID=Ce.1.01730;Name=Ce.1.01730
scf7180000000771	maker	mRNA	634627	636999	.	-	.	ID=Ce.1.01730-mRNA-1;Parent=Ce.1.01730;Name=Ce.1.01730-mRNA-1
scf7180000000771	maker	exon	634627	636999	.	-	.	ID=Ce.1.01730-mRNA-1:exon:442;Parent=Ce.1.01730-mRNA-1
scf7180000000771	maker	CDS	634627	636999	.	-	0	ID=Ce.1.01730-mRNA-1:cds;Parent=Ce.1.01730-mRNA-1
scf7180000000771	maker	gene	224956	225786	.	-	.	ID=Ce.1.01740;Name=Ce.1.01740
scf7180000000771	maker	mRNA	224956	225786	.	-	.	ID=Ce.1.01740-mRNA-1;Parent=Ce.1.01740;Name=Ce.1.01740-mRNA-1
scf7180000000771	maker	exon	224956	225786	.	-	.	ID=Ce.1.01740-mRNA-1:exon:443;Parent=Ce.1.01740-mRNA-1
scf7180000000771	maker	CDS	224956	225786	.	-	0	ID=Ce.1.01740-mRNA-1:cds;Parent=Ce.1.01740-mRNA-1
scf7180000000771	maker	gene	860449	862719	.	-	.	ID=Ce.1.01750;Name=Ce.1.01750
scf7180000000771	maker	mRNA	860449	862719	.	-	.	ID=Ce.1.01750-mRNA-1;Parent=Ce.1.01750;Name=Ce.1.01750-mRNA-1
scf7180000000771	maker	exon	860449	862719	.	-	.	ID=Ce.1.01750-mRNA-1:exon:444;Parent=Ce.1.01750-mRNA-1
scf7180000000771	maker	CDS	860449	862719	.	-	0	ID=Ce.1.01750-mRNA-1:cds;Parent=Ce.1.01750-mRNA-1
scf7180000000771	maker	gene	63645	64472	.	-	.	ID=Ce.1.01760;Name=Ce.1.01760
scf7180000000771	maker	mRNA	63645	64472	.	-	.	ID=Ce.1.01760-mRNA-1;Parent=Ce.1.01760;Name=Ce.1.01760-mRNA-1
scf7180000000771	maker	exon	63645	64472	.	-	.	ID=Ce.1.01760-mRNA-1:exon:445;Parent=Ce.1.01760-mRNA-1
scf7180000000771	maker	CDS	63645	64472	.	-	0	ID=Ce.1.01760-mRNA-1:cds;Parent=Ce.1.01760-mRNA-1
scf7180000000771	maker	gene	139592	140686	.	-	.	ID=Ce.1.01770;Name=Ce.1.01770
scf7180000000771	maker	mRNA	139592	140686	.	-	.	ID=Ce.1.01770-mRNA-1;Parent=Ce.1.01770;Name=Ce.1.01770-mRNA-1
scf7180000000771	maker	exon	139592	140686	.	-	.	ID=Ce.1.01770-mRNA-1:exon:446;Parent=Ce.1.01770-mRNA-1
scf7180000000771	maker	CDS	139592	140686	.	-	0	ID=Ce.1.01770-mRNA-1:cds;Parent=Ce.1.01770-mRNA-1
scf7180000000771	maker	gene	868446	869642	.	-	.	ID=Ce.1.01780;Name=Ce.1.01780
scf7180000000771	maker	mRNA	868446	869642	.	-	.	ID=Ce.1.01780-mRNA-1;Parent=Ce.1.01780;Name=Ce.1.01780-mRNA-1
scf7180000000771	maker	exon	868446	869642	.	-	.	ID=Ce.1.01780-mRNA-1:exon:447;Parent=Ce.1.01780-mRNA-1
scf7180000000771	maker	CDS	868446	869642	.	-	0	ID=Ce.1.01780-mRNA-1:cds;Parent=Ce.1.01780-mRNA-1
scf7180000000771	maker	gene	204057	204875	.	-	.	ID=Ce.1.01790;Name=Ce.1.01790
scf7180000000771	maker	mRNA	204057	204875	.	-	.	ID=Ce.1.01790-mRNA-1;Parent=Ce.1.01790;Name=Ce.1.01790-mRNA-1
scf7180000000771	maker	exon	204057	204875	.	-	.	ID=Ce.1.01790-mRNA-1:exon:448;Parent=Ce.1.01790-mRNA-1
scf7180000000771	maker	CDS	204057	204875	.	-	0	ID=Ce.1.01790-mRNA-1:cds;Parent=Ce.1.01790-mRNA-1
scf7180000000771	maker	gene	768195	771541	.	-	.	ID=Ce.1.01800;Name=Ce.1.01800
scf7180000000771	maker	mRNA	768195	771541	.	-	.	ID=Ce.1.01800-mRNA-1;Parent=Ce.1.01800;Name=Ce.1.01800-mRNA-1
scf7180000000771	maker	exon	771017	771541	.	-	.	ID=Ce.1.01800-mRNA-1:exon:450;Parent=Ce.1.01800-mRNA-1
scf7180000000771	maker	exon	768195	770999	.	-	.	ID=Ce.1.01800-mRNA-1:exon:449;Parent=Ce.1.01800-mRNA-1
scf7180000000771	maker	CDS	771017	771541	.	-	0	ID=Ce.1.01800-mRNA-1:cds;Parent=Ce.1.01800-mRNA-1
scf7180000000771	maker	CDS	768195	770999	.	-	0	ID=Ce.1.01800-mRNA-1:cds;Parent=Ce.1.01800-mRNA-1
scf7180000000771	maker	gene	277666	278187	.	-	.	ID=Ce.1.01810;Name=Ce.1.01810
scf7180000000771	maker	mRNA	277666	278187	.	-	.	ID=Ce.1.01810-mRNA-1;Parent=Ce.1.01810;Name=Ce.1.01810-mRNA-1
scf7180000000771	maker	exon	277666	278187	.	-	.	ID=Ce.1.01810-mRNA-1:exon:451;Parent=Ce.1.01810-mRNA-1
scf7180000000771	maker	CDS	277666	278187	.	-	0	ID=Ce.1.01810-mRNA-1:cds;Parent=Ce.1.01810-mRNA-1
scf7180000000771	maker	gene	171736	175086	.	-	.	ID=Ce.1.01820;Name=Ce.1.01820
scf7180000000771	maker	mRNA	171736	175086	.	-	.	ID=Ce.1.01820-mRNA-1;Parent=Ce.1.01820;Name=Ce.1.01820-mRNA-1
scf7180000000771	maker	exon	171736	175086	.	-	.	ID=Ce.1.01820-mRNA-1:exon:452;Parent=Ce.1.01820-mRNA-1
scf7180000000771	maker	CDS	171736	175086	.	-	0	ID=Ce.1.01820-mRNA-1:cds;Parent=Ce.1.01820-mRNA-1
scf7180000000771	maker	gene	280582	282057	.	-	.	ID=Ce.1.01830;Name=Ce.1.01830
scf7180000000771	maker	mRNA	280582	282057	.	-	.	ID=Ce.1.01830-mRNA-1;Parent=Ce.1.01830;Name=Ce.1.01830-mRNA-1
scf7180000000771	maker	exon	280582	282057	.	-	.	ID=Ce.1.01830-mRNA-1:exon:453;Parent=Ce.1.01830-mRNA-1
scf7180000000771	maker	CDS	280582	282057	.	-	0	ID=Ce.1.01830-mRNA-1:cds;Parent=Ce.1.01830-mRNA-1
scf7180000000771	maker	gene	212963	215221	.	-	.	ID=Ce.1.01840;Name=Ce.1.01840
scf7180000000771	maker	mRNA	212963	215221	.	-	.	ID=Ce.1.01840-mRNA-1;Parent=Ce.1.01840;Name=Ce.1.01840-mRNA-1
scf7180000000771	maker	exon	212963	215221	.	-	.	ID=Ce.1.01840-mRNA-1:exon:454;Parent=Ce.1.01840-mRNA-1
scf7180000000771	maker	CDS	212963	215221	.	-	0	ID=Ce.1.01840-mRNA-1:cds;Parent=Ce.1.01840-mRNA-1
scf7180000000771	maker	gene	83183	84385	.	-	.	ID=Ce.1.01850;Name=Ce.1.01850
scf7180000000771	maker	mRNA	83183	84385	.	-	.	ID=Ce.1.01850-mRNA-1;Parent=Ce.1.01850;Name=Ce.1.01850-mRNA-1
scf7180000000771	maker	exon	83183	84385	.	-	.	ID=Ce.1.01850-mRNA-1:exon:455;Parent=Ce.1.01850-mRNA-1
scf7180000000771	maker	CDS	83183	84385	.	-	0	ID=Ce.1.01850-mRNA-1:cds;Parent=Ce.1.01850-mRNA-1
scf7180000000771	maker	gene	65619	68519	.	-	.	ID=Ce.1.01860;Name=Ce.1.01860
scf7180000000771	maker	mRNA	65619	68519	.	-	.	ID=Ce.1.01860-mRNA-1;Parent=Ce.1.01860;Name=Ce.1.01860-mRNA-1
scf7180000000771	maker	exon	65619	68519	.	-	.	ID=Ce.1.01860-mRNA-1:exon:456;Parent=Ce.1.01860-mRNA-1
scf7180000000771	maker	CDS	65619	68519	.	-	0	ID=Ce.1.01860-mRNA-1:cds;Parent=Ce.1.01860-mRNA-1
scf7180000000771	maker	gene	80625	82106	.	-	.	ID=Ce.1.01870;Name=Ce.1.01870
scf7180000000771	maker	mRNA	80625	82106	.	-	.	ID=Ce.1.01870-mRNA-1;Parent=Ce.1.01870;Name=Ce.1.01870-mRNA-1
scf7180000000771	maker	exon	80625	82106	.	-	.	ID=Ce.1.01870-mRNA-1:exon:457;Parent=Ce.1.01870-mRNA-1
scf7180000000771	maker	CDS	80625	82106	.	-	0	ID=Ce.1.01870-mRNA-1:cds;Parent=Ce.1.01870-mRNA-1
scf7180000000771	maker	gene	698964	702035	.	-	.	ID=Ce.1.01880;Name=Ce.1.01880
scf7180000000771	maker	mRNA	698964	702035	.	-	.	ID=Ce.1.01880-mRNA-1;Parent=Ce.1.01880;Name=Ce.1.01880-mRNA-1
scf7180000000771	maker	exon	700274	702035	.	-	.	ID=Ce.1.01880-mRNA-1:exon:459;Parent=Ce.1.01880-mRNA-1
scf7180000000771	maker	exon	698964	699808	.	-	.	ID=Ce.1.01880-mRNA-1:exon:458;Parent=Ce.1.01880-mRNA-1
scf7180000000771	maker	CDS	700274	702035	.	-	0	ID=Ce.1.01880-mRNA-1:cds;Parent=Ce.1.01880-mRNA-1
scf7180000000771	maker	CDS	698964	699808	.	-	2	ID=Ce.1.01880-mRNA-1:cds;Parent=Ce.1.01880-mRNA-1
scf7180000000771	maker	gene	230438	231550	.	-	.	ID=Ce.1.01890;Name=Ce.1.01890
scf7180000000771	maker	mRNA	230438	231550	.	-	.	ID=Ce.1.01890-mRNA-1;Parent=Ce.1.01890;Name=Ce.1.01890-mRNA-1
scf7180000000771	maker	exon	230438	231550	.	-	.	ID=Ce.1.01890-mRNA-1:exon:460;Parent=Ce.1.01890-mRNA-1
scf7180000000771	maker	CDS	230438	231550	.	-	0	ID=Ce.1.01890-mRNA-1:cds;Parent=Ce.1.01890-mRNA-1
scf7180000000771	maker	gene	188039	189760	.	-	.	ID=Ce.1.01900;Name=Ce.1.01900
scf7180000000771	maker	mRNA	188039	189760	.	-	.	ID=Ce.1.01900-mRNA-1;Parent=Ce.1.01900;Name=Ce.1.01900-mRNA-1
scf7180000000771	maker	exon	188039	189760	.	-	.	ID=Ce.1.01900-mRNA-1:exon:461;Parent=Ce.1.01900-mRNA-1
scf7180000000771	maker	CDS	188039	189760	.	-	0	ID=Ce.1.01900-mRNA-1:cds;Parent=Ce.1.01900-mRNA-1
scf7180000000771	maker	gene	190796	192688	.	-	.	ID=Ce.1.01910;Name=Ce.1.01910
scf7180000000771	maker	mRNA	190796	192688	.	-	.	ID=Ce.1.01910-mRNA-1;Parent=Ce.1.01910;Name=Ce.1.01910-mRNA-1
scf7180000000771	maker	exon	190796	192688	.	-	.	ID=Ce.1.01910-mRNA-1:exon:462;Parent=Ce.1.01910-mRNA-1
scf7180000000771	maker	CDS	190796	192688	.	-	0	ID=Ce.1.01910-mRNA-1:cds;Parent=Ce.1.01910-mRNA-1
scf7180000000771	maker	gene	84763	85782	.	-	.	ID=Ce.1.01920;Name=Ce.1.01920
scf7180000000771	maker	mRNA	84763	85782	.	-	.	ID=Ce.1.01920-mRNA-1;Parent=Ce.1.01920;Name=Ce.1.01920-mRNA-1
scf7180000000771	maker	exon	84763	85782	.	-	.	ID=Ce.1.01920-mRNA-1:exon:463;Parent=Ce.1.01920-mRNA-1
scf7180000000771	maker	CDS	84763	85782	.	-	0	ID=Ce.1.01920-mRNA-1:cds;Parent=Ce.1.01920-mRNA-1
scf7180000000771	maker	gene	658192	660624	.	-	.	ID=Ce.1.01930;Name=Ce.1.01930
scf7180000000771	maker	mRNA	658192	660624	.	-	.	ID=Ce.1.01930-mRNA-1;Parent=Ce.1.01930;Name=Ce.1.01930-mRNA-1
scf7180000000771	maker	exon	658192	660624	.	-	.	ID=Ce.1.01930-mRNA-1:exon:464;Parent=Ce.1.01930-mRNA-1
scf7180000000771	maker	CDS	658192	660624	.	-	0	ID=Ce.1.01930-mRNA-1:cds;Parent=Ce.1.01930-mRNA-1
scf7180000000771	maker	gene	206002	208128	.	-	.	ID=Ce.1.01940;Name=Ce.1.01940
scf7180000000771	maker	mRNA	206002	208128	.	-	.	ID=Ce.1.01940-mRNA-1;Parent=Ce.1.01940;Name=Ce.1.01940-mRNA-1
scf7180000000771	maker	exon	206002	208128	.	-	.	ID=Ce.1.01940-mRNA-1:exon:465;Parent=Ce.1.01940-mRNA-1
scf7180000000771	maker	CDS	206002	208128	.	-	0	ID=Ce.1.01940-mRNA-1:cds;Parent=Ce.1.01940-mRNA-1
scf7180000000771	maker	gene	623265	633722	.	-	.	ID=Ce.1.01950;Name=Ce.1.01950
scf7180000000771	maker	mRNA	623265	633722	.	-	.	ID=Ce.1.01950-mRNA-1;Parent=Ce.1.01950;Name=Ce.1.01950-mRNA-1
scf7180000000771	maker	exon	626967	633722	.	-	.	ID=Ce.1.01950-mRNA-1:exon:470;Parent=Ce.1.01950-mRNA-1
scf7180000000771	maker	exon	625479	626036	.	-	.	ID=Ce.1.01950-mRNA-1:exon:469;Parent=Ce.1.01950-mRNA-1
scf7180000000771	maker	exon	625035	625115	.	-	.	ID=Ce.1.01950-mRNA-1:exon:468;Parent=Ce.1.01950-mRNA-1
scf7180000000771	maker	exon	624530	624776	.	-	.	ID=Ce.1.01950-mRNA-1:exon:467;Parent=Ce.1.01950-mRNA-1
scf7180000000771	maker	exon	623265	624472	.	-	.	ID=Ce.1.01950-mRNA-1:exon:466;Parent=Ce.1.01950-mRNA-1
scf7180000000771	maker	CDS	626967	633722	.	-	0	ID=Ce.1.01950-mRNA-1:cds;Parent=Ce.1.01950-mRNA-1
scf7180000000771	maker	CDS	625479	626036	.	-	0	ID=Ce.1.01950-mRNA-1:cds;Parent=Ce.1.01950-mRNA-1
scf7180000000771	maker	CDS	625035	625115	.	-	0	ID=Ce.1.01950-mRNA-1:cds;Parent=Ce.1.01950-mRNA-1
scf7180000000771	maker	CDS	624530	624776	.	-	0	ID=Ce.1.01950-mRNA-1:cds;Parent=Ce.1.01950-mRNA-1
scf7180000000771	maker	CDS	623265	624472	.	-	2	ID=Ce.1.01950-mRNA-1:cds;Parent=Ce.1.01950-mRNA-1
scf7180000000771	maker	gene	722982	725423	.	-	.	ID=Ce.1.01960;Name=Ce.1.01960
scf7180000000771	maker	mRNA	722982	725423	.	-	.	ID=Ce.1.01960-mRNA-1;Parent=Ce.1.01960;Name=Ce.1.01960-mRNA-1
scf7180000000771	maker	exon	722982	725423	.	-	.	ID=Ce.1.01960-mRNA-1:exon:471;Parent=Ce.1.01960-mRNA-1
scf7180000000771	maker	CDS	722982	725423	.	-	0	ID=Ce.1.01960-mRNA-1:cds;Parent=Ce.1.01960-mRNA-1
scf7180000000771	maker	gene	26733	34669	.	-	.	ID=Ce.1.01970;Name=Ce.1.01970
scf7180000000771	maker	mRNA	26733	34669	.	-	.	ID=Ce.1.01970-mRNA-1;Parent=Ce.1.01970;Name=Ce.1.01970-mRNA-1
scf7180000000771	maker	exon	33581	34669	.	-	.	ID=Ce.1.01970-mRNA-1:exon:473;Parent=Ce.1.01970-mRNA-1
scf7180000000771	maker	exon	26733	33476	.	-	.	ID=Ce.1.01970-mRNA-1:exon:472;Parent=Ce.1.01970-mRNA-1
scf7180000000771	maker	CDS	33581	34669	.	-	0	ID=Ce.1.01970-mRNA-1:cds;Parent=Ce.1.01970-mRNA-1
scf7180000000771	maker	CDS	26733	33476	.	-	0	ID=Ce.1.01970-mRNA-1:cds;Parent=Ce.1.01970-mRNA-1
scf7180000000771	maker	gene	125742	127091	.	-	.	ID=Ce.1.01980;Name=Ce.1.01980
scf7180000000771	maker	mRNA	125742	127091	.	-	.	ID=Ce.1.01980-mRNA-1;Parent=Ce.1.01980;Name=Ce.1.01980-mRNA-1
scf7180000000771	maker	exon	125742	127091	.	-	.	ID=Ce.1.01980-mRNA-1:exon:474;Parent=Ce.1.01980-mRNA-1
scf7180000000771	maker	CDS	125742	127091	.	-	0	ID=Ce.1.01980-mRNA-1:cds;Parent=Ce.1.01980-mRNA-1
scf7180000000771	maker	gene	842373	844721	.	-	.	ID=Ce.1.01990;Name=Ce.1.01990
scf7180000000771	maker	mRNA	842373	844721	.	-	.	ID=Ce.1.01990-mRNA-1;Parent=Ce.1.01990;Name=Ce.1.01990-mRNA-1
scf7180000000771	maker	exon	842373	844721	.	-	.	ID=Ce.1.01990-mRNA-1:exon:475;Parent=Ce.1.01990-mRNA-1
scf7180000000771	maker	CDS	842373	844721	.	-	0	ID=Ce.1.01990-mRNA-1:cds;Parent=Ce.1.01990-mRNA-1
scf7180000000771	maker	gene	546230	549496	.	-	.	ID=Ce.1.02000;Name=Ce.1.02000
scf7180000000771	maker	mRNA	546230	549496	.	-	.	ID=Ce.1.02000-mRNA-1;Parent=Ce.1.02000;Name=Ce.1.02000-mRNA-1
scf7180000000771	maker	exon	546230	549496	.	-	.	ID=Ce.1.02000-mRNA-1:exon:476;Parent=Ce.1.02000-mRNA-1
scf7180000000771	maker	CDS	546230	549496	.	-	0	ID=Ce.1.02000-mRNA-1:cds;Parent=Ce.1.02000-mRNA-1
scf7180000000771	maker	gene	74238	75197	.	-	.	ID=Ce.1.02010;Name=Ce.1.02010
scf7180000000771	maker	mRNA	74238	75197	.	-	.	ID=Ce.1.02010-mRNA-1;Parent=Ce.1.02010;Name=Ce.1.02010-mRNA-1
scf7180000000771	maker	exon	74238	75197	.	-	.	ID=Ce.1.02010-mRNA-1:exon:477;Parent=Ce.1.02010-mRNA-1
scf7180000000771	maker	CDS	74238	75197	.	-	0	ID=Ce.1.02010-mRNA-1:cds;Parent=Ce.1.02010-mRNA-1
scf7180000000771	maker	gene	756305	760294	.	-	.	ID=Ce.1.02020;Name=Ce.1.02020
scf7180000000771	maker	mRNA	756305	760294	.	-	.	ID=Ce.1.02020-mRNA-1;Parent=Ce.1.02020;Name=Ce.1.02020-mRNA-1
scf7180000000771	maker	exon	756305	760294	.	-	.	ID=Ce.1.02020-mRNA-1:exon:478;Parent=Ce.1.02020-mRNA-1
scf7180000000771	maker	CDS	756305	760294	.	-	0	ID=Ce.1.02020-mRNA-1:cds;Parent=Ce.1.02020-mRNA-1
scf7180000000771	maker	gene	807561	811197	.	-	.	ID=Ce.1.02030;Name=Ce.1.02030
scf7180000000771	maker	mRNA	807561	811197	.	-	.	ID=Ce.1.02030-mRNA-1;Parent=Ce.1.02030;Name=Ce.1.02030-mRNA-1
scf7180000000771	maker	exon	807561	809372	.	-	.	ID=Ce.1.02030-mRNA-1:exon:480;Parent=Ce.1.02030-mRNA-1
scf7180000000771	maker	exon	810150	811197	.	-	.	ID=Ce.1.02030-mRNA-1:exon:479;Parent=Ce.1.02030-mRNA-1
scf7180000000771	maker	five_prime_UTR	811176	811197	.	-	.	ID=Ce.1.02030-mRNA-1:five_prime_utr;Parent=Ce.1.02030-mRNA-1
scf7180000000771	maker	CDS	810150	811175	.	-	0	ID=Ce.1.02030-mRNA-1:cds;Parent=Ce.1.02030-mRNA-1
scf7180000000771	maker	CDS	807561	809372	.	-	0	ID=Ce.1.02030-mRNA-1:cds;Parent=Ce.1.02030-mRNA-1
scf7180000000771	maker	gene	209459	211234	.	-	.	ID=Ce.1.02040;Name=Ce.1.02040
scf7180000000771	maker	mRNA	209459	211234	.	-	.	ID=Ce.1.02040-mRNA-1;Parent=Ce.1.02040;Name=Ce.1.02040-mRNA-1
scf7180000000771	maker	exon	209459	211234	.	-	.	ID=Ce.1.02040-mRNA-1:exon:481;Parent=Ce.1.02040-mRNA-1
scf7180000000771	maker	CDS	209459	211234	.	-	0	ID=Ce.1.02040-mRNA-1:cds;Parent=Ce.1.02040-mRNA-1
scf7180000000771	maker	gene	834910	836478	.	-	.	ID=Ce.1.02050;Name=Ce.1.02050
scf7180000000771	maker	mRNA	834910	836478	.	-	.	ID=Ce.1.02050-mRNA-1;Parent=Ce.1.02050;Name=Ce.1.02050-mRNA-1
scf7180000000771	maker	exon	834910	836478	.	-	.	ID=Ce.1.02050-mRNA-1:exon:482;Parent=Ce.1.02050-mRNA-1
scf7180000000771	maker	CDS	834910	836478	.	-	0	ID=Ce.1.02050-mRNA-1:cds;Parent=Ce.1.02050-mRNA-1
scf7180000000771	maker	gene	805701	807038	.	-	.	ID=Ce.1.02060;Name=Ce.1.02060
scf7180000000771	maker	mRNA	805701	807038	.	-	.	ID=Ce.1.02060-mRNA-1;Parent=Ce.1.02060;Name=Ce.1.02060-mRNA-1
scf7180000000771	maker	exon	805701	807038	.	-	.	ID=Ce.1.02060-mRNA-1:exon:483;Parent=Ce.1.02060-mRNA-1
scf7180000000771	maker	CDS	805701	807038	.	-	0	ID=Ce.1.02060-mRNA-1:cds;Parent=Ce.1.02060-mRNA-1
scf7180000000771	maker	gene	123463	124620	.	-	.	ID=Ce.1.02070;Name=Ce.1.02070
scf7180000000771	maker	mRNA	123463	124620	.	-	.	ID=Ce.1.02070-mRNA-1;Parent=Ce.1.02070;Name=Ce.1.02070-mRNA-1
scf7180000000771	maker	exon	123463	124620	.	-	.	ID=Ce.1.02070-mRNA-1:exon:484;Parent=Ce.1.02070-mRNA-1
scf7180000000771	maker	CDS	123463	124620	.	-	0	ID=Ce.1.02070-mRNA-1:cds;Parent=Ce.1.02070-mRNA-1
scf7180000000771	maker	gene	272397	273761	.	-	.	ID=Ce.1.02080;Name=Ce.1.02080
scf7180000000771	maker	mRNA	272397	273761	.	-	.	ID=Ce.1.02080-mRNA-1;Parent=Ce.1.02080;Name=Ce.1.02080-mRNA-1
scf7180000000771	maker	exon	272397	273761	.	-	.	ID=Ce.1.02080-mRNA-1:exon:485;Parent=Ce.1.02080-mRNA-1
scf7180000000771	maker	CDS	272397	273761	.	-	0	ID=Ce.1.02080-mRNA-1:cds;Parent=Ce.1.02080-mRNA-1
scf7180000000771	maker	gene	731076	737513	.	-	.	ID=Ce.1.02090;Name=Ce.1.02090
scf7180000000771	maker	mRNA	731076	737513	.	-	.	ID=Ce.1.02090-mRNA-1;Parent=Ce.1.02090;Name=Ce.1.02090-mRNA-1
scf7180000000771	maker	exon	734089	737513	.	-	.	ID=Ce.1.02090-mRNA-1:exon:489;Parent=Ce.1.02090-mRNA-1
scf7180000000771	maker	exon	733798	733993	.	-	.	ID=Ce.1.02090-mRNA-1:exon:488;Parent=Ce.1.02090-mRNA-1
scf7180000000771	maker	exon	732630	733759	.	-	.	ID=Ce.1.02090-mRNA-1:exon:487;Parent=Ce.1.02090-mRNA-1
scf7180000000771	maker	exon	731076	732510	.	-	.	ID=Ce.1.02090-mRNA-1:exon:486;Parent=Ce.1.02090-mRNA-1
scf7180000000771	maker	CDS	734089	737513	.	-	0	ID=Ce.1.02090-mRNA-1:cds;Parent=Ce.1.02090-mRNA-1
scf7180000000771	maker	CDS	733798	733993	.	-	1	ID=Ce.1.02090-mRNA-1:cds;Parent=Ce.1.02090-mRNA-1
scf7180000000771	maker	CDS	732630	733759	.	-	0	ID=Ce.1.02090-mRNA-1:cds;Parent=Ce.1.02090-mRNA-1
scf7180000000771	maker	CDS	731076	732510	.	-	1	ID=Ce.1.02090-mRNA-1:cds;Parent=Ce.1.02090-mRNA-1
scf7180000000771	maker	gene	203010	203441	.	-	.	ID=Ce.1.02100;Name=Ce.1.02100
scf7180000000771	maker	mRNA	203010	203441	.	-	.	ID=Ce.1.02100-mRNA-1;Parent=Ce.1.02100;Name=Ce.1.02100-mRNA-1
scf7180000000771	maker	exon	203010	203441	.	-	.	ID=Ce.1.02100-mRNA-1:exon:490;Parent=Ce.1.02100-mRNA-1
scf7180000000771	maker	CDS	203010	203441	.	-	0	ID=Ce.1.02100-mRNA-1:cds;Parent=Ce.1.02100-mRNA-1
scf7180000000771	maker	gene	4024	4932	.	-	.	ID=Ce.1.02110;Name=Ce.1.02110
scf7180000000771	maker	mRNA	4024	4932	.	-	.	ID=Ce.1.02110-mRNA-1;Parent=Ce.1.02110;Name=Ce.1.02110-mRNA-1
scf7180000000771	maker	exon	4024	4932	.	-	.	ID=Ce.1.02110-mRNA-1:exon:491;Parent=Ce.1.02110-mRNA-1
scf7180000000771	maker	CDS	4024	4932	.	-	0	ID=Ce.1.02110-mRNA-1:cds;Parent=Ce.1.02110-mRNA-1
scf7180000000771	maker	gene	75689	79151	.	-	.	ID=Ce.1.02120;Name=Ce.1.02120
scf7180000000771	maker	mRNA	75689	79151	.	-	.	ID=Ce.1.02120-mRNA-1;Parent=Ce.1.02120;Name=Ce.1.02120-mRNA-1
scf7180000000771	maker	exon	78415	79151	.	-	.	ID=Ce.1.02120-mRNA-1:exon:495;Parent=Ce.1.02120-mRNA-1
scf7180000000771	maker	exon	77297	77435	.	-	.	ID=Ce.1.02120-mRNA-1:exon:494;Parent=Ce.1.02120-mRNA-1
scf7180000000771	maker	exon	77228	77253	.	-	.	ID=Ce.1.02120-mRNA-1:exon:493;Parent=Ce.1.02120-mRNA-1
scf7180000000771	maker	exon	75689	76985	.	-	.	ID=Ce.1.02120-mRNA-1:exon:492;Parent=Ce.1.02120-mRNA-1
scf7180000000771	maker	CDS	78415	79151	.	-	0	ID=Ce.1.02120-mRNA-1:cds;Parent=Ce.1.02120-mRNA-1
scf7180000000771	maker	CDS	77297	77435	.	-	1	ID=Ce.1.02120-mRNA-1:cds;Parent=Ce.1.02120-mRNA-1
scf7180000000771	maker	CDS	77228	77253	.	-	0	ID=Ce.1.02120-mRNA-1:cds;Parent=Ce.1.02120-mRNA-1
scf7180000000771	maker	CDS	75689	76985	.	-	1	ID=Ce.1.02120-mRNA-1:cds;Parent=Ce.1.02120-mRNA-1
scf7180000000771	maker	gene	275244	275681	.	-	.	ID=Ce.1.02130;Name=Ce.1.02130
scf7180000000771	maker	mRNA	275244	275681	.	-	.	ID=Ce.1.02130-mRNA-1;Parent=Ce.1.02130;Name=Ce.1.02130-mRNA-1
scf7180000000771	maker	exon	275244	275681	.	-	.	ID=Ce.1.02130-mRNA-1:exon:496;Parent=Ce.1.02130-mRNA-1
scf7180000000771	maker	CDS	275244	275681	.	-	0	ID=Ce.1.02130-mRNA-1:cds;Parent=Ce.1.02130-mRNA-1
scf7180000000771	maker	gene	70512	72182	.	-	.	ID=Ce.1.02140;Name=Ce.1.02140
scf7180000000771	maker	mRNA	70512	72182	.	-	.	ID=Ce.1.02140-mRNA-1;Parent=Ce.1.02140;Name=Ce.1.02140-mRNA-1
scf7180000000771	maker	exon	70512	72182	.	-	.	ID=Ce.1.02140-mRNA-1:exon:497;Parent=Ce.1.02140-mRNA-1
scf7180000000771	maker	CDS	70512	72182	.	-	0	ID=Ce.1.02140-mRNA-1:cds;Parent=Ce.1.02140-mRNA-1
scf7180000000771	maker	gene	18248	19438	.	-	.	ID=Ce.1.02150;Name=Ce.1.02150
scf7180000000771	maker	mRNA	18248	19438	.	-	.	ID=Ce.1.02150-mRNA-1;Parent=Ce.1.02150;Name=Ce.1.02150-mRNA-1
scf7180000000771	maker	exon	18248	19438	.	-	.	ID=Ce.1.02150-mRNA-1:exon:498;Parent=Ce.1.02150-mRNA-1
scf7180000000771	maker	CDS	18248	19438	.	-	0	ID=Ce.1.02150-mRNA-1:cds;Parent=Ce.1.02150-mRNA-1
scf7180000000771	maker	gene	51945	57270	.	-	.	ID=Ce.1.02160;Name=Ce.1.02160
scf7180000000771	maker	mRNA	51945	57270	.	-	.	ID=Ce.1.02160-mRNA-1;Parent=Ce.1.02160;Name=Ce.1.02160-mRNA-1
scf7180000000771	maker	exon	56393	57270	.	-	.	ID=Ce.1.02160-mRNA-1:exon:502;Parent=Ce.1.02160-mRNA-1
scf7180000000771	maker	exon	55563	55888	.	-	.	ID=Ce.1.02160-mRNA-1:exon:501;Parent=Ce.1.02160-mRNA-1
scf7180000000771	maker	exon	54049	55277	.	-	.	ID=Ce.1.02160-mRNA-1:exon:500;Parent=Ce.1.02160-mRNA-1
scf7180000000771	maker	exon	51945	53582	.	-	.	ID=Ce.1.02160-mRNA-1:exon:499;Parent=Ce.1.02160-mRNA-1
scf7180000000771	maker	CDS	56393	57270	.	-	0	ID=Ce.1.02160-mRNA-1:cds;Parent=Ce.1.02160-mRNA-1
scf7180000000771	maker	CDS	55563	55888	.	-	1	ID=Ce.1.02160-mRNA-1:cds;Parent=Ce.1.02160-mRNA-1
scf7180000000771	maker	CDS	54049	55277	.	-	2	ID=Ce.1.02160-mRNA-1:cds;Parent=Ce.1.02160-mRNA-1
scf7180000000771	maker	CDS	51945	53582	.	-	0	ID=Ce.1.02160-mRNA-1:cds;Parent=Ce.1.02160-mRNA-1
scf7180000000771	maker	gene	20350	21105	.	-	.	ID=Ce.1.02170;Name=Ce.1.02170
scf7180000000771	maker	mRNA	20350	21105	.	-	.	ID=Ce.1.02170-mRNA-1;Parent=Ce.1.02170;Name=Ce.1.02170-mRNA-1
scf7180000000771	maker	exon	20350	21105	.	-	.	ID=Ce.1.02170-mRNA-1:exon:503;Parent=Ce.1.02170-mRNA-1
scf7180000000771	maker	CDS	20350	21105	.	-	0	ID=Ce.1.02170-mRNA-1:cds;Parent=Ce.1.02170-mRNA-1
scf7180000000771	maker	gene	90167	90907	.	-	.	ID=Ce.1.02180;Name=Ce.1.02180
scf7180000000771	maker	mRNA	90167	90907	.	-	.	ID=Ce.1.02180-mRNA-1;Parent=Ce.1.02180;Name=Ce.1.02180-mRNA-1
scf7180000000771	maker	exon	90167	90907	.	-	.	ID=Ce.1.02180-mRNA-1:exon:504;Parent=Ce.1.02180-mRNA-1
scf7180000000771	maker	CDS	90167	90907	.	-	0	ID=Ce.1.02180-mRNA-1:cds;Parent=Ce.1.02180-mRNA-1
scf7180000000771	maker	gene	220795	223461	.	-	.	ID=Ce.1.02190;Name=Ce.1.02190
scf7180000000771	maker	mRNA	220795	223461	.	-	.	ID=Ce.1.02190-mRNA-1;Parent=Ce.1.02190;Name=Ce.1.02190-mRNA-1
scf7180000000771	maker	exon	220795	223461	.	-	.	ID=Ce.1.02190-mRNA-1:exon:505;Parent=Ce.1.02190-mRNA-1
scf7180000000771	maker	CDS	220795	223461	.	-	0	ID=Ce.1.02190-mRNA-1:cds;Parent=Ce.1.02190-mRNA-1
scf7180000000771	maker	gene	216106	216927	.	-	.	ID=Ce.1.02200;Name=Ce.1.02200
scf7180000000771	maker	mRNA	216106	216927	.	-	.	ID=Ce.1.02200-mRNA-1;Parent=Ce.1.02200;Name=Ce.1.02200-mRNA-1
scf7180000000771	maker	exon	216106	216927	.	-	.	ID=Ce.1.02200-mRNA-1:exon:506;Parent=Ce.1.02200-mRNA-1
scf7180000000771	maker	CDS	216106	216927	.	-	0	ID=Ce.1.02200-mRNA-1:cds;Parent=Ce.1.02200-mRNA-1
scf7180000000771	maker	gene	710439	711905	.	-	.	ID=Ce.1.02210;Name=Ce.1.02210
scf7180000000771	maker	mRNA	710439	711905	.	-	.	ID=Ce.1.02210-mRNA-1;Parent=Ce.1.02210;Name=Ce.1.02210-mRNA-1
scf7180000000771	maker	exon	710439	711905	.	-	.	ID=Ce.1.02210-mRNA-1:exon:507;Parent=Ce.1.02210-mRNA-1
scf7180000000771	maker	CDS	710439	711905	.	-	0	ID=Ce.1.02210-mRNA-1:cds;Parent=Ce.1.02210-mRNA-1
scf7180000000771	maker	gene	774191	775540	.	-	.	ID=Ce.1.02220;Name=Ce.1.02220
scf7180000000771	maker	mRNA	774191	775540	.	-	.	ID=Ce.1.02220-mRNA-1;Parent=Ce.1.02220;Name=Ce.1.02220-mRNA-1
scf7180000000771	maker	exon	774191	775540	.	-	.	ID=Ce.1.02220-mRNA-1:exon:508;Parent=Ce.1.02220-mRNA-1
scf7180000000771	maker	CDS	774191	775540	.	-	0	ID=Ce.1.02220-mRNA-1:cds;Parent=Ce.1.02220-mRNA-1
scf7180000000771	maker	gene	863708	864511	.	-	.	ID=Ce.1.02230;Name=Ce.1.02230
scf7180000000771	maker	mRNA	863708	864511	.	-	.	ID=Ce.1.02230-mRNA-1;Parent=Ce.1.02230;Name=Ce.1.02230-mRNA-1
scf7180000000771	maker	exon	863708	864511	.	-	.	ID=Ce.1.02230-mRNA-1:exon:509;Parent=Ce.1.02230-mRNA-1
scf7180000000771	maker	CDS	863708	864511	.	-	0	ID=Ce.1.02230-mRNA-1:cds;Parent=Ce.1.02230-mRNA-1
scf7180000000771	maker	gene	45171	47249	.	-	.	ID=Ce.1.02240;Name=Ce.1.02240
scf7180000000771	maker	mRNA	45171	47249	.	-	.	ID=Ce.1.02240-mRNA-1;Parent=Ce.1.02240;Name=Ce.1.02240-mRNA-1
scf7180000000771	maker	exon	45171	47249	.	-	.	ID=Ce.1.02240-mRNA-1:exon:510;Parent=Ce.1.02240-mRNA-1
scf7180000000771	maker	CDS	45171	47249	.	-	0	ID=Ce.1.02240-mRNA-1:cds;Parent=Ce.1.02240-mRNA-1
scf7180000000771	maker	gene	239651	240235	.	-	.	ID=Ce.1.02250;Name=Ce.1.02250
scf7180000000771	maker	mRNA	239651	240235	.	-	.	ID=Ce.1.02250-mRNA-1;Parent=Ce.1.02250;Name=Ce.1.02250-mRNA-1
scf7180000000771	maker	exon	239651	240235	.	-	.	ID=Ce.1.02250-mRNA-1:exon:511;Parent=Ce.1.02250-mRNA-1
scf7180000000771	maker	CDS	239651	240235	.	-	0	ID=Ce.1.02250-mRNA-1:cds;Parent=Ce.1.02250-mRNA-1
scf7180000000771	maker	gene	845300	846298	.	-	.	ID=Ce.1.02260;Name=Ce.1.02260
scf7180000000771	maker	mRNA	845300	846298	.	-	.	ID=Ce.1.02260-mRNA-1;Parent=Ce.1.02260;Name=Ce.1.02260-mRNA-1
scf7180000000771	maker	exon	845300	846298	.	-	.	ID=Ce.1.02260-mRNA-1:exon:512;Parent=Ce.1.02260-mRNA-1
scf7180000000771	maker	CDS	845300	846298	.	-	0	ID=Ce.1.02260-mRNA-1:cds;Parent=Ce.1.02260-mRNA-1
scf7180000000771	maker	gene	596976	597557	.	-	.	ID=Ce.1.02270;Name=Ce.1.02270
scf7180000000771	maker	mRNA	596976	597557	.	-	.	ID=Ce.1.02270-mRNA-1;Parent=Ce.1.02270;Name=Ce.1.02270-mRNA-1
scf7180000000771	maker	exon	596976	597557	.	-	.	ID=Ce.1.02270-mRNA-1:exon:513;Parent=Ce.1.02270-mRNA-1
scf7180000000771	maker	CDS	596976	597557	.	-	0	ID=Ce.1.02270-mRNA-1:cds;Parent=Ce.1.02270-mRNA-1
scf7180000000771	maker	gene	598055	600364	.	-	.	ID=Ce.1.02280;Name=Ce.1.02280
scf7180000000771	maker	mRNA	598055	600364	.	-	.	ID=Ce.1.02280-mRNA-1;Parent=Ce.1.02280;Name=Ce.1.02280-mRNA-1
scf7180000000771	maker	exon	598055	600364	.	-	.	ID=Ce.1.02280-mRNA-1:exon:514;Parent=Ce.1.02280-mRNA-1
scf7180000000771	maker	CDS	598055	600364	.	-	0	ID=Ce.1.02280-mRNA-1:cds;Parent=Ce.1.02280-mRNA-1
scf7180000000771	maker	gene	22809	23366	.	-	.	ID=Ce.1.02290;Name=Ce.1.02290
scf7180000000771	maker	mRNA	22809	23366	.	-	.	ID=Ce.1.02290-mRNA-1;Parent=Ce.1.02290;Name=Ce.1.02290-mRNA-1
scf7180000000771	maker	exon	22809	23366	.	-	.	ID=Ce.1.02290-mRNA-1:exon:515;Parent=Ce.1.02290-mRNA-1
scf7180000000771	maker	CDS	22809	23366	.	-	0	ID=Ce.1.02290-mRNA-1:cds;Parent=Ce.1.02290-mRNA-1
scf7180000000771	maker	gene	689064	690971	.	-	.	ID=Ce.1.02300;Name=Ce.1.02300
scf7180000000771	maker	mRNA	689064	690971	.	-	.	ID=Ce.1.02300-mRNA-1;Parent=Ce.1.02300;Name=Ce.1.02300-mRNA-1
scf7180000000771	maker	exon	689064	690971	.	-	.	ID=Ce.1.02300-mRNA-1:exon:516;Parent=Ce.1.02300-mRNA-1
scf7180000000771	maker	CDS	689064	690971	.	-	0	ID=Ce.1.02300-mRNA-1:cds;Parent=Ce.1.02300-mRNA-1
scf7180000000771	maker	gene	256174	258079	.	-	.	ID=Ce.1.02310;Name=Ce.1.02310
scf7180000000771	maker	mRNA	256174	258079	.	-	.	ID=Ce.1.02310-mRNA-1;Parent=Ce.1.02310;Name=Ce.1.02310-mRNA-1
scf7180000000771	maker	exon	256811	258079	.	-	.	ID=Ce.1.02310-mRNA-1:exon:519;Parent=Ce.1.02310-mRNA-1
scf7180000000771	maker	exon	256412	256588	.	-	.	ID=Ce.1.02310-mRNA-1:exon:518;Parent=Ce.1.02310-mRNA-1
scf7180000000771	maker	exon	256174	256194	.	-	.	ID=Ce.1.02310-mRNA-1:exon:517;Parent=Ce.1.02310-mRNA-1
scf7180000000771	maker	CDS	256811	258079	.	-	0	ID=Ce.1.02310-mRNA-1:cds;Parent=Ce.1.02310-mRNA-1
scf7180000000771	maker	CDS	256412	256588	.	-	0	ID=Ce.1.02310-mRNA-1:cds;Parent=Ce.1.02310-mRNA-1
scf7180000000771	maker	CDS	256174	256194	.	-	0	ID=Ce.1.02310-mRNA-1:cds;Parent=Ce.1.02310-mRNA-1
scf7180000000771	maker	gene	697606	698529	.	-	.	ID=Ce.1.02320;Name=Ce.1.02320
scf7180000000771	maker	mRNA	697606	698529	.	-	.	ID=Ce.1.02320-mRNA-1;Parent=Ce.1.02320;Name=Ce.1.02320-mRNA-1
scf7180000000771	maker	exon	697606	698529	.	-	.	ID=Ce.1.02320-mRNA-1:exon:520;Parent=Ce.1.02320-mRNA-1
scf7180000000771	maker	CDS	697606	698529	.	-	0	ID=Ce.1.02320-mRNA-1:cds;Parent=Ce.1.02320-mRNA-1
scf7180000000771	maker	gene	116914	118305	.	-	.	ID=Ce.1.02330;Name=Ce.1.02330
scf7180000000771	maker	mRNA	116914	118305	.	-	.	ID=Ce.1.02330-mRNA-1;Parent=Ce.1.02330;Name=Ce.1.02330-mRNA-1
scf7180000000771	maker	exon	116914	118305	.	-	.	ID=Ce.1.02330-mRNA-1:exon:521;Parent=Ce.1.02330-mRNA-1
scf7180000000771	maker	CDS	116914	118305	.	-	0	ID=Ce.1.02330-mRNA-1:cds;Parent=Ce.1.02330-mRNA-1
scf7180000000771	maker	gene	14123	14986	.	-	.	ID=Ce.1.02340;Name=Ce.1.02340
scf7180000000771	maker	mRNA	14123	14986	.	-	.	ID=Ce.1.02340-mRNA-1;Parent=Ce.1.02340;Name=Ce.1.02340-mRNA-1
scf7180000000771	maker	exon	14123	14986	.	-	.	ID=Ce.1.02340-mRNA-1:exon:522;Parent=Ce.1.02340-mRNA-1
scf7180000000771	maker	CDS	14123	14986	.	-	0	ID=Ce.1.02340-mRNA-1:cds;Parent=Ce.1.02340-mRNA-1
scf7180000000771	maker	gene	606669	608294	.	-	.	ID=Ce.1.02350;Name=Ce.1.02350
scf7180000000771	maker	mRNA	606669	608294	.	-	.	ID=Ce.1.02350-mRNA-1;Parent=Ce.1.02350;Name=Ce.1.02350-mRNA-1
scf7180000000771	maker	exon	606669	608294	.	-	.	ID=Ce.1.02350-mRNA-1:exon:523;Parent=Ce.1.02350-mRNA-1
scf7180000000771	maker	CDS	606669	608294	.	-	0	ID=Ce.1.02350-mRNA-1:cds;Parent=Ce.1.02350-mRNA-1
scf7180000000771	maker	gene	86977	87369	.	-	.	ID=Ce.1.02360;Name=Ce.1.02360
scf7180000000771	maker	mRNA	86977	87369	.	-	.	ID=Ce.1.02360-mRNA-1;Parent=Ce.1.02360;Name=Ce.1.02360-mRNA-1
scf7180000000771	maker	exon	86977	87369	.	-	.	ID=Ce.1.02360-mRNA-1:exon:524;Parent=Ce.1.02360-mRNA-1
scf7180000000771	maker	CDS	86977	87369	.	-	0	ID=Ce.1.02360-mRNA-1:cds;Parent=Ce.1.02360-mRNA-1
scf7180000000771	maker	gene	714574	715425	.	-	.	ID=Ce.1.02370;Name=Ce.1.02370
scf7180000000771	maker	mRNA	714574	715425	.	-	.	ID=Ce.1.02370-mRNA-1;Parent=Ce.1.02370;Name=Ce.1.02370-mRNA-1
scf7180000000771	maker	exon	714574	715425	.	-	.	ID=Ce.1.02370-mRNA-1:exon:525;Parent=Ce.1.02370-mRNA-1
scf7180000000771	maker	CDS	714574	715425	.	-	0	ID=Ce.1.02370-mRNA-1:cds;Parent=Ce.1.02370-mRNA-1
scf7180000000771	maker	gene	176894	178123	.	-	.	ID=Ce.1.02380;Name=Ce.1.02380
scf7180000000771	maker	mRNA	176894	178123	.	-	.	ID=Ce.1.02380-mRNA-1;Parent=Ce.1.02380;Name=Ce.1.02380-mRNA-1
scf7180000000771	maker	exon	176894	178123	.	-	.	ID=Ce.1.02380-mRNA-1:exon:526;Parent=Ce.1.02380-mRNA-1
scf7180000000771	maker	CDS	176894	178123	.	-	0	ID=Ce.1.02380-mRNA-1:cds;Parent=Ce.1.02380-mRNA-1
scf7180000000771	maker	gene	712427	714049	.	-	.	ID=Ce.1.02390;Name=Ce.1.02390
scf7180000000771	maker	mRNA	712427	714049	.	-	.	ID=Ce.1.02390-mRNA-1;Parent=Ce.1.02390;Name=Ce.1.02390-mRNA-1
scf7180000000771	maker	exon	712427	714049	.	-	.	ID=Ce.1.02390-mRNA-1:exon:527;Parent=Ce.1.02390-mRNA-1
scf7180000000771	maker	CDS	712427	714049	.	-	0	ID=Ce.1.02390-mRNA-1:cds;Parent=Ce.1.02390-mRNA-1
scf7180000000771	maker	gene	609599	610822	.	-	.	ID=Ce.1.02400;Name=Ce.1.02400
scf7180000000771	maker	mRNA	609599	610822	.	-	.	ID=Ce.1.02400-mRNA-1;Parent=Ce.1.02400;Name=Ce.1.02400-mRNA-1
scf7180000000771	maker	exon	609599	610822	.	-	.	ID=Ce.1.02400-mRNA-1:exon:528;Parent=Ce.1.02400-mRNA-1
scf7180000000771	maker	CDS	609599	610822	.	-	0	ID=Ce.1.02400-mRNA-1:cds;Parent=Ce.1.02400-mRNA-1
scf7180000000771	maker	gene	744937	747105	.	-	.	ID=Ce.1.02410;Name=Ce.1.02410
scf7180000000771	maker	mRNA	744937	747105	.	-	.	ID=Ce.1.02410-mRNA-1;Parent=Ce.1.02410;Name=Ce.1.02410-mRNA-1
scf7180000000771	maker	exon	744937	747105	.	-	.	ID=Ce.1.02410-mRNA-1:exon:529;Parent=Ce.1.02410-mRNA-1
scf7180000000771	maker	CDS	744937	747105	.	-	0	ID=Ce.1.02410-mRNA-1:cds;Parent=Ce.1.02410-mRNA-1
scf7180000000771	maker	gene	69212	69856	.	-	.	ID=Ce.1.02420;Name=Ce.1.02420
scf7180000000771	maker	mRNA	69212	69856	.	-	.	ID=Ce.1.02420-mRNA-1;Parent=Ce.1.02420;Name=Ce.1.02420-mRNA-1
scf7180000000771	maker	exon	69212	69856	.	-	.	ID=Ce.1.02420-mRNA-1:exon:530;Parent=Ce.1.02420-mRNA-1
scf7180000000771	maker	CDS	69212	69856	.	-	0	ID=Ce.1.02420-mRNA-1:cds;Parent=Ce.1.02420-mRNA-1
scf7180000000771	maker	gene	604640	605845	.	-	.	ID=Ce.1.02430;Name=Ce.1.02430
scf7180000000771	maker	mRNA	604640	605845	.	-	.	ID=Ce.1.02430-mRNA-1;Parent=Ce.1.02430;Name=Ce.1.02430-mRNA-1
scf7180000000771	maker	exon	604640	605845	.	-	.	ID=Ce.1.02430-mRNA-1:exon:531;Parent=Ce.1.02430-mRNA-1
scf7180000000771	maker	CDS	604640	605845	.	-	0	ID=Ce.1.02430-mRNA-1:cds;Parent=Ce.1.02430-mRNA-1
scf7180000000771	maker	gene	651514	652332	.	-	.	ID=Ce.1.02440;Name=Ce.1.02440
scf7180000000771	maker	mRNA	651514	652332	.	-	.	ID=Ce.1.02440-mRNA-1;Parent=Ce.1.02440;Name=Ce.1.02440-mRNA-1
scf7180000000771	maker	exon	651514	652332	.	-	.	ID=Ce.1.02440-mRNA-1:exon:532;Parent=Ce.1.02440-mRNA-1
scf7180000000771	maker	CDS	651514	652332	.	-	0	ID=Ce.1.02440-mRNA-1:cds;Parent=Ce.1.02440-mRNA-1
scf7180000000771	maker	gene	728248	729960	.	-	.	ID=Ce.1.02450;Name=Ce.1.02450
scf7180000000771	maker	mRNA	728248	729960	.	-	.	ID=Ce.1.02450-mRNA-1;Parent=Ce.1.02450;Name=Ce.1.02450-mRNA-1
scf7180000000771	maker	exon	728248	729960	.	-	.	ID=Ce.1.02450-mRNA-1:exon:533;Parent=Ce.1.02450-mRNA-1
scf7180000000771	maker	CDS	728248	729960	.	-	0	ID=Ce.1.02450-mRNA-1:cds;Parent=Ce.1.02450-mRNA-1
scf7180000000771	maker	gene	798054	798722	.	-	.	ID=Ce.1.02460;Name=Ce.1.02460
scf7180000000771	maker	mRNA	798054	798722	.	-	.	ID=Ce.1.02460-mRNA-1;Parent=Ce.1.02460;Name=Ce.1.02460-mRNA-1
scf7180000000771	maker	exon	798054	798722	.	-	.	ID=Ce.1.02460-mRNA-1:exon:534;Parent=Ce.1.02460-mRNA-1
scf7180000000771	maker	CDS	798054	798722	.	-	0	ID=Ce.1.02460-mRNA-1:cds;Parent=Ce.1.02460-mRNA-1
scf7180000000771	maker	gene	656142	657335	.	-	.	ID=Ce.1.02470;Name=Ce.1.02470
scf7180000000771	maker	mRNA	656142	657335	.	-	.	ID=Ce.1.02470-mRNA-1;Parent=Ce.1.02470;Name=Ce.1.02470-mRNA-1
scf7180000000771	maker	exon	656142	657335	.	-	.	ID=Ce.1.02470-mRNA-1:exon:535;Parent=Ce.1.02470-mRNA-1
scf7180000000771	maker	CDS	656142	657335	.	-	0	ID=Ce.1.02470-mRNA-1:cds;Parent=Ce.1.02470-mRNA-1
scf7180000000771	maker	gene	271199	271558	.	-	.	ID=Ce.1.02480;Name=Ce.1.02480
scf7180000000771	maker	mRNA	271199	271558	.	-	.	ID=Ce.1.02480-mRNA-1;Parent=Ce.1.02480;Name=Ce.1.02480-mRNA-1
scf7180000000771	maker	exon	271199	271558	.	-	.	ID=Ce.1.02480-mRNA-1:exon:536;Parent=Ce.1.02480-mRNA-1
scf7180000000771	maker	CDS	271199	271558	.	-	0	ID=Ce.1.02480-mRNA-1:cds;Parent=Ce.1.02480-mRNA-1
scf7180000000771	maker	gene	88195	89328	.	-	.	ID=Ce.1.02490;Name=Ce.1.02490
scf7180000000771	maker	mRNA	88195	89328	.	-	.	ID=Ce.1.02490-mRNA-1;Parent=Ce.1.02490;Name=Ce.1.02490-mRNA-1
scf7180000000771	maker	exon	88195	89328	.	-	.	ID=Ce.1.02490-mRNA-1:exon:537;Parent=Ce.1.02490-mRNA-1
scf7180000000771	maker	CDS	88195	89328	.	-	0	ID=Ce.1.02490-mRNA-1:cds;Parent=Ce.1.02490-mRNA-1
scf7180000000771	maker	gene	211845	212258	.	-	.	ID=Ce.1.02500;Name=Ce.1.02500
scf7180000000771	maker	mRNA	211845	212258	.	-	.	ID=Ce.1.02500-mRNA-1;Parent=Ce.1.02500;Name=Ce.1.02500-mRNA-1
scf7180000000771	maker	exon	211845	212258	.	-	.	ID=Ce.1.02500-mRNA-1:exon:538;Parent=Ce.1.02500-mRNA-1
scf7180000000771	maker	CDS	211845	212258	.	-	0	ID=Ce.1.02500-mRNA-1:cds;Parent=Ce.1.02500-mRNA-1
scf7180000000771	maker	gene	703667	703975	.	-	.	ID=Ce.1.02510;Name=Ce.1.02510
scf7180000000771	maker	mRNA	703667	703975	.	-	.	ID=Ce.1.02510-mRNA-1;Parent=Ce.1.02510;Name=Ce.1.02510-mRNA-1
scf7180000000771	maker	exon	703667	703975	.	-	.	ID=Ce.1.02510-mRNA-1:exon:539;Parent=Ce.1.02510-mRNA-1
scf7180000000771	maker	CDS	703667	703975	.	-	0	ID=Ce.1.02510-mRNA-1:cds;Parent=Ce.1.02510-mRNA-1
scf7180000000771	maker	gene	563934	565886	.	-	.	ID=Ce.1.02520;Name=Ce.1.02520
scf7180000000771	maker	mRNA	563934	565886	.	-	.	ID=Ce.1.02520-mRNA-1;Parent=Ce.1.02520;Name=Ce.1.02520-mRNA-1
scf7180000000771	maker	exon	563934	565886	.	-	.	ID=Ce.1.02520-mRNA-1:exon:540;Parent=Ce.1.02520-mRNA-1
scf7180000000771	maker	CDS	563934	565886	.	-	0	ID=Ce.1.02520-mRNA-1:cds;Parent=Ce.1.02520-mRNA-1
scf7180000000771	maker	gene	567901	569853	.	-	.	ID=Ce.1.02530;Name=Ce.1.02530
scf7180000000771	maker	mRNA	567901	569853	.	-	.	ID=Ce.1.02530-mRNA-1;Parent=Ce.1.02530;Name=Ce.1.02530-mRNA-1
scf7180000000771	maker	exon	567901	569853	.	-	.	ID=Ce.1.02530-mRNA-1:exon:541;Parent=Ce.1.02530-mRNA-1
scf7180000000771	maker	CDS	567901	569853	.	-	0	ID=Ce.1.02530-mRNA-1:cds;Parent=Ce.1.02530-mRNA-1
scf7180000000771	maker	gene	571869	573821	.	-	.	ID=Ce.1.02540;Name=Ce.1.02540
scf7180000000771	maker	mRNA	571869	573821	.	-	.	ID=Ce.1.02540-mRNA-1;Parent=Ce.1.02540;Name=Ce.1.02540-mRNA-1
scf7180000000771	maker	exon	571869	573821	.	-	.	ID=Ce.1.02540-mRNA-1:exon:542;Parent=Ce.1.02540-mRNA-1
scf7180000000771	maker	CDS	571869	573821	.	-	0	ID=Ce.1.02540-mRNA-1:cds;Parent=Ce.1.02540-mRNA-1
scf7180000000771	maker	gene	575836	577788	.	-	.	ID=Ce.1.02550;Name=Ce.1.02550
scf7180000000771	maker	mRNA	575836	577788	.	-	.	ID=Ce.1.02550-mRNA-1;Parent=Ce.1.02550;Name=Ce.1.02550-mRNA-1
scf7180000000771	maker	exon	575836	577788	.	-	.	ID=Ce.1.02550-mRNA-1:exon:543;Parent=Ce.1.02550-mRNA-1
scf7180000000771	maker	CDS	575836	577788	.	-	0	ID=Ce.1.02550-mRNA-1:cds;Parent=Ce.1.02550-mRNA-1
scf7180000000771	maker	gene	579803	581755	.	-	.	ID=Ce.1.02560;Name=Ce.1.02560
scf7180000000771	maker	mRNA	579803	581755	.	-	.	ID=Ce.1.02560-mRNA-1;Parent=Ce.1.02560;Name=Ce.1.02560-mRNA-1
scf7180000000771	maker	exon	579803	581755	.	-	.	ID=Ce.1.02560-mRNA-1:exon:544;Parent=Ce.1.02560-mRNA-1
scf7180000000771	maker	CDS	579803	581755	.	-	0	ID=Ce.1.02560-mRNA-1:cds;Parent=Ce.1.02560-mRNA-1
scf7180000000771	maker	gene	824949	825314	.	-	.	ID=Ce.1.02570;Name=Ce.1.02570
scf7180000000771	maker	mRNA	824949	825314	.	-	.	ID=Ce.1.02570-mRNA-1;Parent=Ce.1.02570;Name=Ce.1.02570-mRNA-1
scf7180000000771	maker	exon	824949	825314	.	-	.	ID=Ce.1.02570-mRNA-1:exon:545;Parent=Ce.1.02570-mRNA-1
scf7180000000771	maker	CDS	824949	825314	.	-	0	ID=Ce.1.02570-mRNA-1:cds;Parent=Ce.1.02570-mRNA-1
scf7180000000771	maker	gene	685265	685657	.	-	.	ID=Ce.1.02580;Name=Ce.1.02580
scf7180000000771	maker	mRNA	685265	685657	.	-	.	ID=Ce.1.02580-mRNA-1;Parent=Ce.1.02580;Name=Ce.1.02580-mRNA-1
scf7180000000771	maker	exon	685265	685657	.	-	.	ID=Ce.1.02580-mRNA-1:exon:546;Parent=Ce.1.02580-mRNA-1
scf7180000000771	maker	CDS	685265	685657	.	-	0	ID=Ce.1.02580-mRNA-1:cds;Parent=Ce.1.02580-mRNA-1
scf7180000000771	maker	gene	740991	741578	.	-	.	ID=Ce.1.02590;Name=Ce.1.02590
scf7180000000771	maker	mRNA	740991	741578	.	-	.	ID=Ce.1.02590-mRNA-1;Parent=Ce.1.02590;Name=Ce.1.02590-mRNA-1
scf7180000000771	maker	exon	740991	741578	.	-	.	ID=Ce.1.02590-mRNA-1:exon:547;Parent=Ce.1.02590-mRNA-1
scf7180000000771	maker	CDS	740991	741578	.	-	0	ID=Ce.1.02590-mRNA-1:cds;Parent=Ce.1.02590-mRNA-1
scf7180000000771	maker	gene	268747	270283	.	-	.	ID=Ce.1.02600;Name=Ce.1.02600
scf7180000000771	maker	mRNA	268747	270283	.	-	.	ID=Ce.1.02600-mRNA-1;Parent=Ce.1.02600;Name=Ce.1.02600-mRNA-1
scf7180000000771	maker	exon	268787	270283	.	-	.	ID=Ce.1.02600-mRNA-1:exon:549;Parent=Ce.1.02600-mRNA-1
scf7180000000771	maker	exon	268747	268761	.	-	.	ID=Ce.1.02600-mRNA-1:exon:548;Parent=Ce.1.02600-mRNA-1
scf7180000000771	maker	CDS	268787	270283	.	-	0	ID=Ce.1.02600-mRNA-1:cds;Parent=Ce.1.02600-mRNA-1
scf7180000000771	maker	CDS	268747	268761	.	-	0	ID=Ce.1.02600-mRNA-1:cds;Parent=Ce.1.02600-mRNA-1
scf7180000000771	maker	gene	611459	611857	.	-	.	ID=Ce.1.02610;Name=Ce.1.02610
scf7180000000771	maker	mRNA	611459	611857	.	-	.	ID=Ce.1.02610-mRNA-1;Parent=Ce.1.02610;Name=Ce.1.02610-mRNA-1
scf7180000000771	maker	exon	611459	611857	.	-	.	ID=Ce.1.02610-mRNA-1:exon:550;Parent=Ce.1.02610-mRNA-1
scf7180000000771	maker	CDS	611459	611857	.	-	0	ID=Ce.1.02610-mRNA-1:cds;Parent=Ce.1.02610-mRNA-1
scf7180000000771	maker	gene	742452	744503	.	-	.	ID=Ce.1.02620;Name=Ce.1.02620
scf7180000000771	maker	mRNA	742452	744503	.	-	.	ID=Ce.1.02620-mRNA-1;Parent=Ce.1.02620;Name=Ce.1.02620-mRNA-1
scf7180000000771	maker	exon	742452	744503	.	-	.	ID=Ce.1.02620-mRNA-1:exon:551;Parent=Ce.1.02620-mRNA-1
scf7180000000771	maker	CDS	742452	744503	.	-	0	ID=Ce.1.02620-mRNA-1:cds;Parent=Ce.1.02620-mRNA-1
scf7180000000771	maker	gene	50886	51338	.	-	.	ID=Ce.1.02630;Name=Ce.1.02630
scf7180000000771	maker	mRNA	50886	51338	.	-	.	ID=Ce.1.02630-mRNA-1;Parent=Ce.1.02630;Name=Ce.1.02630-mRNA-1
scf7180000000771	maker	exon	50886	51338	.	-	.	ID=Ce.1.02630-mRNA-1:exon:552;Parent=Ce.1.02630-mRNA-1
scf7180000000771	maker	CDS	50886	51338	.	-	0	ID=Ce.1.02630-mRNA-1:cds;Parent=Ce.1.02630-mRNA-1
scf7180000000771	maker	gene	829963	831477	.	-	.	ID=Ce.1.02640;Name=Ce.1.02640
scf7180000000771	maker	mRNA	829963	831477	.	-	.	ID=Ce.1.02640-mRNA-1;Parent=Ce.1.02640;Name=Ce.1.02640-mRNA-1
scf7180000000771	maker	exon	829963	831477	.	-	.	ID=Ce.1.02640-mRNA-1:exon:553;Parent=Ce.1.02640-mRNA-1
scf7180000000771	maker	CDS	829963	831477	.	-	0	ID=Ce.1.02640-mRNA-1:cds;Parent=Ce.1.02640-mRNA-1
scf7180000000771	maker	gene	680270	684109	.	-	.	ID=Ce.1.02650;Name=Ce.1.02650
scf7180000000771	maker	mRNA	680270	684109	.	-	.	ID=Ce.1.02650-mRNA-1;Parent=Ce.1.02650;Name=Ce.1.02650-mRNA-1
scf7180000000771	maker	exon	681449	684109	.	-	.	ID=Ce.1.02650-mRNA-1:exon:555;Parent=Ce.1.02650-mRNA-1
scf7180000000771	maker	exon	680270	681193	.	-	.	ID=Ce.1.02650-mRNA-1:exon:554;Parent=Ce.1.02650-mRNA-1
scf7180000000771	maker	CDS	681449	684109	.	-	0	ID=Ce.1.02650-mRNA-1:cds;Parent=Ce.1.02650-mRNA-1
scf7180000000771	maker	CDS	680270	681193	.	-	0	ID=Ce.1.02650-mRNA-1:cds;Parent=Ce.1.02650-mRNA-1
scf7180000000771	maker	gene	801229	803148	.	-	.	ID=Ce.1.02660;Name=Ce.1.02660
scf7180000000771	maker	mRNA	801229	803148	.	-	.	ID=Ce.1.02660-mRNA-1;Parent=Ce.1.02660;Name=Ce.1.02660-mRNA-1
scf7180000000771	maker	exon	801229	803148	.	-	.	ID=Ce.1.02660-mRNA-1:exon:556;Parent=Ce.1.02660-mRNA-1
scf7180000000771	maker	CDS	801229	803148	.	-	0	ID=Ce.1.02660-mRNA-1:cds;Parent=Ce.1.02660-mRNA-1
scf7180000000771	maker	gene	101618	106903	.	-	.	ID=Ce.1.02670;Name=Ce.1.02670
scf7180000000771	maker	mRNA	101618	106903	.	-	.	ID=Ce.1.02670-mRNA-1;Parent=Ce.1.02670;Name=Ce.1.02670-mRNA-1
scf7180000000771	maker	exon	103182	106903	.	-	.	ID=Ce.1.02670-mRNA-1:exon:558;Parent=Ce.1.02670-mRNA-1
scf7180000000771	maker	exon	101618	102413	.	-	.	ID=Ce.1.02670-mRNA-1:exon:557;Parent=Ce.1.02670-mRNA-1
scf7180000000771	maker	CDS	103182	106903	.	-	0	ID=Ce.1.02670-mRNA-1:cds;Parent=Ce.1.02670-mRNA-1
scf7180000000771	maker	CDS	101618	102413	.	-	1	ID=Ce.1.02670-mRNA-1:cds;Parent=Ce.1.02670-mRNA-1
scf7180000000771	maker	gene	601201	602982	.	-	.	ID=Ce.1.02680;Name=Ce.1.02680
scf7180000000771	maker	mRNA	601201	602982	.	-	.	ID=Ce.1.02680-mRNA-1;Parent=Ce.1.02680;Name=Ce.1.02680-mRNA-1
scf7180000000771	maker	exon	601201	602982	.	-	.	ID=Ce.1.02680-mRNA-1:exon:559;Parent=Ce.1.02680-mRNA-1
scf7180000000771	maker	CDS	601201	602982	.	-	0	ID=Ce.1.02680-mRNA-1:cds;Parent=Ce.1.02680-mRNA-1
scf7180000000771	maker	gene	154534	158842	.	-	.	ID=Ce.1.02690;Name=Ce.1.02690
scf7180000000771	maker	mRNA	154534	158842	.	-	.	ID=Ce.1.02690-mRNA-1;Parent=Ce.1.02690;Name=Ce.1.02690-mRNA-1
scf7180000000771	maker	exon	158498	158842	.	-	.	ID=Ce.1.02690-mRNA-1:exon:562;Parent=Ce.1.02690-mRNA-1
scf7180000000771	maker	exon	157122	157489	.	-	.	ID=Ce.1.02690-mRNA-1:exon:561;Parent=Ce.1.02690-mRNA-1
scf7180000000771	maker	exon	154534	155791	.	-	.	ID=Ce.1.02690-mRNA-1:exon:560;Parent=Ce.1.02690-mRNA-1
scf7180000000771	maker	CDS	158498	158842	.	-	0	ID=Ce.1.02690-mRNA-1:cds;Parent=Ce.1.02690-mRNA-1
scf7180000000771	maker	CDS	157122	157489	.	-	0	ID=Ce.1.02690-mRNA-1:cds;Parent=Ce.1.02690-mRNA-1
scf7180000000771	maker	CDS	154534	155791	.	-	1	ID=Ce.1.02690-mRNA-1:cds;Parent=Ce.1.02690-mRNA-1
scf7180000000771	maker	gene	47929	49700	.	-	.	ID=Ce.1.02700;Name=Ce.1.02700
scf7180000000771	maker	mRNA	47929	49700	.	-	.	ID=Ce.1.02700-mRNA-1;Parent=Ce.1.02700;Name=Ce.1.02700-mRNA-1
scf7180000000771	maker	exon	49090	49700	.	-	.	ID=Ce.1.02700-mRNA-1:exon:564;Parent=Ce.1.02700-mRNA-1
scf7180000000771	maker	exon	47929	48889	.	-	.	ID=Ce.1.02700-mRNA-1:exon:563;Parent=Ce.1.02700-mRNA-1
scf7180000000771	maker	CDS	49090	49700	.	-	0	ID=Ce.1.02700-mRNA-1:cds;Parent=Ce.1.02700-mRNA-1
scf7180000000771	maker	CDS	47929	48889	.	-	1	ID=Ce.1.02700-mRNA-1:cds;Parent=Ce.1.02700-mRNA-1
scf7180000000771	maker	gene	832328	834295	.	-	.	ID=Ce.1.02710;Name=Ce.1.02710
scf7180000000771	maker	mRNA	832328	834295	.	-	.	ID=Ce.1.02710-mRNA-1;Parent=Ce.1.02710;Name=Ce.1.02710-mRNA-1
scf7180000000771	maker	exon	832328	834295	.	-	.	ID=Ce.1.02710-mRNA-1:exon:565;Parent=Ce.1.02710-mRNA-1
scf7180000000771	maker	CDS	832328	834295	.	-	0	ID=Ce.1.02710-mRNA-1:cds;Parent=Ce.1.02710-mRNA-1
scf7180000000771	maker	gene	648898	650151	.	-	.	ID=Ce.1.02720;Name=Ce.1.02720
scf7180000000771	maker	mRNA	648898	650151	.	-	.	ID=Ce.1.02720-mRNA-1;Parent=Ce.1.02720;Name=Ce.1.02720-mRNA-1
scf7180000000771	maker	exon	648898	650151	.	-	.	ID=Ce.1.02720-mRNA-1:exon:566;Parent=Ce.1.02720-mRNA-1
scf7180000000771	maker	CDS	648898	650151	.	-	0	ID=Ce.1.02720-mRNA-1:cds;Parent=Ce.1.02720-mRNA-1
scf7180000000771	maker	gene	15370	17247	.	-	.	ID=Ce.1.02730;Name=Ce.1.02730
scf7180000000771	maker	mRNA	15370	17247	.	-	.	ID=Ce.1.02730-mRNA-1;Parent=Ce.1.02730;Name=Ce.1.02730-mRNA-1
scf7180000000771	maker	exon	15370	17247	.	-	.	ID=Ce.1.02730-mRNA-1:exon:567;Parent=Ce.1.02730-mRNA-1
scf7180000000771	maker	CDS	15370	17247	.	-	0	ID=Ce.1.02730-mRNA-1:cds;Parent=Ce.1.02730-mRNA-1
scf7180000000771	maker	gene	641937	647612	.	-	.	ID=Ce.1.02740;Name=Ce.1.02740
scf7180000000771	maker	mRNA	641937	647612	.	-	.	ID=Ce.1.02740-mRNA-1;Parent=Ce.1.02740;Name=Ce.1.02740-mRNA-1
scf7180000000771	maker	exon	647354	647612	.	-	.	ID=Ce.1.02740-mRNA-1:exon:569;Parent=Ce.1.02740-mRNA-1
scf7180000000771	maker	exon	641937	646615	.	-	.	ID=Ce.1.02740-mRNA-1:exon:568;Parent=Ce.1.02740-mRNA-1
scf7180000000771	maker	CDS	647354	647612	.	-	0	ID=Ce.1.02740-mRNA-1:cds;Parent=Ce.1.02740-mRNA-1
scf7180000000771	maker	CDS	641937	646615	.	-	2	ID=Ce.1.02740-mRNA-1:cds;Parent=Ce.1.02740-mRNA-1
scf7180000000771	maker	gene	686340	688499	.	-	.	ID=Ce.1.02750;Name=Ce.1.02750
scf7180000000771	maker	mRNA	686340	688499	.	-	.	ID=Ce.1.02750-mRNA-1;Parent=Ce.1.02750;Name=Ce.1.02750-mRNA-1
scf7180000000771	maker	exon	686340	688499	.	-	.	ID=Ce.1.02750-mRNA-1:exon:570;Parent=Ce.1.02750-mRNA-1
scf7180000000771	maker	CDS	686340	688499	.	-	0	ID=Ce.1.02750-mRNA-1:cds;Parent=Ce.1.02750-mRNA-1
scf7180000000771	maker	gene	613047	615927	.	-	.	ID=Ce.1.02760;Name=Ce.1.02760
scf7180000000771	maker	mRNA	613047	615927	.	-	.	ID=Ce.1.02760-mRNA-1;Parent=Ce.1.02760;Name=Ce.1.02760-mRNA-1
scf7180000000771	maker	exon	613148	615927	.	-	.	ID=Ce.1.02760-mRNA-1:exon:572;Parent=Ce.1.02760-mRNA-1
scf7180000000771	maker	exon	613047	613119	.	-	.	ID=Ce.1.02760-mRNA-1:exon:571;Parent=Ce.1.02760-mRNA-1
scf7180000000771	maker	CDS	613148	615927	.	-	0	ID=Ce.1.02760-mRNA-1:cds;Parent=Ce.1.02760-mRNA-1
scf7180000000771	maker	CDS	613047	613119	.	-	1	ID=Ce.1.02760-mRNA-1:cds;Parent=Ce.1.02760-mRNA-1
scf7180000000771	maker	gene	772379	773587	.	-	.	ID=Ce.1.02770;Name=Ce.1.02770
scf7180000000771	maker	mRNA	772379	773587	.	-	.	ID=Ce.1.02770-mRNA-1;Parent=Ce.1.02770;Name=Ce.1.02770-mRNA-1
scf7180000000771	maker	exon	772379	773587	.	-	.	ID=Ce.1.02770-mRNA-1:exon:573;Parent=Ce.1.02770-mRNA-1
scf7180000000771	maker	CDS	772379	773587	.	-	0	ID=Ce.1.02770-mRNA-1:cds;Parent=Ce.1.02770-mRNA-1
scf7180000000771	maker	gene	840727	841689	.	-	.	ID=Ce.1.02780;Name=Ce.1.02780
scf7180000000771	maker	mRNA	840727	841689	.	-	.	ID=Ce.1.02780-mRNA-1;Parent=Ce.1.02780;Name=Ce.1.02780-mRNA-1
scf7180000000771	maker	exon	840727	841689	.	-	.	ID=Ce.1.02780-mRNA-1:exon:574;Parent=Ce.1.02780-mRNA-1
scf7180000000771	maker	CDS	840727	841689	.	-	0	ID=Ce.1.02780-mRNA-1:cds;Parent=Ce.1.02780-mRNA-1
scf7180000000771	maker	gene	738730	740499	.	-	.	ID=Ce.1.02790;Name=Ce.1.02790
scf7180000000771	maker	mRNA	738730	740499	.	-	.	ID=Ce.1.02790-mRNA-1;Parent=Ce.1.02790;Name=Ce.1.02790-mRNA-1
scf7180000000771	maker	exon	738730	740499	.	-	.	ID=Ce.1.02790-mRNA-1:exon:575;Parent=Ce.1.02790-mRNA-1
scf7180000000771	maker	CDS	738730	740499	.	-	0	ID=Ce.1.02790-mRNA-1:cds;Parent=Ce.1.02790-mRNA-1
scf7180000000771	maker	gene	660768	662057	.	-	.	ID=Ce.1.02800;Name=Ce.1.02800
scf7180000000771	maker	mRNA	660768	662057	.	-	.	ID=Ce.1.02800-mRNA-1;Parent=Ce.1.02800;Name=Ce.1.02800-mRNA-1
scf7180000000771	maker	exon	660768	662057	.	-	.	ID=Ce.1.02800-mRNA-1:exon:576;Parent=Ce.1.02800-mRNA-1
scf7180000000771	maker	CDS	660768	662057	.	-	0	ID=Ce.1.02800-mRNA-1:cds;Parent=Ce.1.02800-mRNA-1
scf7180000000771	maker	gene	715830	718702	.	-	.	ID=Ce.1.02810;Name=Ce.1.02810
scf7180000000771	maker	mRNA	715830	718702	.	-	.	ID=Ce.1.02810-mRNA-1;Parent=Ce.1.02810;Name=Ce.1.02810-mRNA-1
scf7180000000771	maker	exon	718250	718702	.	-	.	ID=Ce.1.02810-mRNA-1:exon:578;Parent=Ce.1.02810-mRNA-1
scf7180000000771	maker	exon	715830	717797	.	-	.	ID=Ce.1.02810-mRNA-1:exon:577;Parent=Ce.1.02810-mRNA-1
scf7180000000771	maker	CDS	718250	718702	.	-	0	ID=Ce.1.02810-mRNA-1:cds;Parent=Ce.1.02810-mRNA-1
scf7180000000771	maker	CDS	715830	717797	.	-	0	ID=Ce.1.02810-mRNA-1:cds;Parent=Ce.1.02810-mRNA-1
###
scf7180000000976	.	contig	1	155072	.	.	.	ID=scf7180000000976;Name=scf7180000000976
scf7180000000976	maker	gene	126822	127895	.	+	.	ID=Ce.1.02820;Name=Ce.1.02820
scf7180000000976	maker	mRNA	126822	127895	.	+	.	ID=Ce.1.02820-mRNA-1;Parent=Ce.1.02820;Name=Ce.1.02820-mRNA-1
scf7180000000976	maker	exon	126822	127895	.	+	.	ID=Ce.1.02820-mRNA-1:exon:59;Parent=Ce.1.02820-mRNA-1
scf7180000000976	maker	CDS	126822	127895	.	+	0	ID=Ce.1.02820-mRNA-1:cds;Parent=Ce.1.02820-mRNA-1
scf7180000000976	maker	gene	124984	126084	.	+	.	ID=Ce.1.02830;Name=Ce.1.02830
scf7180000000976	maker	mRNA	124984	126084	.	+	.	ID=Ce.1.02830-mRNA-1;Parent=Ce.1.02830;Name=Ce.1.02830-mRNA-1
scf7180000000976	maker	exon	124984	126084	.	+	.	ID=Ce.1.02830-mRNA-1:exon:60;Parent=Ce.1.02830-mRNA-1
scf7180000000976	maker	CDS	124984	126084	.	+	0	ID=Ce.1.02830-mRNA-1:cds;Parent=Ce.1.02830-mRNA-1
scf7180000000976	maker	gene	134651	142345	.	+	.	ID=Ce.1.02840;Name=Ce.1.02840
scf7180000000976	maker	mRNA	134651	142345	.	+	.	ID=Ce.1.02840-mRNA-1;Parent=Ce.1.02840;Name=Ce.1.02840-mRNA-1
scf7180000000976	maker	exon	134651	142345	.	+	.	ID=Ce.1.02840-mRNA-1:exon:61;Parent=Ce.1.02840-mRNA-1
scf7180000000976	maker	CDS	134651	142345	.	+	0	ID=Ce.1.02840-mRNA-1:cds;Parent=Ce.1.02840-mRNA-1
scf7180000000976	maker	gene	23791	24831	.	+	.	ID=Ce.1.02850;Name=Ce.1.02850
scf7180000000976	maker	mRNA	23791	24831	.	+	.	ID=Ce.1.02850-mRNA-1;Parent=Ce.1.02850;Name=Ce.1.02850-mRNA-1
scf7180000000976	maker	exon	23791	24831	.	+	.	ID=Ce.1.02850-mRNA-1:exon:62;Parent=Ce.1.02850-mRNA-1
scf7180000000976	maker	CDS	23791	24831	.	+	0	ID=Ce.1.02850-mRNA-1:cds;Parent=Ce.1.02850-mRNA-1
scf7180000000976	maker	gene	58040	59062	.	+	.	ID=Ce.1.02860;Name=Ce.1.02860
scf7180000000976	maker	mRNA	58040	59062	.	+	.	ID=Ce.1.02860-mRNA-1;Parent=Ce.1.02860;Name=Ce.1.02860-mRNA-1
scf7180000000976	maker	exon	58040	59062	.	+	.	ID=Ce.1.02860-mRNA-1:exon:63;Parent=Ce.1.02860-mRNA-1
scf7180000000976	maker	CDS	58040	59062	.	+	0	ID=Ce.1.02860-mRNA-1:cds;Parent=Ce.1.02860-mRNA-1
scf7180000000976	maker	gene	143151	144638	.	+	.	ID=Ce.1.02870;Name=Ce.1.02870
scf7180000000976	maker	mRNA	143151	144638	.	+	.	ID=Ce.1.02870-mRNA-1;Parent=Ce.1.02870;Name=Ce.1.02870-mRNA-1
scf7180000000976	maker	exon	143151	144638	.	+	.	ID=Ce.1.02870-mRNA-1:exon:64;Parent=Ce.1.02870-mRNA-1
scf7180000000976	maker	CDS	143151	144638	.	+	0	ID=Ce.1.02870-mRNA-1:cds;Parent=Ce.1.02870-mRNA-1
scf7180000000976	maker	gene	8183	15114	.	+	.	ID=Ce.1.02880;Name=Ce.1.02880
scf7180000000976	maker	mRNA	8183	15114	.	+	.	ID=Ce.1.02880-mRNA-1;Parent=Ce.1.02880;Name=Ce.1.02880-mRNA-1
scf7180000000976	maker	exon	8183	8678	.	+	.	ID=Ce.1.02880-mRNA-1:exon:65;Parent=Ce.1.02880-mRNA-1
scf7180000000976	maker	exon	8842	14120	.	+	.	ID=Ce.1.02880-mRNA-1:exon:66;Parent=Ce.1.02880-mRNA-1
scf7180000000976	maker	exon	15058	15114	.	+	.	ID=Ce.1.02880-mRNA-1:exon:67;Parent=Ce.1.02880-mRNA-1
scf7180000000976	maker	CDS	8183	8678	.	+	0	ID=Ce.1.02880-mRNA-1:cds;Parent=Ce.1.02880-mRNA-1
scf7180000000976	maker	CDS	8842	14120	.	+	2	ID=Ce.1.02880-mRNA-1:cds;Parent=Ce.1.02880-mRNA-1
scf7180000000976	maker	CDS	15058	15114	.	+	0	ID=Ce.1.02880-mRNA-1:cds;Parent=Ce.1.02880-mRNA-1
scf7180000000976	maker	gene	128748	130484	.	+	.	ID=Ce.1.02890;Name=Ce.1.02890
scf7180000000976	maker	mRNA	128748	130484	.	+	.	ID=Ce.1.02890-mRNA-1;Parent=Ce.1.02890;Name=Ce.1.02890-mRNA-1
scf7180000000976	maker	exon	128748	130484	.	+	.	ID=Ce.1.02890-mRNA-1:exon:68;Parent=Ce.1.02890-mRNA-1
scf7180000000976	maker	CDS	128748	130484	.	+	0	ID=Ce.1.02890-mRNA-1:cds;Parent=Ce.1.02890-mRNA-1
scf7180000000976	maker	gene	115239	117794	.	+	.	ID=Ce.1.02900;Name=Ce.1.02900
scf7180000000976	maker	mRNA	115239	117794	.	+	.	ID=Ce.1.02900-mRNA-1;Parent=Ce.1.02900;Name=Ce.1.02900-mRNA-1
scf7180000000976	maker	exon	115239	117794	.	+	.	ID=Ce.1.02900-mRNA-1:exon:69;Parent=Ce.1.02900-mRNA-1
scf7180000000976	maker	CDS	115239	117794	.	+	0	ID=Ce.1.02900-mRNA-1:cds;Parent=Ce.1.02900-mRNA-1
scf7180000000976	maker	gene	21883	22428	.	+	.	ID=Ce.1.02910;Name=Ce.1.02910
scf7180000000976	maker	mRNA	21883	22428	.	+	.	ID=Ce.1.02910-mRNA-1;Parent=Ce.1.02910;Name=Ce.1.02910-mRNA-1
scf7180000000976	maker	exon	21883	22428	.	+	.	ID=Ce.1.02910-mRNA-1:exon:70;Parent=Ce.1.02910-mRNA-1
scf7180000000976	maker	CDS	21883	22428	.	+	0	ID=Ce.1.02910-mRNA-1:cds;Parent=Ce.1.02910-mRNA-1
scf7180000000976	maker	gene	112	5577	.	+	.	ID=Ce.1.02920;Name=Ce.1.02920
scf7180000000976	maker	mRNA	112	5577	.	+	.	ID=Ce.1.02920-mRNA-1;Parent=Ce.1.02920;Name=Ce.1.02920-mRNA-1
scf7180000000976	maker	exon	112	585	.	+	.	ID=Ce.1.02920-mRNA-1:exon:71;Parent=Ce.1.02920-mRNA-1
scf7180000000976	maker	exon	639	1409	.	+	.	ID=Ce.1.02920-mRNA-1:exon:72;Parent=Ce.1.02920-mRNA-1
scf7180000000976	maker	exon	1457	1666	.	+	.	ID=Ce.1.02920-mRNA-1:exon:73;Parent=Ce.1.02920-mRNA-1
scf7180000000976	maker	exon	1815	2284	.	+	.	ID=Ce.1.02920-mRNA-1:exon:74;Parent=Ce.1.02920-mRNA-1
scf7180000000976	maker	exon	2350	2607	.	+	.	ID=Ce.1.02920-mRNA-1:exon:75;Parent=Ce.1.02920-mRNA-1
scf7180000000976	maker	exon	2658	2918	.	+	.	ID=Ce.1.02920-mRNA-1:exon:76;Parent=Ce.1.02920-mRNA-1
scf7180000000976	maker	exon	2972	3058	.	+	.	ID=Ce.1.02920-mRNA-1:exon:77;Parent=Ce.1.02920-mRNA-1
scf7180000000976	maker	exon	3141	3557	.	+	.	ID=Ce.1.02920-mRNA-1:exon:78;Parent=Ce.1.02920-mRNA-1
scf7180000000976	maker	exon	3632	3806	.	+	.	ID=Ce.1.02920-mRNA-1:exon:79;Parent=Ce.1.02920-mRNA-1
scf7180000000976	maker	exon	3878	4635	.	+	.	ID=Ce.1.02920-mRNA-1:exon:80;Parent=Ce.1.02920-mRNA-1
scf7180000000976	maker	exon	4698	5577	.	+	.	ID=Ce.1.02920-mRNA-1:exon:81;Parent=Ce.1.02920-mRNA-1
scf7180000000976	maker	five_prime_UTR	112	138	.	+	.	ID=Ce.1.02920-mRNA-1:five_prime_utr;Parent=Ce.1.02920-mRNA-1
scf7180000000976	maker	CDS	139	585	.	+	0	ID=Ce.1.02920-mRNA-1:cds;Parent=Ce.1.02920-mRNA-1
scf7180000000976	maker	CDS	639	1409	.	+	0	ID=Ce.1.02920-mRNA-1:cds;Parent=Ce.1.02920-mRNA-1
scf7180000000976	maker	CDS	1457	1666	.	+	0	ID=Ce.1.02920-mRNA-1:cds;Parent=Ce.1.02920-mRNA-1
scf7180000000976	maker	CDS	1815	2284	.	+	0	ID=Ce.1.02920-mRNA-1:cds;Parent=Ce.1.02920-mRNA-1
scf7180000000976	maker	CDS	2350	2607	.	+	1	ID=Ce.1.02920-mRNA-1:cds;Parent=Ce.1.02920-mRNA-1
scf7180000000976	maker	CDS	2658	2918	.	+	1	ID=Ce.1.02920-mRNA-1:cds;Parent=Ce.1.02920-mRNA-1
scf7180000000976	maker	CDS	2972	3058	.	+	1	ID=Ce.1.02920-mRNA-1:cds;Parent=Ce.1.02920-mRNA-1
scf7180000000976	maker	CDS	3141	3557	.	+	1	ID=Ce.1.02920-mRNA-1:cds;Parent=Ce.1.02920-mRNA-1
scf7180000000976	maker	CDS	3632	3806	.	+	1	ID=Ce.1.02920-mRNA-1:cds;Parent=Ce.1.02920-mRNA-1
scf7180000000976	maker	CDS	3878	4635	.	+	0	ID=Ce.1.02920-mRNA-1:cds;Parent=Ce.1.02920-mRNA-1
scf7180000000976	maker	CDS	4698	5577	.	+	1	ID=Ce.1.02920-mRNA-1:cds;Parent=Ce.1.02920-mRNA-1
scf7180000000976	maker	gene	89751	90503	.	+	.	ID=Ce.1.02930;Name=Ce.1.02930
scf7180000000976	maker	mRNA	89751	90503	.	+	.	ID=Ce.1.02930-mRNA-1;Parent=Ce.1.02930;Name=Ce.1.02930-mRNA-1
scf7180000000976	maker	exon	89751	90503	.	+	.	ID=Ce.1.02930-mRNA-1:exon:82;Parent=Ce.1.02930-mRNA-1
scf7180000000976	maker	CDS	89751	90503	.	+	0	ID=Ce.1.02930-mRNA-1:cds;Parent=Ce.1.02930-mRNA-1
scf7180000000976	maker	gene	37838	38731	.	+	.	ID=Ce.1.02940;Name=Ce.1.02940
scf7180000000976	maker	mRNA	37838	38731	.	+	.	ID=Ce.1.02940-mRNA-1;Parent=Ce.1.02940;Name=Ce.1.02940-mRNA-1
scf7180000000976	maker	exon	37838	38731	.	+	.	ID=Ce.1.02940-mRNA-1:exon:83;Parent=Ce.1.02940-mRNA-1
scf7180000000976	maker	CDS	37838	38731	.	+	0	ID=Ce.1.02940-mRNA-1:cds;Parent=Ce.1.02940-mRNA-1
scf7180000000976	maker	gene	78712	86558	.	+	.	ID=Ce.1.02950;Name=Ce.1.02950
scf7180000000976	maker	mRNA	78712	86558	.	+	.	ID=Ce.1.02950-mRNA-1;Parent=Ce.1.02950;Name=Ce.1.02950-mRNA-1
scf7180000000976	maker	exon	78712	82191	.	+	.	ID=Ce.1.02950-mRNA-1:exon:84;Parent=Ce.1.02950-mRNA-1
scf7180000000976	maker	exon	83314	85278	.	+	.	ID=Ce.1.02950-mRNA-1:exon:85;Parent=Ce.1.02950-mRNA-1
scf7180000000976	maker	exon	86256	86558	.	+	.	ID=Ce.1.02950-mRNA-1:exon:86;Parent=Ce.1.02950-mRNA-1
scf7180000000976	maker	CDS	78712	82191	.	+	0	ID=Ce.1.02950-mRNA-1:cds;Parent=Ce.1.02950-mRNA-1
scf7180000000976	maker	CDS	83314	85278	.	+	0	ID=Ce.1.02950-mRNA-1:cds;Parent=Ce.1.02950-mRNA-1
scf7180000000976	maker	CDS	86256	86558	.	+	0	ID=Ce.1.02950-mRNA-1:cds;Parent=Ce.1.02950-mRNA-1
scf7180000000976	maker	gene	96496	99438	.	+	.	ID=Ce.1.02960;Name=Ce.1.02960
scf7180000000976	maker	mRNA	96496	99438	.	+	.	ID=Ce.1.02960-mRNA-1;Parent=Ce.1.02960;Name=Ce.1.02960-mRNA-1
scf7180000000976	maker	exon	96496	98326	.	+	.	ID=Ce.1.02960-mRNA-1:exon:87;Parent=Ce.1.02960-mRNA-1
scf7180000000976	maker	exon	98501	99438	.	+	.	ID=Ce.1.02960-mRNA-1:exon:88;Parent=Ce.1.02960-mRNA-1
scf7180000000976	maker	CDS	96496	98326	.	+	0	ID=Ce.1.02960-mRNA-1:cds;Parent=Ce.1.02960-mRNA-1
scf7180000000976	maker	CDS	98501	99438	.	+	2	ID=Ce.1.02960-mRNA-1:cds;Parent=Ce.1.02960-mRNA-1
scf7180000000976	maker	gene	105783	109559	.	+	.	ID=Ce.1.02970;Name=Ce.1.02970
scf7180000000976	maker	mRNA	105783	109559	.	+	.	ID=Ce.1.02970-mRNA-1;Parent=Ce.1.02970;Name=Ce.1.02970-mRNA-1
scf7180000000976	maker	exon	105783	109559	.	+	.	ID=Ce.1.02970-mRNA-1:exon:89;Parent=Ce.1.02970-mRNA-1
scf7180000000976	maker	CDS	105783	109559	.	+	0	ID=Ce.1.02970-mRNA-1:cds;Parent=Ce.1.02970-mRNA-1
scf7180000000976	maker	gene	123460	123780	.	+	.	ID=Ce.1.02980;Name=Ce.1.02980
scf7180000000976	maker	mRNA	123460	123780	.	+	.	ID=Ce.1.02980-mRNA-1;Parent=Ce.1.02980;Name=Ce.1.02980-mRNA-1
scf7180000000976	maker	exon	123460	123780	.	+	.	ID=Ce.1.02980-mRNA-1:exon:90;Parent=Ce.1.02980-mRNA-1
scf7180000000976	maker	CDS	123460	123780	.	+	0	ID=Ce.1.02980-mRNA-1:cds;Parent=Ce.1.02980-mRNA-1
scf7180000000976	maker	gene	118624	119877	.	+	.	ID=Ce.1.02990;Name=Ce.1.02990
scf7180000000976	maker	mRNA	118624	119877	.	+	.	ID=Ce.1.02990-mRNA-1;Parent=Ce.1.02990;Name=Ce.1.02990-mRNA-1
scf7180000000976	maker	exon	118624	119877	.	+	.	ID=Ce.1.02990-mRNA-1:exon:91;Parent=Ce.1.02990-mRNA-1
scf7180000000976	maker	CDS	118624	119877	.	+	0	ID=Ce.1.02990-mRNA-1:cds;Parent=Ce.1.02990-mRNA-1
scf7180000000976	maker	gene	87345	88307	.	+	.	ID=Ce.1.03000;Name=Ce.1.03000
scf7180000000976	maker	mRNA	87345	88307	.	+	.	ID=Ce.1.03000-mRNA-1;Parent=Ce.1.03000;Name=Ce.1.03000-mRNA-1
scf7180000000976	maker	exon	87345	88307	.	+	.	ID=Ce.1.03000-mRNA-1:exon:92;Parent=Ce.1.03000-mRNA-1
scf7180000000976	maker	CDS	87345	88307	.	+	0	ID=Ce.1.03000-mRNA-1:cds;Parent=Ce.1.03000-mRNA-1
scf7180000000976	maker	gene	131399	131929	.	+	.	ID=Ce.1.03010;Name=Ce.1.03010
scf7180000000976	maker	mRNA	131399	131929	.	+	.	ID=Ce.1.03010-mRNA-1;Parent=Ce.1.03010;Name=Ce.1.03010-mRNA-1
scf7180000000976	maker	exon	131399	131929	.	+	.	ID=Ce.1.03010-mRNA-1:exon:93;Parent=Ce.1.03010-mRNA-1
scf7180000000976	maker	CDS	131399	131929	.	+	0	ID=Ce.1.03010-mRNA-1:cds;Parent=Ce.1.03010-mRNA-1
scf7180000000976	maker	gene	132584	133114	.	+	.	ID=Ce.1.03020;Name=Ce.1.03020
scf7180000000976	maker	mRNA	132584	133114	.	+	.	ID=Ce.1.03020-mRNA-1;Parent=Ce.1.03020;Name=Ce.1.03020-mRNA-1
scf7180000000976	maker	exon	132584	133114	.	+	.	ID=Ce.1.03020-mRNA-1:exon:94;Parent=Ce.1.03020-mRNA-1
scf7180000000976	maker	CDS	132584	133114	.	+	0	ID=Ce.1.03020-mRNA-1:cds;Parent=Ce.1.03020-mRNA-1
scf7180000000976	maker	gene	111289	112818	.	+	.	ID=Ce.1.03030;Name=Ce.1.03030
scf7180000000976	maker	mRNA	111289	112818	.	+	.	ID=Ce.1.03030-mRNA-1;Parent=Ce.1.03030;Name=Ce.1.03030-mRNA-1
scf7180000000976	maker	exon	111289	112818	.	+	.	ID=Ce.1.03030-mRNA-1:exon:95;Parent=Ce.1.03030-mRNA-1
scf7180000000976	maker	CDS	111289	112818	.	+	0	ID=Ce.1.03030-mRNA-1:cds;Parent=Ce.1.03030-mRNA-1
scf7180000000976	maker	gene	113265	114641	.	+	.	ID=Ce.1.03040;Name=Ce.1.03040
scf7180000000976	maker	mRNA	113265	114641	.	+	.	ID=Ce.1.03040-mRNA-1;Parent=Ce.1.03040;Name=Ce.1.03040-mRNA-1
scf7180000000976	maker	exon	113265	114641	.	+	.	ID=Ce.1.03040-mRNA-1:exon:96;Parent=Ce.1.03040-mRNA-1
scf7180000000976	maker	CDS	113265	114641	.	+	0	ID=Ce.1.03040-mRNA-1:cds;Parent=Ce.1.03040-mRNA-1
scf7180000000976	maker	gene	50275	57474	.	+	.	ID=Ce.1.03050;Name=Ce.1.03050
scf7180000000976	maker	mRNA	50275	57474	.	+	.	ID=Ce.1.03050-mRNA-1;Parent=Ce.1.03050;Name=Ce.1.03050-mRNA-1
scf7180000000976	maker	exon	50275	57474	.	+	.	ID=Ce.1.03050-mRNA-1:exon:97;Parent=Ce.1.03050-mRNA-1
scf7180000000976	maker	CDS	50275	57474	.	+	0	ID=Ce.1.03050-mRNA-1:cds;Parent=Ce.1.03050-mRNA-1
scf7180000000976	maker	gene	93945	94433	.	+	.	ID=Ce.1.03060;Name=Ce.1.03060
scf7180000000976	maker	mRNA	93945	94433	.	+	.	ID=Ce.1.03060-mRNA-1;Parent=Ce.1.03060;Name=Ce.1.03060-mRNA-1
scf7180000000976	maker	exon	93945	94433	.	+	.	ID=Ce.1.03060-mRNA-1:exon:98;Parent=Ce.1.03060-mRNA-1
scf7180000000976	maker	CDS	93945	94433	.	+	0	ID=Ce.1.03060-mRNA-1:cds;Parent=Ce.1.03060-mRNA-1
scf7180000000976	maker	gene	91719	92855	.	+	.	ID=Ce.1.03070;Name=Ce.1.03070
scf7180000000976	maker	mRNA	91719	92855	.	+	.	ID=Ce.1.03070-mRNA-1;Parent=Ce.1.03070;Name=Ce.1.03070-mRNA-1
scf7180000000976	maker	exon	91719	92855	.	+	.	ID=Ce.1.03070-mRNA-1:exon:99;Parent=Ce.1.03070-mRNA-1
scf7180000000976	maker	CDS	91719	92855	.	+	0	ID=Ce.1.03070-mRNA-1:cds;Parent=Ce.1.03070-mRNA-1
scf7180000000976	maker	gene	110415	110720	.	+	.	ID=Ce.1.03080;Name=Ce.1.03080
scf7180000000976	maker	mRNA	110415	110720	.	+	.	ID=Ce.1.03080-mRNA-1;Parent=Ce.1.03080;Name=Ce.1.03080-mRNA-1
scf7180000000976	maker	exon	110415	110720	.	+	.	ID=Ce.1.03080-mRNA-1:exon:100;Parent=Ce.1.03080-mRNA-1
scf7180000000976	maker	CDS	110415	110720	.	+	0	ID=Ce.1.03080-mRNA-1:cds;Parent=Ce.1.03080-mRNA-1
scf7180000000976	maker	gene	99900	100247	.	+	.	ID=Ce.1.03090;Name=Ce.1.03090
scf7180000000976	maker	mRNA	99900	100247	.	+	.	ID=Ce.1.03090-mRNA-1;Parent=Ce.1.03090;Name=Ce.1.03090-mRNA-1
scf7180000000976	maker	exon	99900	100247	.	+	.	ID=Ce.1.03090-mRNA-1:exon:101;Parent=Ce.1.03090-mRNA-1
scf7180000000976	maker	CDS	99900	100247	.	+	0	ID=Ce.1.03090-mRNA-1:cds;Parent=Ce.1.03090-mRNA-1
scf7180000000976	maker	gene	121336	122244	.	+	.	ID=Ce.1.03100;Name=Ce.1.03100
scf7180000000976	maker	mRNA	121336	122244	.	+	.	ID=Ce.1.03100-mRNA-1;Parent=Ce.1.03100;Name=Ce.1.03100-mRNA-1
scf7180000000976	maker	exon	121336	122244	.	+	.	ID=Ce.1.03100-mRNA-1:exon:102;Parent=Ce.1.03100-mRNA-1
scf7180000000976	maker	CDS	121336	122244	.	+	0	ID=Ce.1.03100-mRNA-1:cds;Parent=Ce.1.03100-mRNA-1
scf7180000000976	maker	gene	103504	104813	.	+	.	ID=Ce.1.03110;Name=Ce.1.03110
scf7180000000976	maker	mRNA	103504	104813	.	+	.	ID=Ce.1.03110-mRNA-1;Parent=Ce.1.03110;Name=Ce.1.03110-mRNA-1
scf7180000000976	maker	exon	103504	103580	.	+	.	ID=Ce.1.03110-mRNA-1:exon:103;Parent=Ce.1.03110-mRNA-1
scf7180000000976	maker	exon	104024	104813	.	+	.	ID=Ce.1.03110-mRNA-1:exon:104;Parent=Ce.1.03110-mRNA-1
scf7180000000976	maker	CDS	103504	103580	.	+	0	ID=Ce.1.03110-mRNA-1:cds;Parent=Ce.1.03110-mRNA-1
scf7180000000976	maker	CDS	104024	104813	.	+	1	ID=Ce.1.03110-mRNA-1:cds;Parent=Ce.1.03110-mRNA-1
scf7180000000976	maker	gene	69819	77818	.	+	.	ID=Ce.1.03120;Name=Ce.1.03120
scf7180000000976	maker	mRNA	69819	77818	.	+	.	ID=Ce.1.03120-mRNA-1;Parent=Ce.1.03120;Name=Ce.1.03120-mRNA-1
scf7180000000976	maker	exon	69819	71099	.	+	.	ID=Ce.1.03120-mRNA-1:exon:105;Parent=Ce.1.03120-mRNA-1
scf7180000000976	maker	exon	71153	77818	.	+	.	ID=Ce.1.03120-mRNA-1:exon:106;Parent=Ce.1.03120-mRNA-1
scf7180000000976	maker	CDS	69819	71099	.	+	0	ID=Ce.1.03120-mRNA-1:cds;Parent=Ce.1.03120-mRNA-1
scf7180000000976	maker	CDS	71153	77818	.	+	0	ID=Ce.1.03120-mRNA-1:cds;Parent=Ce.1.03120-mRNA-1
scf7180000000976	maker	gene	100863	101909	.	+	.	ID=Ce.1.03130;Name=Ce.1.03130
scf7180000000976	maker	mRNA	100863	101909	.	+	.	ID=Ce.1.03130-mRNA-1;Parent=Ce.1.03130;Name=Ce.1.03130-mRNA-1
scf7180000000976	maker	exon	100863	101909	.	+	.	ID=Ce.1.03130-mRNA-1:exon:107;Parent=Ce.1.03130-mRNA-1
scf7180000000976	maker	CDS	100863	101909	.	+	0	ID=Ce.1.03130-mRNA-1:cds;Parent=Ce.1.03130-mRNA-1
scf7180000000976	maker	gene	102300	102824	.	+	.	ID=Ce.1.03140;Name=Ce.1.03140
scf7180000000976	maker	mRNA	102300	102824	.	+	.	ID=Ce.1.03140-mRNA-1;Parent=Ce.1.03140;Name=Ce.1.03140-mRNA-1
scf7180000000976	maker	exon	102300	102824	.	+	.	ID=Ce.1.03140-mRNA-1:exon:108;Parent=Ce.1.03140-mRNA-1
scf7180000000976	maker	CDS	102300	102824	.	+	0	ID=Ce.1.03140-mRNA-1:cds;Parent=Ce.1.03140-mRNA-1
scf7180000000976	maker	gene	132581	140847	.	-	.	ID=Ce.1.03150;Name=Ce.1.03150
scf7180000000976	maker	mRNA	132581	140847	.	-	.	ID=Ce.1.03150-mRNA-1;Parent=Ce.1.03150;Name=Ce.1.03150-mRNA-1
scf7180000000976	maker	exon	140696	140847	.	-	.	ID=Ce.1.03150-mRNA-1:exon:121;Parent=Ce.1.03150-mRNA-1
scf7180000000976	maker	exon	140246	140537	.	-	.	ID=Ce.1.03150-mRNA-1:exon:120;Parent=Ce.1.03150-mRNA-1
scf7180000000976	maker	exon	139515	139924	.	-	.	ID=Ce.1.03150-mRNA-1:exon:119;Parent=Ce.1.03150-mRNA-1
scf7180000000976	maker	exon	139321	139390	.	-	.	ID=Ce.1.03150-mRNA-1:exon:118;Parent=Ce.1.03150-mRNA-1
scf7180000000976	maker	exon	138816	139044	.	-	.	ID=Ce.1.03150-mRNA-1:exon:117;Parent=Ce.1.03150-mRNA-1
scf7180000000976	maker	exon	138412	138767	.	-	.	ID=Ce.1.03150-mRNA-1:exon:116;Parent=Ce.1.03150-mRNA-1
scf7180000000976	maker	exon	137683	138195	.	-	.	ID=Ce.1.03150-mRNA-1:exon:115;Parent=Ce.1.03150-mRNA-1
scf7180000000976	maker	exon	136956	137155	.	-	.	ID=Ce.1.03150-mRNA-1:exon:114;Parent=Ce.1.03150-mRNA-1
scf7180000000976	maker	exon	136445	136772	.	-	.	ID=Ce.1.03150-mRNA-1:exon:113;Parent=Ce.1.03150-mRNA-1
scf7180000000976	maker	exon	135956	136221	.	-	.	ID=Ce.1.03150-mRNA-1:exon:112;Parent=Ce.1.03150-mRNA-1
scf7180000000976	maker	exon	135722	135887	.	-	.	ID=Ce.1.03150-mRNA-1:exon:111;Parent=Ce.1.03150-mRNA-1
scf7180000000976	maker	exon	134772	135225	.	-	.	ID=Ce.1.03150-mRNA-1:exon:110;Parent=Ce.1.03150-mRNA-1
scf7180000000976	maker	exon	132581	132687	.	-	.	ID=Ce.1.03150-mRNA-1:exon:109;Parent=Ce.1.03150-mRNA-1
scf7180000000976	maker	CDS	140696	140847	.	-	0	ID=Ce.1.03150-mRNA-1:cds;Parent=Ce.1.03150-mRNA-1
scf7180000000976	maker	CDS	140246	140537	.	-	1	ID=Ce.1.03150-mRNA-1:cds;Parent=Ce.1.03150-mRNA-1
scf7180000000976	maker	CDS	139515	139924	.	-	0	ID=Ce.1.03150-mRNA-1:cds;Parent=Ce.1.03150-mRNA-1
scf7180000000976	maker	CDS	139321	139390	.	-	1	ID=Ce.1.03150-mRNA-1:cds;Parent=Ce.1.03150-mRNA-1
scf7180000000976	maker	CDS	138816	139044	.	-	0	ID=Ce.1.03150-mRNA-1:cds;Parent=Ce.1.03150-mRNA-1
scf7180000000976	maker	CDS	138412	138767	.	-	2	ID=Ce.1.03150-mRNA-1:cds;Parent=Ce.1.03150-mRNA-1
scf7180000000976	maker	CDS	137683	138195	.	-	0	ID=Ce.1.03150-mRNA-1:cds;Parent=Ce.1.03150-mRNA-1
scf7180000000976	maker	CDS	136956	137155	.	-	0	ID=Ce.1.03150-mRNA-1:cds;Parent=Ce.1.03150-mRNA-1
scf7180000000976	maker	CDS	136445	136772	.	-	1	ID=Ce.1.03150-mRNA-1:cds;Parent=Ce.1.03150-mRNA-1
scf7180000000976	maker	CDS	135956	136221	.	-	0	ID=Ce.1.03150-mRNA-1:cds;Parent=Ce.1.03150-mRNA-1
scf7180000000976	maker	CDS	135722	135887	.	-	1	ID=Ce.1.03150-mRNA-1:cds;Parent=Ce.1.03150-mRNA-1
scf7180000000976	maker	CDS	134772	135225	.	-	0	ID=Ce.1.03150-mRNA-1:cds;Parent=Ce.1.03150-mRNA-1
scf7180000000976	maker	CDS	132581	132687	.	-	2	ID=Ce.1.03150-mRNA-1:cds;Parent=Ce.1.03150-mRNA-1
###
scf7180000000885	.	contig	1	15085	.	.	.	ID=scf7180000000885;Name=scf7180000000885
###
scf7180000000938	.	contig	1	16612	.	.	.	ID=scf7180000000938;Name=scf7180000000938
scf7180000000938	maker	gene	12169	13268	.	+	.	ID=Ce.1.03160;Name=Ce.1.03160
scf7180000000938	maker	mRNA	12169	13268	.	+	.	ID=Ce.1.03160-mRNA-1;Parent=Ce.1.03160;Name=Ce.1.03160-mRNA-1
scf7180000000938	maker	exon	12169	12519	.	+	.	ID=Ce.1.03160-mRNA-1:exon:11;Parent=Ce.1.03160-mRNA-1
scf7180000000938	maker	exon	12537	12620	.	+	.	ID=Ce.1.03160-mRNA-1:exon:12;Parent=Ce.1.03160-mRNA-1
scf7180000000938	maker	exon	12632	12673	.	+	.	ID=Ce.1.03160-mRNA-1:exon:13;Parent=Ce.1.03160-mRNA-1
scf7180000000938	maker	exon	12718	12785	.	+	.	ID=Ce.1.03160-mRNA-1:exon:14;Parent=Ce.1.03160-mRNA-1
scf7180000000938	maker	exon	12797	13268	.	+	.	ID=Ce.1.03160-mRNA-1:exon:15;Parent=Ce.1.03160-mRNA-1
scf7180000000938	maker	CDS	12169	12519	.	+	0	ID=Ce.1.03160-mRNA-1:cds;Parent=Ce.1.03160-mRNA-1
scf7180000000938	maker	CDS	12537	12620	.	+	0	ID=Ce.1.03160-mRNA-1:cds;Parent=Ce.1.03160-mRNA-1
scf7180000000938	maker	CDS	12632	12673	.	+	0	ID=Ce.1.03160-mRNA-1:cds;Parent=Ce.1.03160-mRNA-1
scf7180000000938	maker	CDS	12718	12785	.	+	0	ID=Ce.1.03160-mRNA-1:cds;Parent=Ce.1.03160-mRNA-1
scf7180000000938	maker	CDS	12797	13268	.	+	1	ID=Ce.1.03160-mRNA-1:cds;Parent=Ce.1.03160-mRNA-1
scf7180000000938	maker	gene	14264	15365	.	+	.	ID=Ce.1.03170;Name=Ce.1.03170
scf7180000000938	maker	mRNA	14264	15365	.	+	.	ID=Ce.1.03170-mRNA-1;Parent=Ce.1.03170;Name=Ce.1.03170-mRNA-1
scf7180000000938	maker	exon	14264	14424	.	+	.	ID=Ce.1.03170-mRNA-1:exon:16;Parent=Ce.1.03170-mRNA-1
scf7180000000938	maker	exon	14445	14613	.	+	.	ID=Ce.1.03170-mRNA-1:exon:17;Parent=Ce.1.03170-mRNA-1
scf7180000000938	maker	exon	14631	14714	.	+	.	ID=Ce.1.03170-mRNA-1:exon:18;Parent=Ce.1.03170-mRNA-1
scf7180000000938	maker	exon	14759	14935	.	+	.	ID=Ce.1.03170-mRNA-1:exon:19;Parent=Ce.1.03170-mRNA-1
scf7180000000938	maker	exon	15004	15195	.	+	.	ID=Ce.1.03170-mRNA-1:exon:20;Parent=Ce.1.03170-mRNA-1
scf7180000000938	maker	exon	15237	15365	.	+	.	ID=Ce.1.03170-mRNA-1:exon:21;Parent=Ce.1.03170-mRNA-1
scf7180000000938	maker	CDS	14264	14424	.	+	0	ID=Ce.1.03170-mRNA-1:cds;Parent=Ce.1.03170-mRNA-1
scf7180000000938	maker	CDS	14445	14613	.	+	1	ID=Ce.1.03170-mRNA-1:cds;Parent=Ce.1.03170-mRNA-1
scf7180000000938	maker	CDS	14631	14714	.	+	0	ID=Ce.1.03170-mRNA-1:cds;Parent=Ce.1.03170-mRNA-1
scf7180000000938	maker	CDS	14759	14935	.	+	0	ID=Ce.1.03170-mRNA-1:cds;Parent=Ce.1.03170-mRNA-1
scf7180000000938	maker	CDS	15004	15195	.	+	0	ID=Ce.1.03170-mRNA-1:cds;Parent=Ce.1.03170-mRNA-1
scf7180000000938	maker	CDS	15237	15365	.	+	0	ID=Ce.1.03170-mRNA-1:cds;Parent=Ce.1.03170-mRNA-1
scf7180000000938	maker	gene	39	2746	.	+	.	ID=Ce.1.03180;Name=Ce.1.03180
scf7180000000938	maker	mRNA	39	2746	.	+	.	ID=Ce.1.03180-mRNA-1;Parent=Ce.1.03180;Name=Ce.1.03180-mRNA-1
scf7180000000938	maker	exon	39	650	.	+	.	ID=Ce.1.03180-mRNA-1:exon:22;Parent=Ce.1.03180-mRNA-1
scf7180000000938	maker	exon	1611	2459	.	+	.	ID=Ce.1.03180-mRNA-1:exon:23;Parent=Ce.1.03180-mRNA-1
scf7180000000938	maker	exon	2504	2746	.	+	.	ID=Ce.1.03180-mRNA-1:exon:24;Parent=Ce.1.03180-mRNA-1
scf7180000000938	maker	CDS	39	650	.	+	0	ID=Ce.1.03180-mRNA-1:cds;Parent=Ce.1.03180-mRNA-1
scf7180000000938	maker	CDS	1611	2459	.	+	0	ID=Ce.1.03180-mRNA-1:cds;Parent=Ce.1.03180-mRNA-1
scf7180000000938	maker	CDS	2504	2746	.	+	0	ID=Ce.1.03180-mRNA-1:cds;Parent=Ce.1.03180-mRNA-1
scf7180000000938	maker	gene	3745	4851	.	+	.	ID=Ce.1.03190;Name=Ce.1.03190
scf7180000000938	maker	mRNA	3745	4851	.	+	.	ID=Ce.1.03190-mRNA-1;Parent=Ce.1.03190;Name=Ce.1.03190-mRNA-1
scf7180000000938	maker	exon	3745	4851	.	+	.	ID=Ce.1.03190-mRNA-1:exon:25;Parent=Ce.1.03190-mRNA-1
scf7180000000938	maker	CDS	3745	4851	.	+	0	ID=Ce.1.03190-mRNA-1:cds;Parent=Ce.1.03190-mRNA-1
scf7180000000938	maker	gene	5851	6957	.	+	.	ID=Ce.1.03200;Name=Ce.1.03200
scf7180000000938	maker	mRNA	5851	6957	.	+	.	ID=Ce.1.03200-mRNA-1;Parent=Ce.1.03200;Name=Ce.1.03200-mRNA-1
scf7180000000938	maker	exon	5851	6957	.	+	.	ID=Ce.1.03200-mRNA-1:exon:26;Parent=Ce.1.03200-mRNA-1
scf7180000000938	maker	CDS	5851	6957	.	+	0	ID=Ce.1.03200-mRNA-1:cds;Parent=Ce.1.03200-mRNA-1
scf7180000000938	maker	gene	7957	9063	.	+	.	ID=Ce.1.03210;Name=Ce.1.03210
scf7180000000938	maker	mRNA	7957	9063	.	+	.	ID=Ce.1.03210-mRNA-1;Parent=Ce.1.03210;Name=Ce.1.03210-mRNA-1
scf7180000000938	maker	exon	7957	9063	.	+	.	ID=Ce.1.03210-mRNA-1:exon:27;Parent=Ce.1.03210-mRNA-1
scf7180000000938	maker	CDS	7957	9063	.	+	0	ID=Ce.1.03210-mRNA-1:cds;Parent=Ce.1.03210-mRNA-1
scf7180000000938	maker	gene	10064	11170	.	+	.	ID=Ce.1.03220;Name=Ce.1.03220
scf7180000000938	maker	mRNA	10064	11170	.	+	.	ID=Ce.1.03220-mRNA-1;Parent=Ce.1.03220;Name=Ce.1.03220-mRNA-1
scf7180000000938	maker	exon	10064	11170	.	+	.	ID=Ce.1.03220-mRNA-1:exon:28;Parent=Ce.1.03220-mRNA-1
scf7180000000938	maker	CDS	10064	11170	.	+	0	ID=Ce.1.03220-mRNA-1:cds;Parent=Ce.1.03220-mRNA-1
###
scf7180000000951	.	contig	1	18742	.	.	.	ID=scf7180000000951;Name=scf7180000000951
scf7180000000951	maker	gene	12546	17187	.	-	.	ID=Ce.1.03230;Name=Ce.1.03230
scf7180000000951	maker	mRNA	12546	17187	.	-	.	ID=Ce.1.03230-mRNA-1;Parent=Ce.1.03230;Name=Ce.1.03230-mRNA-1
scf7180000000951	maker	exon	16139	17187	.	-	.	ID=Ce.1.03230-mRNA-1:exon:17;Parent=Ce.1.03230-mRNA-1
scf7180000000951	maker	exon	14450	14850	.	-	.	ID=Ce.1.03230-mRNA-1:exon:16;Parent=Ce.1.03230-mRNA-1
scf7180000000951	maker	exon	14163	14411	.	-	.	ID=Ce.1.03230-mRNA-1:exon:15;Parent=Ce.1.03230-mRNA-1
scf7180000000951	maker	exon	12546	13621	.	-	.	ID=Ce.1.03230-mRNA-1:exon:14;Parent=Ce.1.03230-mRNA-1
scf7180000000951	maker	CDS	16139	17187	.	-	0	ID=Ce.1.03230-mRNA-1:cds;Parent=Ce.1.03230-mRNA-1
scf7180000000951	maker	CDS	14450	14850	.	-	1	ID=Ce.1.03230-mRNA-1:cds;Parent=Ce.1.03230-mRNA-1
scf7180000000951	maker	CDS	14163	14411	.	-	2	ID=Ce.1.03230-mRNA-1:cds;Parent=Ce.1.03230-mRNA-1
scf7180000000951	maker	CDS	12546	13621	.	-	2	ID=Ce.1.03230-mRNA-1:cds;Parent=Ce.1.03230-mRNA-1
scf7180000000951	maker	gene	5	777	.	-	.	ID=Ce.1.03240;Name=Ce.1.03240
scf7180000000951	maker	mRNA	5	777	.	-	.	ID=Ce.1.03240-mRNA-1;Parent=Ce.1.03240;Name=Ce.1.03240-mRNA-1
scf7180000000951	maker	exon	5	442	.	-	.	ID=Ce.1.03240-mRNA-1:exon:19;Parent=Ce.1.03240-mRNA-1
scf7180000000951	maker	exon	457	777	.	-	.	ID=Ce.1.03240-mRNA-1:exon:18;Parent=Ce.1.03240-mRNA-1
scf7180000000951	maker	CDS	457	777	.	-	0	ID=Ce.1.03240-mRNA-1:cds;Parent=Ce.1.03240-mRNA-1
scf7180000000951	maker	CDS	5	442	.	-	0	ID=Ce.1.03240-mRNA-1:cds;Parent=Ce.1.03240-mRNA-1
scf7180000000951	maker	gene	7427	8529	.	-	.	ID=Ce.1.03250;Name=Ce.1.03250
scf7180000000951	maker	mRNA	7427	8529	.	-	.	ID=Ce.1.03250-mRNA-1;Parent=Ce.1.03250;Name=Ce.1.03250-mRNA-1
scf7180000000951	maker	exon	7844	8529	.	-	.	ID=Ce.1.03250-mRNA-1:exon:21;Parent=Ce.1.03250-mRNA-1
scf7180000000951	maker	exon	7427	7766	.	-	.	ID=Ce.1.03250-mRNA-1:exon:20;Parent=Ce.1.03250-mRNA-1
scf7180000000951	maker	CDS	7844	8529	.	-	0	ID=Ce.1.03250-mRNA-1:cds;Parent=Ce.1.03250-mRNA-1
scf7180000000951	maker	CDS	7427	7766	.	-	1	ID=Ce.1.03250-mRNA-1:cds;Parent=Ce.1.03250-mRNA-1
scf7180000000951	maker	gene	11003	12061	.	-	.	ID=Ce.1.03260;Name=Ce.1.03260
scf7180000000951	maker	mRNA	11003	12061	.	-	.	ID=Ce.1.03260-mRNA-1;Parent=Ce.1.03260;Name=Ce.1.03260-mRNA-1
scf7180000000951	maker	exon	11003	12061	.	-	.	ID=Ce.1.03260-mRNA-1:exon:22;Parent=Ce.1.03260-mRNA-1
scf7180000000951	maker	CDS	11003	12061	.	-	0	ID=Ce.1.03260-mRNA-1:cds;Parent=Ce.1.03260-mRNA-1
scf7180000000951	maker	gene	17672	18004	.	-	.	ID=Ce.1.03270;Name=Ce.1.03270
scf7180000000951	maker	mRNA	17672	18004	.	-	.	ID=Ce.1.03270-mRNA-1;Parent=Ce.1.03270;Name=Ce.1.03270-mRNA-1
scf7180000000951	maker	exon	17672	18004	.	-	.	ID=Ce.1.03270-mRNA-1:exon:23;Parent=Ce.1.03270-mRNA-1
scf7180000000951	maker	CDS	17672	18004	.	-	0	ID=Ce.1.03270-mRNA-1:cds;Parent=Ce.1.03270-mRNA-1
scf7180000000951	maker	gene	1503	2879	.	-	.	ID=Ce.1.03280;Name=Ce.1.03280
scf7180000000951	maker	mRNA	1503	2879	.	-	.	ID=Ce.1.03280-mRNA-1;Parent=Ce.1.03280;Name=Ce.1.03280-mRNA-1
scf7180000000951	maker	exon	2158	2879	.	-	.	ID=Ce.1.03280-mRNA-1:exon:25;Parent=Ce.1.03280-mRNA-1
scf7180000000951	maker	exon	1503	1584	.	-	.	ID=Ce.1.03280-mRNA-1:exon:24;Parent=Ce.1.03280-mRNA-1
scf7180000000951	maker	CDS	2158	2879	.	-	0	ID=Ce.1.03280-mRNA-1:cds;Parent=Ce.1.03280-mRNA-1
scf7180000000951	maker	CDS	1503	1584	.	-	1	ID=Ce.1.03280-mRNA-1:cds;Parent=Ce.1.03280-mRNA-1
scf7180000000951	maker	gene	18198	18712	.	-	.	ID=Ce.1.03290;Name=Ce.1.03290
scf7180000000951	maker	mRNA	18198	18712	.	-	.	ID=Ce.1.03290-mRNA-1;Parent=Ce.1.03290;Name=Ce.1.03290-mRNA-1
scf7180000000951	maker	exon	18581	18712	.	-	.	ID=Ce.1.03290-mRNA-1:exon:27;Parent=Ce.1.03290-mRNA-1
scf7180000000951	maker	exon	18198	18572	.	-	.	ID=Ce.1.03290-mRNA-1:exon:26;Parent=Ce.1.03290-mRNA-1
scf7180000000951	maker	five_prime_UTR	18707	18712	.	-	.	ID=Ce.1.03290-mRNA-1:five_prime_utr;Parent=Ce.1.03290-mRNA-1
scf7180000000951	maker	CDS	18581	18706	.	-	0	ID=Ce.1.03290-mRNA-1:cds;Parent=Ce.1.03290-mRNA-1
scf7180000000951	maker	CDS	18198	18572	.	-	0	ID=Ce.1.03290-mRNA-1:cds;Parent=Ce.1.03290-mRNA-1
scf7180000000951	maker	gene	3219	3854	.	-	.	ID=Ce.1.03300;Name=Ce.1.03300
scf7180000000951	maker	mRNA	3219	3854	.	-	.	ID=Ce.1.03300-mRNA-1;Parent=Ce.1.03300;Name=Ce.1.03300-mRNA-1
scf7180000000951	maker	exon	3794	3854	.	-	.	ID=Ce.1.03300-mRNA-1:exon:30;Parent=Ce.1.03300-mRNA-1
scf7180000000951	maker	exon	3441	3625	.	-	.	ID=Ce.1.03300-mRNA-1:exon:29;Parent=Ce.1.03300-mRNA-1
scf7180000000951	maker	exon	3219	3350	.	-	.	ID=Ce.1.03300-mRNA-1:exon:28;Parent=Ce.1.03300-mRNA-1
scf7180000000951	maker	CDS	3794	3854	.	-	0	ID=Ce.1.03300-mRNA-1:cds;Parent=Ce.1.03300-mRNA-1
scf7180000000951	maker	CDS	3441	3625	.	-	2	ID=Ce.1.03300-mRNA-1:cds;Parent=Ce.1.03300-mRNA-1
scf7180000000951	maker	CDS	3219	3350	.	-	0	ID=Ce.1.03300-mRNA-1:cds;Parent=Ce.1.03300-mRNA-1
scf7180000000951	maker	gene	5621	6714	.	-	.	ID=Ce.1.03310;Name=Ce.1.03310
scf7180000000951	maker	mRNA	5621	6714	.	-	.	ID=Ce.1.03310-mRNA-1;Parent=Ce.1.03310;Name=Ce.1.03310-mRNA-1
scf7180000000951	maker	exon	5784	6714	.	-	.	ID=Ce.1.03310-mRNA-1:exon:32;Parent=Ce.1.03310-mRNA-1
scf7180000000951	maker	exon	5621	5775	.	-	.	ID=Ce.1.03310-mRNA-1:exon:31;Parent=Ce.1.03310-mRNA-1
scf7180000000951	maker	CDS	5784	6714	.	-	0	ID=Ce.1.03310-mRNA-1:cds;Parent=Ce.1.03310-mRNA-1
scf7180000000951	maker	CDS	5621	5775	.	-	2	ID=Ce.1.03310-mRNA-1:cds;Parent=Ce.1.03310-mRNA-1
scf7180000000951	maker	gene	8969	9668	.	-	.	ID=Ce.1.03320;Name=Ce.1.03320
scf7180000000951	maker	mRNA	8969	9668	.	-	.	ID=Ce.1.03320-mRNA-1;Parent=Ce.1.03320;Name=Ce.1.03320-mRNA-1
scf7180000000951	maker	exon	9557	9668	.	-	.	ID=Ce.1.03320-mRNA-1:exon:35;Parent=Ce.1.03320-mRNA-1
scf7180000000951	maker	exon	9302	9546	.	-	.	ID=Ce.1.03320-mRNA-1:exon:34;Parent=Ce.1.03320-mRNA-1
scf7180000000951	maker	exon	8969	9124	.	-	.	ID=Ce.1.03320-mRNA-1:exon:33;Parent=Ce.1.03320-mRNA-1
scf7180000000951	maker	CDS	9557	9668	.	-	0	ID=Ce.1.03320-mRNA-1:cds;Parent=Ce.1.03320-mRNA-1
scf7180000000951	maker	CDS	9302	9546	.	-	2	ID=Ce.1.03320-mRNA-1:cds;Parent=Ce.1.03320-mRNA-1
scf7180000000951	maker	CDS	8969	9124	.	-	0	ID=Ce.1.03320-mRNA-1:cds;Parent=Ce.1.03320-mRNA-1
###
scf7180000000851	.	contig	1	16310	.	.	.	ID=scf7180000000851;Name=scf7180000000851
scf7180000000851	maker	gene	7101	7823	.	-	.	ID=Ce.1.03330;Name=Ce.1.03330
scf7180000000851	maker	mRNA	7101	7823	.	-	.	ID=Ce.1.03330-mRNA-1;Parent=Ce.1.03330;Name=Ce.1.03330-mRNA-1
scf7180000000851	maker	exon	7101	7823	.	-	.	ID=Ce.1.03330-mRNA-1:exon:16;Parent=Ce.1.03330-mRNA-1
scf7180000000851	maker	CDS	7101	7823	.	-	0	ID=Ce.1.03330-mRNA-1:cds;Parent=Ce.1.03330-mRNA-1
scf7180000000851	maker	gene	100	1993	.	-	.	ID=Ce.1.03340;Name=Ce.1.03340
scf7180000000851	maker	mRNA	100	1993	.	-	.	ID=Ce.1.03340-mRNA-1;Parent=Ce.1.03340;Name=Ce.1.03340-mRNA-1
scf7180000000851	maker	exon	1110	1993	.	-	.	ID=Ce.1.03340-mRNA-1:exon:20;Parent=Ce.1.03340-mRNA-1
scf7180000000851	maker	exon	804	1092	.	-	.	ID=Ce.1.03340-mRNA-1:exon:19;Parent=Ce.1.03340-mRNA-1
scf7180000000851	maker	exon	228	775	.	-	.	ID=Ce.1.03340-mRNA-1:exon:18;Parent=Ce.1.03340-mRNA-1
scf7180000000851	maker	exon	100	223	.	-	.	ID=Ce.1.03340-mRNA-1:exon:17;Parent=Ce.1.03340-mRNA-1
scf7180000000851	maker	CDS	1110	1993	.	-	0	ID=Ce.1.03340-mRNA-1:cds;Parent=Ce.1.03340-mRNA-1
scf7180000000851	maker	CDS	804	1092	.	-	1	ID=Ce.1.03340-mRNA-1:cds;Parent=Ce.1.03340-mRNA-1
scf7180000000851	maker	CDS	228	775	.	-	0	ID=Ce.1.03340-mRNA-1:cds;Parent=Ce.1.03340-mRNA-1
scf7180000000851	maker	CDS	100	223	.	-	1	ID=Ce.1.03340-mRNA-1:cds;Parent=Ce.1.03340-mRNA-1
scf7180000000851	maker	gene	3706	4569	.	-	.	ID=Ce.1.03350;Name=Ce.1.03350
scf7180000000851	maker	mRNA	3706	4569	.	-	.	ID=Ce.1.03350-mRNA-1;Parent=Ce.1.03350;Name=Ce.1.03350-mRNA-1
scf7180000000851	maker	exon	4207	4569	.	-	.	ID=Ce.1.03350-mRNA-1:exon:23;Parent=Ce.1.03350-mRNA-1
scf7180000000851	maker	exon	3916	4183	.	-	.	ID=Ce.1.03350-mRNA-1:exon:22;Parent=Ce.1.03350-mRNA-1
scf7180000000851	maker	exon	3706	3803	.	-	.	ID=Ce.1.03350-mRNA-1:exon:21;Parent=Ce.1.03350-mRNA-1
scf7180000000851	maker	CDS	4207	4569	.	-	0	ID=Ce.1.03350-mRNA-1:cds;Parent=Ce.1.03350-mRNA-1
scf7180000000851	maker	CDS	3916	4183	.	-	0	ID=Ce.1.03350-mRNA-1:cds;Parent=Ce.1.03350-mRNA-1
scf7180000000851	maker	CDS	3706	3803	.	-	2	ID=Ce.1.03350-mRNA-1:cds;Parent=Ce.1.03350-mRNA-1
scf7180000000851	maker	gene	8502	9224	.	-	.	ID=Ce.1.03360;Name=Ce.1.03360
scf7180000000851	maker	mRNA	8502	9224	.	-	.	ID=Ce.1.03360-mRNA-1;Parent=Ce.1.03360;Name=Ce.1.03360-mRNA-1
scf7180000000851	maker	exon	8502	9224	.	-	.	ID=Ce.1.03360-mRNA-1:exon:24;Parent=Ce.1.03360-mRNA-1
scf7180000000851	maker	CDS	8502	9224	.	-	0	ID=Ce.1.03360-mRNA-1:cds;Parent=Ce.1.03360-mRNA-1
scf7180000000851	maker	gene	10125	16285	.	-	.	ID=Ce.1.03370;Name=Ce.1.03370
scf7180000000851	maker	mRNA	10125	16285	.	-	.	ID=Ce.1.03370-mRNA-1;Parent=Ce.1.03370;Name=Ce.1.03370-mRNA-1
scf7180000000851	maker	exon	16178	16285	.	-	.	ID=Ce.1.03370-mRNA-1:exon:42;Parent=Ce.1.03370-mRNA-1
scf7180000000851	maker	exon	15970	16143	.	-	.	ID=Ce.1.03370-mRNA-1:exon:41;Parent=Ce.1.03370-mRNA-1
scf7180000000851	maker	exon	15485	15931	.	-	.	ID=Ce.1.03370-mRNA-1:exon:40;Parent=Ce.1.03370-mRNA-1
scf7180000000851	maker	exon	15352	15392	.	-	.	ID=Ce.1.03370-mRNA-1:exon:39;Parent=Ce.1.03370-mRNA-1
scf7180000000851	maker	exon	15167	15313	.	-	.	ID=Ce.1.03370-mRNA-1:exon:38;Parent=Ce.1.03370-mRNA-1
scf7180000000851	maker	exon	14115	14190	.	-	.	ID=Ce.1.03370-mRNA-1:exon:37;Parent=Ce.1.03370-mRNA-1
scf7180000000851	maker	exon	14014	14079	.	-	.	ID=Ce.1.03370-mRNA-1:exon:36;Parent=Ce.1.03370-mRNA-1
scf7180000000851	maker	exon	13802	13972	.	-	.	ID=Ce.1.03370-mRNA-1:exon:35;Parent=Ce.1.03370-mRNA-1
scf7180000000851	maker	exon	13586	13740	.	-	.	ID=Ce.1.03370-mRNA-1:exon:34;Parent=Ce.1.03370-mRNA-1
scf7180000000851	maker	exon	13387	13533	.	-	.	ID=Ce.1.03370-mRNA-1:exon:33;Parent=Ce.1.03370-mRNA-1
scf7180000000851	maker	exon	13244	13292	.	-	.	ID=Ce.1.03370-mRNA-1:exon:32;Parent=Ce.1.03370-mRNA-1
scf7180000000851	maker	exon	13131	13202	.	-	.	ID=Ce.1.03370-mRNA-1:exon:31;Parent=Ce.1.03370-mRNA-1
scf7180000000851	maker	exon	13057	13098	.	-	.	ID=Ce.1.03370-mRNA-1:exon:30;Parent=Ce.1.03370-mRNA-1
scf7180000000851	maker	exon	12143	12177	.	-	.	ID=Ce.1.03370-mRNA-1:exon:29;Parent=Ce.1.03370-mRNA-1
scf7180000000851	maker	exon	11851	12045	.	-	.	ID=Ce.1.03370-mRNA-1:exon:28;Parent=Ce.1.03370-mRNA-1
scf7180000000851	maker	exon	11596	11815	.	-	.	ID=Ce.1.03370-mRNA-1:exon:27;Parent=Ce.1.03370-mRNA-1
scf7180000000851	maker	exon	11309	11575	.	-	.	ID=Ce.1.03370-mRNA-1:exon:26;Parent=Ce.1.03370-mRNA-1
scf7180000000851	maker	exon	10125	10619	.	-	.	ID=Ce.1.03370-mRNA-1:exon:25;Parent=Ce.1.03370-mRNA-1
scf7180000000851	maker	CDS	16178	16285	.	-	0	ID=Ce.1.03370-mRNA-1:cds;Parent=Ce.1.03370-mRNA-1
scf7180000000851	maker	CDS	15970	16143	.	-	0	ID=Ce.1.03370-mRNA-1:cds;Parent=Ce.1.03370-mRNA-1
scf7180000000851	maker	CDS	15485	15931	.	-	0	ID=Ce.1.03370-mRNA-1:cds;Parent=Ce.1.03370-mRNA-1
scf7180000000851	maker	CDS	15352	15392	.	-	0	ID=Ce.1.03370-mRNA-1:cds;Parent=Ce.1.03370-mRNA-1
scf7180000000851	maker	CDS	15167	15313	.	-	1	ID=Ce.1.03370-mRNA-1:cds;Parent=Ce.1.03370-mRNA-1
scf7180000000851	maker	CDS	14115	14190	.	-	1	ID=Ce.1.03370-mRNA-1:cds;Parent=Ce.1.03370-mRNA-1
scf7180000000851	maker	CDS	14014	14079	.	-	0	ID=Ce.1.03370-mRNA-1:cds;Parent=Ce.1.03370-mRNA-1
scf7180000000851	maker	CDS	13802	13972	.	-	0	ID=Ce.1.03370-mRNA-1:cds;Parent=Ce.1.03370-mRNA-1
scf7180000000851	maker	CDS	13586	13740	.	-	0	ID=Ce.1.03370-mRNA-1:cds;Parent=Ce.1.03370-mRNA-1
scf7180000000851	maker	CDS	13387	13533	.	-	1	ID=Ce.1.03370-mRNA-1:cds;Parent=Ce.1.03370-mRNA-1
scf7180000000851	maker	CDS	13244	13292	.	-	1	ID=Ce.1.03370-mRNA-1:cds;Parent=Ce.1.03370-mRNA-1
scf7180000000851	maker	CDS	13131	13202	.	-	0	ID=Ce.1.03370-mRNA-1:cds;Parent=Ce.1.03370-mRNA-1
scf7180000000851	maker	CDS	13057	13098	.	-	0	ID=Ce.1.03370-mRNA-1:cds;Parent=Ce.1.03370-mRNA-1
scf7180000000851	maker	CDS	12143	12177	.	-	0	ID=Ce.1.03370-mRNA-1:cds;Parent=Ce.1.03370-mRNA-1
scf7180000000851	maker	CDS	11851	12045	.	-	1	ID=Ce.1.03370-mRNA-1:cds;Parent=Ce.1.03370-mRNA-1
scf7180000000851	maker	CDS	11596	11815	.	-	1	ID=Ce.1.03370-mRNA-1:cds;Parent=Ce.1.03370-mRNA-1
scf7180000000851	maker	CDS	11309	11575	.	-	0	ID=Ce.1.03370-mRNA-1:cds;Parent=Ce.1.03370-mRNA-1
scf7180000000851	maker	CDS	10125	10619	.	-	0	ID=Ce.1.03370-mRNA-1:cds;Parent=Ce.1.03370-mRNA-1
###
scf7180000000919	.	contig	1	17947	.	.	.	ID=scf7180000000919;Name=scf7180000000919
###
scf7180000000896	.	contig	1	3751	.	.	.	ID=scf7180000000896;Name=scf7180000000896
###
scf7180000000949	.	contig	1	565664	.	.	.	ID=scf7180000000949;Name=scf7180000000949
scf7180000000949	maker	gene	477997	479319	.	+	.	ID=Ce.1.03380;Name=Ce.1.03380
scf7180000000949	maker	mRNA	477997	479319	.	+	.	ID=Ce.1.03380-mRNA-1;Parent=Ce.1.03380;Name=Ce.1.03380-mRNA-1
scf7180000000949	maker	exon	477997	479319	.	+	.	ID=Ce.1.03380-mRNA-1:exon:95;Parent=Ce.1.03380-mRNA-1
scf7180000000949	maker	CDS	477997	479319	.	+	0	ID=Ce.1.03380-mRNA-1:cds;Parent=Ce.1.03380-mRNA-1
scf7180000000949	maker	gene	462731	467011	.	+	.	ID=Ce.1.03390;Name=Ce.1.03390
scf7180000000949	maker	mRNA	462731	467011	.	+	.	ID=Ce.1.03390-mRNA-1;Parent=Ce.1.03390;Name=Ce.1.03390-mRNA-1
scf7180000000949	maker	exon	462731	467011	.	+	.	ID=Ce.1.03390-mRNA-1:exon:96;Parent=Ce.1.03390-mRNA-1
scf7180000000949	maker	CDS	462731	467011	.	+	0	ID=Ce.1.03390-mRNA-1:cds;Parent=Ce.1.03390-mRNA-1
scf7180000000949	maker	gene	228624	230555	.	+	.	ID=Ce.1.03400;Name=Ce.1.03400
scf7180000000949	maker	mRNA	228624	230555	.	+	.	ID=Ce.1.03400-mRNA-1;Parent=Ce.1.03400;Name=Ce.1.03400-mRNA-1
scf7180000000949	maker	exon	228624	230555	.	+	.	ID=Ce.1.03400-mRNA-1:exon:97;Parent=Ce.1.03400-mRNA-1
scf7180000000949	maker	CDS	228624	230555	.	+	0	ID=Ce.1.03400-mRNA-1:cds;Parent=Ce.1.03400-mRNA-1
scf7180000000949	maker	gene	186651	188297	.	+	.	ID=Ce.1.03410;Name=Ce.1.03410
scf7180000000949	maker	mRNA	186651	188297	.	+	.	ID=Ce.1.03410-mRNA-1;Parent=Ce.1.03410;Name=Ce.1.03410-mRNA-1
scf7180000000949	maker	exon	186651	188297	.	+	.	ID=Ce.1.03410-mRNA-1:exon:98;Parent=Ce.1.03410-mRNA-1
scf7180000000949	maker	CDS	186651	188297	.	+	0	ID=Ce.1.03410-mRNA-1:cds;Parent=Ce.1.03410-mRNA-1
scf7180000000949	maker	gene	189344	191646	.	+	.	ID=Ce.1.03420;Name=Ce.1.03420
scf7180000000949	maker	mRNA	189344	191646	.	+	.	ID=Ce.1.03420-mRNA-1;Parent=Ce.1.03420;Name=Ce.1.03420-mRNA-1
scf7180000000949	maker	exon	189344	189387	.	+	.	ID=Ce.1.03420-mRNA-1:exon:99;Parent=Ce.1.03420-mRNA-1
scf7180000000949	maker	exon	189910	190975	.	+	.	ID=Ce.1.03420-mRNA-1:exon:100;Parent=Ce.1.03420-mRNA-1
scf7180000000949	maker	exon	191014	191646	.	+	.	ID=Ce.1.03420-mRNA-1:exon:101;Parent=Ce.1.03420-mRNA-1
scf7180000000949	maker	CDS	189344	189387	.	+	0	ID=Ce.1.03420-mRNA-1:cds;Parent=Ce.1.03420-mRNA-1
scf7180000000949	maker	CDS	189910	190975	.	+	1	ID=Ce.1.03420-mRNA-1:cds;Parent=Ce.1.03420-mRNA-1
scf7180000000949	maker	CDS	191014	191646	.	+	0	ID=Ce.1.03420-mRNA-1:cds;Parent=Ce.1.03420-mRNA-1
scf7180000000949	maker	gene	522964	526662	.	+	.	ID=Ce.1.03430;Name=Ce.1.03430
scf7180000000949	maker	mRNA	522964	526662	.	+	.	ID=Ce.1.03430-mRNA-1;Parent=Ce.1.03430;Name=Ce.1.03430-mRNA-1
scf7180000000949	maker	exon	522964	526662	.	+	.	ID=Ce.1.03430-mRNA-1:exon:102;Parent=Ce.1.03430-mRNA-1
scf7180000000949	maker	CDS	522964	526662	.	+	0	ID=Ce.1.03430-mRNA-1:cds;Parent=Ce.1.03430-mRNA-1
scf7180000000949	maker	gene	402626	404473	.	+	.	ID=Ce.1.03440;Name=Ce.1.03440
scf7180000000949	maker	mRNA	402626	404473	.	+	.	ID=Ce.1.03440-mRNA-1;Parent=Ce.1.03440;Name=Ce.1.03440-mRNA-1
scf7180000000949	maker	exon	402626	404473	.	+	.	ID=Ce.1.03440-mRNA-1:exon:103;Parent=Ce.1.03440-mRNA-1
scf7180000000949	maker	CDS	402626	404473	.	+	0	ID=Ce.1.03440-mRNA-1:cds;Parent=Ce.1.03440-mRNA-1
scf7180000000949	maker	gene	367182	370745	.	+	.	ID=Ce.1.03450;Name=Ce.1.03450
scf7180000000949	maker	mRNA	367182	370745	.	+	.	ID=Ce.1.03450-mRNA-1;Parent=Ce.1.03450;Name=Ce.1.03450-mRNA-1
scf7180000000949	maker	exon	367182	370745	.	+	.	ID=Ce.1.03450-mRNA-1:exon:104;Parent=Ce.1.03450-mRNA-1
scf7180000000949	maker	CDS	367182	370745	.	+	0	ID=Ce.1.03450-mRNA-1:cds;Parent=Ce.1.03450-mRNA-1
scf7180000000949	maker	gene	406813	408711	.	+	.	ID=Ce.1.03460;Name=Ce.1.03460
scf7180000000949	maker	mRNA	406813	408711	.	+	.	ID=Ce.1.03460-mRNA-1;Parent=Ce.1.03460;Name=Ce.1.03460-mRNA-1
scf7180000000949	maker	exon	406813	408711	.	+	.	ID=Ce.1.03460-mRNA-1:exon:105;Parent=Ce.1.03460-mRNA-1
scf7180000000949	maker	CDS	406813	408711	.	+	0	ID=Ce.1.03460-mRNA-1:cds;Parent=Ce.1.03460-mRNA-1
scf7180000000949	maker	gene	244209	245624	.	+	.	ID=Ce.1.03470;Name=Ce.1.03470
scf7180000000949	maker	mRNA	244209	245624	.	+	.	ID=Ce.1.03470-mRNA-1;Parent=Ce.1.03470;Name=Ce.1.03470-mRNA-1
scf7180000000949	maker	exon	244209	245624	.	+	.	ID=Ce.1.03470-mRNA-1:exon:106;Parent=Ce.1.03470-mRNA-1
scf7180000000949	maker	CDS	244209	245624	.	+	0	ID=Ce.1.03470-mRNA-1:cds;Parent=Ce.1.03470-mRNA-1
scf7180000000949	maker	gene	399167	400924	.	+	.	ID=Ce.1.03480;Name=Ce.1.03480
scf7180000000949	maker	mRNA	399167	400924	.	+	.	ID=Ce.1.03480-mRNA-1;Parent=Ce.1.03480;Name=Ce.1.03480-mRNA-1
scf7180000000949	maker	exon	399167	400924	.	+	.	ID=Ce.1.03480-mRNA-1:exon:107;Parent=Ce.1.03480-mRNA-1
scf7180000000949	maker	CDS	399167	400924	.	+	0	ID=Ce.1.03480-mRNA-1:cds;Parent=Ce.1.03480-mRNA-1
scf7180000000949	maker	gene	490847	491635	.	+	.	ID=Ce.1.03490;Name=Ce.1.03490
scf7180000000949	maker	mRNA	490847	491635	.	+	.	ID=Ce.1.03490-mRNA-1;Parent=Ce.1.03490;Name=Ce.1.03490-mRNA-1
scf7180000000949	maker	exon	490847	491635	.	+	.	ID=Ce.1.03490-mRNA-1:exon:108;Parent=Ce.1.03490-mRNA-1
scf7180000000949	maker	CDS	490847	491635	.	+	0	ID=Ce.1.03490-mRNA-1:cds;Parent=Ce.1.03490-mRNA-1
scf7180000000949	maker	gene	67054	68925	.	+	.	ID=Ce.1.03500;Name=Ce.1.03500
scf7180000000949	maker	mRNA	67054	68925	.	+	.	ID=Ce.1.03500-mRNA-1;Parent=Ce.1.03500;Name=Ce.1.03500-mRNA-1
scf7180000000949	maker	exon	67054	68925	.	+	.	ID=Ce.1.03500-mRNA-1:exon:109;Parent=Ce.1.03500-mRNA-1
scf7180000000949	maker	CDS	67054	68925	.	+	0	ID=Ce.1.03500-mRNA-1:cds;Parent=Ce.1.03500-mRNA-1
scf7180000000949	maker	gene	480650	484212	.	+	.	ID=Ce.1.03510;Name=Ce.1.03510
scf7180000000949	maker	mRNA	480650	484212	.	+	.	ID=Ce.1.03510-mRNA-1;Parent=Ce.1.03510;Name=Ce.1.03510-mRNA-1
scf7180000000949	maker	exon	480650	481321	.	+	.	ID=Ce.1.03510-mRNA-1:exon:110;Parent=Ce.1.03510-mRNA-1
scf7180000000949	maker	exon	481954	484212	.	+	.	ID=Ce.1.03510-mRNA-1:exon:111;Parent=Ce.1.03510-mRNA-1
scf7180000000949	maker	CDS	480650	481321	.	+	0	ID=Ce.1.03510-mRNA-1:cds;Parent=Ce.1.03510-mRNA-1
scf7180000000949	maker	CDS	481954	484212	.	+	0	ID=Ce.1.03510-mRNA-1:cds;Parent=Ce.1.03510-mRNA-1
scf7180000000949	maker	gene	143855	145261	.	+	.	ID=Ce.1.03520;Name=Ce.1.03520
scf7180000000949	maker	mRNA	143855	145261	.	+	.	ID=Ce.1.03520-mRNA-1;Parent=Ce.1.03520;Name=Ce.1.03520-mRNA-1
scf7180000000949	maker	exon	143855	145261	.	+	.	ID=Ce.1.03520-mRNA-1:exon:112;Parent=Ce.1.03520-mRNA-1
scf7180000000949	maker	CDS	143855	145261	.	+	0	ID=Ce.1.03520-mRNA-1:cds;Parent=Ce.1.03520-mRNA-1
scf7180000000949	maker	gene	273799	274560	.	+	.	ID=Ce.1.03530;Name=Ce.1.03530
scf7180000000949	maker	mRNA	273799	274560	.	+	.	ID=Ce.1.03530-mRNA-1;Parent=Ce.1.03530;Name=Ce.1.03530-mRNA-1
scf7180000000949	maker	exon	273799	274560	.	+	.	ID=Ce.1.03530-mRNA-1:exon:113;Parent=Ce.1.03530-mRNA-1
scf7180000000949	maker	CDS	273799	274560	.	+	0	ID=Ce.1.03530-mRNA-1:cds;Parent=Ce.1.03530-mRNA-1
scf7180000000949	maker	gene	460546	462252	.	+	.	ID=Ce.1.03540;Name=Ce.1.03540
scf7180000000949	maker	mRNA	460546	462252	.	+	.	ID=Ce.1.03540-mRNA-1;Parent=Ce.1.03540;Name=Ce.1.03540-mRNA-1
scf7180000000949	maker	exon	460546	462252	.	+	.	ID=Ce.1.03540-mRNA-1:exon:114;Parent=Ce.1.03540-mRNA-1
scf7180000000949	maker	CDS	460546	462252	.	+	0	ID=Ce.1.03540-mRNA-1:cds;Parent=Ce.1.03540-mRNA-1
scf7180000000949	maker	gene	284879	287166	.	+	.	ID=Ce.1.03550;Name=Ce.1.03550
scf7180000000949	maker	mRNA	284879	287166	.	+	.	ID=Ce.1.03550-mRNA-1;Parent=Ce.1.03550;Name=Ce.1.03550-mRNA-1
scf7180000000949	maker	exon	284879	286256	.	+	.	ID=Ce.1.03550-mRNA-1:exon:115;Parent=Ce.1.03550-mRNA-1
scf7180000000949	maker	exon	286312	287166	.	+	.	ID=Ce.1.03550-mRNA-1:exon:116;Parent=Ce.1.03550-mRNA-1
scf7180000000949	maker	five_prime_UTR	284879	284930	.	+	.	ID=Ce.1.03550-mRNA-1:five_prime_utr;Parent=Ce.1.03550-mRNA-1
scf7180000000949	maker	CDS	284931	286256	.	+	0	ID=Ce.1.03550-mRNA-1:cds;Parent=Ce.1.03550-mRNA-1
scf7180000000949	maker	CDS	286312	287166	.	+	0	ID=Ce.1.03550-mRNA-1:cds;Parent=Ce.1.03550-mRNA-1
scf7180000000949	maker	gene	373918	378033	.	+	.	ID=Ce.1.03560;Name=Ce.1.03560
scf7180000000949	maker	mRNA	373918	378033	.	+	.	ID=Ce.1.03560-mRNA-1;Parent=Ce.1.03560;Name=Ce.1.03560-mRNA-1
scf7180000000949	maker	exon	373918	377726	.	+	.	ID=Ce.1.03560-mRNA-1:exon:117;Parent=Ce.1.03560-mRNA-1
scf7180000000949	maker	exon	377985	378033	.	+	.	ID=Ce.1.03560-mRNA-1:exon:118;Parent=Ce.1.03560-mRNA-1
scf7180000000949	maker	CDS	373918	377726	.	+	0	ID=Ce.1.03560-mRNA-1:cds;Parent=Ce.1.03560-mRNA-1
scf7180000000949	maker	CDS	377985	378033	.	+	1	ID=Ce.1.03560-mRNA-1:cds;Parent=Ce.1.03560-mRNA-1
scf7180000000949	maker	gene	225521	227104	.	+	.	ID=Ce.1.03570;Name=Ce.1.03570
scf7180000000949	maker	mRNA	225521	227104	.	+	.	ID=Ce.1.03570-mRNA-1;Parent=Ce.1.03570;Name=Ce.1.03570-mRNA-1
scf7180000000949	maker	exon	225521	227104	.	+	.	ID=Ce.1.03570-mRNA-1:exon:119;Parent=Ce.1.03570-mRNA-1
scf7180000000949	maker	CDS	225521	227104	.	+	0	ID=Ce.1.03570-mRNA-1:cds;Parent=Ce.1.03570-mRNA-1
scf7180000000949	maker	gene	216486	218066	.	+	.	ID=Ce.1.03580;Name=Ce.1.03580
scf7180000000949	maker	mRNA	216486	218066	.	+	.	ID=Ce.1.03580-mRNA-1;Parent=Ce.1.03580;Name=Ce.1.03580-mRNA-1
scf7180000000949	maker	exon	216486	217004	.	+	.	ID=Ce.1.03580-mRNA-1:exon:120;Parent=Ce.1.03580-mRNA-1
scf7180000000949	maker	exon	217659	218066	.	+	.	ID=Ce.1.03580-mRNA-1:exon:121;Parent=Ce.1.03580-mRNA-1
scf7180000000949	maker	CDS	216486	217004	.	+	0	ID=Ce.1.03580-mRNA-1:cds;Parent=Ce.1.03580-mRNA-1
scf7180000000949	maker	CDS	217659	218066	.	+	0	ID=Ce.1.03580-mRNA-1:cds;Parent=Ce.1.03580-mRNA-1
scf7180000000949	maker	gene	410844	412232	.	+	.	ID=Ce.1.03590;Name=Ce.1.03590
scf7180000000949	maker	mRNA	410844	412232	.	+	.	ID=Ce.1.03590-mRNA-1;Parent=Ce.1.03590;Name=Ce.1.03590-mRNA-1
scf7180000000949	maker	exon	410844	412232	.	+	.	ID=Ce.1.03590-mRNA-1:exon:122;Parent=Ce.1.03590-mRNA-1
scf7180000000949	maker	CDS	410844	412232	.	+	0	ID=Ce.1.03590-mRNA-1:cds;Parent=Ce.1.03590-mRNA-1
scf7180000000949	maker	gene	471594	473015	.	+	.	ID=Ce.1.03600;Name=Ce.1.03600
scf7180000000949	maker	mRNA	471594	473015	.	+	.	ID=Ce.1.03600-mRNA-1;Parent=Ce.1.03600;Name=Ce.1.03600-mRNA-1
scf7180000000949	maker	exon	471594	473015	.	+	.	ID=Ce.1.03600-mRNA-1:exon:123;Parent=Ce.1.03600-mRNA-1
scf7180000000949	maker	CDS	471594	473015	.	+	0	ID=Ce.1.03600-mRNA-1:cds;Parent=Ce.1.03600-mRNA-1
scf7180000000949	maker	gene	389372	392739	.	+	.	ID=Ce.1.03610;Name=Ce.1.03610
scf7180000000949	maker	mRNA	389372	392739	.	+	.	ID=Ce.1.03610-mRNA-1;Parent=Ce.1.03610;Name=Ce.1.03610-mRNA-1
scf7180000000949	maker	exon	389372	390045	.	+	.	ID=Ce.1.03610-mRNA-1:exon:124;Parent=Ce.1.03610-mRNA-1
scf7180000000949	maker	exon	390409	391163	.	+	.	ID=Ce.1.03610-mRNA-1:exon:125;Parent=Ce.1.03610-mRNA-1
scf7180000000949	maker	exon	391205	391558	.	+	.	ID=Ce.1.03610-mRNA-1:exon:126;Parent=Ce.1.03610-mRNA-1
scf7180000000949	maker	exon	391665	392030	.	+	.	ID=Ce.1.03610-mRNA-1:exon:127;Parent=Ce.1.03610-mRNA-1
scf7180000000949	maker	exon	392065	392739	.	+	.	ID=Ce.1.03610-mRNA-1:exon:128;Parent=Ce.1.03610-mRNA-1
scf7180000000949	maker	five_prime_UTR	389372	389804	.	+	.	ID=Ce.1.03610-mRNA-1:five_prime_utr;Parent=Ce.1.03610-mRNA-1
scf7180000000949	maker	CDS	389805	390045	.	+	0	ID=Ce.1.03610-mRNA-1:cds;Parent=Ce.1.03610-mRNA-1
scf7180000000949	maker	CDS	390409	391163	.	+	2	ID=Ce.1.03610-mRNA-1:cds;Parent=Ce.1.03610-mRNA-1
scf7180000000949	maker	CDS	391205	391558	.	+	0	ID=Ce.1.03610-mRNA-1:cds;Parent=Ce.1.03610-mRNA-1
scf7180000000949	maker	CDS	391665	392030	.	+	0	ID=Ce.1.03610-mRNA-1:cds;Parent=Ce.1.03610-mRNA-1
scf7180000000949	maker	CDS	392065	392739	.	+	0	ID=Ce.1.03610-mRNA-1:cds;Parent=Ce.1.03610-mRNA-1
scf7180000000949	maker	gene	178618	183635	.	+	.	ID=Ce.1.03620;Name=Ce.1.03620
scf7180000000949	maker	mRNA	178618	183635	.	+	.	ID=Ce.1.03620-mRNA-1;Parent=Ce.1.03620;Name=Ce.1.03620-mRNA-1
scf7180000000949	maker	exon	178618	180546	.	+	.	ID=Ce.1.03620-mRNA-1:exon:129;Parent=Ce.1.03620-mRNA-1
scf7180000000949	maker	exon	182076	183635	.	+	.	ID=Ce.1.03620-mRNA-1:exon:130;Parent=Ce.1.03620-mRNA-1
scf7180000000949	maker	CDS	178618	180546	.	+	0	ID=Ce.1.03620-mRNA-1:cds;Parent=Ce.1.03620-mRNA-1
scf7180000000949	maker	CDS	182076	183635	.	+	0	ID=Ce.1.03620-mRNA-1:cds;Parent=Ce.1.03620-mRNA-1
scf7180000000949	maker	gene	446289	447386	.	+	.	ID=Ce.1.03630;Name=Ce.1.03630
scf7180000000949	maker	mRNA	446289	447386	.	+	.	ID=Ce.1.03630-mRNA-1;Parent=Ce.1.03630;Name=Ce.1.03630-mRNA-1
scf7180000000949	maker	exon	446289	447386	.	+	.	ID=Ce.1.03630-mRNA-1:exon:131;Parent=Ce.1.03630-mRNA-1
scf7180000000949	maker	CDS	446289	447386	.	+	0	ID=Ce.1.03630-mRNA-1:cds;Parent=Ce.1.03630-mRNA-1
scf7180000000949	maker	gene	453083	456616	.	+	.	ID=Ce.1.03640;Name=Ce.1.03640
scf7180000000949	maker	mRNA	453083	456616	.	+	.	ID=Ce.1.03640-mRNA-1;Parent=Ce.1.03640;Name=Ce.1.03640-mRNA-1
scf7180000000949	maker	exon	453083	456616	.	+	.	ID=Ce.1.03640-mRNA-1:exon:132;Parent=Ce.1.03640-mRNA-1
scf7180000000949	maker	CDS	453083	456616	.	+	0	ID=Ce.1.03640-mRNA-1:cds;Parent=Ce.1.03640-mRNA-1
scf7180000000949	maker	gene	449186	450349	.	+	.	ID=Ce.1.03650;Name=Ce.1.03650
scf7180000000949	maker	mRNA	449186	450349	.	+	.	ID=Ce.1.03650-mRNA-1;Parent=Ce.1.03650;Name=Ce.1.03650-mRNA-1
scf7180000000949	maker	exon	449186	449239	.	+	.	ID=Ce.1.03650-mRNA-1:exon:133;Parent=Ce.1.03650-mRNA-1
scf7180000000949	maker	exon	449453	450349	.	+	.	ID=Ce.1.03650-mRNA-1:exon:134;Parent=Ce.1.03650-mRNA-1
scf7180000000949	maker	CDS	449186	449239	.	+	0	ID=Ce.1.03650-mRNA-1:cds;Parent=Ce.1.03650-mRNA-1
scf7180000000949	maker	CDS	449453	450349	.	+	0	ID=Ce.1.03650-mRNA-1:cds;Parent=Ce.1.03650-mRNA-1
scf7180000000949	maker	gene	533607	538061	.	+	.	ID=Ce.1.03660;Name=Ce.1.03660
scf7180000000949	maker	mRNA	533607	538061	.	+	.	ID=Ce.1.03660-mRNA-1;Parent=Ce.1.03660;Name=Ce.1.03660-mRNA-1
scf7180000000949	maker	exon	533607	537551	.	+	.	ID=Ce.1.03660-mRNA-1:exon:135;Parent=Ce.1.03660-mRNA-1
scf7180000000949	maker	exon	537708	538061	.	+	.	ID=Ce.1.03660-mRNA-1:exon:136;Parent=Ce.1.03660-mRNA-1
scf7180000000949	maker	CDS	533607	537551	.	+	0	ID=Ce.1.03660-mRNA-1:cds;Parent=Ce.1.03660-mRNA-1
scf7180000000949	maker	CDS	537708	538061	.	+	0	ID=Ce.1.03660-mRNA-1:cds;Parent=Ce.1.03660-mRNA-1
scf7180000000949	maker	gene	489369	490349	.	+	.	ID=Ce.1.03670;Name=Ce.1.03670
scf7180000000949	maker	mRNA	489369	490349	.	+	.	ID=Ce.1.03670-mRNA-1;Parent=Ce.1.03670;Name=Ce.1.03670-mRNA-1
scf7180000000949	maker	exon	489369	490349	.	+	.	ID=Ce.1.03670-mRNA-1:exon:137;Parent=Ce.1.03670-mRNA-1
scf7180000000949	maker	CDS	489369	490349	.	+	0	ID=Ce.1.03670-mRNA-1:cds;Parent=Ce.1.03670-mRNA-1
scf7180000000949	maker	gene	396529	397746	.	+	.	ID=Ce.1.03680;Name=Ce.1.03680
scf7180000000949	maker	mRNA	396529	397746	.	+	.	ID=Ce.1.03680-mRNA-1;Parent=Ce.1.03680;Name=Ce.1.03680-mRNA-1
scf7180000000949	maker	exon	396529	397746	.	+	.	ID=Ce.1.03680-mRNA-1:exon:138;Parent=Ce.1.03680-mRNA-1
scf7180000000949	maker	CDS	396529	397746	.	+	0	ID=Ce.1.03680-mRNA-1:cds;Parent=Ce.1.03680-mRNA-1
scf7180000000949	maker	gene	468976	469824	.	+	.	ID=Ce.1.03690;Name=Ce.1.03690
scf7180000000949	maker	mRNA	468976	469824	.	+	.	ID=Ce.1.03690-mRNA-1;Parent=Ce.1.03690;Name=Ce.1.03690-mRNA-1
scf7180000000949	maker	exon	468976	469824	.	+	.	ID=Ce.1.03690-mRNA-1:exon:139;Parent=Ce.1.03690-mRNA-1
scf7180000000949	maker	CDS	468976	469824	.	+	0	ID=Ce.1.03690-mRNA-1:cds;Parent=Ce.1.03690-mRNA-1
scf7180000000949	maker	gene	80973	84809	.	+	.	ID=Ce.1.03700;Name=Ce.1.03700
scf7180000000949	maker	mRNA	80973	84809	.	+	.	ID=Ce.1.03700-mRNA-1;Parent=Ce.1.03700;Name=Ce.1.03700-mRNA-1
scf7180000000949	maker	exon	80973	84809	.	+	.	ID=Ce.1.03700-mRNA-1:exon:140;Parent=Ce.1.03700-mRNA-1
scf7180000000949	maker	CDS	80973	84809	.	+	0	ID=Ce.1.03700-mRNA-1:cds;Parent=Ce.1.03700-mRNA-1
scf7180000000949	maker	gene	262245	262745	.	+	.	ID=Ce.1.03710;Name=Ce.1.03710
scf7180000000949	maker	mRNA	262245	262745	.	+	.	ID=Ce.1.03710-mRNA-1;Parent=Ce.1.03710;Name=Ce.1.03710-mRNA-1
scf7180000000949	maker	exon	262245	262745	.	+	.	ID=Ce.1.03710-mRNA-1:exon:141;Parent=Ce.1.03710-mRNA-1
scf7180000000949	maker	CDS	262245	262745	.	+	0	ID=Ce.1.03710-mRNA-1:cds;Parent=Ce.1.03710-mRNA-1
scf7180000000949	maker	gene	305696	308614	.	+	.	ID=Ce.1.03720;Name=Ce.1.03720
scf7180000000949	maker	mRNA	305696	308614	.	+	.	ID=Ce.1.03720-mRNA-1;Parent=Ce.1.03720;Name=Ce.1.03720-mRNA-1
scf7180000000949	maker	exon	305696	308614	.	+	.	ID=Ce.1.03720-mRNA-1:exon:142;Parent=Ce.1.03720-mRNA-1
scf7180000000949	maker	CDS	305696	308614	.	+	0	ID=Ce.1.03720-mRNA-1:cds;Parent=Ce.1.03720-mRNA-1
scf7180000000949	maker	gene	467501	468343	.	+	.	ID=Ce.1.03730;Name=Ce.1.03730
scf7180000000949	maker	mRNA	467501	468343	.	+	.	ID=Ce.1.03730-mRNA-1;Parent=Ce.1.03730;Name=Ce.1.03730-mRNA-1
scf7180000000949	maker	exon	467501	468343	.	+	.	ID=Ce.1.03730-mRNA-1:exon:143;Parent=Ce.1.03730-mRNA-1
scf7180000000949	maker	CDS	467501	468343	.	+	0	ID=Ce.1.03730-mRNA-1:cds;Parent=Ce.1.03730-mRNA-1
scf7180000000949	maker	gene	386818	387756	.	+	.	ID=Ce.1.03740;Name=Ce.1.03740
scf7180000000949	maker	mRNA	386818	387756	.	+	.	ID=Ce.1.03740-mRNA-1;Parent=Ce.1.03740;Name=Ce.1.03740-mRNA-1
scf7180000000949	maker	exon	386818	387756	.	+	.	ID=Ce.1.03740-mRNA-1:exon:144;Parent=Ce.1.03740-mRNA-1
scf7180000000949	maker	CDS	386818	387756	.	+	0	ID=Ce.1.03740-mRNA-1:cds;Parent=Ce.1.03740-mRNA-1
scf7180000000949	maker	gene	486156	486593	.	+	.	ID=Ce.1.03750;Name=Ce.1.03750
scf7180000000949	maker	mRNA	486156	486593	.	+	.	ID=Ce.1.03750-mRNA-1;Parent=Ce.1.03750;Name=Ce.1.03750-mRNA-1
scf7180000000949	maker	exon	486156	486593	.	+	.	ID=Ce.1.03750-mRNA-1:exon:145;Parent=Ce.1.03750-mRNA-1
scf7180000000949	maker	CDS	486156	486593	.	+	0	ID=Ce.1.03750-mRNA-1:cds;Parent=Ce.1.03750-mRNA-1
scf7180000000949	maker	gene	356488	360393	.	+	.	ID=Ce.1.03760;Name=Ce.1.03760
scf7180000000949	maker	mRNA	356488	360393	.	+	.	ID=Ce.1.03760-mRNA-1;Parent=Ce.1.03760;Name=Ce.1.03760-mRNA-1
scf7180000000949	maker	exon	356488	360393	.	+	.	ID=Ce.1.03760-mRNA-1:exon:146;Parent=Ce.1.03760-mRNA-1
scf7180000000949	maker	CDS	356488	360393	.	+	0	ID=Ce.1.03760-mRNA-1:cds;Parent=Ce.1.03760-mRNA-1
scf7180000000949	maker	gene	492845	494140	.	+	.	ID=Ce.1.03770;Name=Ce.1.03770
scf7180000000949	maker	mRNA	492845	494140	.	+	.	ID=Ce.1.03770-mRNA-1;Parent=Ce.1.03770;Name=Ce.1.03770-mRNA-1
scf7180000000949	maker	exon	492845	494140	.	+	.	ID=Ce.1.03770-mRNA-1:exon:147;Parent=Ce.1.03770-mRNA-1
scf7180000000949	maker	CDS	492845	494140	.	+	0	ID=Ce.1.03770-mRNA-1:cds;Parent=Ce.1.03770-mRNA-1
scf7180000000949	maker	gene	106910	109708	.	+	.	ID=Ce.1.03780;Name=Ce.1.03780
scf7180000000949	maker	mRNA	106910	109708	.	+	.	ID=Ce.1.03780-mRNA-1;Parent=Ce.1.03780;Name=Ce.1.03780-mRNA-1
scf7180000000949	maker	exon	106910	109708	.	+	.	ID=Ce.1.03780-mRNA-1:exon:148;Parent=Ce.1.03780-mRNA-1
scf7180000000949	maker	CDS	106910	109708	.	+	0	ID=Ce.1.03780-mRNA-1:cds;Parent=Ce.1.03780-mRNA-1
scf7180000000949	maker	gene	148344	149771	.	+	.	ID=Ce.1.03790;Name=Ce.1.03790
scf7180000000949	maker	mRNA	148344	149771	.	+	.	ID=Ce.1.03790-mRNA-1;Parent=Ce.1.03790;Name=Ce.1.03790-mRNA-1
scf7180000000949	maker	exon	148344	149771	.	+	.	ID=Ce.1.03790-mRNA-1:exon:149;Parent=Ce.1.03790-mRNA-1
scf7180000000949	maker	CDS	148344	149771	.	+	0	ID=Ce.1.03790-mRNA-1:cds;Parent=Ce.1.03790-mRNA-1
scf7180000000949	maker	gene	213961	214729	.	+	.	ID=Ce.1.03800;Name=Ce.1.03800
scf7180000000949	maker	mRNA	213961	214729	.	+	.	ID=Ce.1.03800-mRNA-1;Parent=Ce.1.03800;Name=Ce.1.03800-mRNA-1
scf7180000000949	maker	exon	213961	214729	.	+	.	ID=Ce.1.03800-mRNA-1:exon:150;Parent=Ce.1.03800-mRNA-1
scf7180000000949	maker	CDS	213961	214443	.	+	0	ID=Ce.1.03800-mRNA-1:cds;Parent=Ce.1.03800-mRNA-1
scf7180000000949	maker	three_prime_UTR	214444	214729	.	+	.	ID=Ce.1.03800-mRNA-1:three_prime_utr;Parent=Ce.1.03800-mRNA-1
scf7180000000949	maker	gene	487157	487525	.	+	.	ID=Ce.1.03810;Name=Ce.1.03810
scf7180000000949	maker	mRNA	487157	487525	.	+	.	ID=Ce.1.03810-mRNA-1;Parent=Ce.1.03810;Name=Ce.1.03810-mRNA-1
scf7180000000949	maker	exon	487157	487525	.	+	.	ID=Ce.1.03810-mRNA-1:exon:151;Parent=Ce.1.03810-mRNA-1
scf7180000000949	maker	CDS	487157	487525	.	+	0	ID=Ce.1.03810-mRNA-1:cds;Parent=Ce.1.03810-mRNA-1
scf7180000000949	maker	gene	146200	147672	.	+	.	ID=Ce.1.03820;Name=Ce.1.03820
scf7180000000949	maker	mRNA	146200	147672	.	+	.	ID=Ce.1.03820-mRNA-1;Parent=Ce.1.03820;Name=Ce.1.03820-mRNA-1
scf7180000000949	maker	exon	146200	147672	.	+	.	ID=Ce.1.03820-mRNA-1:exon:152;Parent=Ce.1.03820-mRNA-1
scf7180000000949	maker	CDS	146200	147672	.	+	0	ID=Ce.1.03820-mRNA-1:cds;Parent=Ce.1.03820-mRNA-1
scf7180000000949	maker	gene	12110	13246	.	+	.	ID=Ce.1.03830;Name=Ce.1.03830
scf7180000000949	maker	mRNA	12110	13246	.	+	.	ID=Ce.1.03830-mRNA-1;Parent=Ce.1.03830;Name=Ce.1.03830-mRNA-1
scf7180000000949	maker	exon	12110	13246	.	+	.	ID=Ce.1.03830-mRNA-1:exon:153;Parent=Ce.1.03830-mRNA-1
scf7180000000949	maker	CDS	12110	13246	.	+	0	ID=Ce.1.03830-mRNA-1:cds;Parent=Ce.1.03830-mRNA-1
scf7180000000949	maker	gene	488101	488574	.	+	.	ID=Ce.1.03840;Name=Ce.1.03840
scf7180000000949	maker	mRNA	488101	488574	.	+	.	ID=Ce.1.03840-mRNA-1;Parent=Ce.1.03840;Name=Ce.1.03840-mRNA-1
scf7180000000949	maker	exon	488101	488574	.	+	.	ID=Ce.1.03840-mRNA-1:exon:154;Parent=Ce.1.03840-mRNA-1
scf7180000000949	maker	CDS	488101	488574	.	+	0	ID=Ce.1.03840-mRNA-1:cds;Parent=Ce.1.03840-mRNA-1
scf7180000000949	maker	gene	470608	471168	.	+	.	ID=Ce.1.03850;Name=Ce.1.03850
scf7180000000949	maker	mRNA	470608	471168	.	+	.	ID=Ce.1.03850-mRNA-1;Parent=Ce.1.03850;Name=Ce.1.03850-mRNA-1
scf7180000000949	maker	exon	470608	471168	.	+	.	ID=Ce.1.03850-mRNA-1:exon:155;Parent=Ce.1.03850-mRNA-1
scf7180000000949	maker	CDS	470608	471168	.	+	0	ID=Ce.1.03850-mRNA-1:cds;Parent=Ce.1.03850-mRNA-1
scf7180000000949	maker	gene	21572	24924	.	+	.	ID=Ce.1.03860;Name=Ce.1.03860
scf7180000000949	maker	mRNA	21572	24924	.	+	.	ID=Ce.1.03860-mRNA-1;Parent=Ce.1.03860;Name=Ce.1.03860-mRNA-1
scf7180000000949	maker	exon	21572	22675	.	+	.	ID=Ce.1.03860-mRNA-1:exon:156;Parent=Ce.1.03860-mRNA-1
scf7180000000949	maker	exon	23218	23386	.	+	.	ID=Ce.1.03860-mRNA-1:exon:157;Parent=Ce.1.03860-mRNA-1
scf7180000000949	maker	exon	23930	24924	.	+	.	ID=Ce.1.03860-mRNA-1:exon:158;Parent=Ce.1.03860-mRNA-1
scf7180000000949	maker	CDS	21572	22675	.	+	0	ID=Ce.1.03860-mRNA-1:cds;Parent=Ce.1.03860-mRNA-1
scf7180000000949	maker	CDS	23218	23386	.	+	0	ID=Ce.1.03860-mRNA-1:cds;Parent=Ce.1.03860-mRNA-1
scf7180000000949	maker	CDS	23930	24924	.	+	2	ID=Ce.1.03860-mRNA-1:cds;Parent=Ce.1.03860-mRNA-1
scf7180000000949	maker	gene	548779	549324	.	+	.	ID=Ce.1.03870;Name=Ce.1.03870
scf7180000000949	maker	mRNA	548779	549324	.	+	.	ID=Ce.1.03870-mRNA-1;Parent=Ce.1.03870;Name=Ce.1.03870-mRNA-1
scf7180000000949	maker	exon	548779	549324	.	+	.	ID=Ce.1.03870-mRNA-1:exon:159;Parent=Ce.1.03870-mRNA-1
scf7180000000949	maker	CDS	548779	549324	.	+	0	ID=Ce.1.03870-mRNA-1:cds;Parent=Ce.1.03870-mRNA-1
scf7180000000949	maker	gene	215158	215640	.	+	.	ID=Ce.1.03880;Name=Ce.1.03880
scf7180000000949	maker	mRNA	215158	215640	.	+	.	ID=Ce.1.03880-mRNA-1;Parent=Ce.1.03880;Name=Ce.1.03880-mRNA-1
scf7180000000949	maker	exon	215158	215640	.	+	.	ID=Ce.1.03880-mRNA-1:exon:160;Parent=Ce.1.03880-mRNA-1
scf7180000000949	maker	CDS	215158	215640	.	+	0	ID=Ce.1.03880-mRNA-1:cds;Parent=Ce.1.03880-mRNA-1
scf7180000000949	maker	gene	516473	521640	.	+	.	ID=Ce.1.03890;Name=Ce.1.03890
scf7180000000949	maker	mRNA	516473	521640	.	+	.	ID=Ce.1.03890-mRNA-1;Parent=Ce.1.03890;Name=Ce.1.03890-mRNA-1
scf7180000000949	maker	exon	516473	518032	.	+	.	ID=Ce.1.03890-mRNA-1:exon:161;Parent=Ce.1.03890-mRNA-1
scf7180000000949	maker	exon	518318	519327	.	+	.	ID=Ce.1.03890-mRNA-1:exon:162;Parent=Ce.1.03890-mRNA-1
scf7180000000949	maker	exon	520308	521640	.	+	.	ID=Ce.1.03890-mRNA-1:exon:163;Parent=Ce.1.03890-mRNA-1
scf7180000000949	maker	CDS	516473	518032	.	+	0	ID=Ce.1.03890-mRNA-1:cds;Parent=Ce.1.03890-mRNA-1
scf7180000000949	maker	CDS	518318	519327	.	+	0	ID=Ce.1.03890-mRNA-1:cds;Parent=Ce.1.03890-mRNA-1
scf7180000000949	maker	CDS	520308	521640	.	+	1	ID=Ce.1.03890-mRNA-1:cds;Parent=Ce.1.03890-mRNA-1
scf7180000000949	maker	gene	155238	156911	.	+	.	ID=Ce.1.03900;Name=Ce.1.03900
scf7180000000949	maker	mRNA	155238	156911	.	+	.	ID=Ce.1.03900-mRNA-1;Parent=Ce.1.03900;Name=Ce.1.03900-mRNA-1
scf7180000000949	maker	exon	155238	156911	.	+	.	ID=Ce.1.03900-mRNA-1:exon:164;Parent=Ce.1.03900-mRNA-1
scf7180000000949	maker	CDS	155238	156911	.	+	0	ID=Ce.1.03900-mRNA-1:cds;Parent=Ce.1.03900-mRNA-1
scf7180000000949	maker	gene	90853	91707	.	+	.	ID=Ce.1.03910;Name=Ce.1.03910
scf7180000000949	maker	mRNA	90853	91707	.	+	.	ID=Ce.1.03910-mRNA-1;Parent=Ce.1.03910;Name=Ce.1.03910-mRNA-1
scf7180000000949	maker	exon	90853	91707	.	+	.	ID=Ce.1.03910-mRNA-1:exon:165;Parent=Ce.1.03910-mRNA-1
scf7180000000949	maker	CDS	90853	91707	.	+	0	ID=Ce.1.03910-mRNA-1:cds;Parent=Ce.1.03910-mRNA-1
scf7180000000949	maker	gene	198398	198655	.	+	.	ID=Ce.1.03920;Name=Ce.1.03920
scf7180000000949	maker	mRNA	198398	198655	.	+	.	ID=Ce.1.03920-mRNA-1;Parent=Ce.1.03920;Name=Ce.1.03920-mRNA-1
scf7180000000949	maker	exon	198398	198655	.	+	.	ID=Ce.1.03920-mRNA-1:exon:166;Parent=Ce.1.03920-mRNA-1
scf7180000000949	maker	CDS	198398	198655	.	+	0	ID=Ce.1.03920-mRNA-1:cds;Parent=Ce.1.03920-mRNA-1
scf7180000000949	maker	gene	4366	5469	.	+	.	ID=Ce.1.03930;Name=Ce.1.03930
scf7180000000949	maker	mRNA	4366	5469	.	+	.	ID=Ce.1.03930-mRNA-1;Parent=Ce.1.03930;Name=Ce.1.03930-mRNA-1
scf7180000000949	maker	exon	4366	5469	.	+	.	ID=Ce.1.03930-mRNA-1:exon:167;Parent=Ce.1.03930-mRNA-1
scf7180000000949	maker	CDS	4366	5469	.	+	0	ID=Ce.1.03930-mRNA-1:cds;Parent=Ce.1.03930-mRNA-1
scf7180000000949	maker	gene	479724	480329	.	+	.	ID=Ce.1.03940;Name=Ce.1.03940
scf7180000000949	maker	mRNA	479724	480329	.	+	.	ID=Ce.1.03940-mRNA-1;Parent=Ce.1.03940;Name=Ce.1.03940-mRNA-1
scf7180000000949	maker	exon	479724	480329	.	+	.	ID=Ce.1.03940-mRNA-1:exon:168;Parent=Ce.1.03940-mRNA-1
scf7180000000949	maker	five_prime_UTR	479724	479762	.	+	.	ID=Ce.1.03940-mRNA-1:five_prime_utr;Parent=Ce.1.03940-mRNA-1
scf7180000000949	maker	CDS	479763	480329	.	+	0	ID=Ce.1.03940-mRNA-1:cds;Parent=Ce.1.03940-mRNA-1
scf7180000000949	maker	gene	422914	424137	.	+	.	ID=Ce.1.03950;Name=Ce.1.03950
scf7180000000949	maker	mRNA	422914	424137	.	+	.	ID=Ce.1.03950-mRNA-1;Parent=Ce.1.03950;Name=Ce.1.03950-mRNA-1
scf7180000000949	maker	exon	422914	424137	.	+	.	ID=Ce.1.03950-mRNA-1:exon:169;Parent=Ce.1.03950-mRNA-1
scf7180000000949	maker	CDS	422914	424137	.	+	0	ID=Ce.1.03950-mRNA-1:cds;Parent=Ce.1.03950-mRNA-1
scf7180000000949	maker	gene	207453	207995	.	+	.	ID=Ce.1.03960;Name=Ce.1.03960
scf7180000000949	maker	mRNA	207453	207995	.	+	.	ID=Ce.1.03960-mRNA-1;Parent=Ce.1.03960;Name=Ce.1.03960-mRNA-1
scf7180000000949	maker	exon	207453	207995	.	+	.	ID=Ce.1.03960-mRNA-1:exon:170;Parent=Ce.1.03960-mRNA-1
scf7180000000949	maker	CDS	207453	207995	.	+	0	ID=Ce.1.03960-mRNA-1:cds;Parent=Ce.1.03960-mRNA-1
scf7180000000949	maker	gene	221914	224163	.	+	.	ID=Ce.1.03970;Name=Ce.1.03970
scf7180000000949	maker	mRNA	221914	224163	.	+	.	ID=Ce.1.03970-mRNA-1;Parent=Ce.1.03970;Name=Ce.1.03970-mRNA-1
scf7180000000949	maker	exon	221914	223548	.	+	.	ID=Ce.1.03970-mRNA-1:exon:171;Parent=Ce.1.03970-mRNA-1
scf7180000000949	maker	exon	223837	224163	.	+	.	ID=Ce.1.03970-mRNA-1:exon:172;Parent=Ce.1.03970-mRNA-1
scf7180000000949	maker	CDS	221914	223548	.	+	0	ID=Ce.1.03970-mRNA-1:cds;Parent=Ce.1.03970-mRNA-1
scf7180000000949	maker	CDS	223837	224163	.	+	0	ID=Ce.1.03970-mRNA-1:cds;Parent=Ce.1.03970-mRNA-1
scf7180000000949	maker	gene	831	1889	.	+	.	ID=Ce.1.03980;Name=Ce.1.03980
scf7180000000949	maker	mRNA	831	1889	.	+	.	ID=Ce.1.03980-mRNA-1;Parent=Ce.1.03980;Name=Ce.1.03980-mRNA-1
scf7180000000949	maker	exon	831	1889	.	+	.	ID=Ce.1.03980-mRNA-1:exon:173;Parent=Ce.1.03980-mRNA-1
scf7180000000949	maker	CDS	831	1889	.	+	0	ID=Ce.1.03980-mRNA-1:cds;Parent=Ce.1.03980-mRNA-1
scf7180000000949	maker	gene	128768	129442	.	+	.	ID=Ce.1.03990;Name=Ce.1.03990
scf7180000000949	maker	mRNA	128768	129442	.	+	.	ID=Ce.1.03990-mRNA-1;Parent=Ce.1.03990;Name=Ce.1.03990-mRNA-1
scf7180000000949	maker	exon	128768	129442	.	+	.	ID=Ce.1.03990-mRNA-1:exon:174;Parent=Ce.1.03990-mRNA-1
scf7180000000949	maker	CDS	128768	129442	.	+	0	ID=Ce.1.03990-mRNA-1:cds;Parent=Ce.1.03990-mRNA-1
scf7180000000949	maker	gene	211410	211892	.	+	.	ID=Ce.1.04000;Name=Ce.1.04000
scf7180000000949	maker	mRNA	211410	211892	.	+	.	ID=Ce.1.04000-mRNA-1;Parent=Ce.1.04000;Name=Ce.1.04000-mRNA-1
scf7180000000949	maker	exon	211410	211892	.	+	.	ID=Ce.1.04000-mRNA-1:exon:175;Parent=Ce.1.04000-mRNA-1
scf7180000000949	maker	CDS	211410	211892	.	+	0	ID=Ce.1.04000-mRNA-1:cds;Parent=Ce.1.04000-mRNA-1
scf7180000000949	maker	gene	10015	11393	.	+	.	ID=Ce.1.04010;Name=Ce.1.04010
scf7180000000949	maker	mRNA	10015	11393	.	+	.	ID=Ce.1.04010-mRNA-1;Parent=Ce.1.04010;Name=Ce.1.04010-mRNA-1
scf7180000000949	maker	exon	10015	10717	.	+	.	ID=Ce.1.04010-mRNA-1:exon:176;Parent=Ce.1.04010-mRNA-1
scf7180000000949	maker	exon	11311	11393	.	+	.	ID=Ce.1.04010-mRNA-1:exon:177;Parent=Ce.1.04010-mRNA-1
scf7180000000949	maker	CDS	10015	10717	.	+	0	ID=Ce.1.04010-mRNA-1:cds;Parent=Ce.1.04010-mRNA-1
scf7180000000949	maker	CDS	11311	11393	.	+	2	ID=Ce.1.04010-mRNA-1:cds;Parent=Ce.1.04010-mRNA-1
scf7180000000949	maker	gene	123489	124082	.	+	.	ID=Ce.1.04020;Name=Ce.1.04020
scf7180000000949	maker	mRNA	123489	124082	.	+	.	ID=Ce.1.04020-mRNA-1;Parent=Ce.1.04020;Name=Ce.1.04020-mRNA-1
scf7180000000949	maker	exon	123489	124082	.	+	.	ID=Ce.1.04020-mRNA-1:exon:178;Parent=Ce.1.04020-mRNA-1
scf7180000000949	maker	CDS	123489	124082	.	+	0	ID=Ce.1.04020-mRNA-1:cds;Parent=Ce.1.04020-mRNA-1
scf7180000000949	maker	gene	197972	198175	.	+	.	ID=Ce.1.04030;Name=Ce.1.04030
scf7180000000949	maker	mRNA	197972	198175	.	+	.	ID=Ce.1.04030-mRNA-1;Parent=Ce.1.04030;Name=Ce.1.04030-mRNA-1
scf7180000000949	maker	exon	197972	198175	.	+	.	ID=Ce.1.04030-mRNA-1:exon:179;Parent=Ce.1.04030-mRNA-1
scf7180000000949	maker	CDS	197972	198175	.	+	0	ID=Ce.1.04030-mRNA-1:cds;Parent=Ce.1.04030-mRNA-1
scf7180000000949	maker	gene	457946	459559	.	+	.	ID=Ce.1.04040;Name=Ce.1.04040
scf7180000000949	maker	mRNA	457946	459559	.	+	.	ID=Ce.1.04040-mRNA-1;Parent=Ce.1.04040;Name=Ce.1.04040-mRNA-1
scf7180000000949	maker	exon	457946	459559	.	+	.	ID=Ce.1.04040-mRNA-1:exon:180;Parent=Ce.1.04040-mRNA-1
scf7180000000949	maker	CDS	457946	459559	.	+	0	ID=Ce.1.04040-mRNA-1:cds;Parent=Ce.1.04040-mRNA-1
scf7180000000949	maker	gene	140128	143070	.	+	.	ID=Ce.1.04050;Name=Ce.1.04050
scf7180000000949	maker	mRNA	140128	143070	.	+	.	ID=Ce.1.04050-mRNA-1;Parent=Ce.1.04050;Name=Ce.1.04050-mRNA-1
scf7180000000949	maker	exon	140128	140229	.	+	.	ID=Ce.1.04050-mRNA-1:exon:181;Parent=Ce.1.04050-mRNA-1
scf7180000000949	maker	exon	140581	143070	.	+	.	ID=Ce.1.04050-mRNA-1:exon:182;Parent=Ce.1.04050-mRNA-1
scf7180000000949	maker	CDS	140128	140229	.	+	0	ID=Ce.1.04050-mRNA-1:cds;Parent=Ce.1.04050-mRNA-1
scf7180000000949	maker	CDS	140581	143070	.	+	0	ID=Ce.1.04050-mRNA-1:cds;Parent=Ce.1.04050-mRNA-1
scf7180000000949	maker	gene	19822	21210	.	+	.	ID=Ce.1.04060;Name=Ce.1.04060
scf7180000000949	maker	mRNA	19822	21210	.	+	.	ID=Ce.1.04060-mRNA-1;Parent=Ce.1.04060;Name=Ce.1.04060-mRNA-1
scf7180000000949	maker	exon	19822	21210	.	+	.	ID=Ce.1.04060-mRNA-1:exon:183;Parent=Ce.1.04060-mRNA-1
scf7180000000949	maker	CDS	19822	21210	.	+	0	ID=Ce.1.04060-mRNA-1:cds;Parent=Ce.1.04060-mRNA-1
scf7180000000949	maker	gene	17973	18524	.	+	.	ID=Ce.1.04070;Name=Ce.1.04070
scf7180000000949	maker	mRNA	17973	18524	.	+	.	ID=Ce.1.04070-mRNA-1;Parent=Ce.1.04070;Name=Ce.1.04070-mRNA-1
scf7180000000949	maker	exon	17973	18524	.	+	.	ID=Ce.1.04070-mRNA-1:exon:184;Parent=Ce.1.04070-mRNA-1
scf7180000000949	maker	CDS	17973	18524	.	+	0	ID=Ce.1.04070-mRNA-1:cds;Parent=Ce.1.04070-mRNA-1
scf7180000000949	maker	gene	419837	420682	.	+	.	ID=Ce.1.04080;Name=Ce.1.04080
scf7180000000949	maker	mRNA	419837	420682	.	+	.	ID=Ce.1.04080-mRNA-1;Parent=Ce.1.04080;Name=Ce.1.04080-mRNA-1
scf7180000000949	maker	exon	419837	420682	.	+	.	ID=Ce.1.04080-mRNA-1:exon:185;Parent=Ce.1.04080-mRNA-1
scf7180000000949	maker	CDS	419837	420682	.	+	0	ID=Ce.1.04080-mRNA-1:cds;Parent=Ce.1.04080-mRNA-1
scf7180000000949	maker	gene	136386	137957	.	+	.	ID=Ce.1.04090;Name=Ce.1.04090
scf7180000000949	maker	mRNA	136386	137957	.	+	.	ID=Ce.1.04090-mRNA-1;Parent=Ce.1.04090;Name=Ce.1.04090-mRNA-1
scf7180000000949	maker	exon	136386	137957	.	+	.	ID=Ce.1.04090-mRNA-1:exon:186;Parent=Ce.1.04090-mRNA-1
[truncated: 37,516 more rows]
