# Supplementary material for: The genomes of Crithidia bombi and C. expoeki, common parasites of bumblebees
Source: PLoS One. 2018 Jan 5;13(1):e0189738. doi: 10.1371/journal.pone.0189738 (PMC5755769; doi:10.1371/journal.pone.0189738)
Supplement: S3 File — List of pairwise orthologs found by OMA. Each species pair in a separate sheet. Legend in first sheet (Excel.xlsx format). (XLSX) [file pone.0189738.s015.xlsx]

## Sheet: Legende
# Format: Protein 1<tab>Protein 2<tab>Protein ID1<tab>ProteinID2<tab>Orthology type<tab>OMA group (if any)
# Every pair is listed only once, and in no particular order.
# The map between sequence number and ID are given
# in the file "Map-SeqNum-ID.map

## Sheet: bombi-expoeki
Prot_1	Prot_2	ID_bombi	ID_expoeki	Type	OMA_group
1	3413	Cb.1.00010-mRNA-1 protein	Ce.1.34130-mRNA-1 protein	01:01:00	4977
2	4864	Cb.1.00020-mRNA-1 protein	Ce.1.48640-mRNA-1 protein	01:01:00	7443
3	4822	Cb.1.00030-mRNA-1 protein	Ce.1.48220-mRNA-1 protein	01:01:00	914
4	4823	Cb.1.00040-mRNA-1 protein	Ce.1.48230-mRNA-1 protein	many:many
4	5875	Cb.1.00040-mRNA-1 protein	Ce.1.58750-mRNA-1 protein	many:many	7166
5	2781	Cb.1.00050-mRNA-1 protein	Ce.1.27810-mRNA-1 protein	01:01:00	4469
6	4828	Cb.1.00060-mRNA-1 protein	Ce.1.48280-mRNA-1 protein	01:01:00	4978
8	2805	Cb.1.00080-mRNA-1 protein	Ce.1.28050-mRNA-1 protein	01:01:00	959
9	2811	Cb.1.00090-mRNA-1 protein	Ce.1.28110-mRNA-1 protein	01:01:00	3388
11	4836	Cb.1.00110-mRNA-1 protein	Ce.1.48360-mRNA-1 protein	01:01:00	924
12	2804	Cb.1.00120-mRNA-1 protein	Ce.1.28040-mRNA-1 protein	01:01:00	2938
13	2803	Cb.1.00130-mRNA-1 protein	Ce.1.28030-mRNA-1 protein	01:01:00	7259
14	4827	Cb.1.00140-mRNA-1 protein	Ce.1.48270-mRNA-1 protein	01:01:00	4365
15	4832	Cb.1.00150-mRNA-1 protein	Ce.1.48320-mRNA-1 protein	01:01:00	407
16	2779	Cb.1.00160-mRNA-1 protein	Ce.1.27790-mRNA-1 protein	01:01:00	6461
17	4850	Cb.1.00170-mRNA-1 protein	Ce.1.48500-mRNA-1 protein	01:01:00	3287
19	2806	Cb.1.00190-mRNA-1 protein	Ce.1.28060-mRNA-1 protein	01:01:00	8721
20	4858	Cb.1.00200-mRNA-1 protein	Ce.1.48580-mRNA-1 protein	01:01:00	148
21	4855	Cb.1.00210-mRNA-1 protein	Ce.1.48550-mRNA-1 protein	01:01:00	338
22	4839	Cb.1.00220-mRNA-1 protein	Ce.1.48390-mRNA-1 protein	01:01:00	6723
23	4851	Cb.1.00230-mRNA-1 protein	Ce.1.48510-mRNA-1 protein	01:01:00	2334
24	4862	Cb.1.00240-mRNA-1 protein	Ce.1.48620-mRNA-1 protein	01:01:00	4467
25	2780	Cb.1.00250-mRNA-1 protein	Ce.1.27800-mRNA-1 protein	01:01:00	1960
26	2809	Cb.1.00260-mRNA-1 protein	Ce.1.28090-mRNA-1 protein	01:01:00	5641
27	4835	Cb.1.00270-mRNA-1 protein	Ce.1.48350-mRNA-1 protein	01:01:00	3579
28	4867	Cb.1.00280-mRNA-1 protein	Ce.1.48670-mRNA-1 protein	01:01:00	1739
29	4872	Cb.1.00290-mRNA-1 protein	Ce.1.48720-mRNA-1 protein	01:01:00	6517
30	4852	Cb.1.00300-mRNA-1 protein	Ce.1.48520-mRNA-1 protein	01:01:00	6740
32	4856	Cb.1.00320-mRNA-1 protein	Ce.1.48560-mRNA-1 protein	01:01:00	8616
33	4854	Cb.1.00330-mRNA-1 protein	Ce.1.48540-mRNA-1 protein	01:01:00	5441
34	4840	Cb.1.00340-mRNA-1 protein	Ce.1.48400-mRNA-1 protein	01:01:00	3838
37	4873	Cb.1.00370-mRNA-1 protein	Ce.1.48730-mRNA-1 protein	01:01:00	9396
44	4868	Cb.1.00440-mRNA-1 protein	Ce.1.48680-mRNA-1 protein	01:01:00	6032
45	2810	Cb.1.00450-mRNA-1 protein	Ce.1.28100-mRNA-1 protein	01:01:00	8066
46	2743	Cb.1.00460-mRNA-1 protein	Ce.1.27430-mRNA-1 protein	many:many	6027
46	4268	Cb.1.00460-mRNA-1 protein	Ce.1.42680-mRNA-1 protein	many:many
47	2767	Cb.1.00470-mRNA-1 protein	Ce.1.27670-mRNA-1 protein	01:01:00	1516
49	2772	Cb.1.00490-mRNA-1 protein	Ce.1.27720-mRNA-1 protein	01:01:00	4282
50	4879	Cb.1.00500-mRNA-1 protein	Ce.1.48790-mRNA-1 protein	01:01:00	30
51	3682	Cb.1.00510-mRNA-1 protein	Ce.1.36820-mRNA-1 protein	01:01:00	876
53	4891	Cb.1.00530-mRNA-1 protein	Ce.1.48910-mRNA-1 protein	01:01:00	479
54	2758	Cb.1.00540-mRNA-1 protein	Ce.1.27580-mRNA-1 protein	01:01:00	723
56	2759	Cb.1.00560-mRNA-1 protein	Ce.1.27590-mRNA-1 protein	01:01:00	3624
57	3696	Cb.1.00570-mRNA-1 protein	Ce.1.36960-mRNA-1 protein	01:01:00	510
58	3684	Cb.1.00580-mRNA-1 protein	Ce.1.36840-mRNA-1 protein	01:01:00	900
59	2777	Cb.1.00590-mRNA-1 protein	Ce.1.27770-mRNA-1 protein	01:01:00	10351
60	3691	Cb.1.00600-mRNA-1 protein	Ce.1.36910-mRNA-1 protein	01:01:00	204
61	2753	Cb.1.00610-mRNA-1 protein	Ce.1.27530-mRNA-1 protein	01:01:00	4044
62	3672	Cb.1.00620-mRNA-1 protein	Ce.1.36720-mRNA-1 protein	01:01:00	333
63	2748	Cb.1.00630-mRNA-1 protein	Ce.1.27480-mRNA-1 protein	01:01:00	309
64	2774	Cb.1.00640-mRNA-1 protein	Ce.1.27740-mRNA-1 protein	01:01:00	324
65	4932	Cb.1.00650-mRNA-1 protein	Ce.1.49320-mRNA-1 protein	01:01:00	9236
66	2755	Cb.1.00660-mRNA-1 protein	Ce.1.27550-mRNA-1 protein	01:01:00	88
67	3680	Cb.1.00670-mRNA-1 protein	Ce.1.36800-mRNA-1 protein	01:01:00	896
68	4949	Cb.1.00680-mRNA-1 protein	Ce.1.49490-mRNA-1 protein	01:01:00	7825
69	4918	Cb.1.00690-mRNA-1 protein	Ce.1.49180-mRNA-1 protein	01:01:00	4685
70	3686	Cb.1.00700-mRNA-1 protein	Ce.1.36860-mRNA-1 protein	01:01:00	1587
71	3690	Cb.1.00710-mRNA-1 protein	Ce.1.36900-mRNA-1 protein	01:01:00	6860
72	4938	Cb.1.00720-mRNA-1 protein	Ce.1.49380-mRNA-1 protein	01:01:00	4786
74	3703	Cb.1.00740-mRNA-1 protein	Ce.1.37030-mRNA-1 protein	01:01:00	109
75	4941	Cb.1.00750-mRNA-1 protein	Ce.1.49410-mRNA-1 protein	01:01:00	3174
77	4902	Cb.1.00770-mRNA-1 protein	Ce.1.49020-mRNA-1 protein	01:01:00	112
78	3702	Cb.1.00780-mRNA-1 protein	Ce.1.37020-mRNA-1 protein	01:01:00	3553
81	2756	Cb.1.00810-mRNA-1 protein	Ce.1.27560-mRNA-1 protein	01:01:00	4513
82	3699	Cb.1.00820-mRNA-1 protein	Ce.1.36990-mRNA-1 protein	01:01:00	4984
83	4883	Cb.1.00830-mRNA-1 protein	Ce.1.48830-mRNA-1 protein	01:01:00	6401
84	3674	Cb.1.00840-mRNA-1 protein	Ce.1.36740-mRNA-1 protein	01:01:00	1730
85	2771	Cb.1.00850-mRNA-1 protein	Ce.1.27710-mRNA-1 protein	01:01:00	2064
88	2761	Cb.1.00880-mRNA-1 protein	Ce.1.27610-mRNA-1 protein	01:01:00	3564
89	3678	Cb.1.00890-mRNA-1 protein	Ce.1.36780-mRNA-1 protein	01:01:00	3622
90	4950	Cb.1.00900-mRNA-1 protein	Ce.1.49500-mRNA-1 protein	01:01:00	2182
91	3685	Cb.1.00910-mRNA-1 protein	Ce.1.36850-mRNA-1 protein	01:01:00	2685
93	4881	Cb.1.00930-mRNA-1 protein	Ce.1.48810-mRNA-1 protein	01:01:00	6555
94	3698	Cb.1.00940-mRNA-1 protein	Ce.1.36980-mRNA-1 protein	01:01:00	4596
95	2768	Cb.1.00950-mRNA-1 protein	Ce.1.27680-mRNA-1 protein	01:01:00	7622
96	2746	Cb.1.00960-mRNA-1 protein	Ce.1.27460-mRNA-1 protein	01:01:00
97	3693	Cb.1.00970-mRNA-1 protein	Ce.1.36930-mRNA-1 protein	01:01:00	2125
99	2749	Cb.1.00990-mRNA-1 protein	Ce.1.27490-mRNA-1 protein	01:01:00	8112
100	2754	Cb.1.01000-mRNA-1 protein	Ce.1.27540-mRNA-1 protein	01:01:00	495
101	2745	Cb.1.01010-mRNA-1 protein	Ce.1.27450-mRNA-1 protein	01:01:00	1657
102	3675	Cb.1.01020-mRNA-1 protein	Ce.1.36750-mRNA-1 protein	01:01:00	4681
103	2757	Cb.1.01030-mRNA-1 protein	Ce.1.27570-mRNA-1 protein	01:01:00	4083
104	3666	Cb.1.01040-mRNA-1 protein	Ce.1.36660-mRNA-1 protein	01:01:00	3987
105	3681	Cb.1.01050-mRNA-1 protein	Ce.1.36810-mRNA-1 protein	01:01:00	264
108	4922	Cb.1.01080-mRNA-1 protein	Ce.1.49220-mRNA-1 protein	01:01:00	1704
110	4875	Cb.1.01100-mRNA-1 protein	Ce.1.48750-mRNA-1 protein	01:01:00	1618
111	3689	Cb.1.01110-mRNA-1 protein	Ce.1.36890-mRNA-1 protein	01:01:00	6485
112	2770	Cb.1.01120-mRNA-1 protein	Ce.1.27700-mRNA-1 protein	01:01:00	1764
116	3676	Cb.1.01160-mRNA-1 protein	Ce.1.36760-mRNA-1 protein	01:01:00	3604
117	2751	Cb.1.01170-mRNA-1 protein	Ce.1.27510-mRNA-1 protein	01:01:00	6768
120	3668	Cb.1.01200-mRNA-1 protein	Ce.1.36680-mRNA-1 protein	01:01:00	6092
121	3671	Cb.1.01210-mRNA-1 protein	Ce.1.36710-mRNA-1 protein	01:01:00	4509
126	4886	Cb.1.01260-mRNA-1 protein	Ce.1.48860-mRNA-1 protein	01:01:00	5630
127	3704	Cb.1.01270-mRNA-1 protein	Ce.1.37040-mRNA-1 protein	01:01:00	4655
128	2763	Cb.1.01280-mRNA-1 protein	Ce.1.27630-mRNA-1 protein	01:01:00	1683
130	3665	Cb.1.01300-mRNA-1 protein	Ce.1.36650-mRNA-1 protein	01:01:00	7369
131	4919	Cb.1.01310-mRNA-1 protein	Ce.1.49190-mRNA-1 protein	01:01:00	8197
132	4917	Cb.1.01320-mRNA-1 protein	Ce.1.49170-mRNA-1 protein	01:01:00	5352
134	2776	Cb.1.01340-mRNA-1 protein	Ce.1.27760-mRNA-1 protein	01:01:00	8929
136	3694	Cb.1.01360-mRNA-1 protein	Ce.1.36940-mRNA-1 protein	01:01:00	4864
139	3688	Cb.1.01390-mRNA-1 protein	Ce.1.36880-mRNA-1 protein	01:01:00	3467
143	3677	Cb.1.01430-mRNA-1 protein	Ce.1.36770-mRNA-1 protein	01:01:00	3903
145	3692	Cb.1.01450-mRNA-1 protein	Ce.1.36920-mRNA-1 protein	01:01:00	5306
146	2766	Cb.1.01460-mRNA-1 protein	Ce.1.27660-mRNA-1 protein	01:01:00	9611
147	4893	Cb.1.01470-mRNA-1 protein	Ce.1.48930-mRNA-1 protein	01:01:00	4724
148	3683	Cb.1.01480-mRNA-1 protein	Ce.1.36830-mRNA-1 protein	01:01:00	6594
149	2760	Cb.1.01490-mRNA-1 protein	Ce.1.27600-mRNA-1 protein	many:many
149	4260	Cb.1.01490-mRNA-1 protein	Ce.1.42600-mRNA-1 protein	many:many	7011
150	2765	Cb.1.01500-mRNA-1 protein	Ce.1.27650-mRNA-1 protein	01:01:00	6934
151	4874	Cb.1.01510-mRNA-1 protein	Ce.1.48740-mRNA-1 protein	01:01:00	8976
152	2764	Cb.1.01520-mRNA-1 protein	Ce.1.27640-mRNA-1 protein	01:01:00	6850
155	3695	Cb.1.01550-mRNA-1 protein	Ce.1.36950-mRNA-1 protein	01:01:00	7982
156	3673	Cb.1.01560-mRNA-1 protein	Ce.1.36730-mRNA-1 protein	01:01:00	8419
157	3687	Cb.1.01570-mRNA-1 protein	Ce.1.36870-mRNA-1 protein	01:01:00	7358
164	3251	Cb.1.01640-mRNA-1 protein	Ce.1.32510-mRNA-1 protein	01:01:00
171	4899	Cb.1.01710-mRNA-1 protein	Ce.1.48990-mRNA-1 protein	01:01:00	2565
172	2752	Cb.1.01720-mRNA-1 protein	Ce.1.27520-mRNA-1 protein	01:01:00	5430
175	4790	Cb.1.01750-mRNA-1 protein	Ce.1.47900-mRNA-1 protein	01:01:00	5047
176	4787	Cb.1.01760-mRNA-1 protein	Ce.1.47870-mRNA-1 protein	01:01:00	5207
177	5421	Cb.1.01770-mRNA-1 protein	Ce.1.54210-mRNA-1 protein	01:01:00	1347
178	831	Cb.1.01780-mRNA-1 protein	Ce.1.08310-mRNA-1 protein	01:01:00	2345
179	867	Cb.1.01790-mRNA-1 protein	Ce.1.08670-mRNA-1 protein	many:many
179	5163	Cb.1.01790-mRNA-1 protein	Ce.1.51630-mRNA-1 protein	many:many	5078
179	5196	Cb.1.01790-mRNA-1 protein	Ce.1.51960-mRNA-1 protein	many:many
180	947	Cb.1.01800-mRNA-1 protein	Ce.1.09470-mRNA-1 protein	01:01:00	7752
181	812	Cb.1.01810-mRNA-1 protein	Ce.1.08120-mRNA-1 protein	01:01:00	8886
182	5997	Cb.1.01820-mRNA-1 protein	Ce.1.59970-mRNA-1 protein	01:01:00	5148
183	5996	Cb.1.01830-mRNA-1 protein	Ce.1.59960-mRNA-1 protein	01:01:00	8581
184	1702	Cb.1.01840-mRNA-1 protein	Ce.1.17020-mRNA-1 protein	many:many	8710
184	5983	Cb.1.01840-mRNA-1 protein	Ce.1.59830-mRNA-1 protein	many:many
185	895	Cb.1.01850-mRNA-1 protein	Ce.1.08950-mRNA-1 protein	01:01:00	9002
186	1191	Cb.1.01860-mRNA-1 protein	Ce.1.11910-mRNA-1 protein	01:01:00	15
187	821	Cb.1.01870-mRNA-1 protein	Ce.1.08210-mRNA-1 protein	01:01:00	3863
188	921	Cb.1.01880-mRNA-1 protein	Ce.1.09210-mRNA-1 protein	01:01:00	3241
190	5047	Cb.1.01900-mRNA-1 protein	Ce.1.50470-mRNA-1 protein	01:01:00	5
191	5088	Cb.1.01910-mRNA-1 protein	Ce.1.50880-mRNA-1 protein	01:01:00	6513
192	843	Cb.1.01920-mRNA-1 protein	Ce.1.08430-mRNA-1 protein	01:01:00	5144
194	5087	Cb.1.01940-mRNA-1 protein	Ce.1.50870-mRNA-1 protein	01:01:00	9061
195	815	Cb.1.01950-mRNA-1 protein	Ce.1.08150-mRNA-1 protein	01:01:00	901
196	5071	Cb.1.01960-mRNA-1 protein	Ce.1.50710-mRNA-1 protein	01:01:00	172
197	5106	Cb.1.01970-mRNA-1 protein	Ce.1.51060-mRNA-1 protein	01:01:00	3170
198	5118	Cb.1.01980-mRNA-1 protein	Ce.1.51180-mRNA-1 protein	01:01:00	5007
200	5083	Cb.1.02000-mRNA-1 protein	Ce.1.50830-mRNA-1 protein	01:01:00	152
201	917	Cb.1.02010-mRNA-1 protein	Ce.1.09170-mRNA-1 protein	01:01:00	2471
202	5049	Cb.1.02020-mRNA-1 protein	Ce.1.50490-mRNA-1 protein	01:01:00	1814
203	816	Cb.1.02030-mRNA-1 protein	Ce.1.08160-mRNA-1 protein	01:01:00	1010
205	954	Cb.1.02050-mRNA-1 protein	Ce.1.09540-mRNA-1 protein	01:01:00	2862
206	5048	Cb.1.02060-mRNA-1 protein	Ce.1.50480-mRNA-1 protein	01:01:00	678
207	810	Cb.1.02070-mRNA-1 protein	Ce.1.08100-mRNA-1 protein	01:01:00	5870
208	814	Cb.1.02080-mRNA-1 protein	Ce.1.08140-mRNA-1 protein	01:01:00	978
209	969	Cb.1.02090-mRNA-1 protein	Ce.1.09690-mRNA-1 protein	01:01:00	4743
210	5105	Cb.1.02100-mRNA-1 protein	Ce.1.51050-mRNA-1 protein	01:01:00	1849
211	5989	Cb.1.02110-mRNA-1 protein	Ce.1.59890-mRNA-1 protein	01:01:00	3271
212	919	Cb.1.02120-mRNA-1 protein	Ce.1.09190-mRNA-1 protein	01:01:00	705
213	817	Cb.1.02130-mRNA-1 protein	Ce.1.08170-mRNA-1 protein	01:01:00	386
214	824	Cb.1.02140-mRNA-1 protein	Ce.1.08240-mRNA-1 protein	01:01:00	2304
215	904	Cb.1.02150-mRNA-1 protein	Ce.1.09040-mRNA-1 protein	01:01:00	890
216	5057	Cb.1.02160-mRNA-1 protein	Ce.1.50570-mRNA-1 protein	01:01:00	6264
217	872	Cb.1.02170-mRNA-1 protein	Ce.1.08720-mRNA-1 protein	01:01:00	1899
218	826	Cb.1.02180-mRNA-1 protein	Ce.1.08260-mRNA-1 protein	01:01:00	5563
219	860	Cb.1.02190-mRNA-1 protein	Ce.1.08600-mRNA-1 protein	01:01:00	5957
220	859	Cb.1.02200-mRNA-1 protein	Ce.1.08590-mRNA-1 protein	01:01:00	1752
221	5162	Cb.1.02210-mRNA-1 protein	Ce.1.51620-mRNA-1 protein	01:01:00	1544
222	5063	Cb.1.02220-mRNA-1 protein	Ce.1.50630-mRNA-1 protein	01:01:00	3216
224	882	Cb.1.02240-mRNA-1 protein	Ce.1.08820-mRNA-1 protein	01:01:00	6448
225	5991	Cb.1.02250-mRNA-1 protein	Ce.1.59910-mRNA-1 protein	01:01:00	2972
226	5066	Cb.1.02260-mRNA-1 protein	Ce.1.50660-mRNA-1 protein	01:01:00	6524
227	984	Cb.1.02270-mRNA-1 protein	Ce.1.09840-mRNA-1 protein	01:01:00	9320
229	5128	Cb.1.02290-mRNA-1 protein	Ce.1.51280-mRNA-1 protein	01:01:00	2837
230	841	Cb.1.02300-mRNA-1 protein	Ce.1.08410-mRNA-1 protein	01:01:00	1604
231	828	Cb.1.02310-mRNA-1 protein	Ce.1.08280-mRNA-1 protein	01:01:00	138
232	5089	Cb.1.02320-mRNA-1 protein	Ce.1.50890-mRNA-1 protein	01:01:00	1479
233	5052	Cb.1.02330-mRNA-1 protein	Ce.1.50520-mRNA-1 protein	01:01:00	3555
234	5072	Cb.1.02340-mRNA-1 protein	Ce.1.50720-mRNA-1 protein	01:01:00	7447
235	941	Cb.1.02350-mRNA-1 protein	Ce.1.09410-mRNA-1 protein	01:01:00	2495
236	888	Cb.1.02360-mRNA-1 protein	Ce.1.08880-mRNA-1 protein	01:01:00	2322
237	945	Cb.1.02370-mRNA-1 protein	Ce.1.09450-mRNA-1 protein	01:01:00	9317
239	5085	Cb.1.02390-mRNA-1 protein	Ce.1.50850-mRNA-1 protein	01:01:00	7600
240	5142	Cb.1.02400-mRNA-1 protein	Ce.1.51420-mRNA-1 protein	01:01:00	5894
241	5990	Cb.1.02410-mRNA-1 protein	Ce.1.59900-mRNA-1 protein	01:01:00	1104
242	875	Cb.1.02420-mRNA-1 protein	Ce.1.08750-mRNA-1 protein	01:01:00	3888
244	848	Cb.1.02440-mRNA-1 protein	Ce.1.08480-mRNA-1 protein	01:01:00	3684
245	5064	Cb.1.02450-mRNA-1 protein	Ce.1.50640-mRNA-1 protein	01:01:00	3955
246	932	Cb.1.02460-mRNA-1 protein	Ce.1.09320-mRNA-1 protein	01:01:00	626
247	891	Cb.1.02470-mRNA-1 protein	Ce.1.08910-mRNA-1 protein	01:01:00	2857
248	5120	Cb.1.02480-mRNA-1 protein	Ce.1.51200-mRNA-1 protein	01:01:00	6036
249	5144	Cb.1.02490-mRNA-1 protein	Ce.1.51440-mRNA-1 protein	01:01:00
250	5098	Cb.1.02500-mRNA-1 protein	Ce.1.50980-mRNA-1 protein	01:01:00	1187
252	858	Cb.1.02520-mRNA-1 protein	Ce.1.08580-mRNA-1 protein	01:01:00	4659
254	839	Cb.1.02540-mRNA-1 protein	Ce.1.08390-mRNA-1 protein	01:01:00	1833
255	5161	Cb.1.02550-mRNA-1 protein	Ce.1.51610-mRNA-1 protein	01:01:00	1180
256	6001	Cb.1.02560-mRNA-1 protein	Ce.1.60010-mRNA-1 protein	01:01:00	7195
257	838	Cb.1.02570-mRNA-1 protein	Ce.1.08380-mRNA-1 protein	01:01:00	5247
258	906	Cb.1.02580-mRNA-1 protein	Ce.1.09060-mRNA-1 protein	01:01:00	3643
259	868	Cb.1.02590-mRNA-1 protein	Ce.1.08680-mRNA-1 protein	01:01:00	1147
260	5102	Cb.1.02600-mRNA-1 protein	Ce.1.51020-mRNA-1 protein	01:01:00	3249
261	5061	Cb.1.02610-mRNA-1 protein	Ce.1.50610-mRNA-1 protein	01:01:00	490
263	931	Cb.1.02630-mRNA-1 protein	Ce.1.09310-mRNA-1 protein	01:01:00	9825
265	5111	Cb.1.02650-mRNA-1 protein	Ce.1.51110-mRNA-1 protein	01:01:00	1027
267	798	Cb.1.02670-mRNA-1 protein	Ce.1.07980-mRNA-1 protein	1:many
267	963	Cb.1.02670-mRNA-1 protein	Ce.1.09630-mRNA-1 protein	1:many	1942
268	929	Cb.1.02680-mRNA-1 protein	Ce.1.09290-mRNA-1 protein	01:01:00	1567
269	850	Cb.1.02690-mRNA-1 protein	Ce.1.08500-mRNA-1 protein	01:01:00	1207
270	923	Cb.1.02700-mRNA-1 protein	Ce.1.09230-mRNA-1 protein	01:01:00	5793
271	871	Cb.1.02710-mRNA-1 protein	Ce.1.08710-mRNA-1 protein	01:01:00	9255
272	5092	Cb.1.02720-mRNA-1 protein	Ce.1.50920-mRNA-1 protein	01:01:00	1697
273	889	Cb.1.02730-mRNA-1 protein	Ce.1.08890-mRNA-1 protein	01:01:00	944
275	5051	Cb.1.02750-mRNA-1 protein	Ce.1.50510-mRNA-1 protein	01:01:00	3842
276	878	Cb.1.02760-mRNA-1 protein	Ce.1.08780-mRNA-1 protein	01:01:00	9480
277	5110	Cb.1.02770-mRNA-1 protein	Ce.1.51100-mRNA-1 protein	01:01:00	4991
278	887	Cb.1.02780-mRNA-1 protein	Ce.1.08870-mRNA-1 protein	01:01:00	6028
279	968	Cb.1.02790-mRNA-1 protein	Ce.1.09680-mRNA-1 protein	01:01:00	8103
280	5992	Cb.1.02800-mRNA-1 protein	Ce.1.59920-mRNA-1 protein	01:01:00	7050
281	936	Cb.1.02810-mRNA-1 protein	Ce.1.09360-mRNA-1 protein	01:01:00	6384
282	5984	Cb.1.02820-mRNA-1 protein	Ce.1.59840-mRNA-1 protein	01:01:00	4134
283	5123	Cb.1.02830-mRNA-1 protein	Ce.1.51230-mRNA-1 protein	01:01:00	5880
284	886	Cb.1.02840-mRNA-1 protein	Ce.1.08860-mRNA-1 protein	01:01:00	512
285	822	Cb.1.02850-mRNA-1 protein	Ce.1.08220-mRNA-1 protein	01:01:00	3153
286	5076	Cb.1.02860-mRNA-1 protein	Ce.1.50760-mRNA-1 protein	01:01:00	1966
287	955	Cb.1.02870-mRNA-1 protein	Ce.1.09550-mRNA-1 protein	01:01:00	9779
288	892	Cb.1.02880-mRNA-1 protein	Ce.1.08920-mRNA-1 protein	01:01:00	6946
289	854	Cb.1.02890-mRNA-1 protein	Ce.1.08540-mRNA-1 protein	01:01:00	8513
291	956	Cb.1.02910-mRNA-1 protein	Ce.1.09560-mRNA-1 protein	01:01:00	7602
292	911	Cb.1.02920-mRNA-1 protein	Ce.1.09110-mRNA-1 protein	01:01:00	7817
293	5125	Cb.1.02930-mRNA-1 protein	Ce.1.51250-mRNA-1 protein	01:01:00	8699
294	825	Cb.1.02940-mRNA-1 protein	Ce.1.08250-mRNA-1 protein	01:01:00	1335
295	844	Cb.1.02950-mRNA-1 protein	Ce.1.08440-mRNA-1 protein	01:01:00	7263
296	988	Cb.1.02960-mRNA-1 protein	Ce.1.09880-mRNA-1 protein	01:01:00	8294
298	5079	Cb.1.02980-mRNA-1 protein	Ce.1.50790-mRNA-1 protein	01:01:00	8326
299	5151	Cb.1.02990-mRNA-1 protein	Ce.1.51510-mRNA-1 protein	01:01:00	7009
300	910	Cb.1.03000-mRNA-1 protein	Ce.1.09100-mRNA-1 protein	01:01:00	3115
301	983	Cb.1.03010-mRNA-1 protein	Ce.1.09830-mRNA-1 protein	01:01:00	3633
303	915	Cb.1.03030-mRNA-1 protein	Ce.1.09150-mRNA-1 protein	01:01:00	4487
304	964	Cb.1.03040-mRNA-1 protein	Ce.1.09640-mRNA-1 protein	01:01:00	7368
305	5133	Cb.1.03050-mRNA-1 protein	Ce.1.51330-mRNA-1 protein	01:01:00	9540
306	5994	Cb.1.03060-mRNA-1 protein	Ce.1.59940-mRNA-1 protein	01:01:00	7924
307	5136	Cb.1.03070-mRNA-1 protein	Ce.1.51360-mRNA-1 protein	01:01:00	8577
308	920	Cb.1.03080-mRNA-1 protein	Ce.1.09200-mRNA-1 protein	01:01:00	6499
309	5113	Cb.1.03090-mRNA-1 protein	Ce.1.51130-mRNA-1 protein	01:01:00	8117
310	934	Cb.1.03100-mRNA-1 protein	Ce.1.09340-mRNA-1 protein	01:01:00	9920
311	928	Cb.1.03110-mRNA-1 protein	Ce.1.09280-mRNA-1 protein	01:01:00	8667
312	5062	Cb.1.03120-mRNA-1 protein	Ce.1.50620-mRNA-1 protein	01:01:00	7530
313	851	Cb.1.03130-mRNA-1 protein	Ce.1.08510-mRNA-1 protein	01:01:00	9034
314	5121	Cb.1.03140-mRNA-1 protein	Ce.1.51210-mRNA-1 protein	01:01:00	9153
316	857	Cb.1.03160-mRNA-1 protein	Ce.1.08570-mRNA-1 protein	01:01:00	9318
317	900	Cb.1.03170-mRNA-1 protein	Ce.1.09000-mRNA-1 protein	01:01:00	8487
321	962	Cb.1.03210-mRNA-1 protein	Ce.1.09620-mRNA-1 protein	01:01:00	4605
322	2850	Cb.1.03220-mRNA-1 protein	Ce.1.28500-mRNA-1 protein	01:01:00
325	5080	Cb.1.03250-mRNA-1 protein	Ce.1.50800-mRNA-1 protein	01:01:00	3737
326	995	Cb.1.03260-mRNA-1 protein	Ce.1.09950-mRNA-1 protein	01:01:00	1369
327	5028	Cb.1.03270-mRNA-1 protein	Ce.1.50280-mRNA-1 protein	01:01:00	2575
329	1151	Cb.1.03290-mRNA-1 protein	Ce.1.11510-mRNA-1 protein	01:01:00	9627
330	5934	Cb.1.03300-mRNA-1 protein	Ce.1.59340-mRNA-1 protein	01:01:00	7548
332	1134	Cb.1.03320-mRNA-1 protein	Ce.1.11340-mRNA-1 protein	01:01:00	6787
333	1143	Cb.1.03330-mRNA-1 protein	Ce.1.11430-mRNA-1 protein	01:01:00	8580
335	1484	Cb.1.03350-mRNA-1 protein	Ce.1.14840-mRNA-1 protein	many:many	7830
335	5974	Cb.1.03350-mRNA-1 protein	Ce.1.59740-mRNA-1 protein	many:many
336	1098	Cb.1.03360-mRNA-1 protein	Ce.1.10980-mRNA-1 protein	01:01:00	3207
337	5976	Cb.1.03370-mRNA-1 protein	Ce.1.59760-mRNA-1 protein	01:01:00	5657
339	1184	Cb.1.03390-mRNA-1 protein	Ce.1.11840-mRNA-1 protein	01:01:00	3437
340	5003	Cb.1.03400-mRNA-1 protein	Ce.1.50030-mRNA-1 protein	01:01:00
341	1090	Cb.1.03410-mRNA-1 protein	Ce.1.10900-mRNA-1 protein	01:01:00	2605
343	1101	Cb.1.03430-mRNA-1 protein	Ce.1.11010-mRNA-1 protein	01:01:00	6381
344	5938	Cb.1.03440-mRNA-1 protein	Ce.1.59380-mRNA-1 protein	01:01:00	279
345	1064	Cb.1.03450-mRNA-1 protein	Ce.1.10640-mRNA-1 protein	01:01:00	1621
346	1041	Cb.1.03460-mRNA-1 protein	Ce.1.10410-mRNA-1 protein	01:01:00	5659
347	1008	Cb.1.03470-mRNA-1 protein	Ce.1.10080-mRNA-1 protein	01:01:00	8059
348	5010	Cb.1.03480-mRNA-1 protein	Ce.1.50100-mRNA-1 protein	01:01:00	1508
349	5021	Cb.1.03490-mRNA-1 protein	Ce.1.50210-mRNA-1 protein	01:01:00	2795
351	1068	Cb.1.03510-mRNA-1 protein	Ce.1.10680-mRNA-1 protein	01:01:00	2835
352	4993	Cb.1.03520-mRNA-1 protein	Ce.1.49930-mRNA-1 protein	01:01:00	403
353	5015	Cb.1.03530-mRNA-1 protein	Ce.1.50150-mRNA-1 protein	many:many
353	5086	Cb.1.03530-mRNA-1 protein	Ce.1.50860-mRNA-1 protein	many:many
354	1081	Cb.1.03540-mRNA-1 protein	Ce.1.10810-mRNA-1 protein	01:01:00	2655
356	1024	Cb.1.03560-mRNA-1 protein	Ce.1.10240-mRNA-1 protein	01:01:00	1166
357	1039	Cb.1.03570-mRNA-1 protein	Ce.1.10390-mRNA-1 protein	01:01:00	645
362	1020	Cb.1.03620-mRNA-1 protein	Ce.1.10200-mRNA-1 protein	01:01:00	9057
364	999	Cb.1.03640-mRNA-1 protein	Ce.1.09990-mRNA-1 protein	01:01:00	124
366	1130	Cb.1.03660-mRNA-1 protein	Ce.1.11300-mRNA-1 protein	01:01:00	4883
367	5962	Cb.1.03670-mRNA-1 protein	Ce.1.59620-mRNA-1 protein	01:01:00	558
369	5973	Cb.1.03690-mRNA-1 protein	Ce.1.59730-mRNA-1 protein	01:01:00	7987
371	1003	Cb.1.03710-mRNA-1 protein	Ce.1.10030-mRNA-1 protein	01:01:00	336
372	1015	Cb.1.03720-mRNA-1 protein	Ce.1.10150-mRNA-1 protein	01:01:00	61
373	5000	Cb.1.03730-mRNA-1 protein	Ce.1.50000-mRNA-1 protein	01:01:00	2157
374	996	Cb.1.03740-mRNA-1 protein	Ce.1.09960-mRNA-1 protein	01:01:00	2543
375	5951	Cb.1.03750-mRNA-1 protein	Ce.1.59510-mRNA-1 protein	01:01:00	732
376	1107	Cb.1.03760-mRNA-1 protein	Ce.1.11070-mRNA-1 protein	01:01:00	4358
377	5001	Cb.1.03770-mRNA-1 protein	Ce.1.50010-mRNA-1 protein	01:01:00	7331
380	1023	Cb.1.03800-mRNA-1 protein	Ce.1.10230-mRNA-1 protein	01:01:00	524
381	1027	Cb.1.03810-mRNA-1 protein	Ce.1.10270-mRNA-1 protein	01:01:00	9918
382	1069	Cb.1.03820-mRNA-1 protein	Ce.1.10690-mRNA-1 protein	01:01:00	6425
383	1121	Cb.1.03830-mRNA-1 protein	Ce.1.11210-mRNA-1 protein	01:01:00	5178
384	5004	Cb.1.03840-mRNA-1 protein	Ce.1.50040-mRNA-1 protein	01:01:00	1488
385	5936	Cb.1.03850-mRNA-1 protein	Ce.1.59360-mRNA-1 protein	01:01:00	1466
387	1018	Cb.1.03870-mRNA-1 protein	Ce.1.10180-mRNA-1 protein	01:01:00	7015
389	1193	Cb.1.03890-mRNA-1 protein	Ce.1.11930-mRNA-1 protein	01:01:00	1373
391	1085	Cb.1.03910-mRNA-1 protein	Ce.1.10850-mRNA-1 protein	01:01:00	3280
392	1009	Cb.1.03920-mRNA-1 protein	Ce.1.10090-mRNA-1 protein	01:01:00	1888
393	1016	Cb.1.03930-mRNA-1 protein	Ce.1.10160-mRNA-1 protein	01:01:00	1234
394	1032	Cb.1.03940-mRNA-1 protein	Ce.1.10320-mRNA-1 protein	01:01:00	2217
395	4998	Cb.1.03950-mRNA-1 protein	Ce.1.49980-mRNA-1 protein	01:01:00	2921
396	5020	Cb.1.03960-mRNA-1 protein	Ce.1.50200-mRNA-1 protein	01:01:00	2748
397	5026	Cb.1.03970-mRNA-1 protein	Ce.1.50260-mRNA-1 protein	01:01:00	2914
401	1038	Cb.1.04010-mRNA-1 protein	Ce.1.10380-mRNA-1 protein	01:01:00	4559
402	1001	Cb.1.04020-mRNA-1 protein	Ce.1.10010-mRNA-1 protein	01:01:00	167
403	1138	Cb.1.04030-mRNA-1 protein	Ce.1.11380-mRNA-1 protein	01:01:00
404	1180	Cb.1.04040-mRNA-1 protein	Ce.1.11800-mRNA-1 protein	01:01:00	2137
405	4991	Cb.1.04050-mRNA-1 protein	Ce.1.49910-mRNA-1 protein	01:01:00	4682
406	1104	Cb.1.04060-mRNA-1 protein	Ce.1.11040-mRNA-1 protein	01:01:00	4102
407	1076	Cb.1.04070-mRNA-1 protein	Ce.1.10760-mRNA-1 protein	01:01:00	7482
408	997	Cb.1.04080-mRNA-1 protein	Ce.1.09970-mRNA-1 protein	01:01:00	2380
410	1106	Cb.1.04100-mRNA-1 protein	Ce.1.11060-mRNA-1 protein	01:01:00	3625
411	5016	Cb.1.04110-mRNA-1 protein	Ce.1.50160-mRNA-1 protein	01:01:00	2193
412	1099	Cb.1.04120-mRNA-1 protein	Ce.1.10990-mRNA-1 protein	01:01:00	3080
413	5940	Cb.1.04130-mRNA-1 protein	Ce.1.59400-mRNA-1 protein	01:01:00	1997
415	5939	Cb.1.04150-mRNA-1 protein	Ce.1.59390-mRNA-1 protein	01:01:00	573
416	1056	Cb.1.04160-mRNA-1 protein	Ce.1.10560-mRNA-1 protein	01:01:00	1231
418	1007	Cb.1.04180-mRNA-1 protein	Ce.1.10070-mRNA-1 protein	01:01:00	2225
419	1045	Cb.1.04190-mRNA-1 protein	Ce.1.10450-mRNA-1 protein	01:01:00	252
420	1088	Cb.1.04200-mRNA-1 protein	Ce.1.10880-mRNA-1 protein	01:01:00	4689
421	1183	Cb.1.04210-mRNA-1 protein	Ce.1.11830-mRNA-1 protein	01:01:00	5447
422	4990	Cb.1.04220-mRNA-1 protein	Ce.1.49900-mRNA-1 protein	01:01:00	5176
423	5963	Cb.1.04230-mRNA-1 protein	Ce.1.59630-mRNA-1 protein	01:01:00	1140
425	5970	Cb.1.04250-mRNA-1 protein	Ce.1.59700-mRNA-1 protein	01:01:00	6544
427	5961	Cb.1.04270-mRNA-1 protein	Ce.1.59610-mRNA-1 protein	01:01:00	1755
429	1048	Cb.1.04290-mRNA-1 protein	Ce.1.10480-mRNA-1 protein	01:01:00	655
430	1129	Cb.1.04300-mRNA-1 protein	Ce.1.11290-mRNA-1 protein	01:01:00	6404
432	5022	Cb.1.04320-mRNA-1 protein	Ce.1.50220-mRNA-1 protein	01:01:00	4852
433	1051	Cb.1.04330-mRNA-1 protein	Ce.1.10510-mRNA-1 protein	01:01:00	4449
435	5947	Cb.1.04350-mRNA-1 protein	Ce.1.59470-mRNA-1 protein	01:01:00	2606
436	5955	Cb.1.04360-mRNA-1 protein	Ce.1.59550-mRNA-1 protein	01:01:00	3304
437	994	Cb.1.04370-mRNA-1 protein	Ce.1.09940-mRNA-1 protein	01:01:00	2221
438	1057	Cb.1.04380-mRNA-1 protein	Ce.1.10570-mRNA-1 protein	01:01:00
440	1182	Cb.1.04400-mRNA-1 protein	Ce.1.11820-mRNA-1 protein	01:01:00	2560
441	5964	Cb.1.04410-mRNA-1 protein	Ce.1.59640-mRNA-1 protein	01:01:00	3288
442	1055	Cb.1.04420-mRNA-1 protein	Ce.1.10550-mRNA-1 protein	01:01:00	1179
443	1028	Cb.1.04430-mRNA-1 protein	Ce.1.10280-mRNA-1 protein	01:01:00	3196
444	5036	Cb.1.04440-mRNA-1 protein	Ce.1.50360-mRNA-1 protein	01:01:00	8450
445	1033	Cb.1.04450-mRNA-1 protein	Ce.1.10330-mRNA-1 protein	01:01:00	646
446	5014	Cb.1.04460-mRNA-1 protein	Ce.1.50140-mRNA-1 protein	01:01:00	7717
448	5017	Cb.1.04480-mRNA-1 protein	Ce.1.50170-mRNA-1 protein	01:01:00	4750
449	1005	Cb.1.04490-mRNA-1 protein	Ce.1.10050-mRNA-1 protein	01:01:00	446
450	1122	Cb.1.04500-mRNA-1 protein	Ce.1.11220-mRNA-1 protein	01:01:00	6487
451	1178	Cb.1.04510-mRNA-1 protein	Ce.1.11780-mRNA-1 protein	01:01:00	6762
452	1131	Cb.1.04520-mRNA-1 protein	Ce.1.11310-mRNA-1 protein	01:01:00	8486
454	5980	Cb.1.04540-mRNA-1 protein	Ce.1.59800-mRNA-1 protein	01:01:00	6023
455	5039	Cb.1.04550-mRNA-1 protein	Ce.1.50390-mRNA-1 protein	01:01:00	6502
456	1029	Cb.1.04560-mRNA-1 protein	Ce.1.10290-mRNA-1 protein	01:01:00	2703
457	1110	Cb.1.04570-mRNA-1 protein	Ce.1.11100-mRNA-1 protein	01:01:00	2100
458	5018	Cb.1.04580-mRNA-1 protein	Ce.1.50180-mRNA-1 protein	01:01:00	2521
459	5953	Cb.1.04590-mRNA-1 protein	Ce.1.59530-mRNA-1 protein	01:01:00	1102
460	1052	Cb.1.04600-mRNA-1 protein	Ce.1.10520-mRNA-1 protein	01:01:00	6154
461	1186	Cb.1.04610-mRNA-1 protein	Ce.1.11860-mRNA-1 protein	01:01:00	5717
462	5954	Cb.1.04620-mRNA-1 protein	Ce.1.59540-mRNA-1 protein	01:01:00	1478
464	1124	Cb.1.04640-mRNA-1 protein	Ce.1.11240-mRNA-1 protein	01:01:00	908
465	1126	Cb.1.04650-mRNA-1 protein	Ce.1.11260-mRNA-1 protein	01:01:00	6915
466	1043	Cb.1.04660-mRNA-1 protein	Ce.1.10430-mRNA-1 protein	01:01:00	1274
467	5941	Cb.1.04670-mRNA-1 protein	Ce.1.59410-mRNA-1 protein	01:01:00	1178
468	1103	Cb.1.04680-mRNA-1 protein	Ce.1.11030-mRNA-1 protein	01:01:00	4275
469	5023	Cb.1.04690-mRNA-1 protein	Ce.1.50230-mRNA-1 protein	01:01:00	4408
470	5966	Cb.1.04700-mRNA-1 protein	Ce.1.59660-mRNA-1 protein	01:01:00	1513
471	1082	Cb.1.04710-mRNA-1 protein	Ce.1.10820-mRNA-1 protein	01:01:00	760
472	5029	Cb.1.04720-mRNA-1 protein	Ce.1.50290-mRNA-1 protein	01:01:00	8706
475	5952	Cb.1.04750-mRNA-1 protein	Ce.1.59520-mRNA-1 protein	01:01:00	807
476	5038	Cb.1.04760-mRNA-1 protein	Ce.1.50380-mRNA-1 protein	01:01:00
477	1030	Cb.1.04770-mRNA-1 protein	Ce.1.10300-mRNA-1 protein	01:01:00	4567
478	5024	Cb.1.04780-mRNA-1 protein	Ce.1.50240-mRNA-1 protein	01:01:00	2139
479	1002	Cb.1.04790-mRNA-1 protein	Ce.1.10020-mRNA-1 protein	01:01:00	453
481	5944	Cb.1.04810-mRNA-1 protein	Ce.1.59440-mRNA-1 protein	01:01:00	1737
482	5949	Cb.1.04820-mRNA-1 protein	Ce.1.59490-mRNA-1 protein	01:01:00	4209
483	1146	Cb.1.04830-mRNA-1 protein	Ce.1.11460-mRNA-1 protein	01:01:00	1800
484	5968	Cb.1.04840-mRNA-1 protein	Ce.1.59680-mRNA-1 protein	01:01:00	4242
485	1035	Cb.1.04850-mRNA-1 protein	Ce.1.10350-mRNA-1 protein	01:01:00	952
487	1109	Cb.1.04870-mRNA-1 protein	Ce.1.11090-mRNA-1 protein	01:01:00	5079
490	1058	Cb.1.04900-mRNA-1 protein	Ce.1.10580-mRNA-1 protein	01:01:00	6217
493	1114	Cb.1.04930-mRNA-1 protein	Ce.1.11140-mRNA-1 protein	01:01:00	5531
494	1094	Cb.1.04940-mRNA-1 protein	Ce.1.10940-mRNA-1 protein	01:01:00	7578
495	5946	Cb.1.04950-mRNA-1 protein	Ce.1.59460-mRNA-1 protein	01:01:00	2526
496	1086	Cb.1.04960-mRNA-1 protein	Ce.1.10860-mRNA-1 protein	01:01:00	1563
499	5037	Cb.1.04990-mRNA-1 protein	Ce.1.50370-mRNA-1 protein	01:01:00	7816
500	5937	Cb.1.05000-mRNA-1 protein	Ce.1.59370-mRNA-1 protein	01:01:00	3705
501	1019	Cb.1.05010-mRNA-1 protein	Ce.1.10190-mRNA-1 protein	01:01:00	5698
503	5942	Cb.1.05030-mRNA-1 protein	Ce.1.59420-mRNA-1 protein	01:01:00	4265
504	1100	Cb.1.05040-mRNA-1 protein	Ce.1.11000-mRNA-1 protein	01:01:00	5152
507	1185	Cb.1.05070-mRNA-1 protein	Ce.1.11850-mRNA-1 protein	01:01:00	5106
508	1054	Cb.1.05080-mRNA-1 protein	Ce.1.10540-mRNA-1 protein	01:01:00	3161
509	1075	Cb.1.05090-mRNA-1 protein	Ce.1.10750-mRNA-1 protein	01:01:00	2783
510	5956	Cb.1.05100-mRNA-1 protein	Ce.1.59560-mRNA-1 protein	01:01:00	6151
511	1150	Cb.1.05110-mRNA-1 protein	Ce.1.11500-mRNA-1 protein	01:01:00	6457
512	4995	Cb.1.05120-mRNA-1 protein	Ce.1.49950-mRNA-1 protein	01:01:00	1128
513	1004	Cb.1.05130-mRNA-1 protein	Ce.1.10040-mRNA-1 protein	01:01:00	5442
514	1093	Cb.1.05140-mRNA-1 protein	Ce.1.10930-mRNA-1 protein	01:01:00	9725
515	5831	Cb.1.05150-mRNA-1 protein	Ce.1.58310-mRNA-1 protein	many:many
515	5933	Cb.1.05150-mRNA-1 protein	Ce.1.59330-mRNA-1 protein	many:many	7220
516	1091	Cb.1.05160-mRNA-1 protein	Ce.1.10910-mRNA-1 protein	01:01:00	3801
517	1012	Cb.1.05170-mRNA-1 protein	Ce.1.10120-mRNA-1 protein	01:01:00	6269
518	5042	Cb.1.05180-mRNA-1 protein	Ce.1.50420-mRNA-1 protein	01:01:00	7598
519	1142	Cb.1.05190-mRNA-1 protein	Ce.1.11420-mRNA-1 protein	01:01:00	5249
520	4989	Cb.1.05200-mRNA-1 protein	Ce.1.49890-mRNA-1 protein	01:01:00	7589
521	5967	Cb.1.05210-mRNA-1 protein	Ce.1.59670-mRNA-1 protein	01:01:00	5627
522	1072	Cb.1.05220-mRNA-1 protein	Ce.1.10720-mRNA-1 protein	01:01:00
524	1112	Cb.1.05240-mRNA-1 protein	Ce.1.11120-mRNA-1 protein	01:01:00	5727
526	1136	Cb.1.05260-mRNA-1 protein	Ce.1.11360-mRNA-1 protein	01:01:00	6773
527	5950	Cb.1.05270-mRNA-1 protein	Ce.1.59500-mRNA-1 protein	01:01:00	8705
528	1141	Cb.1.05280-mRNA-1 protein	Ce.1.11410-mRNA-1 protein	01:01:00	9092
529	5965	Cb.1.05290-mRNA-1 protein	Ce.1.59650-mRNA-1 protein	01:01:00	5594
532	1190	Cb.1.05320-mRNA-1 protein	Ce.1.11900-mRNA-1 protein	01:01:00	8215
533	1123	Cb.1.05330-mRNA-1 protein	Ce.1.11230-mRNA-1 protein	01:01:00	5095
534	4994	Cb.1.05340-mRNA-1 protein	Ce.1.49940-mRNA-1 protein	01:01:00	7133
535	1066	Cb.1.05350-mRNA-1 protein	Ce.1.10660-mRNA-1 protein	01:01:00	9389
537	1067	Cb.1.05370-mRNA-1 protein	Ce.1.10670-mRNA-1 protein	01:01:00	7410
538	5948	Cb.1.05380-mRNA-1 protein	Ce.1.59480-mRNA-1 protein	01:01:00	4744
539	5002	Cb.1.05390-mRNA-1 protein	Ce.1.50020-mRNA-1 protein	01:01:00	4015
541	5030	Cb.1.05410-mRNA-1 protein	Ce.1.50300-mRNA-1 protein	01:01:00	6991
542	991	Cb.1.05420-mRNA-1 protein	Ce.1.09910-mRNA-1 protein	01:01:00	3027
543	5025	Cb.1.05430-mRNA-1 protein	Ce.1.50250-mRNA-1 protein	01:01:00	2709
545	1037	Cb.1.05450-mRNA-1 protein	Ce.1.10370-mRNA-1 protein	01:01:00	4899
546	5979	Cb.1.05460-mRNA-1 protein	Ce.1.59790-mRNA-1 protein	01:01:00	9752
547	1092	Cb.1.05470-mRNA-1 protein	Ce.1.10920-mRNA-1 protein	01:01:00	7337
549	1084	Cb.1.05490-mRNA-1 protein	Ce.1.10840-mRNA-1 protein	01:01:00	7480
550	1135	Cb.1.05500-mRNA-1 protein	Ce.1.11350-mRNA-1 protein	01:01:00	5389
551	5957	Cb.1.05510-mRNA-1 protein	Ce.1.59570-mRNA-1 protein	01:01:00	6576
553	5945	Cb.1.05530-mRNA-1 protein	Ce.1.59450-mRNA-1 protein	01:01:00	8118
555	1063	Cb.1.05550-mRNA-1 protein	Ce.1.10630-mRNA-1 protein	01:01:00	4843
556	4999	Cb.1.05560-mRNA-1 protein	Ce.1.49990-mRNA-1 protein	01:01:00	5480
557	1119	Cb.1.05570-mRNA-1 protein	Ce.1.11190-mRNA-1 protein	01:01:00	7225
558	5213	Cb.1.05580-mRNA-1 protein	Ce.1.52130-mRNA-1 protein	many:many
558	5959	Cb.1.05580-mRNA-1 protein	Ce.1.59590-mRNA-1 protein	many:many	6200
560	1154	Cb.1.05600-mRNA-1 protein	Ce.1.11540-mRNA-1 protein	01:01:00	9169
561	1089	Cb.1.05610-mRNA-1 protein	Ce.1.10890-mRNA-1 protein	01:01:00	7626
563	5960	Cb.1.05630-mRNA-1 protein	Ce.1.59600-mRNA-1 protein	01:01:00	7082
565	1140	Cb.1.05650-mRNA-1 protein	Ce.1.11400-mRNA-1 protein	01:01:00	9324
566	1144	Cb.1.05660-mRNA-1 protein	Ce.1.11440-mRNA-1 protein	01:01:00	8880
568	1078	Cb.1.05680-mRNA-1 protein	Ce.1.10780-mRNA-1 protein	01:01:00	6509
569	1172	Cb.1.05690-mRNA-1 protein	Ce.1.11720-mRNA-1 protein	01:01:00	8316
573	1149	Cb.1.05730-mRNA-1 protein	Ce.1.11490-mRNA-1 protein	01:01:00	8425
577	1177	Cb.1.05770-mRNA-1 protein	Ce.1.11770-mRNA-1 protein	01:01:00	4204
583	5031	Cb.1.05830-mRNA-1 protein	Ce.1.50310-mRNA-1 protein	01:01:00	3026
584	1170	Cb.1.05840-mRNA-1 protein	Ce.1.11700-mRNA-1 protein	01:01:00
585	1171	Cb.1.05850-mRNA-1 protein	Ce.1.11710-mRNA-1 protein	01:01:00	8106
589	972	Cb.1.05890-mRNA-1 protein	Ce.1.09720-mRNA-1 protein	01:01:00	2110
592	1036	Cb.1.05920-mRNA-1 protein	Ce.1.10360-mRNA-1 protein	01:01:00	2671
593	847	Cb.1.05930-mRNA-1 protein	Ce.1.08470-mRNA-1 protein	01:01:00
594	1087	Cb.1.05940-mRNA-1 protein	Ce.1.10870-mRNA-1 protein	01:01:00	2120
595	1017	Cb.1.05950-mRNA-1 protein	Ce.1.10170-mRNA-1 protein	01:01:00	3791
597	992	Cb.1.05970-mRNA-1 protein	Ce.1.09920-mRNA-1 protein	01:01:00	8085
598	993	Cb.1.05980-mRNA-1 protein	Ce.1.09930-mRNA-1 protein	01:01:00	9102
600	6004	Cb.1.06000-mRNA-1 protein	Ce.1.60040-mRNA-1 protein	01:01:00
601	4004	Cb.1.06010-mRNA-1 protein	Ce.1.40040-mRNA-1 protein	01:01:00	1890
602	3507	Cb.1.06020-mRNA-1 protein	Ce.1.35070-mRNA-1 protein	01:01:00	4372
603	3712	Cb.1.06030-mRNA-1 protein	Ce.1.37120-mRNA-1 protein	01:01:00	1054
604	4002	Cb.1.06040-mRNA-1 protein	Ce.1.40020-mRNA-1 protein	01:01:00	1956
605	3733	Cb.1.06050-mRNA-1 protein	Ce.1.37330-mRNA-1 protein	01:01:00	3223
606	3967	Cb.1.06060-mRNA-1 protein	Ce.1.39670-mRNA-1 protein	01:01:00	4721
608	3961	Cb.1.06080-mRNA-1 protein	Ce.1.39610-mRNA-1 protein	many:many	6097
608	6450	Cb.1.06080-mRNA-1 protein	Ce.1.64500-mRNA-1 protein	many:many
610	3717	Cb.1.06100-mRNA-1 protein	Ce.1.37170-mRNA-1 protein	many:many	7775
610	5427	Cb.1.06100-mRNA-1 protein	Ce.1.54270-mRNA-1 protein	many:many
611	3786	Cb.1.06110-mRNA-1 protein	Ce.1.37860-mRNA-1 protein	01:01:00	9145
612	3788	Cb.1.06120-mRNA-1 protein	Ce.1.37880-mRNA-1 protein	01:01:00	9248
614	4036	Cb.1.06140-mRNA-1 protein	Ce.1.40360-mRNA-1 protein	01:01:00	9749
615	3965	Cb.1.06150-mRNA-1 protein	Ce.1.39650-mRNA-1 protein	01:01:00	291
616	4044	Cb.1.06160-mRNA-1 protein	Ce.1.40440-mRNA-1 protein	01:01:00	9192
618	79	Cb.1.06180-mRNA-1 protein	Ce.1.00790-mRNA-1 protein	many:many
618	3520	Cb.1.06180-mRNA-1 protein	Ce.1.35200-mRNA-1 protein	many:many	7529
619	4001	Cb.1.06190-mRNA-1 protein	Ce.1.40010-mRNA-1 protein	01:01:00	1847
620	4039	Cb.1.06200-mRNA-1 protein	Ce.1.40390-mRNA-1 protein	01:01:00	3804
622	4016	Cb.1.06220-mRNA-1 protein	Ce.1.40160-mRNA-1 protein	01:01:00	4732
623	4010	Cb.1.06230-mRNA-1 protein	Ce.1.40100-mRNA-1 protein	01:01:00	133
624	440	Cb.1.06240-mRNA-1 protein	Ce.1.04400-mRNA-1 protein	01:01:00	791
625	3792	Cb.1.06250-mRNA-1 protein	Ce.1.37920-mRNA-1 protein	01:01:00	8288
626	3980	Cb.1.06260-mRNA-1 protein	Ce.1.39800-mRNA-1 protein	1:many	4278
626	4031	Cb.1.06260-mRNA-1 protein	Ce.1.40310-mRNA-1 protein	1:many
627	3795	Cb.1.06270-mRNA-1 protein	Ce.1.37950-mRNA-1 protein	01:01:00	6101
628	4023	Cb.1.06280-mRNA-1 protein	Ce.1.40230-mRNA-1 protein	01:01:00	3133
630	4029	Cb.1.06300-mRNA-1 protein	Ce.1.40290-mRNA-1 protein	01:01:00	1081
631	3718	Cb.1.06310-mRNA-1 protein	Ce.1.37180-mRNA-1 protein	01:01:00	410
632	3970	Cb.1.06320-mRNA-1 protein	Ce.1.39700-mRNA-1 protein	01:01:00	2153
633	111	Cb.1.06330-mRNA-1 protein	Ce.1.01110-mRNA-1 protein	01:01:00
634	3960	Cb.1.06340-mRNA-1 protein	Ce.1.39600-mRNA-1 protein	01:01:00	5267
635	3750	Cb.1.06350-mRNA-1 protein	Ce.1.37500-mRNA-1 protein	01:01:00	429
636	3787	Cb.1.06360-mRNA-1 protein	Ce.1.37870-mRNA-1 protein	01:01:00	2513
637	3509	Cb.1.06370-mRNA-1 protein	Ce.1.35090-mRNA-1 protein	01:01:00	1720
638	3484	Cb.1.06380-mRNA-1 protein	Ce.1.34840-mRNA-1 protein	01:01:00	1355
639	4037	Cb.1.06390-mRNA-1 protein	Ce.1.40370-mRNA-1 protein	01:01:00	2916
642	3721	Cb.1.06420-mRNA-1 protein	Ce.1.37210-mRNA-1 protein	01:01:00	1771
643	3510	Cb.1.06430-mRNA-1 protein	Ce.1.35100-mRNA-1 protein	01:01:00	2497
644	3774	Cb.1.06440-mRNA-1 protein	Ce.1.37740-mRNA-1 protein	01:01:00
645	4050	Cb.1.06450-mRNA-1 protein	Ce.1.40500-mRNA-1 protein	01:01:00	5170
646	3972	Cb.1.06460-mRNA-1 protein	Ce.1.39720-mRNA-1 protein	01:01:00	3330
647	3723	Cb.1.06470-mRNA-1 protein	Ce.1.37230-mRNA-1 protein	01:01:00	5547
648	3784	Cb.1.06480-mRNA-1 protein	Ce.1.37840-mRNA-1 protein	01:01:00	4125
649	3725	Cb.1.06490-mRNA-1 protein	Ce.1.37250-mRNA-1 protein	01:01:00	401
650	3779	Cb.1.06500-mRNA-1 protein	Ce.1.37790-mRNA-1 protein	01:01:00	8783
651	4020	Cb.1.06510-mRNA-1 protein	Ce.1.40200-mRNA-1 protein	01:01:00	1667
652	3998	Cb.1.06520-mRNA-1 protein	Ce.1.39980-mRNA-1 protein	01:01:00	956
653	3996	Cb.1.06530-mRNA-1 protein	Ce.1.39960-mRNA-1 protein	01:01:00	1017
655	3999	Cb.1.06550-mRNA-1 protein	Ce.1.39990-mRNA-1 protein	many:many
655	4027	Cb.1.06550-mRNA-1 protein	Ce.1.40270-mRNA-1 protein	many:many
656	3754	Cb.1.06560-mRNA-1 protein	Ce.1.37540-mRNA-1 protein	01:01:00	1136
657	4013	Cb.1.06570-mRNA-1 protein	Ce.1.40130-mRNA-1 protein	01:01:00	571
659	3483	Cb.1.06590-mRNA-1 protein	Ce.1.34830-mRNA-1 protein	01:01:00	2038
660	779	Cb.1.06600-mRNA-1 protein	Ce.1.07790-mRNA-1 protein	many:many
660	6996	Cb.1.06600-mRNA-1 protein	Ce.1.69960-mRNA-1 protein	many:many
661	3739	Cb.1.06610-mRNA-1 protein	Ce.1.37390-mRNA-1 protein	01:01:00	6
662	3973	Cb.1.06620-mRNA-1 protein	Ce.1.39730-mRNA-1 protein	01:01:00	5150
663	3780	Cb.1.06630-mRNA-1 protein	Ce.1.37800-mRNA-1 protein	01:01:00	6516
664	3735	Cb.1.06640-mRNA-1 protein	Ce.1.37350-mRNA-1 protein	01:01:00	3037
665	3514	Cb.1.06650-mRNA-1 protein	Ce.1.35140-mRNA-1 protein	01:01:00	6829
666	3482	Cb.1.06660-mRNA-1 protein	Ce.1.34820-mRNA-1 protein	01:01:00	977
667	4035	Cb.1.06670-mRNA-1 protein	Ce.1.40350-mRNA-1 protein	01:01:00	4448
669	4014	Cb.1.06690-mRNA-1 protein	Ce.1.40140-mRNA-1 protein	01:01:00	2558
670	4019	Cb.1.06700-mRNA-1 protein	Ce.1.40190-mRNA-1 protein	01:01:00	1297
671	3751	Cb.1.06710-mRNA-1 protein	Ce.1.37510-mRNA-1 protein	01:01:00	2440
672	3977	Cb.1.06720-mRNA-1 protein	Ce.1.39770-mRNA-1 protein	01:01:00	7590
673	3503	Cb.1.06730-mRNA-1 protein	Ce.1.35030-mRNA-1 protein	01:01:00	3593
674	3982	Cb.1.06740-mRNA-1 protein	Ce.1.39820-mRNA-1 protein	01:01:00	4581
676	3720	Cb.1.06760-mRNA-1 protein	Ce.1.37200-mRNA-1 protein	01:01:00	8307
677	3744	Cb.1.06770-mRNA-1 protein	Ce.1.37440-mRNA-1 protein	01:01:00	107
678	3747	Cb.1.06780-mRNA-1 protein	Ce.1.37470-mRNA-1 protein	01:01:00	4967
680	3492	Cb.1.06800-mRNA-1 protein	Ce.1.34920-mRNA-1 protein	01:01:00	1886
681	3505	Cb.1.06810-mRNA-1 protein	Ce.1.35050-mRNA-1 protein	01:01:00	8401
682	3978	Cb.1.06820-mRNA-1 protein	Ce.1.39780-mRNA-1 protein	01:01:00	4730
683	3494	Cb.1.06830-mRNA-1 protein	Ce.1.34940-mRNA-1 protein	01:01:00	2993
684	3743	Cb.1.06840-mRNA-1 protein	Ce.1.37430-mRNA-1 protein	01:01:00	6638
685	3724	Cb.1.06850-mRNA-1 protein	Ce.1.37240-mRNA-1 protein	1:many	4715
685	3772	Cb.1.06850-mRNA-1 protein	Ce.1.37720-mRNA-1 protein	1:many
686	3985	Cb.1.06860-mRNA-1 protein	Ce.1.39850-mRNA-1 protein	01:01:00	128
687	3515	Cb.1.06870-mRNA-1 protein	Ce.1.35150-mRNA-1 protein	01:01:00	2966
688	449	Cb.1.06880-mRNA-1 protein	Ce.1.04490-mRNA-1 protein	01:01:00	9653
689	3759	Cb.1.06890-mRNA-1 protein	Ce.1.37590-mRNA-1 protein	01:01:00	1638
690	3974	Cb.1.06900-mRNA-1 protein	Ce.1.39740-mRNA-1 protein	01:01:00	6094
691	3986	Cb.1.06910-mRNA-1 protein	Ce.1.39860-mRNA-1 protein	01:01:00	1987
692	3999	Cb.1.06920-mRNA-1 protein	Ce.1.39990-mRNA-1 protein	many:many	4484
692	4027	Cb.1.06920-mRNA-1 protein	Ce.1.40270-mRNA-1 protein	many:many
693	3740	Cb.1.06930-mRNA-1 protein	Ce.1.37400-mRNA-1 protein	01:01:00	3343
695	3962	Cb.1.06950-mRNA-1 protein	Ce.1.39620-mRNA-1 protein	01:01:00	5025
696	3745	Cb.1.06960-mRNA-1 protein	Ce.1.37450-mRNA-1 protein	01:01:00	8006
697	4045	Cb.1.06970-mRNA-1 protein	Ce.1.40450-mRNA-1 protein	01:01:00	7695
698	3502	Cb.1.06980-mRNA-1 protein	Ce.1.35020-mRNA-1 protein	01:01:00	3265
700	4034	Cb.1.07000-mRNA-1 protein	Ce.1.40340-mRNA-1 protein	01:01:00	4938
702	3495	Cb.1.07020-mRNA-1 protein	Ce.1.34950-mRNA-1 protein	01:01:00	1980
703	3969	Cb.1.07030-mRNA-1 protein	Ce.1.39690-mRNA-1 protein	01:01:00	108
704	3496	Cb.1.07040-mRNA-1 protein	Ce.1.34960-mRNA-1 protein	01:01:00	3740
705	3763	Cb.1.07050-mRNA-1 protein	Ce.1.37630-mRNA-1 protein	01:01:00	6811
706	3995	Cb.1.07060-mRNA-1 protein	Ce.1.39950-mRNA-1 protein	01:01:00	42
707	3989	Cb.1.07070-mRNA-1 protein	Ce.1.39890-mRNA-1 protein	01:01:00	4081
708	4040	Cb.1.07080-mRNA-1 protein	Ce.1.40400-mRNA-1 protein	01:01:00	5127
709	4049	Cb.1.07090-mRNA-1 protein	Ce.1.40490-mRNA-1 protein	01:01:00	7355
710	3736	Cb.1.07100-mRNA-1 protein	Ce.1.37360-mRNA-1 protein	01:01:00	1821
711	3992	Cb.1.07110-mRNA-1 protein	Ce.1.39920-mRNA-1 protein	01:01:00	6623
712	3781	Cb.1.07120-mRNA-1 protein	Ce.1.37810-mRNA-1 protein	01:01:00	6056
713	3760	Cb.1.07130-mRNA-1 protein	Ce.1.37600-mRNA-1 protein	01:01:00	670
714	3758	Cb.1.07140-mRNA-1 protein	Ce.1.37580-mRNA-1 protein	01:01:00	4850
715	443	Cb.1.07150-mRNA-1 protein	Ce.1.04430-mRNA-1 protein	01:01:00	7302
716	3485	Cb.1.07160-mRNA-1 protein	Ce.1.34850-mRNA-1 protein	01:01:00	2135
717	4046	Cb.1.07170-mRNA-1 protein	Ce.1.40460-mRNA-1 protein	01:01:00	2567
718	3742	Cb.1.07180-mRNA-1 protein	Ce.1.37420-mRNA-1 protein	01:01:00	5797
719	3748	Cb.1.07190-mRNA-1 protein	Ce.1.37480-mRNA-1 protein	01:01:00	1506
720	3777	Cb.1.07200-mRNA-1 protein	Ce.1.37770-mRNA-1 protein	01:01:00	2559
721	3526	Cb.1.07210-mRNA-1 protein	Ce.1.35260-mRNA-1 protein	01:01:00	8146
723	3734	Cb.1.07230-mRNA-1 protein	Ce.1.37340-mRNA-1 protein	01:01:00	884
724	3481	Cb.1.07240-mRNA-1 protein	Ce.1.34810-mRNA-1 protein	01:01:00	231
725	3988	Cb.1.07250-mRNA-1 protein	Ce.1.39880-mRNA-1 protein	01:01:00	7652
726	3791	Cb.1.07260-mRNA-1 protein	Ce.1.37910-mRNA-1 protein	01:01:00	7517
727	3504	Cb.1.07270-mRNA-1 protein	Ce.1.35040-mRNA-1 protein	01:01:00	1201
728	3776	Cb.1.07280-mRNA-1 protein	Ce.1.37760-mRNA-1 protein	01:01:00	6127
729	3501	Cb.1.07290-mRNA-1 protein	Ce.1.35010-mRNA-1 protein	01:01:00	7770
730	3517	Cb.1.07300-mRNA-1 protein	Ce.1.35170-mRNA-1 protein	01:01:00	2887
731	4022	Cb.1.07310-mRNA-1 protein	Ce.1.40220-mRNA-1 protein	01:01:00	2549
733	3752	Cb.1.07330-mRNA-1 protein	Ce.1.37520-mRNA-1 protein	01:01:00	2457
734	4025	Cb.1.07340-mRNA-1 protein	Ce.1.40250-mRNA-1 protein	01:01:00	7000
736	3486	Cb.1.07360-mRNA-1 protein	Ce.1.34860-mRNA-1 protein	01:01:00	2154
737	3755	Cb.1.07370-mRNA-1 protein	Ce.1.37550-mRNA-1 protein	01:01:00	4519
738	4021	Cb.1.07380-mRNA-1 protein	Ce.1.40210-mRNA-1 protein	01:01:00	3672
739	3753	Cb.1.07390-mRNA-1 protein	Ce.1.37530-mRNA-1 protein	01:01:00	4198
740	2964	Cb.1.07400-mRNA-1 protein	Ce.1.29640-mRNA-1 protein	many:many
740	3964	Cb.1.07400-mRNA-1 protein	Ce.1.39640-mRNA-1 protein	many:many	8689
741	4009	Cb.1.07410-mRNA-1 protein	Ce.1.40090-mRNA-1 protein	01:01:00	2491
742	3993	Cb.1.07420-mRNA-1 protein	Ce.1.39930-mRNA-1 protein	01:01:00	3172
743	3497	Cb.1.07430-mRNA-1 protein	Ce.1.34970-mRNA-1 protein	01:01:00	2462
744	3493	Cb.1.07440-mRNA-1 protein	Ce.1.34930-mRNA-1 protein	01:01:00	6150
746	3770	Cb.1.07460-mRNA-1 protein	Ce.1.37700-mRNA-1 protein	01:01:00	7329
747	433	Cb.1.07470-mRNA-1 protein	Ce.1.04330-mRNA-1 protein	01:01:00	1512
748	3769	Cb.1.07480-mRNA-1 protein	Ce.1.37690-mRNA-1 protein	01:01:00	3644
750	3756	Cb.1.07500-mRNA-1 protein	Ce.1.37560-mRNA-1 protein	01:01:00	2308
751	3518	Cb.1.07510-mRNA-1 protein	Ce.1.35180-mRNA-1 protein	01:01:00	6725
752	4042	Cb.1.07520-mRNA-1 protein	Ce.1.40420-mRNA-1 protein	01:01:00	5686
754	4012	Cb.1.07540-mRNA-1 protein	Ce.1.40120-mRNA-1 protein	01:01:00	841
755	3730	Cb.1.07550-mRNA-1 protein	Ce.1.37300-mRNA-1 protein	01:01:00	4241
756	3528	Cb.1.07560-mRNA-1 protein	Ce.1.35280-mRNA-1 protein	01:01:00	7124
759	3499	Cb.1.07590-mRNA-1 protein	Ce.1.34990-mRNA-1 protein	01:01:00	5321
760	4018	Cb.1.07600-mRNA-1 protein	Ce.1.40180-mRNA-1 protein	01:01:00	8079
761	4000	Cb.1.07610-mRNA-1 protein	Ce.1.40000-mRNA-1 protein	01:01:00	2027
762	4080	Cb.1.07620-mRNA-1 protein	Ce.1.40800-mRNA-1 protein	01:01:00
763	446	Cb.1.07630-mRNA-1 protein	Ce.1.04460-mRNA-1 protein	01:01:00	2687
764	438	Cb.1.07640-mRNA-1 protein	Ce.1.04380-mRNA-1 protein	01:01:00	2802
765	3480	Cb.1.07650-mRNA-1 protein	Ce.1.34800-mRNA-1 protein	01:01:00	3489
766	3764	Cb.1.07660-mRNA-1 protein	Ce.1.37640-mRNA-1 protein	01:01:00	7020
767	3525	Cb.1.07670-mRNA-1 protein	Ce.1.35250-mRNA-1 protein	01:01:00	3306
768	447	Cb.1.07680-mRNA-1 protein	Ce.1.04470-mRNA-1 protein	01:01:00	2673
770	3749	Cb.1.07700-mRNA-1 protein	Ce.1.37490-mRNA-1 protein	01:01:00
771	4017	Cb.1.07710-mRNA-1 protein	Ce.1.40170-mRNA-1 protein	01:01:00	1569
772	3968	Cb.1.07720-mRNA-1 protein	Ce.1.39680-mRNA-1 protein	01:01:00	3875
773	448	Cb.1.07730-mRNA-1 protein	Ce.1.04480-mRNA-1 protein	01:01:00	4253
774	3768	Cb.1.07740-mRNA-1 protein	Ce.1.37680-mRNA-1 protein	01:01:00	1643
775	3775	Cb.1.07750-mRNA-1 protein	Ce.1.37750-mRNA-1 protein	01:01:00	2072
776	3719	Cb.1.07760-mRNA-1 protein	Ce.1.37190-mRNA-1 protein	01:01:00	7832
778	3981	Cb.1.07780-mRNA-1 protein	Ce.1.39810-mRNA-1 protein	01:01:00	975
780	4008	Cb.1.07800-mRNA-1 protein	Ce.1.40080-mRNA-1 protein	01:01:00	2203
782	3773	Cb.1.07820-mRNA-1 protein	Ce.1.37730-mRNA-1 protein	01:01:00	1947
783	3766	Cb.1.07830-mRNA-1 protein	Ce.1.37660-mRNA-1 protein	01:01:00	5682
784	3783	Cb.1.07840-mRNA-1 protein	Ce.1.37830-mRNA-1 protein	01:01:00	8628
785	3738	Cb.1.07850-mRNA-1 protein	Ce.1.37380-mRNA-1 protein	01:01:00	5085
786	3512	Cb.1.07860-mRNA-1 protein	Ce.1.35120-mRNA-1 protein	01:01:00	6790
787	3991	Cb.1.07870-mRNA-1 protein	Ce.1.39910-mRNA-1 protein	01:01:00	7883
788	3498	Cb.1.07880-mRNA-1 protein	Ce.1.34980-mRNA-1 protein	01:01:00	4658
790	4015	Cb.1.07900-mRNA-1 protein	Ce.1.40150-mRNA-1 protein	01:01:00	5030
791	3715	Cb.1.07910-mRNA-1 protein	Ce.1.37150-mRNA-1 protein	01:01:00	2529
792	3778	Cb.1.07920-mRNA-1 protein	Ce.1.37780-mRNA-1 protein	01:01:00	6434
793	4038	Cb.1.07930-mRNA-1 protein	Ce.1.40380-mRNA-1 protein	01:01:00	1794
794	4032	Cb.1.07940-mRNA-1 protein	Ce.1.40320-mRNA-1 protein	01:01:00	1680
795	4006	Cb.1.07950-mRNA-1 protein	Ce.1.40060-mRNA-1 protein	01:01:00	5171
796	3711	Cb.1.07960-mRNA-1 protein	Ce.1.37110-mRNA-1 protein	01:01:00	5274
797	3983	Cb.1.07970-mRNA-1 protein	Ce.1.39830-mRNA-1 protein	01:01:00	1044
798	3765	Cb.1.07980-mRNA-1 protein	Ce.1.37650-mRNA-1 protein	01:01:00	3942
799	4043	Cb.1.07990-mRNA-1 protein	Ce.1.40430-mRNA-1 protein	01:01:00	8295
800	3506	Cb.1.08000-mRNA-1 protein	Ce.1.35060-mRNA-1 protein	01:01:00	8259
801	4024	Cb.1.08010-mRNA-1 protein	Ce.1.40240-mRNA-1 protein	01:01:00	4951
802	3782	Cb.1.08020-mRNA-1 protein	Ce.1.37820-mRNA-1 protein	01:01:00	7613
803	3979	Cb.1.08030-mRNA-1 protein	Ce.1.39790-mRNA-1 protein	01:01:00	6597
804	3737	Cb.1.08040-mRNA-1 protein	Ce.1.37370-mRNA-1 protein	01:01:00	4541
805	3757	Cb.1.08050-mRNA-1 protein	Ce.1.37570-mRNA-1 protein	01:01:00	4784
806	3490	Cb.1.08060-mRNA-1 protein	Ce.1.34900-mRNA-1 protein	01:01:00	6546
807	3519	Cb.1.08070-mRNA-1 protein	Ce.1.35190-mRNA-1 protein	01:01:00	6246
808	3790	Cb.1.08080-mRNA-1 protein	Ce.1.37900-mRNA-1 protein	01:01:00	4025
809	3997	Cb.1.08090-mRNA-1 protein	Ce.1.39970-mRNA-1 protein	01:01:00	1666
811	3741	Cb.1.08110-mRNA-1 protein	Ce.1.37410-mRNA-1 protein	01:01:00	5161
812	3987	Cb.1.08120-mRNA-1 protein	Ce.1.39870-mRNA-1 protein	01:01:00	5822
813	435	Cb.1.08130-mRNA-1 protein	Ce.1.04350-mRNA-1 protein	01:01:00	5543
814	4026	Cb.1.08140-mRNA-1 protein	Ce.1.40260-mRNA-1 protein	01:01:00	9707
815	3975	Cb.1.08150-mRNA-1 protein	Ce.1.39750-mRNA-1 protein	01:01:00	6337
816	3500	Cb.1.08160-mRNA-1 protein	Ce.1.35000-mRNA-1 protein	01:01:00	6903
817	3522	Cb.1.08170-mRNA-1 protein	Ce.1.35220-mRNA-1 protein	01:01:00	8002
819	3990	Cb.1.08190-mRNA-1 protein	Ce.1.39900-mRNA-1 protein	01:01:00	7826
820	4030	Cb.1.08200-mRNA-1 protein	Ce.1.40300-mRNA-1 protein	01:01:00	6867
821	3963	Cb.1.08210-mRNA-1 protein	Ce.1.39630-mRNA-1 protein	01:01:00	7973
822	3521	Cb.1.08220-mRNA-1 protein	Ce.1.35210-mRNA-1 protein	01:01:00	8171
823	4041	Cb.1.08230-mRNA-1 protein	Ce.1.40410-mRNA-1 protein	01:01:00	9457
824	3762	Cb.1.08240-mRNA-1 protein	Ce.1.37620-mRNA-1 protein	01:01:00	7536
825	3729	Cb.1.08250-mRNA-1 protein	Ce.1.37290-mRNA-1 protein	01:01:00	7701
826	4033	Cb.1.08260-mRNA-1 protein	Ce.1.40330-mRNA-1 protein	01:01:00	9609
827	3994	Cb.1.08270-mRNA-1 protein	Ce.1.39940-mRNA-1 protein	01:01:00	5216
830	3713	Cb.1.08300-mRNA-1 protein	Ce.1.37130-mRNA-1 protein	01:01:00	8273
831	4011	Cb.1.08310-mRNA-1 protein	Ce.1.40110-mRNA-1 protein	01:01:00	4662
832	3785	Cb.1.08320-mRNA-1 protein	Ce.1.37850-mRNA-1 protein	01:01:00	6315
834	3479	Cb.1.08340-mRNA-1 protein	Ce.1.34790-mRNA-1 protein	01:01:00	9585
836	3524	Cb.1.08360-mRNA-1 protein	Ce.1.35240-mRNA-1 protein	01:01:00	9620
837	3789	Cb.1.08370-mRNA-1 protein	Ce.1.37890-mRNA-1 protein	01:01:00	3150
839	4048	Cb.1.08390-mRNA-1 protein	Ce.1.40480-mRNA-1 protein	01:01:00	1523
841	3796	Cb.1.08410-mRNA-1 protein	Ce.1.37960-mRNA-1 protein	01:01:00	6556
845	4326	Cb.1.08450-mRNA-1 protein	Ce.1.43260-mRNA-1 protein	01:01:00	7122
847	4331	Cb.1.08470-mRNA-1 protein	Ce.1.43310-mRNA-1 protein	01:01:00	7272
848	7021	Cb.1.08480-mRNA-1 protein	Ce.1.70210-mRNA-1 protein	01:01:00	7758
849	7013	Cb.1.08490-mRNA-1 protein	Ce.1.70130-mRNA-1 protein	01:01:00	7418
850	7008	Cb.1.08500-mRNA-1 protein	Ce.1.70080-mRNA-1 protein	01:01:00	4437
851	7015	Cb.1.08510-mRNA-1 protein	Ce.1.70150-mRNA-1 protein	01:01:00	8501
852	3554	Cb.1.08520-mRNA-1 protein	Ce.1.35540-mRNA-1 protein	01:01:00	629
853	3604	Cb.1.08530-mRNA-1 protein	Ce.1.36040-mRNA-1 protein	01:01:00	302
854	4320	Cb.1.08540-mRNA-1 protein	Ce.1.43200-mRNA-1 protein	1:many
854	5757	Cb.1.08540-mRNA-1 protein	Ce.1.57570-mRNA-1 protein	1:many	9453
855	3556	Cb.1.08550-mRNA-1 protein	Ce.1.35560-mRNA-1 protein	01:01:00	9600
856	3529	Cb.1.08560-mRNA-1 protein	Ce.1.35290-mRNA-1 protein	01:01:00	237
857	6998	Cb.1.08570-mRNA-1 protein	Ce.1.69980-mRNA-1 protein	01:01:00	4037
858	3636	Cb.1.08580-mRNA-1 protein	Ce.1.36360-mRNA-1 protein	01:01:00	9930
860	3580	Cb.1.08600-mRNA-1 protein	Ce.1.35800-mRNA-1 protein	01:01:00	1721
862	469	Cb.1.08620-mRNA-1 protein	Ce.1.04690-mRNA-1 protein	01:01:00	3571
863	3587	Cb.1.08630-mRNA-1 protein	Ce.1.35870-mRNA-1 protein	01:01:00
864	4334	Cb.1.08640-mRNA-1 protein	Ce.1.43340-mRNA-1 protein	01:01:00	8046
865	7002	Cb.1.08650-mRNA-1 protein	Ce.1.70020-mRNA-1 protein	01:01:00	266
866	3584	Cb.1.08660-mRNA-1 protein	Ce.1.35840-mRNA-1 protein	many:many	7996
866	7138	Cb.1.08660-mRNA-1 protein	Ce.1.71380-mRNA-1 protein	many:many
868	512	Cb.1.08680-mRNA-1 protein	Ce.1.05120-mRNA-1 protein	01:01:00	8418
869	4332	Cb.1.08690-mRNA-1 protein	Ce.1.43320-mRNA-1 protein	01:01:00
870	452	Cb.1.08700-mRNA-1 protein	Ce.1.04520-mRNA-1 protein	01:01:00	4160
871	7000	Cb.1.08710-mRNA-1 protein	Ce.1.70000-mRNA-1 protein	01:01:00	5939
874	3559	Cb.1.08740-mRNA-1 protein	Ce.1.35590-mRNA-1 protein	01:01:00	1815
875	483	Cb.1.08750-mRNA-1 protein	Ce.1.04830-mRNA-1 protein	01:01:00	773
876	474	Cb.1.08760-mRNA-1 protein	Ce.1.04740-mRNA-1 protein	01:01:00	4212
877	4341	Cb.1.08770-mRNA-1 protein	Ce.1.43410-mRNA-1 protein	01:01:00	2089
878	471	Cb.1.08780-mRNA-1 protein	Ce.1.04710-mRNA-1 protein	01:01:00	375
879	3638	Cb.1.08790-mRNA-1 protein	Ce.1.36380-mRNA-1 protein	01:01:00	19
881	5618	Cb.1.08810-mRNA-1 protein	Ce.1.56180-mRNA-1 protein	01:01:00	4238
882	3641	Cb.1.08820-mRNA-1 protein	Ce.1.36410-mRNA-1 protein	01:01:00	8941
883	5633	Cb.1.08830-mRNA-1 protein	Ce.1.56330-mRNA-1 protein	01:01:00	9392
884	514	Cb.1.08840-mRNA-1 protein	Ce.1.05140-mRNA-1 protein	01:01:00	2351
885	5615	Cb.1.08850-mRNA-1 protein	Ce.1.56150-mRNA-1 protein	01:01:00	36
886	7012	Cb.1.08860-mRNA-1 protein	Ce.1.70120-mRNA-1 protein	01:01:00	1692
888	7025	Cb.1.08880-mRNA-1 protein	Ce.1.70250-mRNA-1 protein	01:01:00	2622
890	7027	Cb.1.08900-mRNA-1 protein	Ce.1.70270-mRNA-1 protein	01:01:00	2621
891	4345	Cb.1.08910-mRNA-1 protein	Ce.1.43450-mRNA-1 protein	01:01:00	8921
892	490	Cb.1.08920-mRNA-1 protein	Ce.1.04900-mRNA-1 protein	01:01:00	2853
893	3620	Cb.1.08930-mRNA-1 protein	Ce.1.36200-mRNA-1 protein	01:01:00	2424
895	499	Cb.1.08950-mRNA-1 protein	Ce.1.04990-mRNA-1 protein	01:01:00	2784
898	4053	Cb.1.08980-mRNA-1 protein	Ce.1.40530-mRNA-1 protein	01:01:00	66
900	7011	Cb.1.09000-mRNA-1 protein	Ce.1.70110-mRNA-1 protein	01:01:00	2980
901	3626	Cb.1.09010-mRNA-1 protein	Ce.1.36260-mRNA-1 protein	01:01:00	2354
902	3544	Cb.1.09020-mRNA-1 protein	Ce.1.35440-mRNA-1 protein	01:01:00	1366
903	3579	Cb.1.09030-mRNA-1 protein	Ce.1.35790-mRNA-1 protein	01:01:00	9372
904	5630	Cb.1.09040-mRNA-1 protein	Ce.1.56300-mRNA-1 protein	01:01:00	4111
905	3622	Cb.1.09050-mRNA-1 protein	Ce.1.36220-mRNA-1 protein	01:01:00	1065
906	7004	Cb.1.09060-mRNA-1 protein	Ce.1.70040-mRNA-1 protein	01:01:00	474
908	3532	Cb.1.09080-mRNA-1 protein	Ce.1.35320-mRNA-1 protein	01:01:00	5969
909	3590	Cb.1.09090-mRNA-1 protein	Ce.1.35900-mRNA-1 protein	01:01:00	7226
910	5622	Cb.1.09100-mRNA-1 protein	Ce.1.56220-mRNA-1 protein	01:01:00	2168
911	3616	Cb.1.09110-mRNA-1 protein	Ce.1.36160-mRNA-1 protein	01:01:00	1717
912	5614	Cb.1.09120-mRNA-1 protein	Ce.1.56140-mRNA-1 protein	01:01:00	2954
913	7016	Cb.1.09130-mRNA-1 protein	Ce.1.70160-mRNA-1 protein	01:01:00	744
916	522	Cb.1.09160-mRNA-1 protein	Ce.1.05220-mRNA-1 protein	01:01:00	8510
917	3628	Cb.1.09170-mRNA-1 protein	Ce.1.36280-mRNA-1 protein	01:01:00	2691
918	7023	Cb.1.09180-mRNA-1 protein	Ce.1.70230-mRNA-1 protein	01:01:00	7938
919	3572	Cb.1.09190-mRNA-1 protein	Ce.1.35720-mRNA-1 protein	01:01:00	6674
920	5624	Cb.1.09200-mRNA-1 protein	Ce.1.56240-mRNA-1 protein	01:01:00	367
921	6999	Cb.1.09210-mRNA-1 protein	Ce.1.69990-mRNA-1 protein	01:01:00	7035
922	3614	Cb.1.09220-mRNA-1 protein	Ce.1.36140-mRNA-1 protein	01:01:00	2044
923	3558	Cb.1.09230-mRNA-1 protein	Ce.1.35580-mRNA-1 protein	01:01:00	1532
927	3601	Cb.1.09270-mRNA-1 protein	Ce.1.36010-mRNA-1 protein	01:01:00	3933
928	3621	Cb.1.09280-mRNA-1 protein	Ce.1.36210-mRNA-1 protein	01:01:00	325
929	3624	Cb.1.09290-mRNA-1 protein	Ce.1.36240-mRNA-1 protein	01:01:00	2519
930	4066	Cb.1.09300-mRNA-1 protein	Ce.1.40660-mRNA-1 protein	01:01:00	2418
931	4346	Cb.1.09310-mRNA-1 protein	Ce.1.43460-mRNA-1 protein	01:01:00	7273
932	5640	Cb.1.09320-mRNA-1 protein	Ce.1.56400-mRNA-1 protein	01:01:00	2614
933	5613	Cb.1.09330-mRNA-1 protein	Ce.1.56130-mRNA-1 protein	01:01:00	7424
934	7020	Cb.1.09340-mRNA-1 protein	Ce.1.70200-mRNA-1 protein	01:01:00	5190
935	7017	Cb.1.09350-mRNA-1 protein	Ce.1.70170-mRNA-1 protein	01:01:00	5862
936	2882	Cb.1.09360-mRNA-1 protein	Ce.1.28820-mRNA-1 protein	01:01:00	3071
937	3577	Cb.1.09370-mRNA-1 protein	Ce.1.35770-mRNA-1 protein	01:01:00	304
938	5620	Cb.1.09380-mRNA-1 protein	Ce.1.56200-mRNA-1 protein	01:01:00	224
939	4347	Cb.1.09390-mRNA-1 protein	Ce.1.43470-mRNA-1 protein	01:01:00	2736
940	7022	Cb.1.09400-mRNA-1 protein	Ce.1.70220-mRNA-1 protein	01:01:00	3827
941	4336	Cb.1.09410-mRNA-1 protein	Ce.1.43360-mRNA-1 protein	01:01:00	1253
942	5628	Cb.1.09420-mRNA-1 protein	Ce.1.56280-mRNA-1 protein	01:01:00	81
943	5646	Cb.1.09430-mRNA-1 protein	Ce.1.56460-mRNA-1 protein	01:01:00
947	4335	Cb.1.09470-mRNA-1 protein	Ce.1.43350-mRNA-1 protein	01:01:00	2128
948	4075	Cb.1.09480-mRNA-1 protein	Ce.1.40750-mRNA-1 protein	01:01:00	4653
949	3561	Cb.1.09490-mRNA-1 protein	Ce.1.35610-mRNA-1 protein	01:01:00	100
950	5616	Cb.1.09500-mRNA-1 protein	Ce.1.56160-mRNA-1 protein	1:many	5397
950	5623	Cb.1.09500-mRNA-1 protein	Ce.1.56230-mRNA-1 protein	1:many
953	3565	Cb.1.09530-mRNA-1 protein	Ce.1.35650-mRNA-1 protein	01:01:00	1422
954	4060	Cb.1.09540-mRNA-1 protein	Ce.1.40600-mRNA-1 protein	01:01:00	314
957	3551	Cb.1.09570-mRNA-1 protein	Ce.1.35510-mRNA-1 protein	01:01:00	1542
958	3542	Cb.1.09580-mRNA-1 protein	Ce.1.35420-mRNA-1 protein	01:01:00	7658
959	3545	Cb.1.09590-mRNA-1 protein	Ce.1.35450-mRNA-1 protein	01:01:00	2136
960	3625	Cb.1.09600-mRNA-1 protein	Ce.1.36250-mRNA-1 protein	01:01:00	4394
961	3566	Cb.1.09610-mRNA-1 protein	Ce.1.35660-mRNA-1 protein	01:01:00	725
962	7007	Cb.1.09620-mRNA-1 protein	Ce.1.70070-mRNA-1 protein	01:01:00	1431
963	7006	Cb.1.09630-mRNA-1 protein	Ce.1.70060-mRNA-1 protein	01:01:00	9818
964	4339	Cb.1.09640-mRNA-1 protein	Ce.1.43390-mRNA-1 protein	01:01:00	1418
965	3573	Cb.1.09650-mRNA-1 protein	Ce.1.35730-mRNA-1 protein	01:01:00	5787
966	3536	Cb.1.09660-mRNA-1 protein	Ce.1.35360-mRNA-1 protein	01:01:00	1380
967	7001	Cb.1.09670-mRNA-1 protein	Ce.1.70010-mRNA-1 protein	01:01:00	1303
968	5629	Cb.1.09680-mRNA-1 protein	Ce.1.56290-mRNA-1 protein	01:01:00	3224
969	5644	Cb.1.09690-mRNA-1 protein	Ce.1.56440-mRNA-1 protein	01:01:00	5232
970	3541	Cb.1.09700-mRNA-1 protein	Ce.1.35410-mRNA-1 protein	01:01:00	843
971	4328	Cb.1.09710-mRNA-1 protein	Ce.1.43280-mRNA-1 protein	01:01:00	6017
972	4324	Cb.1.09720-mRNA-1 protein	Ce.1.43240-mRNA-1 protein	01:01:00	5290
974	3633	Cb.1.09740-mRNA-1 protein	Ce.1.36330-mRNA-1 protein	01:01:00	2579
977	3562	Cb.1.09770-mRNA-1 protein	Ce.1.35620-mRNA-1 protein	01:01:00
978	4055	Cb.1.09780-mRNA-1 protein	Ce.1.40550-mRNA-1 protein	01:01:00	473
979	4322	Cb.1.09790-mRNA-1 protein	Ce.1.43220-mRNA-1 protein	01:01:00	4525
981	4051	Cb.1.09810-mRNA-1 protein	Ce.1.40510-mRNA-1 protein	01:01:00	7261
982	3574	Cb.1.09820-mRNA-1 protein	Ce.1.35740-mRNA-1 protein	01:01:00	1696
983	3549	Cb.1.09830-mRNA-1 protein	Ce.1.35490-mRNA-1 protein	01:01:00	3916
984	5625	Cb.1.09840-mRNA-1 protein	Ce.1.56250-mRNA-1 protein	01:01:00	3366
985	5619	Cb.1.09850-mRNA-1 protein	Ce.1.56190-mRNA-1 protein	01:01:00	1719
986	3581	Cb.1.09860-mRNA-1 protein	Ce.1.35810-mRNA-1 protein	01:01:00	4347
988	498	Cb.1.09880-mRNA-1 protein	Ce.1.04980-mRNA-1 protein	01:01:00	1924
989	3615	Cb.1.09890-mRNA-1 protein	Ce.1.36150-mRNA-1 protein	01:01:00	1236
991	4058	Cb.1.09910-mRNA-1 protein	Ce.1.40580-mRNA-1 protein	01:01:00	3209
992	5636	Cb.1.09920-mRNA-1 protein	Ce.1.56360-mRNA-1 protein	01:01:00
994	3531	Cb.1.09940-mRNA-1 protein	Ce.1.35310-mRNA-1 protein	01:01:00	332
997	3553	Cb.1.09970-mRNA-1 protein	Ce.1.35530-mRNA-1 protein	01:01:00	3342
998	4337	Cb.1.09980-mRNA-1 protein	Ce.1.43370-mRNA-1 protein	01:01:00	3126
999	4327	Cb.1.09990-mRNA-1 protein	Ce.1.43270-mRNA-1 protein	01:01:00	2165
1000	3547	Cb.1.10000-mRNA-1 protein	Ce.1.35470-mRNA-1 protein	01:01:00
1002	3627	Cb.1.10020-mRNA-1 protein	Ce.1.36270-mRNA-1 protein	01:01:00	1423
1005	3535	Cb.1.10050-mRNA-1 protein	Ce.1.35350-mRNA-1 protein	01:01:00	2894
1007	3539	Cb.1.10070-mRNA-1 protein	Ce.1.35390-mRNA-1 protein	01:01:00	8026
1008	3550	Cb.1.10080-mRNA-1 protein	Ce.1.35500-mRNA-1 protein	01:01:00	5373
1009	4057	Cb.1.10090-mRNA-1 protein	Ce.1.40570-mRNA-1 protein	01:01:00	829
1011	4321	Cb.1.10110-mRNA-1 protein	Ce.1.43210-mRNA-1 protein	01:01:00	1412
1012	3560	Cb.1.10120-mRNA-1 protein	Ce.1.35600-mRNA-1 protein	01:01:00	761
1013	3575	Cb.1.10130-mRNA-1 protein	Ce.1.35750-mRNA-1 protein	01:01:00	5883
1014	3567	Cb.1.10140-mRNA-1 protein	Ce.1.35670-mRNA-1 protein	01:01:00	768
1015	3537	Cb.1.10150-mRNA-1 protein	Ce.1.35370-mRNA-1 protein	01:01:00	2287
1016	3571	Cb.1.10160-mRNA-1 protein	Ce.1.35710-mRNA-1 protein	01:01:00	8645
1019	507	Cb.1.10190-mRNA-1 protein	Ce.1.05070-mRNA-1 protein	01:01:00	4934
1020	3583	Cb.1.10200-mRNA-1 protein	Ce.1.35830-mRNA-1 protein	01:01:00	6247
1021	4062	Cb.1.10210-mRNA-1 protein	Ce.1.40620-mRNA-1 protein	01:01:00	4747
1022	3576	Cb.1.10220-mRNA-1 protein	Ce.1.35760-mRNA-1 protein	01:01:00	3230
1023	5639	Cb.1.10230-mRNA-1 protein	Ce.1.56390-mRNA-1 protein	01:01:00	3870
1024	2910	Cb.1.10240-mRNA-1 protein	Ce.1.29100-mRNA-1 protein	01:01:00	4108
1025	7003	Cb.1.10250-mRNA-1 protein	Ce.1.70030-mRNA-1 protein	01:01:00	2794
1026	3534	Cb.1.10260-mRNA-1 protein	Ce.1.35340-mRNA-1 protein	01:01:00	3419
1027	7014	Cb.1.10270-mRNA-1 protein	Ce.1.70140-mRNA-1 protein	01:01:00	6806
1028	4325	Cb.1.10280-mRNA-1 protein	Ce.1.43250-mRNA-1 protein	01:01:00	5186
1031	5627	Cb.1.10310-mRNA-1 protein	Ce.1.56270-mRNA-1 protein	01:01:00	2031
1032	3530	Cb.1.10320-mRNA-1 protein	Ce.1.35300-mRNA-1 protein	01:01:00	1341
1033	3543	Cb.1.10330-mRNA-1 protein	Ce.1.35430-mRNA-1 protein	01:01:00	7419
1034	3546	Cb.1.10340-mRNA-1 protein	Ce.1.35460-mRNA-1 protein	01:01:00	5175
1035	3552	Cb.1.10350-mRNA-1 protein	Ce.1.35520-mRNA-1 protein	01:01:00	2355
1036	979	Cb.1.10360-mRNA-1 protein	Ce.1.09790-mRNA-1 protein	01:01:00
1037	4348	Cb.1.10370-mRNA-1 protein	Ce.1.43480-mRNA-1 protein	01:01:00	8023
1038	5637	Cb.1.10380-mRNA-1 protein	Ce.1.56370-mRNA-1 protein	01:01:00	9014
1039	4340	Cb.1.10390-mRNA-1 protein	Ce.1.43400-mRNA-1 protein	01:01:00
1042	3606	Cb.1.10420-mRNA-1 protein	Ce.1.36060-mRNA-1 protein	01:01:00	2892
1044	4069	Cb.1.10440-mRNA-1 protein	Ce.1.40690-mRNA-1 protein	01:01:00	6982
1046	3629	Cb.1.10460-mRNA-1 protein	Ce.1.36290-mRNA-1 protein	01:01:00	5925
1047	3600	Cb.1.10470-mRNA-1 protein	Ce.1.36000-mRNA-1 protein	01:01:00	6698
1050	4061	Cb.1.10500-mRNA-1 protein	Ce.1.40610-mRNA-1 protein	01:01:00	5368
1051	5626	Cb.1.10510-mRNA-1 protein	Ce.1.56260-mRNA-1 protein	01:01:00	2619
1052	7026	Cb.1.10520-mRNA-1 protein	Ce.1.70260-mRNA-1 protein	01:01:00	1930
1053	4343	Cb.1.10530-mRNA-1 protein	Ce.1.43430-mRNA-1 protein	01:01:00	6049
1054	7018	Cb.1.10540-mRNA-1 protein	Ce.1.70180-mRNA-1 protein	01:01:00	7428
1055	3631	Cb.1.10550-mRNA-1 protein	Ce.1.36310-mRNA-1 protein	01:01:00	8565
1056	3533	Cb.1.10560-mRNA-1 protein	Ce.1.35330-mRNA-1 protein	01:01:00	4868
1057	3639	Cb.1.10570-mRNA-1 protein	Ce.1.36390-mRNA-1 protein	01:01:00	6697
1058	4065	Cb.1.10580-mRNA-1 protein	Ce.1.40650-mRNA-1 protein	01:01:00	6235
1059	3563	Cb.1.10590-mRNA-1 protein	Ce.1.35630-mRNA-1 protein	01:01:00	5919
1060	4059	Cb.1.10600-mRNA-1 protein	Ce.1.40590-mRNA-1 protein	01:01:00	4508
1061	4333	Cb.1.10610-mRNA-1 protein	Ce.1.43330-mRNA-1 protein	01:01:00	8047
1062	3585	Cb.1.10620-mRNA-1 protein	Ce.1.35850-mRNA-1 protein	01:01:00	9358
1063	4070	Cb.1.10630-mRNA-1 protein	Ce.1.40700-mRNA-1 protein	1:many
1063	4071	Cb.1.10630-mRNA-1 protein	Ce.1.40710-mRNA-1 protein	1:many
1063	4072	Cb.1.10630-mRNA-1 protein	Ce.1.40720-mRNA-1 protein	1:many
1063	4073	Cb.1.10630-mRNA-1 protein	Ce.1.40730-mRNA-1 protein	1:many	3665
1063	4074	Cb.1.10630-mRNA-1 protein	Ce.1.40740-mRNA-1 protein	1:many
1064	3564	Cb.1.10640-mRNA-1 protein	Ce.1.35640-mRNA-1 protein	01:01:00	4776
1065	4052	Cb.1.10650-mRNA-1 protein	Ce.1.40520-mRNA-1 protein	01:01:00	1291
1067	465	Cb.1.10670-mRNA-1 protein	Ce.1.04650-mRNA-1 protein	01:01:00	6351
1069	3548	Cb.1.10690-mRNA-1 protein	Ce.1.35480-mRNA-1 protein	01:01:00	8604
1071	5632	Cb.1.10710-mRNA-1 protein	Ce.1.56320-mRNA-1 protein	01:01:00	6933
1073	3634	Cb.1.10730-mRNA-1 protein	Ce.1.36340-mRNA-1 protein	01:01:00	8235
1074	3591	Cb.1.10740-mRNA-1 protein	Ce.1.35910-mRNA-1 protein	01:01:00	5639
1078	3555	Cb.1.10780-mRNA-1 protein	Ce.1.35550-mRNA-1 protein	01:01:00	3592
1079	5617	Cb.1.10790-mRNA-1 protein	Ce.1.56170-mRNA-1 protein	01:01:00	7025
1080	4067	Cb.1.10800-mRNA-1 protein	Ce.1.40670-mRNA-1 protein	01:01:00	8613
1082	4054	Cb.1.10820-mRNA-1 protein	Ce.1.40540-mRNA-1 protein	01:01:00	6718
1083	4064	Cb.1.10830-mRNA-1 protein	Ce.1.40640-mRNA-1 protein	01:01:00	7496
1084	3557	Cb.1.10840-mRNA-1 protein	Ce.1.35570-mRNA-1 protein	01:01:00	6702
1086	3540	Cb.1.10860-mRNA-1 protein	Ce.1.35400-mRNA-1 protein	01:01:00	7196
1087	3588	Cb.1.10870-mRNA-1 protein	Ce.1.35880-mRNA-1 protein	1:many
1087	3589	Cb.1.10870-mRNA-1 protein	Ce.1.35890-mRNA-1 protein	1:many	8213
1089	3605	Cb.1.10890-mRNA-1 protein	Ce.1.36050-mRNA-1 protein	1:many	5978
1089	6427	Cb.1.10890-mRNA-1 protein	Ce.1.64270-mRNA-1 protein	1:many
1090	4076	Cb.1.10900-mRNA-1 protein	Ce.1.40760-mRNA-1 protein	01:01:00	10029
1092	3630	Cb.1.10920-mRNA-1 protein	Ce.1.36300-mRNA-1 protein	01:01:00	9209
1096	3644	Cb.1.10960-mRNA-1 protein	Ce.1.36440-mRNA-1 protein	01:01:00	2660
1102	3586	Cb.1.11020-mRNA-1 protein	Ce.1.35860-mRNA-1 protein	01:01:00	8937
1103	3640	Cb.1.11030-mRNA-1 protein	Ce.1.36400-mRNA-1 protein	01:01:00	38
1105	3602	Cb.1.11050-mRNA-1 protein	Ce.1.36020-mRNA-1 protein	1:many
1105	6426	Cb.1.11050-mRNA-1 protein	Ce.1.64260-mRNA-1 protein	1:many	4332
1106	5641	Cb.1.11060-mRNA-1 protein	Ce.1.56410-mRNA-1 protein	01:01:00	6756
1107	4063	Cb.1.11070-mRNA-1 protein	Ce.1.40630-mRNA-1 protein	01:01:00	6135
1110	3523	Cb.1.11100-mRNA-1 protein	Ce.1.35230-mRNA-1 protein	01:01:00	9724
1112	4126	Cb.1.11120-mRNA-1 protein	Ce.1.41260-mRNA-1 protein	01:01:00	865
1113	4748	Cb.1.11130-mRNA-1 protein	Ce.1.47480-mRNA-1 protein	01:01:00	6002
1114	4943	Cb.1.11140-mRNA-1 protein	Ce.1.49430-mRNA-1 protein	01:01:00	3843
1115	4942	Cb.1.11150-mRNA-1 protein	Ce.1.49420-mRNA-1 protein	01:01:00	9595
1118	3103	Cb.1.11180-mRNA-1 protein	Ce.1.31030-mRNA-1 protein	01:01:00	5289
1119	258	Cb.1.11190-mRNA-1 protein	Ce.1.02580-mRNA-1 protein	many:many	8152
1119	3039	Cb.1.11190-mRNA-1 protein	Ce.1.30390-mRNA-1 protein	many:many
1120	3089	Cb.1.11200-mRNA-1 protein	Ce.1.30890-mRNA-1 protein	01:01:00	102
1121	3040	Cb.1.11210-mRNA-1 protein	Ce.1.30400-mRNA-1 protein	01:01:00	8603
1122	3085	Cb.1.11220-mRNA-1 protein	Ce.1.30850-mRNA-1 protein	01:01:00	8736
1125	3086	Cb.1.11250-mRNA-1 protein	Ce.1.30860-mRNA-1 protein	01:01:00	3707
1128	3042	Cb.1.11280-mRNA-1 protein	Ce.1.30420-mRNA-1 protein	01:01:00	3376
1129	3050	Cb.1.11290-mRNA-1 protein	Ce.1.30500-mRNA-1 protein	01:01:00	1336
1130	3075	Cb.1.11300-mRNA-1 protein	Ce.1.30750-mRNA-1 protein	01:01:00	5790
1131	3045	Cb.1.11310-mRNA-1 protein	Ce.1.30450-mRNA-1 protein	01:01:00	116
1132	3106	Cb.1.11320-mRNA-1 protein	Ce.1.31060-mRNA-1 protein	01:01:00	3441
1135	3154	Cb.1.11350-mRNA-1 protein	Ce.1.31540-mRNA-1 protein	01:01:00	9950
1136	3142	Cb.1.11360-mRNA-1 protein	Ce.1.31420-mRNA-1 protein	01:01:00	4749
1137	3119	Cb.1.11370-mRNA-1 protein	Ce.1.31190-mRNA-1 protein	01:01:00	1438
1138	3094	Cb.1.11380-mRNA-1 protein	Ce.1.30940-mRNA-1 protein	01:01:00	502
1139	3055	Cb.1.11390-mRNA-1 protein	Ce.1.30550-mRNA-1 protein	01:01:00	5153
1140	3104	Cb.1.11400-mRNA-1 protein	Ce.1.31040-mRNA-1 protein	01:01:00	1878
1141	3146	Cb.1.11410-mRNA-1 protein	Ce.1.31460-mRNA-1 protein	01:01:00	923
1142	3047	Cb.1.11420-mRNA-1 protein	Ce.1.30470-mRNA-1 protein	01:01:00	3500
1143	3079	Cb.1.11430-mRNA-1 protein	Ce.1.30790-mRNA-1 protein	01:01:00	1045
1144	3064	Cb.1.11440-mRNA-1 protein	Ce.1.30640-mRNA-1 protein	01:01:00	1807
1146	3136	Cb.1.11460-mRNA-1 protein	Ce.1.31360-mRNA-1 protein	01:01:00	4392
1147	3087	Cb.1.11470-mRNA-1 protein	Ce.1.30870-mRNA-1 protein	01:01:00	688
1148	3051	Cb.1.11480-mRNA-1 protein	Ce.1.30510-mRNA-1 protein	1:many
1148	3052	Cb.1.11480-mRNA-1 protein	Ce.1.30520-mRNA-1 protein	1:many
1148	3117	Cb.1.11480-mRNA-1 protein	Ce.1.31170-mRNA-1 protein	1:many	492
1149	3133	Cb.1.11490-mRNA-1 protein	Ce.1.31330-mRNA-1 protein	01:01:00	7241
1151	3148	Cb.1.11510-mRNA-1 protein	Ce.1.31480-mRNA-1 protein	01:01:00	7148
1152	3112	Cb.1.11520-mRNA-1 protein	Ce.1.31120-mRNA-1 protein	01:01:00	5240
1153	3057	Cb.1.11530-mRNA-1 protein	Ce.1.30570-mRNA-1 protein	01:01:00	3072
1154	3054	Cb.1.11540-mRNA-1 protein	Ce.1.30540-mRNA-1 protein	01:01:00	6230
1155	3110	Cb.1.11550-mRNA-1 protein	Ce.1.31100-mRNA-1 protein	01:01:00	1820
1157	3129	Cb.1.11570-mRNA-1 protein	Ce.1.31290-mRNA-1 protein	01:01:00	6646
1159	3076	Cb.1.11590-mRNA-1 protein	Ce.1.30760-mRNA-1 protein	01:01:00	567
1162	3082	Cb.1.11620-mRNA-1 protein	Ce.1.30820-mRNA-1 protein	01:01:00	1169
1163	3072	Cb.1.11630-mRNA-1 protein	Ce.1.30720-mRNA-1 protein	01:01:00	2561
1164	3096	Cb.1.11640-mRNA-1 protein	Ce.1.30960-mRNA-1 protein	01:01:00	1695
1166	3141	Cb.1.11660-mRNA-1 protein	Ce.1.31410-mRNA-1 protein	01:01:00	439
1167	3088	Cb.1.11670-mRNA-1 protein	Ce.1.30880-mRNA-1 protein	01:01:00	488
1168	3073	Cb.1.11680-mRNA-1 protein	Ce.1.30730-mRNA-1 protein	01:01:00	1989
1169	3080	Cb.1.11690-mRNA-1 protein	Ce.1.30800-mRNA-1 protein	01:01:00	654
1170	3070	Cb.1.11700-mRNA-1 protein	Ce.1.30700-mRNA-1 protein	01:01:00	5362
1171	3077	Cb.1.11710-mRNA-1 protein	Ce.1.30770-mRNA-1 protein	01:01:00
1172	3092	Cb.1.11720-mRNA-1 protein	Ce.1.30920-mRNA-1 protein	01:01:00
1173	3081	Cb.1.11730-mRNA-1 protein	Ce.1.30810-mRNA-1 protein	01:01:00
1174	3145	Cb.1.11740-mRNA-1 protein	Ce.1.31450-mRNA-1 protein	01:01:00	354
1176	3043	Cb.1.11760-mRNA-1 protein	Ce.1.30430-mRNA-1 protein	1:many	261
1176	3053	Cb.1.11760-mRNA-1 protein	Ce.1.30530-mRNA-1 protein	1:many
1176	3068	Cb.1.11760-mRNA-1 protein	Ce.1.30680-mRNA-1 protein	1:many
1177	3097	Cb.1.11770-mRNA-1 protein	Ce.1.30970-mRNA-1 protein	1:many
1177	3100	Cb.1.11770-mRNA-1 protein	Ce.1.31000-mRNA-1 protein	1:many	2311
1178	3067	Cb.1.11780-mRNA-1 protein	Ce.1.30670-mRNA-1 protein	1:many	1868
1178	3078	Cb.1.11780-mRNA-1 protein	Ce.1.30780-mRNA-1 protein	1:many
1178	3083	Cb.1.11780-mRNA-1 protein	Ce.1.30830-mRNA-1 protein	1:many
1179	3071	Cb.1.11790-mRNA-1 protein	Ce.1.30710-mRNA-1 protein	01:01:00	425
1181	3127	Cb.1.11810-mRNA-1 protein	Ce.1.31270-mRNA-1 protein	01:01:00	9008
1182	3134	Cb.1.11820-mRNA-1 protein	Ce.1.31340-mRNA-1 protein	01:01:00	781
1183	3037	Cb.1.11830-mRNA-1 protein	Ce.1.30370-mRNA-1 protein	01:01:00	6872
1184	3124	Cb.1.11840-mRNA-1 protein	Ce.1.31240-mRNA-1 protein	01:01:00	2813
1185	3056	Cb.1.11850-mRNA-1 protein	Ce.1.30560-mRNA-1 protein	01:01:00	1699
1186	3107	Cb.1.11860-mRNA-1 protein	Ce.1.31070-mRNA-1 protein	01:01:00	1007
1187	3091	Cb.1.11870-mRNA-1 protein	Ce.1.30910-mRNA-1 protein	01:01:00	5209
1188	3101	Cb.1.11880-mRNA-1 protein	Ce.1.31010-mRNA-1 protein	01:01:00	4532
1189	3160	Cb.1.11890-mRNA-1 protein	Ce.1.31600-mRNA-1 protein	01:01:00	97
1190	3074	Cb.1.11900-mRNA-1 protein	Ce.1.30740-mRNA-1 protein	01:01:00	6748
1191	3120	Cb.1.11910-mRNA-1 protein	Ce.1.31200-mRNA-1 protein	01:01:00	6511
1192	3157	Cb.1.11920-mRNA-1 protein	Ce.1.31570-mRNA-1 protein	01:01:00	4759
1193	3159	Cb.1.11930-mRNA-1 protein	Ce.1.31590-mRNA-1 protein	01:01:00	526
1194	3084	Cb.1.11940-mRNA-1 protein	Ce.1.30840-mRNA-1 protein	01:01:00	2134
1195	3048	Cb.1.11950-mRNA-1 protein	Ce.1.30480-mRNA-1 protein	01:01:00	787
1196	3122	Cb.1.11960-mRNA-1 protein	Ce.1.31220-mRNA-1 protein	01:01:00	3515
1198	3121	Cb.1.11980-mRNA-1 protein	Ce.1.31210-mRNA-1 protein	01:01:00	6779
1199	3044	Cb.1.11990-mRNA-1 protein	Ce.1.30440-mRNA-1 protein	01:01:00	3282
1201	3143	Cb.1.12010-mRNA-1 protein	Ce.1.31430-mRNA-1 protein	01:01:00	4320
1203	3115	Cb.1.12030-mRNA-1 protein	Ce.1.31150-mRNA-1 protein	01:01:00	5388
1204	3139	Cb.1.12040-mRNA-1 protein	Ce.1.31390-mRNA-1 protein	01:01:00	2467
1205	3152	Cb.1.12050-mRNA-1 protein	Ce.1.31520-mRNA-1 protein	01:01:00	6891
1206	3102	Cb.1.12060-mRNA-1 protein	Ce.1.31020-mRNA-1 protein	01:01:00	2327
1207	3105	Cb.1.12070-mRNA-1 protein	Ce.1.31050-mRNA-1 protein	01:01:00	3387
1209	3132	Cb.1.12090-mRNA-1 protein	Ce.1.31320-mRNA-1 protein	01:01:00	5342
1211	3108	Cb.1.12110-mRNA-1 protein	Ce.1.31080-mRNA-1 protein	01:01:00	2801
1213	3161	Cb.1.12130-mRNA-1 protein	Ce.1.31610-mRNA-1 protein	01:01:00	2406
1214	3049	Cb.1.12140-mRNA-1 protein	Ce.1.30490-mRNA-1 protein	01:01:00	4307
1215	3111	Cb.1.12150-mRNA-1 protein	Ce.1.31110-mRNA-1 protein	01:01:00	6109
1216	3090	Cb.1.12160-mRNA-1 protein	Ce.1.30900-mRNA-1 protein	01:01:00	6799
1217	3098	Cb.1.12170-mRNA-1 protein	Ce.1.30980-mRNA-1 protein	01:01:00	2393
1218	3109	Cb.1.12180-mRNA-1 protein	Ce.1.31090-mRNA-1 protein	01:01:00	5590
1219	3061	Cb.1.12190-mRNA-1 protein	Ce.1.30610-mRNA-1 protein	01:01:00	3848
1223	3062	Cb.1.12230-mRNA-1 protein	Ce.1.30620-mRNA-1 protein	01:01:00	7711
1225	3058	Cb.1.12250-mRNA-1 protein	Ce.1.30580-mRNA-1 protein	01:01:00	2616
1227	3131	Cb.1.12270-mRNA-1 protein	Ce.1.31310-mRNA-1 protein	01:01:00	8111
1228	3138	Cb.1.12280-mRNA-1 protein	Ce.1.31380-mRNA-1 protein	01:01:00	9683
1229	3069	Cb.1.12290-mRNA-1 protein	Ce.1.30690-mRNA-1 protein	01:01:00	6950
1230	3116	Cb.1.12300-mRNA-1 protein	Ce.1.31160-mRNA-1 protein	01:01:00	4770
1231	3126	Cb.1.12310-mRNA-1 protein	Ce.1.31260-mRNA-1 protein	01:01:00	9402
1232	3118	Cb.1.12320-mRNA-1 protein	Ce.1.31180-mRNA-1 protein	01:01:00	4641
1233	6976	Cb.1.12330-mRNA-1 protein	Ce.1.69760-mRNA-1 protein	01:01:00	5173
1235	6978	Cb.1.12350-mRNA-1 protein	Ce.1.69780-mRNA-1 protein	01:01:00	5191
1239	3147	Cb.1.12390-mRNA-1 protein	Ce.1.31470-mRNA-1 protein	01:01:00	4419
1240	3140	Cb.1.12400-mRNA-1 protein	Ce.1.31400-mRNA-1 protein	01:01:00	8943
1242	3130	Cb.1.12420-mRNA-1 protein	Ce.1.31300-mRNA-1 protein	01:01:00	8913
1243	3144	Cb.1.12430-mRNA-1 protein	Ce.1.31440-mRNA-1 protein	01:01:00	6140
1248	3095	Cb.1.12480-mRNA-1 protein	Ce.1.30950-mRNA-1 protein	01:01:00	6449
1254	650	Cb.1.12540-mRNA-1 protein	Ce.1.06500-mRNA-1 protein	01:01:00	1316
1255	6265	Cb.1.12550-mRNA-1 protein	Ce.1.62650-mRNA-1 protein	01:01:00	1504
1256	6268	Cb.1.12560-mRNA-1 protein	Ce.1.62680-mRNA-1 protein	01:01:00	7426
1257	6246	Cb.1.12570-mRNA-1 protein	Ce.1.62460-mRNA-1 protein	01:01:00	4286
1258	6277	Cb.1.12580-mRNA-1 protein	Ce.1.62770-mRNA-1 protein	01:01:00	3151
1259	6186	Cb.1.12590-mRNA-1 protein	Ce.1.61860-mRNA-1 protein	many:many
1259	6278	Cb.1.12590-mRNA-1 protein	Ce.1.62780-mRNA-1 protein	many:many
1259	6279	Cb.1.12590-mRNA-1 protein	Ce.1.62790-mRNA-1 protein	many:many	9844
1260	545	Cb.1.12600-mRNA-1 protein	Ce.1.05450-mRNA-1 protein	1:many
1260	7850	Cb.1.12600-mRNA-1 protein	Ce.1.78500-mRNA-1 protein	1:many
1261	628	Cb.1.12610-mRNA-1 protein	Ce.1.06280-mRNA-1 protein	01:01:00	161
1262	658	Cb.1.12620-mRNA-1 protein	Ce.1.06580-mRNA-1 protein	01:01:00	5858
1263	673	Cb.1.12630-mRNA-1 protein	Ce.1.06730-mRNA-1 protein	01:01:00	4590
1264	6284	Cb.1.12640-mRNA-1 protein	Ce.1.62840-mRNA-1 protein	01:01:00	4636
1265	6201	Cb.1.12650-mRNA-1 protein	Ce.1.62010-mRNA-1 protein	01:01:00	1658
1266	625	Cb.1.12660-mRNA-1 protein	Ce.1.06250-mRNA-1 protein	01:01:00	671
1268	6259	Cb.1.12680-mRNA-1 protein	Ce.1.62590-mRNA-1 protein	01:01:00	4355
1270	683	Cb.1.12700-mRNA-1 protein	Ce.1.06830-mRNA-1 protein	01:01:00	4330
1271	6272	Cb.1.12710-mRNA-1 protein	Ce.1.62720-mRNA-1 protein	01:01:00	6263
1272	6189	Cb.1.12720-mRNA-1 protein	Ce.1.61890-mRNA-1 protein	01:01:00	6482
1273	620	Cb.1.12730-mRNA-1 protein	Ce.1.06200-mRNA-1 protein	01:01:00	2208
1274	6205	Cb.1.12740-mRNA-1 protein	Ce.1.62050-mRNA-1 protein	01:01:00	7617
1275	6271	Cb.1.12750-mRNA-1 protein	Ce.1.62710-mRNA-1 protein	01:01:00	3509
1276	6233	Cb.1.12760-mRNA-1 protein	Ce.1.62330-mRNA-1 protein	01:01:00	6802
1277	6264	Cb.1.12770-mRNA-1 protein	Ce.1.62640-mRNA-1 protein	01:01:00	5889
1278	633	Cb.1.12780-mRNA-1 protein	Ce.1.06330-mRNA-1 protein	01:01:00	517
1279	665	Cb.1.12790-mRNA-1 protein	Ce.1.06650-mRNA-1 protein	01:01:00	7429
1280	637	Cb.1.12800-mRNA-1 protein	Ce.1.06370-mRNA-1 protein	01:01:00	4443
1281	621	Cb.1.12810-mRNA-1 protein	Ce.1.06210-mRNA-1 protein	01:01:00	259
1282	6211	Cb.1.12820-mRNA-1 protein	Ce.1.62110-mRNA-1 protein	01:01:00	1163
1284	6247	Cb.1.12840-mRNA-1 protein	Ce.1.62470-mRNA-1 protein	01:01:00	7416
1285	655	Cb.1.12850-mRNA-1 protein	Ce.1.06550-mRNA-1 protein	01:01:00	1573
1286	6209	Cb.1.12860-mRNA-1 protein	Ce.1.62090-mRNA-1 protein	01:01:00	3302
1287	6299	Cb.1.12870-mRNA-1 protein	Ce.1.62990-mRNA-1 protein	01:01:00	5399
1288	6219	Cb.1.12880-mRNA-1 protein	Ce.1.62190-mRNA-1 protein	01:01:00	4012
1289	636	Cb.1.12890-mRNA-1 protein	Ce.1.06360-mRNA-1 protein	01:01:00	2010
1290	6232	Cb.1.12900-mRNA-1 protein	Ce.1.62320-mRNA-1 protein	01:01:00	2402
1291	6231	Cb.1.12910-mRNA-1 protein	Ce.1.62310-mRNA-1 protein	01:01:00	4461
1292	664	Cb.1.12920-mRNA-1 protein	Ce.1.06640-mRNA-1 protein	01:01:00	6037
1293	6298	Cb.1.12930-mRNA-1 protein	Ce.1.62980-mRNA-1 protein	01:01:00	1935
1294	6195	Cb.1.12940-mRNA-1 protein	Ce.1.61950-mRNA-1 protein	01:01:00	3980
1295	641	Cb.1.12950-mRNA-1 protein	Ce.1.06410-mRNA-1 protein	01:01:00	700
1296	631	Cb.1.12960-mRNA-1 protein	Ce.1.06310-mRNA-1 protein	01:01:00	5230
1298	6204	Cb.1.12980-mRNA-1 protein	Ce.1.62040-mRNA-1 protein	01:01:00	1673
1299	6283	Cb.1.12990-mRNA-1 protein	Ce.1.62830-mRNA-1 protein	01:01:00	6443
1300	6208	Cb.1.13000-mRNA-1 protein	Ce.1.62080-mRNA-1 protein	01:01:00	5576
1301	6251	Cb.1.13010-mRNA-1 protein	Ce.1.62510-mRNA-1 protein	01:01:00	7609
1303	6200	Cb.1.13030-mRNA-1 protein	Ce.1.62000-mRNA-1 protein	01:01:00	4218
1304	6216	Cb.1.13040-mRNA-1 protein	Ce.1.62160-mRNA-1 protein	01:01:00	1767
1305	666	Cb.1.13050-mRNA-1 protein	Ce.1.06660-mRNA-1 protein	01:01:00	5211
1306	6235	Cb.1.13060-mRNA-1 protein	Ce.1.62350-mRNA-1 protein	01:01:00	2555
1307	6236	Cb.1.13070-mRNA-1 protein	Ce.1.62360-mRNA-1 protein	01:01:00	6896
1308	6221	Cb.1.13080-mRNA-1 protein	Ce.1.62210-mRNA-1 protein	01:01:00	4651
1309	6282	Cb.1.13090-mRNA-1 protein	Ce.1.62820-mRNA-1 protein	01:01:00	6317
1311	6261	Cb.1.13110-mRNA-1 protein	Ce.1.62610-mRNA-1 protein	01:01:00	2181
1312	648	Cb.1.13120-mRNA-1 protein	Ce.1.06480-mRNA-1 protein	01:01:00	3796
1313	6280	Cb.1.13130-mRNA-1 protein	Ce.1.62800-mRNA-1 protein	01:01:00	1446
1315	667	Cb.1.13150-mRNA-1 protein	Ce.1.06670-mRNA-1 protein	01:01:00	2985
1316	6242	Cb.1.13160-mRNA-1 protein	Ce.1.62420-mRNA-1 protein	01:01:00	717
1317	6207	Cb.1.13170-mRNA-1 protein	Ce.1.62070-mRNA-1 protein	01:01:00	8010
1318	6228	Cb.1.13180-mRNA-1 protein	Ce.1.62280-mRNA-1 protein	01:01:00	1442
1319	6225	Cb.1.13190-mRNA-1 protein	Ce.1.62250-mRNA-1 protein	01:01:00	2854
1320	6224	Cb.1.13200-mRNA-1 protein	Ce.1.62240-mRNA-1 protein	01:01:00	3587
1322	6266	Cb.1.13220-mRNA-1 protein	Ce.1.62660-mRNA-1 protein	01:01:00	5296
1323	6257	Cb.1.13230-mRNA-1 protein	Ce.1.62570-mRNA-1 protein	01:01:00	6815
1324	654	Cb.1.13240-mRNA-1 protein	Ce.1.06540-mRNA-1 protein	01:01:00	3248
1325	642	Cb.1.13250-mRNA-1 protein	Ce.1.06420-mRNA-1 protein	01:01:00	3286
1326	6187	Cb.1.13260-mRNA-1 protein	Ce.1.61870-mRNA-1 protein	01:01:00	3427
1327	6199	Cb.1.13270-mRNA-1 protein	Ce.1.61990-mRNA-1 protein	01:01:00	1105
1328	632	Cb.1.13280-mRNA-1 protein	Ce.1.06320-mRNA-1 protein	01:01:00	1910
1329	6275	Cb.1.13290-mRNA-1 protein	Ce.1.62750-mRNA-1 protein	01:01:00	5285
1330	6291	Cb.1.13300-mRNA-1 protein	Ce.1.62910-mRNA-1 protein	01:01:00	73
1331	657	Cb.1.13310-mRNA-1 protein	Ce.1.06570-mRNA-1 protein	01:01:00	4294
1332	634	Cb.1.13320-mRNA-1 protein	Ce.1.06340-mRNA-1 protein	01:01:00	745
1333	6217	Cb.1.13330-mRNA-1 protein	Ce.1.62170-mRNA-1 protein	01:01:00	1416
1334	672	Cb.1.13340-mRNA-1 protein	Ce.1.06720-mRNA-1 protein	01:01:00	3950
1336	675	Cb.1.13360-mRNA-1 protein	Ce.1.06750-mRNA-1 protein	01:01:00	9142
1337	6226	Cb.1.13370-mRNA-1 protein	Ce.1.62260-mRNA-1 protein	01:01:00	1634
1339	6237	Cb.1.13390-mRNA-1 protein	Ce.1.62370-mRNA-1 protein	01:01:00	6207
1340	681	Cb.1.13400-mRNA-1 protein	Ce.1.06810-mRNA-1 protein	01:01:00	4215
1341	6202	Cb.1.13410-mRNA-1 protein	Ce.1.62020-mRNA-1 protein	01:01:00	1421
1342	6240	Cb.1.13420-mRNA-1 protein	Ce.1.62400-mRNA-1 protein	01:01:00	6548
1343	6288	Cb.1.13430-mRNA-1 protein	Ce.1.62880-mRNA-1 protein	01:01:00	8695
1345	6192	Cb.1.13450-mRNA-1 protein	Ce.1.61920-mRNA-1 protein	01:01:00	2788
1346	6193	Cb.1.13460-mRNA-1 protein	Ce.1.61930-mRNA-1 protein	01:01:00	8303
1347	6183	Cb.1.13470-mRNA-1 protein	Ce.1.61830-mRNA-1 protein	01:01:00	1267
1348	6185	Cb.1.13480-mRNA-1 protein	Ce.1.61850-mRNA-1 protein	01:01:00	1884
1349	6290	Cb.1.13490-mRNA-1 protein	Ce.1.62900-mRNA-1 protein	01:01:00	6313
1351	679	Cb.1.13510-mRNA-1 protein	Ce.1.06790-mRNA-1 protein	01:01:00	5767
1352	6234	Cb.1.13520-mRNA-1 protein	Ce.1.62340-mRNA-1 protein	01:01:00	5762
1353	6241	Cb.1.13530-mRNA-1 protein	Ce.1.62410-mRNA-1 protein	01:01:00	5505
1354	6287	Cb.1.13540-mRNA-1 protein	Ce.1.62870-mRNA-1 protein	01:01:00	9165
1355	6214	Cb.1.13550-mRNA-1 protein	Ce.1.62140-mRNA-1 protein	01:01:00	3649
1356	680	Cb.1.13560-mRNA-1 protein	Ce.1.06800-mRNA-1 protein	01:01:00	4566
1357	6220	Cb.1.13570-mRNA-1 protein	Ce.1.62200-mRNA-1 protein	01:01:00	1228
1359	661	Cb.1.13590-mRNA-1 protein	Ce.1.06610-mRNA-1 protein	01:01:00	6189
1361	6186	Cb.1.13610-mRNA-1 protein	Ce.1.61860-mRNA-1 protein	many:many
1361	6278	Cb.1.13610-mRNA-1 protein	Ce.1.62780-mRNA-1 protein	many:many	9845
1361	6279	Cb.1.13610-mRNA-1 protein	Ce.1.62790-mRNA-1 protein	many:many
1362	6218	Cb.1.13620-mRNA-1 protein	Ce.1.62180-mRNA-1 protein	01:01:00	1334
1363	6191	Cb.1.13630-mRNA-1 protein	Ce.1.61910-mRNA-1 protein	01:01:00	6673
1364	668	Cb.1.13640-mRNA-1 protein	Ce.1.06680-mRNA-1 protein	01:01:00	9617
1365	6248	Cb.1.13650-mRNA-1 protein	Ce.1.62480-mRNA-1 protein	01:01:00	5198
1366	6184	Cb.1.13660-mRNA-1 protein	Ce.1.61840-mRNA-1 protein	01:01:00	1879
1367	6256	Cb.1.13670-mRNA-1 protein	Ce.1.62560-mRNA-1 protein	01:01:00	8491
1368	6210	Cb.1.13680-mRNA-1 protein	Ce.1.62100-mRNA-1 protein	01:01:00	4244
1370	6274	Cb.1.13700-mRNA-1 protein	Ce.1.62740-mRNA-1 protein	01:01:00	3005
1371	6213	Cb.1.13710-mRNA-1 protein	Ce.1.62130-mRNA-1 protein	01:01:00	1006
1372	652	Cb.1.13720-mRNA-1 protein	Ce.1.06520-mRNA-1 protein	01:01:00	3352
1373	6281	Cb.1.13730-mRNA-1 protein	Ce.1.62810-mRNA-1 protein	01:01:00	7915
1374	6289	Cb.1.13740-mRNA-1 protein	Ce.1.62890-mRNA-1 protein	01:01:00	5350
1375	669	Cb.1.13750-mRNA-1 protein	Ce.1.06690-mRNA-1 protein	01:01:00	7043
1376	6270	Cb.1.13760-mRNA-1 protein	Ce.1.62700-mRNA-1 protein	01:01:00	6167
1377	656	Cb.1.13770-mRNA-1 protein	Ce.1.06560-mRNA-1 protein	01:01:00	3328
1379	649	Cb.1.13790-mRNA-1 protein	Ce.1.06490-mRNA-1 protein	01:01:00	6738
1380	674	Cb.1.13800-mRNA-1 protein	Ce.1.06740-mRNA-1 protein	01:01:00	5074
1381	629	Cb.1.13810-mRNA-1 protein	Ce.1.06290-mRNA-1 protein	01:01:00	4838
1382	646	Cb.1.13820-mRNA-1 protein	Ce.1.06460-mRNA-1 protein	01:01:00	6231
1383	6273	Cb.1.13830-mRNA-1 protein	Ce.1.62730-mRNA-1 protein	01:01:00	10042
1386	6196	Cb.1.13860-mRNA-1 protein	Ce.1.61960-mRNA-1 protein	01:01:00	8137
1387	626	Cb.1.13870-mRNA-1 protein	Ce.1.06260-mRNA-1 protein	01:01:00	1085
1388	6227	Cb.1.13880-mRNA-1 protein	Ce.1.62270-mRNA-1 protein	01:01:00	2627
1390	6249	Cb.1.13900-mRNA-1 protein	Ce.1.62490-mRNA-1 protein	01:01:00	2333
1391	623	Cb.1.13910-mRNA-1 protein	Ce.1.06230-mRNA-1 protein	01:01:00	2391
1392	6194	Cb.1.13920-mRNA-1 protein	Ce.1.61940-mRNA-1 protein	01:01:00	2416
1393	6250	Cb.1.13930-mRNA-1 protein	Ce.1.62500-mRNA-1 protein	01:01:00	9690
1394	6197	Cb.1.13940-mRNA-1 protein	Ce.1.61970-mRNA-1 protein	01:01:00	5749
1395	6238	Cb.1.13950-mRNA-1 protein	Ce.1.62380-mRNA-1 protein	01:01:00	5113
1396	6258	Cb.1.13960-mRNA-1 protein	Ce.1.62580-mRNA-1 protein	01:01:00	3399
1398	624	Cb.1.13980-mRNA-1 protein	Ce.1.06240-mRNA-1 protein	01:01:00	6481
1401	6295	Cb.1.14010-mRNA-1 protein	Ce.1.62950-mRNA-1 protein	01:01:00	7985
1402	662	Cb.1.14020-mRNA-1 protein	Ce.1.06620-mRNA-1 protein	01:01:00	8784
1403	6262	Cb.1.14030-mRNA-1 protein	Ce.1.62620-mRNA-1 protein	01:01:00	8343
1404	640	Cb.1.14040-mRNA-1 protein	Ce.1.06400-mRNA-1 protein	01:01:00	1843
1405	660	Cb.1.14050-mRNA-1 protein	Ce.1.06600-mRNA-1 protein	01:01:00	3488
1406	6286	Cb.1.14060-mRNA-1 protein	Ce.1.62860-mRNA-1 protein	01:01:00	1545
1407	643	Cb.1.14070-mRNA-1 protein	Ce.1.06430-mRNA-1 protein	01:01:00	8740
1408	622	Cb.1.14080-mRNA-1 protein	Ce.1.06220-mRNA-1 protein	01:01:00	7371
1409	6243	Cb.1.14090-mRNA-1 protein	Ce.1.62430-mRNA-1 protein	01:01:00	6420
1410	6267	Cb.1.14100-mRNA-1 protein	Ce.1.62670-mRNA-1 protein	01:01:00	6291
1411	6276	Cb.1.14110-mRNA-1 protein	Ce.1.62760-mRNA-1 protein	01:01:00	7818
1413	6186	Cb.1.14130-mRNA-1 protein	Ce.1.61860-mRNA-1 protein	many:many	9846
1413	6278	Cb.1.14130-mRNA-1 protein	Ce.1.62780-mRNA-1 protein	many:many
1413	6279	Cb.1.14130-mRNA-1 protein	Ce.1.62790-mRNA-1 protein	many:many
1415	6223	Cb.1.14150-mRNA-1 protein	Ce.1.62230-mRNA-1 protein	01:01:00	7729
1416	671	Cb.1.14160-mRNA-1 protein	Ce.1.06710-mRNA-1 protein	01:01:00	3688
1418	651	Cb.1.14180-mRNA-1 protein	Ce.1.06510-mRNA-1 protein	01:01:00	5592
1419	6239	Cb.1.14190-mRNA-1 protein	Ce.1.62390-mRNA-1 protein	01:01:00	5325
1420	6263	Cb.1.14200-mRNA-1 protein	Ce.1.62630-mRNA-1 protein	01:01:00	3641
1421	663	Cb.1.14210-mRNA-1 protein	Ce.1.06630-mRNA-1 protein	01:01:00	6466
1423	6244	Cb.1.14230-mRNA-1 protein	Ce.1.62440-mRNA-1 protein	01:01:00	7553
1424	6215	Cb.1.14240-mRNA-1 protein	Ce.1.62150-mRNA-1 protein	01:01:00	7616
1427	635	Cb.1.14270-mRNA-1 protein	Ce.1.06350-mRNA-1 protein	01:01:00	8167
1429	670	Cb.1.14290-mRNA-1 protein	Ce.1.06700-mRNA-1 protein	01:01:00	8582
1430	678	Cb.1.14300-mRNA-1 protein	Ce.1.06780-mRNA-1 protein	01:01:00	9016
1431	6198	Cb.1.14310-mRNA-1 protein	Ce.1.61980-mRNA-1 protein	01:01:00	537
1435	684	Cb.1.14350-mRNA-1 protein	Ce.1.06840-mRNA-1 protein	01:01:00	8469
1436	659	Cb.1.14360-mRNA-1 protein	Ce.1.06590-mRNA-1 protein	01:01:00	2874
1437	6139	Cb.1.14370-mRNA-1 protein	Ce.1.61390-mRNA-1 protein	01:01:00	8804
1438	6078	Cb.1.14380-mRNA-1 protein	Ce.1.60780-mRNA-1 protein	01:01:00	2878
1439	6130	Cb.1.14390-mRNA-1 protein	Ce.1.61300-mRNA-1 protein	01:01:00	7421
1440	6143	Cb.1.14400-mRNA-1 protein	Ce.1.61430-mRNA-1 protein	01:01:00	7349
1441	6052	Cb.1.14410-mRNA-1 protein	Ce.1.60520-mRNA-1 protein	01:01:00	9491
1442	580	Cb.1.14420-mRNA-1 protein	Ce.1.05800-mRNA-1 protein	01:01:00	2850
1443	601	Cb.1.14430-mRNA-1 protein	Ce.1.06010-mRNA-1 protein	01:01:00	8499
1444	6102	Cb.1.14440-mRNA-1 protein	Ce.1.61020-mRNA-1 protein	01:01:00	631
1445	6153	Cb.1.14450-mRNA-1 protein	Ce.1.61530-mRNA-1 protein	01:01:00	9219
1446	589	Cb.1.14460-mRNA-1 protein	Ce.1.05890-mRNA-1 protein	01:01:00	5163
1447	6081	Cb.1.14470-mRNA-1 protein	Ce.1.60810-mRNA-1 protein	01:01:00	406
1448	6150	Cb.1.14480-mRNA-1 protein	Ce.1.61500-mRNA-1 protein	01:01:00	8075
1450	6088	Cb.1.14500-mRNA-1 protein	Ce.1.60880-mRNA-1 protein	01:01:00	627
1451	6084	Cb.1.14510-mRNA-1 protein	Ce.1.60840-mRNA-1 protein	01:01:00	4794
1452	6064	Cb.1.14520-mRNA-1 protein	Ce.1.60640-mRNA-1 protein	01:01:00	546
1455	576	Cb.1.14550-mRNA-1 protein	Ce.1.05760-mRNA-1 protein	01:01:00	5515
1457	571	Cb.1.14570-mRNA-1 protein	Ce.1.05710-mRNA-1 protein	01:01:00	1524
1458	6057	Cb.1.14580-mRNA-1 protein	Ce.1.60570-mRNA-1 protein	01:01:00	824
1459	6089	Cb.1.14590-mRNA-1 protein	Ce.1.60890-mRNA-1 protein	01:01:00	520
1460	6054	Cb.1.14600-mRNA-1 protein	Ce.1.60540-mRNA-1 protein	01:01:00	2661
1461	6114	Cb.1.14610-mRNA-1 protein	Ce.1.61140-mRNA-1 protein	01:01:00	4405
1463	6151	Cb.1.14630-mRNA-1 protein	Ce.1.61510-mRNA-1 protein	01:01:00	3137
1464	6100	Cb.1.14640-mRNA-1 protein	Ce.1.61000-mRNA-1 protein	01:01:00	902
1465	6062	Cb.1.14650-mRNA-1 protein	Ce.1.60620-mRNA-1 protein	01:01:00	2518
1466	593	Cb.1.14660-mRNA-1 protein	Ce.1.05930-mRNA-1 protein	01:01:00	1547
1467	6099	Cb.1.14670-mRNA-1 protein	Ce.1.60990-mRNA-1 protein	01:01:00	1945
1468	6169	Cb.1.14680-mRNA-1 protein	Ce.1.61690-mRNA-1 protein	01:01:00	3407
1469	6061	Cb.1.14690-mRNA-1 protein	Ce.1.60610-mRNA-1 protein	01:01:00	4814
1470	6166	Cb.1.14700-mRNA-1 protein	Ce.1.61660-mRNA-1 protein	01:01:00	6904
1471	6115	Cb.1.14710-mRNA-1 protein	Ce.1.61150-mRNA-1 protein	01:01:00	1111
1472	6164	Cb.1.14720-mRNA-1 protein	Ce.1.61640-mRNA-1 protein	01:01:00	7984
1473	6063	Cb.1.14730-mRNA-1 protein	Ce.1.60630-mRNA-1 protein	01:01:00	8429
1474	6140	Cb.1.14740-mRNA-1 protein	Ce.1.61400-mRNA-1 protein	01:01:00	8758
1475	6072	Cb.1.14750-mRNA-1 protein	Ce.1.60720-mRNA-1 protein	01:01:00	1934
1476	6090	Cb.1.14760-mRNA-1 protein	Ce.1.60900-mRNA-1 protein	01:01:00	5502
1478	6085	Cb.1.14780-mRNA-1 protein	Ce.1.60850-mRNA-1 protein	01:01:00	2487
1479	562	Cb.1.14790-mRNA-1 protein	Ce.1.05620-mRNA-1 protein	01:01:00	3291
1480	6075	Cb.1.14800-mRNA-1 protein	Ce.1.60750-mRNA-1 protein	01:01:00	3448
1481	6059	Cb.1.14810-mRNA-1 protein	Ce.1.60590-mRNA-1 protein	01:01:00	166
1483	6060	Cb.1.14830-mRNA-1 protein	Ce.1.60600-mRNA-1 protein	01:01:00	936
1484	610	Cb.1.14840-mRNA-1 protein	Ce.1.06100-mRNA-1 protein	01:01:00	9670
1485	6126	Cb.1.14850-mRNA-1 protein	Ce.1.61260-mRNA-1 protein	01:01:00	1688
1486	6079	Cb.1.14860-mRNA-1 protein	Ce.1.60790-mRNA-1 protein	01:01:00	2875
1487	6108	Cb.1.14870-mRNA-1 protein	Ce.1.61080-mRNA-1 protein	01:01:00	134
1488	6076	Cb.1.14880-mRNA-1 protein	Ce.1.60760-mRNA-1 protein	01:01:00	588
1490	6065	Cb.1.14900-mRNA-1 protein	Ce.1.60650-mRNA-1 protein	01:01:00	6182
1493	6092	Cb.1.14930-mRNA-1 protein	Ce.1.60920-mRNA-1 protein	01:01:00	236
1495	6094	Cb.1.14950-mRNA-1 protein	Ce.1.60940-mRNA-1 protein	01:01:00	1551
1497	611	Cb.1.14970-mRNA-1 protein	Ce.1.06110-mRNA-1 protein	01:01:00	3724
1498	6177	Cb.1.14980-mRNA-1 protein	Ce.1.61770-mRNA-1 protein	01:01:00
1500	569	Cb.1.15000-mRNA-1 protein	Ce.1.05690-mRNA-1 protein	01:01:00	2574
1501	572	Cb.1.15010-mRNA-1 protein	Ce.1.05720-mRNA-1 protein	01:01:00
1503	587	Cb.1.15030-mRNA-1 protein	Ce.1.05870-mRNA-1 protein	01:01:00	5586
1505	6107	Cb.1.15050-mRNA-1 protein	Ce.1.61070-mRNA-1 protein	01:01:00	3559
1506	6138	Cb.1.15060-mRNA-1 protein	Ce.1.61380-mRNA-1 protein	01:01:00	5041
1507	6106	Cb.1.15070-mRNA-1 protein	Ce.1.61060-mRNA-1 protein	01:01:00	4309
1511	6074	Cb.1.15110-mRNA-1 protein	Ce.1.60740-mRNA-1 protein	01:01:00	3494
1513	6083	Cb.1.15130-mRNA-1 protein	Ce.1.60830-mRNA-1 protein	01:01:00	3876
1514	6066	Cb.1.15140-mRNA-1 protein	Ce.1.60660-mRNA-1 protein	01:01:00	454
1515	600	Cb.1.15150-mRNA-1 protein	Ce.1.06000-mRNA-1 protein	01:01:00	7751
1516	6103	Cb.1.15160-mRNA-1 protein	Ce.1.61030-mRNA-1 protein	01:01:00	4858
1518	6172	Cb.1.15180-mRNA-1 protein	Ce.1.61720-mRNA-1 protein	01:01:00	6942
1519	561	Cb.1.15190-mRNA-1 protein	Ce.1.05610-mRNA-1 protein	01:01:00	3339
1520	6070	Cb.1.15200-mRNA-1 protein	Ce.1.60700-mRNA-1 protein	01:01:00	6671
1522	6147	Cb.1.15220-mRNA-1 protein	Ce.1.61470-mRNA-1 protein	01:01:00	5891
1523	6167	Cb.1.15230-mRNA-1 protein	Ce.1.61670-mRNA-1 protein	01:01:00	5309
1524	6133	Cb.1.15240-mRNA-1 protein	Ce.1.61330-mRNA-1 protein	1:many	7651
1524	6134	Cb.1.15240-mRNA-1 protein	Ce.1.61340-mRNA-1 protein	1:many
1525	6152	Cb.1.15250-mRNA-1 protein	Ce.1.61520-mRNA-1 protein	01:01:00	3162
1526	602	Cb.1.15260-mRNA-1 protein	Ce.1.06020-mRNA-1 protein	01:01:00	8097
1527	6144	Cb.1.15270-mRNA-1 protein	Ce.1.61440-mRNA-1 protein	01:01:00	5681
1528	6146	Cb.1.15280-mRNA-1 protein	Ce.1.61460-mRNA-1 protein	01:01:00	5305
1529	6122	Cb.1.15290-mRNA-1 protein	Ce.1.61220-mRNA-1 protein	01:01:00	2831
1530	6104	Cb.1.15300-mRNA-1 protein	Ce.1.61040-mRNA-1 protein	01:01:00	3118
1532	578	Cb.1.15320-mRNA-1 protein	Ce.1.05780-mRNA-1 protein	01:01:00	2250
1533	6053	Cb.1.15330-mRNA-1 protein	Ce.1.60530-mRNA-1 protein	01:01:00	3761
1536	6082	Cb.1.15360-mRNA-1 protein	Ce.1.60820-mRNA-1 protein	01:01:00	1282
1538	6077	Cb.1.15380-mRNA-1 protein	Ce.1.60770-mRNA-1 protein	01:01:00	6924
1539	585	Cb.1.15390-mRNA-1 protein	Ce.1.05850-mRNA-1 protein	01:01:00	5534
1545	6098	Cb.1.15450-mRNA-1 protein	Ce.1.60980-mRNA-1 protein	01:01:00	357
1546	6067	Cb.1.15460-mRNA-1 protein	Ce.1.60670-mRNA-1 protein	01:01:00	2762
1547	6120	Cb.1.15470-mRNA-1 protein	Ce.1.61200-mRNA-1 protein	01:01:00	1304
1550	6131	Cb.1.15500-mRNA-1 protein	Ce.1.61310-mRNA-1 protein	01:01:00	4002
1551	6178	Cb.1.15510-mRNA-1 protein	Ce.1.61780-mRNA-1 protein	01:01:00	8280
1552	591	Cb.1.15520-mRNA-1 protein	Ce.1.05910-mRNA-1 protein	01:01:00	3566
1553	6142	Cb.1.15530-mRNA-1 protein	Ce.1.61420-mRNA-1 protein	01:01:00	5626
1554	6080	Cb.1.15540-mRNA-1 protein	Ce.1.60800-mRNA-1 protein	01:01:00	373
1555	6093	Cb.1.15550-mRNA-1 protein	Ce.1.60930-mRNA-1 protein	01:01:00	1258
1556	6132	Cb.1.15560-mRNA-1 protein	Ce.1.61320-mRNA-1 protein	01:01:00	3845
1557	6117	Cb.1.15570-mRNA-1 protein	Ce.1.61170-mRNA-1 protein	01:01:00	6402
1560	6110	Cb.1.15600-mRNA-1 protein	Ce.1.61100-mRNA-1 protein	01:01:00	3569
1561	6137	Cb.1.15610-mRNA-1 protein	Ce.1.61370-mRNA-1 protein	01:01:00	2353
1563	6086	Cb.1.15630-mRNA-1 protein	Ce.1.60860-mRNA-1 protein	01:01:00	2939
1565	579	Cb.1.15650-mRNA-1 protein	Ce.1.05790-mRNA-1 protein	01:01:00	5864
1567	613	Cb.1.15670-mRNA-1 protein	Ce.1.06130-mRNA-1 protein	01:01:00	690
1570	566	Cb.1.15700-mRNA-1 protein	Ce.1.05660-mRNA-1 protein	01:01:00	5058
1571	6128	Cb.1.15710-mRNA-1 protein	Ce.1.61280-mRNA-1 protein	01:01:00	9201
1573	6124	Cb.1.15730-mRNA-1 protein	Ce.1.61240-mRNA-1 protein	01:01:00	6878
1574	583	Cb.1.15740-mRNA-1 protein	Ce.1.05830-mRNA-1 protein	01:01:00	6428
1577	6113	Cb.1.15770-mRNA-1 protein	Ce.1.61130-mRNA-1 protein	01:01:00	5772
1578	6069	Cb.1.15780-mRNA-1 protein	Ce.1.60690-mRNA-1 protein	01:01:00	8241
1579	588	Cb.1.15790-mRNA-1 protein	Ce.1.05880-mRNA-1 protein	01:01:00	7611
1581	6129	Cb.1.15810-mRNA-1 protein	Ce.1.61290-mRNA-1 protein	01:01:00	9556
1582	6068	Cb.1.15820-mRNA-1 protein	Ce.1.60680-mRNA-1 protein	01:01:00	6628
1583	6056	Cb.1.15830-mRNA-1 protein	Ce.1.60560-mRNA-1 protein	01:01:00	4103
1584	6127	Cb.1.15840-mRNA-1 protein	Ce.1.61270-mRNA-1 protein	01:01:00	3385
1585	6145	Cb.1.15850-mRNA-1 protein	Ce.1.61450-mRNA-1 protein	01:01:00	4157
1590	6168	Cb.1.15900-mRNA-1 protein	Ce.1.61680-mRNA-1 protein	01:01:00	5455
1591	6123	Cb.1.15910-mRNA-1 protein	Ce.1.61230-mRNA-1 protein	01:01:00	8569
1593	6155	Cb.1.15930-mRNA-1 protein	Ce.1.61550-mRNA-1 protein	01:01:00	6772
1594	6111	Cb.1.15940-mRNA-1 protein	Ce.1.61110-mRNA-1 protein	01:01:00	7361
1595	607	Cb.1.15950-mRNA-1 protein	Ce.1.06070-mRNA-1 protein	01:01:00	9865
1596	6141	Cb.1.15960-mRNA-1 protein	Ce.1.61410-mRNA-1 protein	01:01:00	7639
1597	6148	Cb.1.15970-mRNA-1 protein	Ce.1.61480-mRNA-1 protein	01:01:00	7638
1598	6105	Cb.1.15980-mRNA-1 protein	Ce.1.61050-mRNA-1 protein	01:01:00	8650
1601	6162	Cb.1.16010-mRNA-1 protein	Ce.1.61620-mRNA-1 protein	01:01:00	8506
1602	6173	Cb.1.16020-mRNA-1 protein	Ce.1.61730-mRNA-1 protein	01:01:00	6567
1612	6135	Cb.1.16120-mRNA-1 protein	Ce.1.61350-mRNA-1 protein	01:01:00	7373
1617	1629	Cb.1.16170-mRNA-1 protein	Ce.1.16290-mRNA-1 protein	01:01:00	4229
1618	1750	Cb.1.16180-mRNA-1 protein	Ce.1.17500-mRNA-1 protein	01:01:00	5701
1619	1747	Cb.1.16190-mRNA-1 protein	Ce.1.17470-mRNA-1 protein	01:01:00	6977
1620	1589	Cb.1.16200-mRNA-1 protein	Ce.1.15890-mRNA-1 protein	01:01:00	6557
1622	1817	Cb.1.16220-mRNA-1 protein	Ce.1.18170-mRNA-1 protein	01:01:00	6656
1623	1763	Cb.1.16230-mRNA-1 protein	Ce.1.17630-mRNA-1 protein	01:01:00	1630
1624	5186	Cb.1.16240-mRNA-1 protein	Ce.1.51860-mRNA-1 protein	01:01:00	7677
1625	2241	Cb.1.16250-mRNA-1 protein	Ce.1.22410-mRNA-1 protein	01:01:00	7773
1626	1878	Cb.1.16260-mRNA-1 protein	Ce.1.18780-mRNA-1 protein	01:01:00	9043
1627	1956	Cb.1.16270-mRNA-1 protein	Ce.1.19560-mRNA-1 protein	01:01:00	8700
1628	1896	Cb.1.16280-mRNA-1 protein	Ce.1.18960-mRNA-1 protein	01:01:00	5571
1629	431	Cb.1.16290-mRNA-1 protein	Ce.1.04310-mRNA-1 protein	many:many
1629	3418	Cb.1.16290-mRNA-1 protein	Ce.1.34180-mRNA-1 protein	many:many
1629	4871	Cb.1.16290-mRNA-1 protein	Ce.1.48710-mRNA-1 protein	many:many
1629	5234	Cb.1.16290-mRNA-1 protein	Ce.1.52340-mRNA-1 protein	many:many
1629	5364	Cb.1.16290-mRNA-1 protein	Ce.1.53640-mRNA-1 protein	many:many
1629	5657	Cb.1.16290-mRNA-1 protein	Ce.1.56570-mRNA-1 protein	many:many
1629	6431	Cb.1.16290-mRNA-1 protein	Ce.1.64310-mRNA-1 protein	many:many
1629	7302	Cb.1.16290-mRNA-1 protein	Ce.1.73020-mRNA-1 protein	many:many
1629	7609	Cb.1.16290-mRNA-1 protein	Ce.1.76090-mRNA-1 protein	many:many	9023
1630	1959	Cb.1.16300-mRNA-1 protein	Ce.1.19590-mRNA-1 protein	01:01:00	9467
1631	2085	Cb.1.16310-mRNA-1 protein	Ce.1.20850-mRNA-1 protein	01:01:00	3607
1632	1931	Cb.1.16320-mRNA-1 protein	Ce.1.19310-mRNA-1 protein	01:01:00	8051
1633	1778	Cb.1.16330-mRNA-1 protein	Ce.1.17780-mRNA-1 protein	many:many	9695
1633	1785	Cb.1.16330-mRNA-1 protein	Ce.1.17850-mRNA-1 protein	many:many
1634	1797	Cb.1.16340-mRNA-1 protein	Ce.1.17970-mRNA-1 protein	01:01:00	4634
1635	1717	Cb.1.16350-mRNA-1 protein	Ce.1.17170-mRNA-1 protein	01:01:00	1486
1637	1565	Cb.1.16370-mRNA-1 protein	Ce.1.15650-mRNA-1 protein	01:01:00	3589
1638	1752	Cb.1.16380-mRNA-1 protein	Ce.1.17520-mRNA-1 protein	01:01:00	511
1639	1232	Cb.1.16390-mRNA-1 protein	Ce.1.12320-mRNA-1 protein	many:many	8356
1639	1553	Cb.1.16390-mRNA-1 protein	Ce.1.15530-mRNA-1 protein	many:many
1640	1871	Cb.1.16400-mRNA-1 protein	Ce.1.18710-mRNA-1 protein	01:01:00	3704
1642	1766	Cb.1.16420-mRNA-1 protein	Ce.1.17660-mRNA-1 protein	01:01:00	2173
1643	1567	Cb.1.16430-mRNA-1 protein	Ce.1.15670-mRNA-1 protein	01:01:00	2931
1645	1614	Cb.1.16450-mRNA-1 protein	Ce.1.16140-mRNA-1 protein	01:01:00	41
1646	1677	Cb.1.16460-mRNA-1 protein	Ce.1.16770-mRNA-1 protein	01:01:00	2936
1648	1725	Cb.1.16480-mRNA-1 protein	Ce.1.17250-mRNA-1 protein	01:01:00	5034
1649	1822	Cb.1.16490-mRNA-1 protein	Ce.1.18220-mRNA-1 protein	01:01:00	4722
1650	2183	Cb.1.16500-mRNA-1 protein	Ce.1.21830-mRNA-1 protein	01:01:00	2035
1651	1811	Cb.1.16510-mRNA-1 protein	Ce.1.18110-mRNA-1 protein	01:01:00	3543
1652	725	Cb.1.16520-mRNA-1 protein	Ce.1.07250-mRNA-1 protein	01:01:00	5690
1653	2031	Cb.1.16530-mRNA-1 protein	Ce.1.20310-mRNA-1 protein	01:01:00	23
1654	1697	Cb.1.16540-mRNA-1 protein	Ce.1.16970-mRNA-1 protein	01:01:00	428
1655	1582	Cb.1.16550-mRNA-1 protein	Ce.1.15820-mRNA-1 protein	01:01:00	796
1656	1668	Cb.1.16560-mRNA-1 protein	Ce.1.16680-mRNA-1 protein	01:01:00	271
1657	1639	Cb.1.16570-mRNA-1 protein	Ce.1.16390-mRNA-1 protein	01:01:00	2990
1658	1777	Cb.1.16580-mRNA-1 protein	Ce.1.17770-mRNA-1 protein	01:01:00	468
1659	5871	Cb.1.16590-mRNA-1 protein	Ce.1.58710-mRNA-1 protein	01:01:00	2740
1660	1827	Cb.1.16600-mRNA-1 protein	Ce.1.18270-mRNA-1 protein	01:01:00	3096
1661	1569	Cb.1.16610-mRNA-1 protein	Ce.1.15690-mRNA-1 protein	01:01:00	256
1662	1685	Cb.1.16620-mRNA-1 protein	Ce.1.16850-mRNA-1 protein	01:01:00	2486
1663	1618	Cb.1.16630-mRNA-1 protein	Ce.1.16180-mRNA-1 protein	01:01:00	5688
1664	5874	Cb.1.16640-mRNA-1 protein	Ce.1.58740-mRNA-1 protein	01:01:00	3154
1665	5898	Cb.1.16650-mRNA-1 protein	Ce.1.58980-mRNA-1 protein	01:01:00	1748
1666	2228	Cb.1.16660-mRNA-1 protein	Ce.1.22280-mRNA-1 protein	01:01:00	4311
1667	1848	Cb.1.16670-mRNA-1 protein	Ce.1.18480-mRNA-1 protein	01:01:00	4570
1668	1806	Cb.1.16680-mRNA-1 protein	Ce.1.18060-mRNA-1 protein	01:01:00	4304
1669	1596	Cb.1.16690-mRNA-1 protein	Ce.1.15960-mRNA-1 protein	01:01:00	1564
1670	1783	Cb.1.16700-mRNA-1 protein	Ce.1.17830-mRNA-1 protein	01:01:00	8314
1671	1674	Cb.1.16710-mRNA-1 protein	Ce.1.16740-mRNA-1 protein	01:01:00	1943
1673	1621	Cb.1.16730-mRNA-1 protein	Ce.1.16210-mRNA-1 protein	01:01:00	4164
1674	1575	Cb.1.16740-mRNA-1 protein	Ce.1.15750-mRNA-1 protein	01:01:00	351
1675	1773	Cb.1.16750-mRNA-1 protein	Ce.1.17730-mRNA-1 protein	01:01:00	1294
1676	1647	Cb.1.16760-mRNA-1 protein	Ce.1.16470-mRNA-1 protein	01:01:00	6308
1678	1635	Cb.1.16780-mRNA-1 protein	Ce.1.16350-mRNA-1 protein	01:01:00	3697
1679	1608	Cb.1.16790-mRNA-1 protein	Ce.1.16080-mRNA-1 protein	01:01:00	1084
1680	1555	Cb.1.16800-mRNA-1 protein	Ce.1.15550-mRNA-1 protein	01:01:00	1851
1681	1700	Cb.1.16810-mRNA-1 protein	Ce.1.17000-mRNA-1 protein	01:01:00	1257
1682	1851	Cb.1.16820-mRNA-1 protein	Ce.1.18510-mRNA-1 protein	01:01:00	3913
1683	1690	Cb.1.16830-mRNA-1 protein	Ce.1.16900-mRNA-1 protein	01:01:00	898
1684	2032	Cb.1.16840-mRNA-1 protein	Ce.1.20320-mRNA-1 protein	01:01:00	105
1685	5910	Cb.1.16850-mRNA-1 protein	Ce.1.59100-mRNA-1 protein	01:01:00	2812
1686	2021	Cb.1.16860-mRNA-1 protein	Ce.1.20210-mRNA-1 protein	01:01:00	7287
1687	5884	Cb.1.16870-mRNA-1 protein	Ce.1.58840-mRNA-1 protein	01:01:00	3501
1688	1566	Cb.1.16880-mRNA-1 protein	Ce.1.15660-mRNA-1 protein	01:01:00	2071
1689	1584	Cb.1.16890-mRNA-1 protein	Ce.1.15840-mRNA-1 protein	01:01:00	4072
1690	5376	Cb.1.16900-mRNA-1 protein	Ce.1.53760-mRNA-1 protein	01:01:00	720
1691	1868	Cb.1.16910-mRNA-1 protein	Ce.1.18680-mRNA-1 protein	01:01:00	4778
1692	1610	Cb.1.16920-mRNA-1 protein	Ce.1.16100-mRNA-1 protein	01:01:00	5540
1693	5891	Cb.1.16930-mRNA-1 protein	Ce.1.58910-mRNA-1 protein	01:01:00	1247
1694	1691	Cb.1.16940-mRNA-1 protein	Ce.1.16910-mRNA-1 protein	01:01:00	5929
1695	694	Cb.1.16950-mRNA-1 protein	Ce.1.06940-mRNA-1 protein	01:01:00	3228
1696	1560	Cb.1.16960-mRNA-1 protein	Ce.1.15600-mRNA-1 protein	01:01:00	292
1697	5914	Cb.1.16970-mRNA-1 protein	Ce.1.59140-mRNA-1 protein	01:01:00	6587
1698	1963	Cb.1.16980-mRNA-1 protein	Ce.1.19630-mRNA-1 protein	01:01:00	2090
1699	1924	Cb.1.16990-mRNA-1 protein	Ce.1.19240-mRNA-1 protein	01:01:00	5410
1700	1637	Cb.1.17000-mRNA-1 protein	Ce.1.16370-mRNA-1 protein	01:01:00	2969
1702	1814	Cb.1.17020-mRNA-1 protein	Ce.1.18140-mRNA-1 protein	01:01:00	3937
1703	1744	Cb.1.17030-mRNA-1 protein	Ce.1.17440-mRNA-1 protein	01:01:00	5484
1704	1625	Cb.1.17040-mRNA-1 protein	Ce.1.16250-mRNA-1 protein	01:01:00	3823
1705	1594	Cb.1.17050-mRNA-1 protein	Ce.1.15940-mRNA-1 protein	01:01:00	5104
1706	1573	Cb.1.17060-mRNA-1 protein	Ce.1.15730-mRNA-1 protein	01:01:00	199
1707	5888	Cb.1.17070-mRNA-1 protein	Ce.1.58880-mRNA-1 protein	01:01:00	258
1708	1728	Cb.1.17080-mRNA-1 protein	Ce.1.17280-mRNA-1 protein	01:01:00	5288
1710	2224	Cb.1.17100-mRNA-1 protein	Ce.1.22240-mRNA-1 protein	01:01:00	5122
1711	5886	Cb.1.17110-mRNA-1 protein	Ce.1.58860-mRNA-1 protein	01:01:00	303
1712	1623	Cb.1.17120-mRNA-1 protein	Ce.1.16230-mRNA-1 protein	01:01:00	263
1713	1840	Cb.1.17130-mRNA-1 protein	Ce.1.18400-mRNA-1 protein	01:01:00	6455
1714	1641	Cb.1.17140-mRNA-1 protein	Ce.1.16410-mRNA-1 protein	01:01:00	300
1715	1648	Cb.1.17150-mRNA-1 protein	Ce.1.16480-mRNA-1 protein	01:01:00	4507
1716	1613	Cb.1.17160-mRNA-1 protein	Ce.1.16130-mRNA-1 protein	01:01:00	3847
1717	5894	Cb.1.17170-mRNA-1 protein	Ce.1.58940-mRNA-1 protein	01:01:00	2712
1718	867	Cb.1.17180-mRNA-1 protein	Ce.1.08670-mRNA-1 protein	many:many
1718	5163	Cb.1.17180-mRNA-1 protein	Ce.1.51630-mRNA-1 protein	many:many
1718	5196	Cb.1.17180-mRNA-1 protein	Ce.1.51960-mRNA-1 protein	many:many	5077
1719	1821	Cb.1.17190-mRNA-1 protein	Ce.1.18210-mRNA-1 protein	01:01:00	3359
1720	1885	Cb.1.17200-mRNA-1 protein	Ce.1.18850-mRNA-1 protein	01:01:00	8507
1721	1843	Cb.1.17210-mRNA-1 protein	Ce.1.18430-mRNA-1 protein	01:01:00	6814
1722	1962	Cb.1.17220-mRNA-1 protein	Ce.1.19620-mRNA-1 protein	01:01:00	6766
1723	5901	Cb.1.17230-mRNA-1 protein	Ce.1.59010-mRNA-1 protein	01:01:00	3268
1724	5915	Cb.1.17240-mRNA-1 protein	Ce.1.59150-mRNA-1 protein	01:01:00	6983
1728	1856	Cb.1.17280-mRNA-1 protein	Ce.1.18560-mRNA-1 protein	01:01:00	6707
1729	5187	Cb.1.17290-mRNA-1 protein	Ce.1.51870-mRNA-1 protein	01:01:00	1535
1730	1611	Cb.1.17300-mRNA-1 protein	Ce.1.16110-mRNA-1 protein	01:01:00	3253
1731	5908	Cb.1.17310-mRNA-1 protein	Ce.1.59080-mRNA-1 protein	01:01:00	2511
1732	5872	Cb.1.17320-mRNA-1 protein	Ce.1.58720-mRNA-1 protein	01:01:00	2479
1733	5870	Cb.1.17330-mRNA-1 protein	Ce.1.58700-mRNA-1 protein	01:01:00	2493
1734	5170	Cb.1.17340-mRNA-1 protein	Ce.1.51700-mRNA-1 protein	01:01:00	1361
1736	1720	Cb.1.17360-mRNA-1 protein	Ce.1.17200-mRNA-1 protein	01:01:00	1907
1737	1789	Cb.1.17370-mRNA-1 protein	Ce.1.17890-mRNA-1 protein	01:01:00	1965
1738	5902	Cb.1.17380-mRNA-1 protein	Ce.1.59020-mRNA-1 protein	01:01:00	3259
1739	5882	Cb.1.17390-mRNA-1 protein	Ce.1.58820-mRNA-1 protein	01:01:00	1174
1740	1812	Cb.1.17400-mRNA-1 protein	Ce.1.18120-mRNA-1 protein	01:01:00	5126
1742	1791	Cb.1.17420-mRNA-1 protein	Ce.1.17910-mRNA-1 protein	01:01:00	2667
1744	1831	Cb.1.17440-mRNA-1 protein	Ce.1.18310-mRNA-1 protein	01:01:00	5951
1745	1807	Cb.1.17450-mRNA-1 protein	Ce.1.18070-mRNA-1 protein	01:01:00	4617
1746	1562	Cb.1.17460-mRNA-1 protein	Ce.1.15620-mRNA-1 protein	01:01:00	2489
1747	719	Cb.1.17470-mRNA-1 protein	Ce.1.07190-mRNA-1 protein	01:01:00	3959
1748	1804	Cb.1.17480-mRNA-1 protein	Ce.1.18040-mRNA-1 protein	01:01:00	2833
1749	1626	Cb.1.17490-mRNA-1 protein	Ce.1.16260-mRNA-1 protein	01:01:00	2787
1750	1546	Cb.1.17500-mRNA-1 protein	Ce.1.15460-mRNA-1 protein	01:01:00	2398
1751	1951	Cb.1.17510-mRNA-1 protein	Ce.1.19510-mRNA-1 protein	01:01:00	7081
1752	1612	Cb.1.17520-mRNA-1 protein	Ce.1.16120-mRNA-1 protein	01:01:00	6564
1753	1989	Cb.1.17530-mRNA-1 protein	Ce.1.19890-mRNA-1 protein	01:01:00	6171
1754	1699	Cb.1.17540-mRNA-1 protein	Ce.1.16990-mRNA-1 protein	01:01:00	2142
1755	1909	Cb.1.17550-mRNA-1 protein	Ce.1.19090-mRNA-1 protein	01:01:00	6909
1756	1591	Cb.1.17560-mRNA-1 protein	Ce.1.15910-mRNA-1 protein	1:many
1756	1675	Cb.1.17560-mRNA-1 protein	Ce.1.16750-mRNA-1 protein	1:many
1756	1676	Cb.1.17560-mRNA-1 protein	Ce.1.16760-mRNA-1 protein	1:many	7204
1756	1687	Cb.1.17560-mRNA-1 protein	Ce.1.16870-mRNA-1 protein	1:many
1757	1549	Cb.1.17570-mRNA-1 protein	Ce.1.15490-mRNA-1 protein	01:01:00	5437
1758	1598	Cb.1.17580-mRNA-1 protein	Ce.1.15980-mRNA-1 protein	01:01:00	4170
1761	1654	Cb.1.17610-mRNA-1 protein	Ce.1.16540-mRNA-1 protein	01:01:00	1096
1762	1689	Cb.1.17620-mRNA-1 protein	Ce.1.16890-mRNA-1 protein	01:01:00
1763	2033	Cb.1.17630-mRNA-1 protein	Ce.1.20330-mRNA-1 protein	01:01:00	249
1764	697	Cb.1.17640-mRNA-1 protein	Ce.1.06970-mRNA-1 protein	01:01:00	83
1765	1994	Cb.1.17650-mRNA-1 protein	Ce.1.19940-mRNA-1 protein	01:01:00	3476
1766	2278	Cb.1.17660-mRNA-1 protein	Ce.1.22780-mRNA-1 protein	01:01:00	9502
1767	1585	Cb.1.17670-mRNA-1 protein	Ce.1.15850-mRNA-1 protein	01:01:00	89
1768	1557	Cb.1.17680-mRNA-1 protein	Ce.1.15570-mRNA-1 protein	01:01:00	129
1769	5920	Cb.1.17690-mRNA-1 protein	Ce.1.59200-mRNA-1 protein	01:01:00	1037
1770	1861	Cb.1.17700-mRNA-1 protein	Ce.1.18610-mRNA-1 protein	01:01:00	8780
1772	5879	Cb.1.17720-mRNA-1 protein	Ce.1.58790-mRNA-1 protein	01:01:00	162
1773	1934	Cb.1.17730-mRNA-1 protein	Ce.1.19340-mRNA-1 protein	01:01:00	9030
1774	705	Cb.1.17740-mRNA-1 protein	Ce.1.07050-mRNA-1 protein	01:01:00	3492
1775	1547	Cb.1.17750-mRNA-1 protein	Ce.1.15470-mRNA-1 protein	01:01:00	4708
1776	1863	Cb.1.17760-mRNA-1 protein	Ce.1.18630-mRNA-1 protein	01:01:00	2331
1777	5885	Cb.1.17770-mRNA-1 protein	Ce.1.58850-mRNA-1 protein	01:01:00	788
1778	5890	Cb.1.17780-mRNA-1 protein	Ce.1.58900-mRNA-1 protein	01:01:00	3324
1781	1841	Cb.1.17810-mRNA-1 protein	Ce.1.18410-mRNA-1 protein	01:01:00	3742
1782	1667	Cb.1.17820-mRNA-1 protein	Ce.1.16670-mRNA-1 protein	01:01:00	242
1783	5220	Cb.1.17830-mRNA-1 protein	Ce.1.52200-mRNA-1 protein	01:01:00	341
1784	1666	Cb.1.17840-mRNA-1 protein	Ce.1.16660-mRNA-1 protein	01:01:00	541
1785	1953	Cb.1.17850-mRNA-1 protein	Ce.1.19530-mRNA-1 protein	01:01:00	8903
1786	1860	Cb.1.17860-mRNA-1 protein	Ce.1.18600-mRNA-1 protein	01:01:00	3795
1787	718	Cb.1.17870-mRNA-1 protein	Ce.1.07180-mRNA-1 protein	01:01:00	8104
1788	1624	Cb.1.17880-mRNA-1 protein	Ce.1.16240-mRNA-1 protein	01:01:00	248
1789	4823	Cb.1.17890-mRNA-1 protein	Ce.1.48230-mRNA-1 protein	many:many	7142
1789	5875	Cb.1.17890-mRNA-1 protein	Ce.1.58750-mRNA-1 protein	many:many
1790	1554	Cb.1.17900-mRNA-1 protein	Ce.1.15540-mRNA-1 protein	01:01:00	7134
1791	1580	Cb.1.17910-mRNA-1 protein	Ce.1.15800-mRNA-1 protein	01:01:00	1268
1792	1834	Cb.1.17920-mRNA-1 protein	Ce.1.18340-mRNA-1 protein	01:01:00	643
1793	1997	Cb.1.17930-mRNA-1 protein	Ce.1.19970-mRNA-1 protein	01:01:00	6251
1794	1764	Cb.1.17940-mRNA-1 protein	Ce.1.17640-mRNA-1 protein	01:01:00	3225
1796	1599	Cb.1.17960-mRNA-1 protein	Ce.1.15990-mRNA-1 protein	01:01:00	2253
1797	1671	Cb.1.17970-mRNA-1 protein	Ce.1.16710-mRNA-1 protein	01:01:00	1211
1798	1576	Cb.1.17980-mRNA-1 protein	Ce.1.15760-mRNA-1 protein	01:01:00	5060
1799	1957	Cb.1.17990-mRNA-1 protein	Ce.1.19570-mRNA-1 protein	01:01:00	8744
1800	1891	Cb.1.18000-mRNA-1 protein	Ce.1.18910-mRNA-1 protein	01:01:00	3680
1801	1710	Cb.1.18010-mRNA-1 protein	Ce.1.17100-mRNA-1 protein	01:01:00	3897
1802	1778	Cb.1.18020-mRNA-1 protein	Ce.1.17780-mRNA-1 protein	many:many
1802	1785	Cb.1.18020-mRNA-1 protein	Ce.1.17850-mRNA-1 protein	many:many	9696
1803	1688	Cb.1.18030-mRNA-1 protein	Ce.1.16880-mRNA-1 protein	01:01:00	5710
1804	707	Cb.1.18040-mRNA-1 protein	Ce.1.07070-mRNA-1 protein	01:01:00	3382
1805	2034	Cb.1.18050-mRNA-1 protein	Ce.1.20340-mRNA-1 protein	01:01:00	809
1806	5930	Cb.1.18060-mRNA-1 protein	Ce.1.59300-mRNA-1 protein	01:01:00	3423
1807	727	Cb.1.18070-mRNA-1 protein	Ce.1.07270-mRNA-1 protein	01:01:00	3773
1808	1755	Cb.1.18080-mRNA-1 protein	Ce.1.17550-mRNA-1 protein	01:01:00	3738
1809	5911	Cb.1.18090-mRNA-1 protein	Ce.1.59110-mRNA-1 protein	01:01:00	4740
1810	5239	Cb.1.18100-mRNA-1 protein	Ce.1.52390-mRNA-1 protein	01:01:00	4156
1812	1701	Cb.1.18120-mRNA-1 protein	Ce.1.17010-mRNA-1 protein	01:01:00	6691
1813	1696	Cb.1.18130-mRNA-1 protein	Ce.1.16960-mRNA-1 protein	01:01:00	4062
1814	1726	Cb.1.18140-mRNA-1 protein	Ce.1.17260-mRNA-1 protein	01:01:00	2176
1815	1756	Cb.1.18150-mRNA-1 protein	Ce.1.17560-mRNA-1 protein	01:01:00	7561
1818	1705	Cb.1.18180-mRNA-1 protein	Ce.1.17050-mRNA-1 protein	01:01:00	2003
1819	1638	Cb.1.18190-mRNA-1 protein	Ce.1.16380-mRNA-1 protein	01:01:00	3786
1820	5179	Cb.1.18200-mRNA-1 protein	Ce.1.51790-mRNA-1 protein	01:01:00	2118
1821	1742	Cb.1.18210-mRNA-1 protein	Ce.1.17420-mRNA-1 protein	01:01:00	612
1822	1780	Cb.1.18220-mRNA-1 protein	Ce.1.17800-mRNA-1 protein	01:01:00	5500
1824	1736	Cb.1.18240-mRNA-1 protein	Ce.1.17360-mRNA-1 protein	01:01:00	3855
1825	5869	Cb.1.18250-mRNA-1 protein	Ce.1.58690-mRNA-1 protein	1:many
1825	5887	Cb.1.18250-mRNA-1 protein	Ce.1.58870-mRNA-1 protein	1:many	3493
1828	1739	Cb.1.18280-mRNA-1 protein	Ce.1.17390-mRNA-1 protein	01:01:00	1827
1829	1929	Cb.1.18290-mRNA-1 protein	Ce.1.19290-mRNA-1 protein	01:01:00	9765
1830	2157	Cb.1.18300-mRNA-1 protein	Ce.1.21570-mRNA-1 protein	01:01:00	2098
1831	1828	Cb.1.18310-mRNA-1 protein	Ce.1.18280-mRNA-1 protein	01:01:00	2815
1832	1857	Cb.1.18320-mRNA-1 protein	Ce.1.18570-mRNA-1 protein	01:01:00	2615
1833	1583	Cb.1.18330-mRNA-1 protein	Ce.1.15830-mRNA-1 protein	01:01:00	2688
1834	5207	Cb.1.18340-mRNA-1 protein	Ce.1.52070-mRNA-1 protein	01:01:00	2020
1835	1890	Cb.1.18350-mRNA-1 protein	Ce.1.18900-mRNA-1 protein	01:01:00	5065
1836	2010	Cb.1.18360-mRNA-1 protein	Ce.1.20100-mRNA-1 protein	01:01:00	2260
1837	5905	Cb.1.18370-mRNA-1 protein	Ce.1.59050-mRNA-1 protein	01:01:00	5799
1839	1693	Cb.1.18390-mRNA-1 protein	Ce.1.16930-mRNA-1 protein	01:01:00	1387
1840	1855	Cb.1.18400-mRNA-1 protein	Ce.1.18550-mRNA-1 protein	01:01:00	6209
1841	1813	Cb.1.18410-mRNA-1 protein	Ce.1.18130-mRNA-1 protein	01:01:00	2218
1843	1757	Cb.1.18430-mRNA-1 protein	Ce.1.17570-mRNA-1 protein	01:01:00	2932
1844	1960	Cb.1.18440-mRNA-1 protein	Ce.1.19600-mRNA-1 protein	01:01:00	1433
1847	1721	Cb.1.18470-mRNA-1 protein	Ce.1.17210-mRNA-1 protein	01:01:00	2129
1848	1662	Cb.1.18480-mRNA-1 protein	Ce.1.16620-mRNA-1 protein	01:01:00	6598
1849	1799	Cb.1.18490-mRNA-1 protein	Ce.1.17990-mRNA-1 protein	01:01:00	746
1850	2214	Cb.1.18500-mRNA-1 protein	Ce.1.22140-mRNA-1 protein	01:01:00	3205
1851	1709	Cb.1.18510-mRNA-1 protein	Ce.1.17090-mRNA-1 protein	01:01:00	3380
1852	1762	Cb.1.18520-mRNA-1 protein	Ce.1.17620-mRNA-1 protein	01:01:00	6608
1853	1707	Cb.1.18530-mRNA-1 protein	Ce.1.17070-mRNA-1 protein	01:01:00	7222
1854	1588	Cb.1.18540-mRNA-1 protein	Ce.1.15880-mRNA-1 protein	01:01:00
1855	1570	Cb.1.18550-mRNA-1 protein	Ce.1.15700-mRNA-1 protein	01:01:00	1100
1857	1587	Cb.1.18570-mRNA-1 protein	Ce.1.15870-mRNA-1 protein	01:01:00	5966
1858	1893	Cb.1.18580-mRNA-1 protein	Ce.1.18930-mRNA-1 protein	01:01:00	4086
1859	1729	Cb.1.18590-mRNA-1 protein	Ce.1.17290-mRNA-1 protein	01:01:00	2295
1860	5906	Cb.1.18600-mRNA-1 protein	Ce.1.59060-mRNA-1 protein	01:01:00	6514
1861	1559	Cb.1.18610-mRNA-1 protein	Ce.1.15590-mRNA-1 protein	01:01:00	1333
1862	1683	Cb.1.18620-mRNA-1 protein	Ce.1.16830-mRNA-1 protein	01:01:00	5039
1864	1751	Cb.1.18640-mRNA-1 protein	Ce.1.17510-mRNA-1 protein	01:01:00	3831
1865	1749	Cb.1.18650-mRNA-1 protein	Ce.1.17490-mRNA-1 protein	01:01:00	5311
1866	1927	Cb.1.18660-mRNA-1 protein	Ce.1.19270-mRNA-1 protein	01:01:00	7377
1868	1980	Cb.1.18680-mRNA-1 protein	Ce.1.19800-mRNA-1 protein	01:01:00	6216
1869	5247	Cb.1.18690-mRNA-1 protein	Ce.1.52470-mRNA-1 protein	01:01:00	6826
1870	1774	Cb.1.18700-mRNA-1 protein	Ce.1.17740-mRNA-1 protein	01:01:00	3312
1871	1627	Cb.1.18710-mRNA-1 protein	Ce.1.16270-mRNA-1 protein	01:01:00	2326
1872	1836	Cb.1.18720-mRNA-1 protein	Ce.1.18360-mRNA-1 protein	01:01:00	358
1873	2236	Cb.1.18730-mRNA-1 protein	Ce.1.22360-mRNA-1 protein	01:01:00	5748
1875	1786	Cb.1.18750-mRNA-1 protein	Ce.1.17860-mRNA-1 protein	01:01:00	6559
1876	1738	Cb.1.18760-mRNA-1 protein	Ce.1.17380-mRNA-1 protein	01:01:00	1998
1877	2025	Cb.1.18770-mRNA-1 protein	Ce.1.20250-mRNA-1 protein	01:01:00	3143
1878	5899	Cb.1.18780-mRNA-1 protein	Ce.1.58990-mRNA-1 protein	01:01:00
1879	1897	Cb.1.18790-mRNA-1 protein	Ce.1.18970-mRNA-1 protein	01:01:00	8614
1883	1888	Cb.1.18830-mRNA-1 protein	Ce.1.18880-mRNA-1 protein	01:01:00	9159
1886	2141	Cb.1.18860-mRNA-1 protein	Ce.1.21410-mRNA-1 protein	01:01:00	3841
1887	1772	Cb.1.18870-mRNA-1 protein	Ce.1.17720-mRNA-1 protein	01:01:00	5816
1888	1616	Cb.1.18880-mRNA-1 protein	Ce.1.16160-mRNA-1 protein	01:01:00	3164
1889	1825	Cb.1.18890-mRNA-1 protein	Ce.1.18250-mRNA-1 protein	01:01:00	1546
1890	1644	Cb.1.18900-mRNA-1 protein	Ce.1.16440-mRNA-1 protein	01:01:00	2325
1891	1816	Cb.1.18910-mRNA-1 protein	Ce.1.18160-mRNA-1 protein	01:01:00	8669
1892	1914	Cb.1.18920-mRNA-1 protein	Ce.1.19140-mRNA-1 protein	01:01:00	8863
1893	1801	Cb.1.18930-mRNA-1 protein	Ce.1.18010-mRNA-1 protein	01:01:00	4149
1894	1737	Cb.1.18940-mRNA-1 protein	Ce.1.17370-mRNA-1 protein	01:01:00	3232
1896	2003	Cb.1.18960-mRNA-1 protein	Ce.1.20030-mRNA-1 protein	01:01:00	5716
1898	1847	Cb.1.18980-mRNA-1 protein	Ce.1.18470-mRNA-1 protein	01:01:00	1275
1900	10	Cb.1.19000-mRNA-1 protein	Ce.1.00100-mRNA-1 protein	01:01:00
1901	1944	Cb.1.19010-mRNA-1 protein	Ce.1.19440-mRNA-1 protein	01:01:00	7338
1902	1767	Cb.1.19020-mRNA-1 protein	Ce.1.17670-mRNA-1 protein	01:01:00	4841
1903	1759	Cb.1.19030-mRNA-1 protein	Ce.1.17590-mRNA-1 protein	01:01:00	4904
1906	1854	Cb.1.19060-mRNA-1 protein	Ce.1.18540-mRNA-1 protein	01:01:00
1907	1711	Cb.1.19070-mRNA-1 protein	Ce.1.17110-mRNA-1 protein	01:01:00	2392
1908	1642	Cb.1.19080-mRNA-1 protein	Ce.1.16420-mRNA-1 protein	01:01:00	8749
1909	1574	Cb.1.19090-mRNA-1 protein	Ce.1.15740-mRNA-1 protein	01:01:00	1281
1911	1990	Cb.1.19110-mRNA-1 protein	Ce.1.19900-mRNA-1 protein	01:01:00	2766
1912	5895	Cb.1.19120-mRNA-1 protein	Ce.1.58950-mRNA-1 protein	01:01:00	1991
1913	1581	Cb.1.19130-mRNA-1 protein	Ce.1.15810-mRNA-1 protein	01:01:00	8168
1915	741	Cb.1.19150-mRNA-1 protein	Ce.1.07410-mRNA-1 protein	01:01:00	8801
1916	1694	Cb.1.19160-mRNA-1 protein	Ce.1.16940-mRNA-1 protein	01:01:00	5921
1917	2037	Cb.1.19170-mRNA-1 protein	Ce.1.20370-mRNA-1 protein	01:01:00	2330
1919	1558	Cb.1.19190-mRNA-1 protein	Ce.1.15580-mRNA-1 protein	01:01:00	6018
1921	1846	Cb.1.19210-mRNA-1 protein	Ce.1.18460-mRNA-1 protein	01:01:00	5784
1922	2216	Cb.1.19220-mRNA-1 protein	Ce.1.22160-mRNA-1 protein	01:01:00	5560
1923	1835	Cb.1.19230-mRNA-1 protein	Ce.1.18350-mRNA-1 protein	01:01:00	5426
1924	5255	Cb.1.19240-mRNA-1 protein	Ce.1.52550-mRNA-1 protein	01:01:00	6475
1925	1590	Cb.1.19250-mRNA-1 protein	Ce.1.15900-mRNA-1 protein	01:01:00	3245
1926	1883	Cb.1.19260-mRNA-1 protein	Ce.1.18830-mRNA-1 protein	01:01:00	1846
1927	1862	Cb.1.19270-mRNA-1 protein	Ce.1.18620-mRNA-1 protein	01:01:00	9249
1928	5194	Cb.1.19280-mRNA-1 protein	Ce.1.51940-mRNA-1 protein	01:01:00	5726
1929	1753	Cb.1.19290-mRNA-1 protein	Ce.1.17530-mRNA-1 protein	01:01:00	3982
1930	1713	Cb.1.19300-mRNA-1 protein	Ce.1.17130-mRNA-1 protein	01:01:00	5237
1931	1844	Cb.1.19310-mRNA-1 protein	Ce.1.18440-mRNA-1 protein	01:01:00	8567
1932	1607	Cb.1.19320-mRNA-1 protein	Ce.1.16070-mRNA-1 protein	01:01:00	4767
1933	1945	Cb.1.19330-mRNA-1 protein	Ce.1.19450-mRNA-1 protein	01:01:00	9323
1934	1679	Cb.1.19340-mRNA-1 protein	Ce.1.16790-mRNA-1 protein	01:01:00	297
1935	1672	Cb.1.19350-mRNA-1 protein	Ce.1.16720-mRNA-1 protein	01:01:00	2620
1936	1930	Cb.1.19360-mRNA-1 protein	Ce.1.19300-mRNA-1 protein	01:01:00	10049
1939	5916	Cb.1.19390-mRNA-1 protein	Ce.1.59160-mRNA-1 protein	01:01:00	7699
1940	5202	Cb.1.19400-mRNA-1 protein	Ce.1.52020-mRNA-1 protein	01:01:00	6743
1941	1770	Cb.1.19410-mRNA-1 protein	Ce.1.17700-mRNA-1 protein	01:01:00	3070
1942	5200	Cb.1.19420-mRNA-1 protein	Ce.1.52000-mRNA-1 protein	01:01:00	4807
1944	1882	Cb.1.19440-mRNA-1 protein	Ce.1.18820-mRNA-1 protein	01:01:00	7279
1947	1950	Cb.1.19470-mRNA-1 protein	Ce.1.19500-mRNA-1 protein	01:01:00	8763
1948	1933	Cb.1.19480-mRNA-1 protein	Ce.1.19330-mRNA-1 protein	01:01:00	6321
1950	1706	Cb.1.19500-mRNA-1 protein	Ce.1.17060-mRNA-1 protein	01:01:00	4593
1951	1622	Cb.1.19510-mRNA-1 protein	Ce.1.16220-mRNA-1 protein	01:01:00	6131
1952	1765	Cb.1.19520-mRNA-1 protein	Ce.1.17650-mRNA-1 protein	01:01:00	5086
1953	1991	Cb.1.19530-mRNA-1 protein	Ce.1.19910-mRNA-1 protein	01:01:00	8844
1954	1636	Cb.1.19540-mRNA-1 protein	Ce.1.16360-mRNA-1 protein	01:01:00	5712
1955	1887	Cb.1.19550-mRNA-1 protein	Ce.1.18870-mRNA-1 protein	01:01:00	7829
1956	1894	Cb.1.19560-mRNA-1 protein	Ce.1.18940-mRNA-1 protein	01:01:00	2299
1959	1833	Cb.1.19590-mRNA-1 protein	Ce.1.18330-mRNA-1 protein	01:01:00	6554
1962	1911	Cb.1.19620-mRNA-1 protein	Ce.1.19110-mRNA-1 protein	01:01:00	6447
1966	5238	Cb.1.19660-mRNA-1 protein	Ce.1.52380-mRNA-1 protein	01:01:00	8481
1967	1808	Cb.1.19670-mRNA-1 protein	Ce.1.18080-mRNA-1 protein	01:01:00	6916
1968	2029	Cb.1.19680-mRNA-1 protein	Ce.1.20290-mRNA-1 protein	01:01:00	9908
1969	1748	Cb.1.19690-mRNA-1 protein	Ce.1.17480-mRNA-1 protein	01:01:00	5809
1970	1784	Cb.1.19700-mRNA-1 protein	Ce.1.17840-mRNA-1 protein	01:01:00	5553
1971	1698	Cb.1.19710-mRNA-1 protein	Ce.1.16980-mRNA-1 protein	01:01:00	6914
1973	1604	Cb.1.19730-mRNA-1 protein	Ce.1.16040-mRNA-1 protein	01:01:00	8302
1974	1865	Cb.1.19740-mRNA-1 protein	Ce.1.18650-mRNA-1 protein	01:01:00	5115
1975	2007	Cb.1.19750-mRNA-1 protein	Ce.1.20070-mRNA-1 protein	01:01:00	7143
1976	1658	Cb.1.19760-mRNA-1 protein	Ce.1.16580-mRNA-1 protein	01:01:00	8019
1977	2242	Cb.1.19770-mRNA-1 protein	Ce.1.22420-mRNA-1 protein	01:01:00	6667
1978	1643	Cb.1.19780-mRNA-1 protein	Ce.1.16430-mRNA-1 protein	01:01:00	6627
1979	2015	Cb.1.19790-mRNA-1 protein	Ce.1.20150-mRNA-1 protein	01:01:00	1556
1980	1979	Cb.1.19800-mRNA-1 protein	Ce.1.19790-mRNA-1 protein	01:01:00	5661
1981	1920	Cb.1.19810-mRNA-1 protein	Ce.1.19200-mRNA-1 protein	01:01:00	6058
1984	1869	Cb.1.19840-mRNA-1 protein	Ce.1.18690-mRNA-1 protein	01:01:00	4177
1985	1837	Cb.1.19850-mRNA-1 protein	Ce.1.18370-mRNA-1 protein	01:01:00	2067
1987	1965	Cb.1.19870-mRNA-1 protein	Ce.1.19650-mRNA-1 protein	01:01:00	9163
1988	1619	Cb.1.19880-mRNA-1 protein	Ce.1.16190-mRNA-1 protein	01:01:00	5922
1989	1941	Cb.1.19890-mRNA-1 protein	Ce.1.19410-mRNA-1 protein	01:01:00	9241
1990	1926	Cb.1.19900-mRNA-1 protein	Ce.1.19260-mRNA-1 protein	01:01:00	6712
1991	5300	Cb.1.19910-mRNA-1 protein	Ce.1.53000-mRNA-1 protein	01:01:00	8876
1992	1895	Cb.1.19920-mRNA-1 protein	Ce.1.18950-mRNA-1 protein	01:01:00	7374
1993	1659	Cb.1.19930-mRNA-1 protein	Ce.1.16590-mRNA-1 protein	01:01:00	4251
1994	1874	Cb.1.19940-mRNA-1 protein	Ce.1.18740-mRNA-1 protein	01:01:00	5105
1995	1760	Cb.1.19950-mRNA-1 protein	Ce.1.17600-mRNA-1 protein	01:01:00	4001
1996	1579	Cb.1.19960-mRNA-1 protein	Ce.1.15790-mRNA-1 protein	01:01:00	4393
1997	1850	Cb.1.19970-mRNA-1 protein	Ce.1.18500-mRNA-1 protein	01:01:00	8660
1998	1984	Cb.1.19980-mRNA-1 protein	Ce.1.19840-mRNA-1 protein	01:01:00	6520
1999	1880	Cb.1.19990-mRNA-1 protein	Ce.1.18800-mRNA-1 protein	01:01:00	8559
2000	1605	Cb.1.20000-mRNA-1 protein	Ce.1.16050-mRNA-1 protein	01:01:00	8261
2002	1633	Cb.1.20020-mRNA-1 protein	Ce.1.16330-mRNA-1 protein	01:01:00	5982
2003	1803	Cb.1.20030-mRNA-1 protein	Ce.1.18030-mRNA-1 protein	01:01:00	5452
2004	1949	Cb.1.20040-mRNA-1 protein	Ce.1.19490-mRNA-1 protein	01:01:00	7022
2006	730	Cb.1.20060-mRNA-1 protein	Ce.1.07300-mRNA-1 protein	01:01:00	9157
2007	2016	Cb.1.20070-mRNA-1 protein	Ce.1.20160-mRNA-1 protein	01:01:00	988
2008	1908	Cb.1.20080-mRNA-1 protein	Ce.1.19080-mRNA-1 protein	01:01:00	5808
2009	1955	Cb.1.20090-mRNA-1 protein	Ce.1.19550-mRNA-1 protein	01:01:00	6941
2010	1912	Cb.1.20100-mRNA-1 protein	Ce.1.19120-mRNA-1 protein	01:01:00	9472
2011	1952	Cb.1.20110-mRNA-1 protein	Ce.1.19520-mRNA-1 protein	01:01:00	6026
2012	1670	Cb.1.20120-mRNA-1 protein	Ce.1.16700-mRNA-1 protein	01:01:00	4680
2014	1852	Cb.1.20140-mRNA-1 protein	Ce.1.18520-mRNA-1 protein	01:01:00	5958
2015	1899	Cb.1.20150-mRNA-1 protein	Ce.1.18990-mRNA-1 protein	01:01:00	9113
2016	5296	Cb.1.20160-mRNA-1 protein	Ce.1.52960-mRNA-1 protein	01:01:00	7990
2017	1826	Cb.1.20170-mRNA-1 protein	Ce.1.18260-mRNA-1 protein	01:01:00	3934
2019	1935	Cb.1.20190-mRNA-1 protein	Ce.1.19350-mRNA-1 protein	01:01:00	6881
2020	1916	Cb.1.20200-mRNA-1 protein	Ce.1.19160-mRNA-1 protein	01:01:00	10214
2021	1923	Cb.1.20210-mRNA-1 protein	Ce.1.19230-mRNA-1 protein	01:01:00	9594
2022	1864	Cb.1.20220-mRNA-1 protein	Ce.1.18640-mRNA-1 protein	01:01:00	7112
2023	1781	Cb.1.20230-mRNA-1 protein	Ce.1.17810-mRNA-1 protein	01:01:00	8407
2024	1947	Cb.1.20240-mRNA-1 protein	Ce.1.19470-mRNA-1 protein	01:01:00	6128
2027	1992	Cb.1.20270-mRNA-1 protein	Ce.1.19920-mRNA-1 protein	01:01:00	8070
2028	1938	Cb.1.20280-mRNA-1 protein	Ce.1.19380-mRNA-1 protein	01:01:00	6236
2029	1875	Cb.1.20290-mRNA-1 protein	Ce.1.18750-mRNA-1 protein	01:01:00	8773
2030	2000	Cb.1.20300-mRNA-1 protein	Ce.1.20000-mRNA-1 protein	01:01:00	8069
2034	1872	Cb.1.20340-mRNA-1 protein	Ce.1.18720-mRNA-1 protein	01:01:00	6278
2037	1686	Cb.1.20370-mRNA-1 protein	Ce.1.16860-mRNA-1 protein	01:01:00	2838
2040	5926	Cb.1.20400-mRNA-1 protein	Ce.1.59260-mRNA-1 protein	01:01:00	3077
2044	2026	Cb.1.20440-mRNA-1 protein	Ce.1.20260-mRNA-1 protein	01:01:00	1413
2045	2020	Cb.1.20450-mRNA-1 protein	Ce.1.20200-mRNA-1 protein	01:01:00	3190
2046	1870	Cb.1.20460-mRNA-1 protein	Ce.1.18700-mRNA-1 protein	01:01:00
2049	5927	Cb.1.20490-mRNA-1 protein	Ce.1.59270-mRNA-1 protein	01:01:00	945
2051	1378	Cb.1.20510-mRNA-1 protein	Ce.1.13780-mRNA-1 protein	01:01:00	6612
2052	1392	Cb.1.20520-mRNA-1 protein	Ce.1.13920-mRNA-1 protein	many:many	6227
2052	7363	Cb.1.20520-mRNA-1 protein	Ce.1.73630-mRNA-1 protein	many:many
2053	1403	Cb.1.20530-mRNA-1 protein	Ce.1.14030-mRNA-1 protein	01:01:00	8053
2054	2686	Cb.1.20540-mRNA-1 protein	Ce.1.26860-mRNA-1 protein	01:01:00	7397
2055	1373	Cb.1.20550-mRNA-1 protein	Ce.1.13730-mRNA-1 protein	many:many
2055	7420	Cb.1.20550-mRNA-1 protein	Ce.1.74200-mRNA-1 protein	many:many	7575
2056	1253	Cb.1.20560-mRNA-1 protein	Ce.1.12530-mRNA-1 protein	01:01:00	4078
2057	2668	Cb.1.20570-mRNA-1 protein	Ce.1.26680-mRNA-1 protein	01:01:00	4879
2058	1199	Cb.1.20580-mRNA-1 protein	Ce.1.11990-mRNA-1 protein	01:01:00	8957
2059	7367	Cb.1.20590-mRNA-1 protein	Ce.1.73670-mRNA-1 protein	many:1	9369
2060	1472	Cb.1.20600-mRNA-1 protein	Ce.1.14720-mRNA-1 protein	01:01:00	8060
2061	2681	Cb.1.20610-mRNA-1 protein	Ce.1.26810-mRNA-1 protein	01:01:00	9040
2062	1197	Cb.1.20620-mRNA-1 protein	Ce.1.11970-mRNA-1 protein	01:01:00	1414
2063	5831	Cb.1.20630-mRNA-1 protein	Ce.1.58310-mRNA-1 protein	many:many	7153
2063	5933	Cb.1.20630-mRNA-1 protein	Ce.1.59330-mRNA-1 protein	many:many
2064	1388	Cb.1.20640-mRNA-1 protein	Ce.1.13880-mRNA-1 protein	01:01:00	3582
2065	783	Cb.1.20650-mRNA-1 protein	Ce.1.07830-mRNA-1 protein	01:01:00	9085
2066	1296	Cb.1.20660-mRNA-1 protein	Ce.1.12960-mRNA-1 protein	01:01:00	4181
2067	1387	Cb.1.20670-mRNA-1 protein	Ce.1.13870-mRNA-1 protein	01:01:00	9871
2068	1289	Cb.1.20680-mRNA-1 protein	Ce.1.12890-mRNA-1 protein	01:01:00	1089
2069	1523	Cb.1.20690-mRNA-1 protein	Ce.1.15230-mRNA-1 protein	01:01:00	5967
2070	1341	Cb.1.20700-mRNA-1 protein	Ce.1.13410-mRNA-1 protein	01:01:00	4119
2071	1293	Cb.1.20710-mRNA-1 protein	Ce.1.12930-mRNA-1 protein	01:01:00	506
2072	1397	Cb.1.20720-mRNA-1 protein	Ce.1.13970-mRNA-1 protein	01:01:00	712
2073	1241	Cb.1.20730-mRNA-1 protein	Ce.1.12410-mRNA-1 protein	01:01:00	913
2074	2648	Cb.1.20740-mRNA-1 protein	Ce.1.26480-mRNA-1 protein	01:01:00	1656
2075	5833	Cb.1.20750-mRNA-1 protein	Ce.1.58330-mRNA-1 protein	01:01:00	5934
2076	1215	Cb.1.20760-mRNA-1 protein	Ce.1.12150-mRNA-1 protein	01:01:00	1801
2077	2664	Cb.1.20770-mRNA-1 protein	Ce.1.26640-mRNA-1 protein	01:01:00	5914
2079	1220	Cb.1.20790-mRNA-1 protein	Ce.1.12200-mRNA-1 protein	01:01:00	994
2080	2658	Cb.1.20800-mRNA-1 protein	Ce.1.26580-mRNA-1 protein	01:01:00	527
2082	1224	Cb.1.20820-mRNA-1 protein	Ce.1.12240-mRNA-1 protein	01:01:00	656
2083	2526	Cb.1.20830-mRNA-1 protein	Ce.1.25260-mRNA-1 protein	01:01:00	4562
2085	1405	Cb.1.20850-mRNA-1 protein	Ce.1.14050-mRNA-1 protein	01:01:00	4683
2086	1413	Cb.1.20860-mRNA-1 protein	Ce.1.14130-mRNA-1 protein	01:01:00	5865
2087	5864	Cb.1.20870-mRNA-1 protein	Ce.1.58640-mRNA-1 protein	01:01:00	2997
2088	1458	Cb.1.20880-mRNA-1 protein	Ce.1.14580-mRNA-1 protein	01:01:00	3182
2089	1335	Cb.1.20890-mRNA-1 protein	Ce.1.13350-mRNA-1 protein	01:01:00	1093
2090	2663	Cb.1.20900-mRNA-1 protein	Ce.1.26630-mRNA-1 protein	01:01:00	6103
2091	2661	Cb.1.20910-mRNA-1 protein	Ce.1.26610-mRNA-1 protein	01:01:00	2585
2092	2406	Cb.1.20920-mRNA-1 protein	Ce.1.24060-mRNA-1 protein	01:01:00	293
2094	1332	Cb.1.20940-mRNA-1 protein	Ce.1.13320-mRNA-1 protein	01:01:00	131
2095	5850	Cb.1.20950-mRNA-1 protein	Ce.1.58500-mRNA-1 protein	01:01:00	120
2096	1417	Cb.1.20960-mRNA-1 protein	Ce.1.14170-mRNA-1 protein	01:01:00	6789
2098	1517	Cb.1.20980-mRNA-1 protein	Ce.1.15170-mRNA-1 protein	01:01:00	7288
2099	1222	Cb.1.20990-mRNA-1 protein	Ce.1.12220-mRNA-1 protein	01:01:00	658
2100	1409	Cb.1.21000-mRNA-1 protein	Ce.1.14090-mRNA-1 protein	01:01:00	289
2101	774	Cb.1.21010-mRNA-1 protein	Ce.1.07740-mRNA-1 protein	01:01:00	6294
2102	1339	Cb.1.21020-mRNA-1 protein	Ce.1.13390-mRNA-1 protein	01:01:00	1298
2103	2647	Cb.1.21030-mRNA-1 protein	Ce.1.26470-mRNA-1 protein	01:01:00	250
2104	1239	Cb.1.21040-mRNA-1 protein	Ce.1.12390-mRNA-1 protein	01:01:00	548
2105	1254	Cb.1.21050-mRNA-1 protein	Ce.1.12540-mRNA-1 protein	01:01:00	6551
2107	1442	Cb.1.21070-mRNA-1 protein	Ce.1.14420-mRNA-1 protein	01:01:00	5166
2108	1428	Cb.1.21080-mRNA-1 protein	Ce.1.14280-mRNA-1 protein	01:01:00	3069
2109	2662	Cb.1.21090-mRNA-1 protein	Ce.1.26620-mRNA-1 protein	01:01:00	260
2110	2693	Cb.1.21100-mRNA-1 protein	Ce.1.26930-mRNA-1 protein	01:01:00	5139
2111	760	Cb.1.21110-mRNA-1 protein	Ce.1.07600-mRNA-1 protein	01:01:00	1626
2112	1282	Cb.1.21120-mRNA-1 protein	Ce.1.12820-mRNA-1 protein	01:01:00	1999
2113	1376	Cb.1.21130-mRNA-1 protein	Ce.1.13760-mRNA-1 protein	01:01:00	7579
2114	1257	Cb.1.21140-mRNA-1 protein	Ce.1.12570-mRNA-1 protein	01:01:00	3668
2115	1306	Cb.1.21150-mRNA-1 protein	Ce.1.13060-mRNA-1 protein	01:01:00	4640
2116	5843	Cb.1.21160-mRNA-1 protein	Ce.1.58430-mRNA-1 protein	01:01:00	82
2117	1398	Cb.1.21170-mRNA-1 protein	Ce.1.13980-mRNA-1 protein	01:01:00	7016
2119	2676	Cb.1.21190-mRNA-1 protein	Ce.1.26760-mRNA-1 protein	01:01:00	7417
2120	5865	Cb.1.21200-mRNA-1 protein	Ce.1.58650-mRNA-1 protein	01:01:00	4252
2121	2655	Cb.1.21210-mRNA-1 protein	Ce.1.26550-mRNA-1 protein	01:01:00	736
2122	2497	Cb.1.21220-mRNA-1 protein	Ce.1.24970-mRNA-1 protein	01:01:00	4342
2124	2501	Cb.1.21240-mRNA-1 protein	Ce.1.25010-mRNA-1 protein	01:01:00	6345
2125	2649	Cb.1.21250-mRNA-1 protein	Ce.1.26490-mRNA-1 protein	01:01:00	5464
2126	2669	Cb.1.21260-mRNA-1 protein	Ce.1.26690-mRNA-1 protein	01:01:00	8978
2127	743	Cb.1.21270-mRNA-1 protein	Ce.1.07430-mRNA-1 protein	1:many	1550
2127	7663	Cb.1.21270-mRNA-1 protein	Ce.1.76630-mRNA-1 protein	1:many
2128	1518	Cb.1.21280-mRNA-1 protein	Ce.1.15180-mRNA-1 protein	01:01:00	4952
2129	1420	Cb.1.21290-mRNA-1 protein	Ce.1.14200-mRNA-1 protein	01:01:00	6399
2130	2680	Cb.1.21300-mRNA-1 protein	Ce.1.26800-mRNA-1 protein	01:01:00	893
2131	1263	Cb.1.21310-mRNA-1 protein	Ce.1.12630-mRNA-1 protein	01:01:00	7387
2132	1381	Cb.1.21320-mRNA-1 protein	Ce.1.13810-mRNA-1 protein	01:01:00	3021
2133	1462	Cb.1.21330-mRNA-1 protein	Ce.1.14620-mRNA-1 protein	01:01:00	3368
2134	1482	Cb.1.21340-mRNA-1 protein	Ce.1.14820-mRNA-1 protein	01:01:00	4283
2135	1364	Cb.1.21350-mRNA-1 protein	Ce.1.13640-mRNA-1 protein	01:01:00	8318
2136	5863	Cb.1.21360-mRNA-1 protein	Ce.1.58630-mRNA-1 protein	01:01:00	8406
2137	2665	Cb.1.21370-mRNA-1 protein	Ce.1.26650-mRNA-1 protein	01:01:00	2186
2139	1275	Cb.1.21390-mRNA-1 protein	Ce.1.12750-mRNA-1 protein	01:01:00	347
2140	2678	Cb.1.21400-mRNA-1 protein	Ce.1.26780-mRNA-1 protein	01:01:00	4996
2142	1294	Cb.1.21420-mRNA-1 protein	Ce.1.12940-mRNA-1 protein	01:01:00	2824
2143	1519	Cb.1.21430-mRNA-1 protein	Ce.1.15190-mRNA-1 protein	01:01:00	1083
2145	1213	Cb.1.21450-mRNA-1 protein	Ce.1.12130-mRNA-1 protein	01:01:00	1186
2147	1483	Cb.1.21470-mRNA-1 protein	Ce.1.14830-mRNA-1 protein	01:01:00	5806
2148	1333	Cb.1.21480-mRNA-1 protein	Ce.1.13330-mRNA-1 protein	01:01:00	2366
2149	2036	Cb.1.21490-mRNA-1 protein	Ce.1.20360-mRNA-1 protein	01:01:00	2841
2150	1415	Cb.1.21500-mRNA-1 protein	Ce.1.14150-mRNA-1 protein	01:01:00	4459
2153	1290	Cb.1.21530-mRNA-1 protein	Ce.1.12900-mRNA-1 protein	01:01:00	3690
2154	1237	Cb.1.21540-mRNA-1 protein	Ce.1.12370-mRNA-1 protein	01:01:00	4424
2155	1448	Cb.1.21550-mRNA-1 protein	Ce.1.14480-mRNA-1 protein	01:01:00	5739
2157	1246	Cb.1.21570-mRNA-1 protein	Ce.1.12460-mRNA-1 protein	01:01:00	4256
2158	1265	Cb.1.21580-mRNA-1 protein	Ce.1.12650-mRNA-1 protein	01:01:00	486
2159	1463	Cb.1.21590-mRNA-1 protein	Ce.1.14630-mRNA-1 protein	01:01:00	2106
2160	5858	Cb.1.21600-mRNA-1 protein	Ce.1.58580-mRNA-1 protein	01:01:00	2324
2161	2690	Cb.1.21610-mRNA-1 protein	Ce.1.26900-mRNA-1 protein	01:01:00	8808
2162	1300	Cb.1.21620-mRNA-1 protein	Ce.1.13000-mRNA-1 protein	01:01:00	830
2163	1336	Cb.1.21630-mRNA-1 protein	Ce.1.13360-mRNA-1 protein	01:01:00	6414
2164	759	Cb.1.21640-mRNA-1 protein	Ce.1.07590-mRNA-1 protein	01:01:00	434
2165	2679	Cb.1.21650-mRNA-1 protein	Ce.1.26790-mRNA-1 protein	01:01:00	9428
2166	2671	Cb.1.21660-mRNA-1 protein	Ce.1.26710-mRNA-1 protein	01:01:00	2796
2167	1196	Cb.1.21670-mRNA-1 protein	Ce.1.11960-mRNA-1 protein	01:01:00	4391
2168	1382	Cb.1.21680-mRNA-1 protein	Ce.1.13820-mRNA-1 protein	01:01:00	2475
2169	2656	Cb.1.21690-mRNA-1 protein	Ce.1.26560-mRNA-1 protein	01:01:00	1220
2170	1271	Cb.1.21700-mRNA-1 protein	Ce.1.12710-mRNA-1 protein	1:many	4035
2170	1349	Cb.1.21700-mRNA-1 protein	Ce.1.13490-mRNA-1 protein	1:many
2172	1329	Cb.1.21720-mRNA-1 protein	Ce.1.13290-mRNA-1 protein	01:01:00	679
2173	5817	Cb.1.21730-mRNA-1 protein	Ce.1.58170-mRNA-1 protein	01:01:00	1624
2174	1380	Cb.1.21740-mRNA-1 protein	Ce.1.13800-mRNA-1 protein	01:01:00
2175	1225	Cb.1.21750-mRNA-1 protein	Ce.1.12250-mRNA-1 protein	01:01:00	3821
2176	2659	Cb.1.21760-mRNA-1 protein	Ce.1.26590-mRNA-1 protein	01:01:00	1493
2177	1368	Cb.1.21770-mRNA-1 protein	Ce.1.13680-mRNA-1 protein	01:01:00	5550
2179	1201	Cb.1.21790-mRNA-1 protein	Ce.1.12010-mRNA-1 protein	01:01:00	1250
2180	775	Cb.1.21800-mRNA-1 protein	Ce.1.07750-mRNA-1 protein	01:01:00	5692
2182	746	Cb.1.21820-mRNA-1 protein	Ce.1.07460-mRNA-1 protein	01:01:00	993
2183	2675	Cb.1.21830-mRNA-1 protein	Ce.1.26750-mRNA-1 protein	01:01:00	9052
2185	2691	Cb.1.21850-mRNA-1 protein	Ce.1.26910-mRNA-1 protein	01:01:00	7027
2186	2476	Cb.1.21860-mRNA-1 protein	Ce.1.24760-mRNA-1 protein	01:01:00	3203
2187	1347	Cb.1.21870-mRNA-1 protein	Ce.1.13470-mRNA-1 protein	01:01:00	5328
2188	1369	Cb.1.21880-mRNA-1 protein	Ce.1.13690-mRNA-1 protein	01:01:00	7074
2189	2696	Cb.1.21890-mRNA-1 protein	Ce.1.26960-mRNA-1 protein	01:01:00	6967
2191	1292	Cb.1.21910-mRNA-1 protein	Ce.1.12920-mRNA-1 protein	01:01:00	5792
2192	2687	Cb.1.21920-mRNA-1 protein	Ce.1.26870-mRNA-1 protein	01:01:00
2193	1498	Cb.1.21930-mRNA-1 protein	Ce.1.14980-mRNA-1 protein	01:01:00	5745
2194	1280	Cb.1.21940-mRNA-1 protein	Ce.1.12800-mRNA-1 protein	01:01:00	1917
2196	5862	Cb.1.21960-mRNA-1 protein	Ce.1.58620-mRNA-1 protein	01:01:00	6232
2197	1468	Cb.1.21970-mRNA-1 protein	Ce.1.14680-mRNA-1 protein	01:01:00	7310
2198	1544	Cb.1.21980-mRNA-1 protein	Ce.1.15440-mRNA-1 protein	01:01:00	8602
2199	1278	Cb.1.21990-mRNA-1 protein	Ce.1.12780-mRNA-1 protein	01:01:00	5334
2202	771	Cb.1.22020-mRNA-1 protein	Ce.1.07710-mRNA-1 protein	01:01:00	2288
2203	1419	Cb.1.22030-mRNA-1 protein	Ce.1.14190-mRNA-1 protein	01:01:00	7577
2204	1270	Cb.1.22040-mRNA-1 protein	Ce.1.12700-mRNA-1 protein	01:01:00	3240
2206	1411	Cb.1.22060-mRNA-1 protein	Ce.1.14110-mRNA-1 protein	01:01:00	2321
2207	1258	Cb.1.22070-mRNA-1 protein	Ce.1.12580-mRNA-1 protein	01:01:00
2208	2495	Cb.1.22080-mRNA-1 protein	Ce.1.24950-mRNA-1 protein	01:01:00	4633
2209	1371	Cb.1.22090-mRNA-1 protein	Ce.1.13710-mRNA-1 protein	01:01:00	6661
2210	1218	Cb.1.22100-mRNA-1 protein	Ce.1.12180-mRNA-1 protein	01:01:00	874
2212	1389	Cb.1.22120-mRNA-1 protein	Ce.1.13890-mRNA-1 protein	01:01:00	499
2213	1487	Cb.1.22130-mRNA-1 protein	Ce.1.14870-mRNA-1 protein	01:01:00	3890
2214	2462	Cb.1.22140-mRNA-1 protein	Ce.1.24620-mRNA-1 protein	01:01:00	1322
2215	2468	Cb.1.22150-mRNA-1 protein	Ce.1.24680-mRNA-1 protein	01:01:00	1243
2216	757	Cb.1.22160-mRNA-1 protein	Ce.1.07570-mRNA-1 protein	01:01:00	1790
2217	2695	Cb.1.22170-mRNA-1 protein	Ce.1.26950-mRNA-1 protein	01:01:00	9326
2218	2673	Cb.1.22180-mRNA-1 protein	Ce.1.26730-mRNA-1 protein	01:01:00	2459
2219	2532	Cb.1.22190-mRNA-1 protein	Ce.1.25320-mRNA-1 protein	01:01:00	4028
2220	1414	Cb.1.22200-mRNA-1 protein	Ce.1.14140-mRNA-1 protein	01:01:00	5134
2221	752	Cb.1.22210-mRNA-1 protein	Ce.1.07520-mRNA-1 protein	01:01:00	2043
2222	1285	Cb.1.22220-mRNA-1 protein	Ce.1.12850-mRNA-1 protein	01:01:00	1241
2223	5836	Cb.1.22230-mRNA-1 protein	Ce.1.58360-mRNA-1 protein	01:01:00	4333
2224	2484	Cb.1.22240-mRNA-1 protein	Ce.1.24840-mRNA-1 protein	01:01:00	7113
2225	2653	Cb.1.22250-mRNA-1 protein	Ce.1.26530-mRNA-1 protein	01:01:00	6145
2226	1407	Cb.1.22260-mRNA-1 protein	Ce.1.14070-mRNA-1 protein	01:01:00	2300
2228	5834	Cb.1.22280-mRNA-1 protein	Ce.1.58340-mRNA-1 protein	01:01:00	6974
2229	5867	Cb.1.22290-mRNA-1 protein	Ce.1.58670-mRNA-1 protein	01:01:00	9515
2231	5818	Cb.1.22310-mRNA-1 protein	Ce.1.58180-mRNA-1 protein	01:01:00	5434
2233	2402	Cb.1.22330-mRNA-1 protein	Ce.1.24020-mRNA-1 protein	01:01:00	3018
2234	1418	Cb.1.22340-mRNA-1 protein	Ce.1.14180-mRNA-1 protein	01:01:00	8084
2236	2667	Cb.1.22360-mRNA-1 protein	Ce.1.26670-mRNA-1 protein	01:01:00	6645
2238	1291	Cb.1.22380-mRNA-1 protein	Ce.1.12910-mRNA-1 protein	01:01:00	910
2239	1232	Cb.1.22390-mRNA-1 protein	Ce.1.12320-mRNA-1 protein	many:many
2239	1553	Cb.1.22390-mRNA-1 protein	Ce.1.15530-mRNA-1 protein	many:many	8355
2240	749	Cb.1.22400-mRNA-1 protein	Ce.1.07490-mRNA-1 protein	01:01:00	4501
2242	2035	Cb.1.22420-mRNA-1 protein	Ce.1.20350-mRNA-1 protein	01:01:00	938
2243	768	Cb.1.22430-mRNA-1 protein	Ce.1.07680-mRNA-1 protein	01:01:00	3954
2244	773	Cb.1.22440-mRNA-1 protein	Ce.1.07730-mRNA-1 protein	01:01:00	5693
2247	1229	Cb.1.22470-mRNA-1 protein	Ce.1.12290-mRNA-1 protein	01:01:00	3187
2248	2685	Cb.1.22480-mRNA-1 protein	Ce.1.26850-mRNA-1 protein	01:01:00	3105
2249	2516	Cb.1.22490-mRNA-1 protein	Ce.1.25160-mRNA-1 protein	01:01:00	6360
2250	2553	Cb.1.22500-mRNA-1 protein	Ce.1.25530-mRNA-1 protein	01:01:00	9018
2251	1240	Cb.1.22510-mRNA-1 protein	Ce.1.12400-mRNA-1 protein	01:01:00	4782
2252	5846	Cb.1.22520-mRNA-1 protein	Ce.1.58460-mRNA-1 protein	01:01:00	7119
2253	748	Cb.1.22530-mRNA-1 protein	Ce.1.07480-mRNA-1 protein	01:01:00	5089
2254	1432	Cb.1.22540-mRNA-1 protein	Ce.1.14320-mRNA-1 protein	01:01:00	3351
2255	1330	Cb.1.22550-mRNA-1 protein	Ce.1.13300-mRNA-1 protein	01:01:00	6835
2256	5855	Cb.1.22560-mRNA-1 protein	Ce.1.58550-mRNA-1 protein	01:01:00	4739
2257	1310	Cb.1.22570-mRNA-1 protein	Ce.1.13100-mRNA-1 protein	01:01:00	7102
2258	1288	Cb.1.22580-mRNA-1 protein	Ce.1.12880-mRNA-1 protein	01:01:00	7137
2259	5828	Cb.1.22590-mRNA-1 protein	Ce.1.58280-mRNA-1 protein	01:01:00	2008
2260	1312	Cb.1.22600-mRNA-1 protein	Ce.1.13120-mRNA-1 protein	01:01:00	2482
2261	1346	Cb.1.22610-mRNA-1 protein	Ce.1.13460-mRNA-1 protein	01:01:00	6465
2263	2684	Cb.1.22630-mRNA-1 protein	Ce.1.26840-mRNA-1 protein	01:01:00	5874
2264	2611	Cb.1.22640-mRNA-1 protein	Ce.1.26110-mRNA-1 protein	01:01:00	5133
2265	1512	Cb.1.22650-mRNA-1 protein	Ce.1.15120-mRNA-1 protein	01:01:00	9208
2266	2597	Cb.1.22660-mRNA-1 protein	Ce.1.25970-mRNA-1 protein	01:01:00	8566
2267	1422	Cb.1.22670-mRNA-1 protein	Ce.1.14220-mRNA-1 protein	01:01:00	2718
2269	1234	Cb.1.22690-mRNA-1 protein	Ce.1.12340-mRNA-1 protein	01:01:00	6684
2270	1494	Cb.1.22700-mRNA-1 protein	Ce.1.14940-mRNA-1 protein	01:01:00	7859
2271	2533	Cb.1.22710-mRNA-1 protein	Ce.1.25330-mRNA-1 protein	01:01:00	7227
2272	1221	Cb.1.22720-mRNA-1 protein	Ce.1.12210-mRNA-1 protein	01:01:00	5588
2273	1359	Cb.1.22730-mRNA-1 protein	Ce.1.13590-mRNA-1 protein	01:01:00	4963
2274	1506	Cb.1.22740-mRNA-1 protein	Ce.1.15060-mRNA-1 protein	01:01:00	9468
2276	1281	Cb.1.22760-mRNA-1 protein	Ce.1.12810-mRNA-1 protein	01:01:00	6531
2280	1443	Cb.1.22800-mRNA-1 protein	Ce.1.14430-mRNA-1 protein	01:01:00	7359
2281	782	Cb.1.22810-mRNA-1 protein	Ce.1.07820-mRNA-1 protein	01:01:00	6583
2282	1244	Cb.1.22820-mRNA-1 protein	Ce.1.12440-mRNA-1 protein	01:01:00	2650
2284	1396	Cb.1.22840-mRNA-1 protein	Ce.1.13960-mRNA-1 protein	01:01:00	5791
2286	5821	Cb.1.22860-mRNA-1 protein	Ce.1.58210-mRNA-1 protein	01:01:00	8793
2287	2689	Cb.1.22870-mRNA-1 protein	Ce.1.26890-mRNA-1 protein	01:01:00	8958
2288	1459	Cb.1.22880-mRNA-1 protein	Ce.1.14590-mRNA-1 protein	many:many	6625
2288	6754	Cb.1.22880-mRNA-1 protein	Ce.1.67540-mRNA-1 protein	many:many
2289	2651	Cb.1.22890-mRNA-1 protein	Ce.1.26510-mRNA-1 protein	01:01:00	7200
2290	2652	Cb.1.22900-mRNA-1 protein	Ce.1.26520-mRNA-1 protein	01:01:00	6633
2291	2670	Cb.1.22910-mRNA-1 protein	Ce.1.26700-mRNA-1 protein	01:01:00	7623
2292	2672	Cb.1.22920-mRNA-1 protein	Ce.1.26720-mRNA-1 protein	01:01:00	8448
2293	1538	Cb.1.22930-mRNA-1 protein	Ce.1.15380-mRNA-1 protein	01:01:00	4954
2294	1508	Cb.1.22940-mRNA-1 protein	Ce.1.15080-mRNA-1 protein	01:01:00	8204
2295	2683	Cb.1.22950-mRNA-1 protein	Ce.1.26830-mRNA-1 protein	01:01:00	9626
2300	1531	Cb.1.23000-mRNA-1 protein	Ce.1.15310-mRNA-1 protein	01:01:00	1860
2305	1541	Cb.1.23050-mRNA-1 protein	Ce.1.15410-mRNA-1 protein	01:01:00	8778
2306	792	Cb.1.23060-mRNA-1 protein	Ce.1.07920-mRNA-1 protein	01:01:00	2563
2308	1233	Cb.1.23080-mRNA-1 protein	Ce.1.12330-mRNA-1 protein	01:01:00	782
2309	5814	Cb.1.23090-mRNA-1 protein	Ce.1.58140-mRNA-1 protein	01:01:00	9778
2310	1354	Cb.1.23100-mRNA-1 protein	Ce.1.13540-mRNA-1 protein	01:01:00	837
2311	756	Cb.1.23110-mRNA-1 protein	Ce.1.07560-mRNA-1 protein	01:01:00	209
2312	701	Cb.1.23120-mRNA-1 protein	Ce.1.07010-mRNA-1 protein	01:01:00	2140
2315	2039	Cb.1.23150-mRNA-1 protein	Ce.1.20390-mRNA-1 protein	01:01:00	3321
2321	2191	Cb.1.23210-mRNA-1 protein	Ce.1.21910-mRNA-1 protein	01:01:00	8110
2323	2202	Cb.1.23230-mRNA-1 protein	Ce.1.22020-mRNA-1 protein	01:01:00	9681
2326	6576	Cb.1.23260-mRNA-1 protein	Ce.1.65760-mRNA-1 protein	01:01:00	8305
2327	6543	Cb.1.23270-mRNA-1 protein	Ce.1.65430-mRNA-1 protein	many:1
2328	6579	Cb.1.23280-mRNA-1 protein	Ce.1.65790-mRNA-1 protein	01:01:00	8517
2329	6530	Cb.1.23290-mRNA-1 protein	Ce.1.65300-mRNA-1 protein	01:01:00	8412
2330	6539	Cb.1.23300-mRNA-1 protein	Ce.1.65390-mRNA-1 protein	01:01:00	2720
2331	6532	Cb.1.23310-mRNA-1 protein	Ce.1.65320-mRNA-1 protein	01:01:00	4395
2332	6529	Cb.1.23320-mRNA-1 protein	Ce.1.65290-mRNA-1 protein	01:01:00	482
2334	6528	Cb.1.23340-mRNA-1 protein	Ce.1.65280-mRNA-1 protein	01:01:00	7289
2335	6570	Cb.1.23350-mRNA-1 protein	Ce.1.65700-mRNA-1 protein	01:01:00	1520
2336	6587	Cb.1.23360-mRNA-1 protein	Ce.1.65870-mRNA-1 protein	01:01:00	861
2337	6515	Cb.1.23370-mRNA-1 protein	Ce.1.65150-mRNA-1 protein	01:01:00	1775
2338	6562	Cb.1.23380-mRNA-1 protein	Ce.1.65620-mRNA-1 protein	01:01:00	7056
2339	6536	Cb.1.23390-mRNA-1 protein	Ce.1.65360-mRNA-1 protein	01:01:00	789
2340	6527	Cb.1.23400-mRNA-1 protein	Ce.1.65270-mRNA-1 protein	01:01:00	1819
2341	6537	Cb.1.23410-mRNA-1 protein	Ce.1.65370-mRNA-1 protein	01:01:00	1189
2342	6590	Cb.1.23420-mRNA-1 protein	Ce.1.65900-mRNA-1 protein	01:01:00	3111
2343	6522	Cb.1.23430-mRNA-1 protein	Ce.1.65220-mRNA-1 protein	01:01:00	5469
2344	6526	Cb.1.23440-mRNA-1 protein	Ce.1.65260-mRNA-1 protein	01:01:00	1235
2345	6555	Cb.1.23450-mRNA-1 protein	Ce.1.65550-mRNA-1 protein	01:01:00	1088
2346	6541	Cb.1.23460-mRNA-1 protein	Ce.1.65410-mRNA-1 protein	01:01:00	1278
2347	6584	Cb.1.23470-mRNA-1 protein	Ce.1.65840-mRNA-1 protein	01:01:00	8746
2349	6553	Cb.1.23490-mRNA-1 protein	Ce.1.65530-mRNA-1 protein	01:01:00	1082
2350	6534	Cb.1.23500-mRNA-1 protein	Ce.1.65340-mRNA-1 protein	01:01:00	3355
2351	6509	Cb.1.23510-mRNA-1 protein	Ce.1.65090-mRNA-1 protein	01:01:00	7935
2352	6550	Cb.1.23520-mRNA-1 protein	Ce.1.65500-mRNA-1 protein	01:01:00	2890
2354	335	Cb.1.23540-mRNA-1 protein	Ce.1.03350-mRNA-1 protein	1:many
2354	6548	Cb.1.23540-mRNA-1 protein	Ce.1.65480-mRNA-1 protein	1:many	5587
2355	6552	Cb.1.23550-mRNA-1 protein	Ce.1.65520-mRNA-1 protein	01:01:00	1765
2356	6568	Cb.1.23560-mRNA-1 protein	Ce.1.65680-mRNA-1 protein	01:01:00	427
2357	6549	Cb.1.23570-mRNA-1 protein	Ce.1.65490-mRNA-1 protein	01:01:00	5351
2358	6544	Cb.1.23580-mRNA-1 protein	Ce.1.65440-mRNA-1 protein	01:01:00	3743
2360	6533	Cb.1.23600-mRNA-1 protein	Ce.1.65330-mRNA-1 protein	01:01:00	1579
2361	6547	Cb.1.23610-mRNA-1 protein	Ce.1.65470-mRNA-1 protein	01:01:00	6031
2362	6538	Cb.1.23620-mRNA-1 protein	Ce.1.65380-mRNA-1 protein	01:01:00	466
2363	6510	Cb.1.23630-mRNA-1 protein	Ce.1.65100-mRNA-1 protein	01:01:00	6043
2364	6523	Cb.1.23640-mRNA-1 protein	Ce.1.65230-mRNA-1 protein	01:01:00	5197
2365	6524	Cb.1.23650-mRNA-1 protein	Ce.1.65240-mRNA-1 protein	01:01:00	5896
2366	6518	Cb.1.23660-mRNA-1 protein	Ce.1.65180-mRNA-1 protein	01:01:00	1393
2367	6551	Cb.1.23670-mRNA-1 protein	Ce.1.65510-mRNA-1 protein	01:01:00	6328
2368	6588	Cb.1.23680-mRNA-1 protein	Ce.1.65880-mRNA-1 protein	01:01:00	8629
2369	6525	Cb.1.23690-mRNA-1 protein	Ce.1.65250-mRNA-1 protein	01:01:00	1595
2370	6558	Cb.1.23700-mRNA-1 protein	Ce.1.65580-mRNA-1 protein	01:01:00	6138
2371	6577	Cb.1.23710-mRNA-1 protein	Ce.1.65770-mRNA-1 protein	01:01:00	3833
2372	6519	Cb.1.23720-mRNA-1 protein	Ce.1.65190-mRNA-1 protein	01:01:00	5473
2373	6517	Cb.1.23730-mRNA-1 protein	Ce.1.65170-mRNA-1 protein	01:01:00	2029
2374	6581	Cb.1.23740-mRNA-1 protein	Ce.1.65810-mRNA-1 protein	01:01:00	9924
2375	6508	Cb.1.23750-mRNA-1 protein	Ce.1.65080-mRNA-1 protein	01:01:00	6077
2376	6535	Cb.1.23760-mRNA-1 protein	Ce.1.65350-mRNA-1 protein	01:01:00	623
2377	6520	Cb.1.23770-mRNA-1 protein	Ce.1.65200-mRNA-1 protein	01:01:00	5699
2381	6574	Cb.1.23810-mRNA-1 protein	Ce.1.65740-mRNA-1 protein	1:many
2381	6580	Cb.1.23810-mRNA-1 protein	Ce.1.65800-mRNA-1 protein	1:many
2382	334	Cb.1.23820-mRNA-1 protein	Ce.1.03340-mRNA-1 protein	1:many
2382	6516	Cb.1.23820-mRNA-1 protein	Ce.1.65160-mRNA-1 protein	1:many	3314
2386	6545	Cb.1.23860-mRNA-1 protein	Ce.1.65450-mRNA-1 protein	01:01:00	3064
2387	6542	Cb.1.23870-mRNA-1 protein	Ce.1.65420-mRNA-1 protein	01:01:00	5828
2388	6559	Cb.1.23880-mRNA-1 protein	Ce.1.65590-mRNA-1 protein	01:01:00	2613
2389	6585	Cb.1.23890-mRNA-1 protein	Ce.1.65850-mRNA-1 protein	01:01:00	4518
2391	6540	Cb.1.23910-mRNA-1 protein	Ce.1.65400-mRNA-1 protein	01:01:00	3052
2392	6546	Cb.1.23920-mRNA-1 protein	Ce.1.65460-mRNA-1 protein	01:01:00	4334
2394	6514	Cb.1.23940-mRNA-1 protein	Ce.1.65140-mRNA-1 protein	01:01:00	4577
2395	6567	Cb.1.23950-mRNA-1 protein	Ce.1.65670-mRNA-1 protein	01:01:00	6055
2396	6564	Cb.1.23960-mRNA-1 protein	Ce.1.65640-mRNA-1 protein	01:01:00	5909
2397	6513	Cb.1.23970-mRNA-1 protein	Ce.1.65130-mRNA-1 protein	01:01:00	7479
2398	6566	Cb.1.23980-mRNA-1 protein	Ce.1.65660-mRNA-1 protein	01:01:00	8442
2399	6543	Cb.1.23990-mRNA-1 protein	Ce.1.65430-mRNA-1 protein	many:1	9150
2400	6569	Cb.1.24000-mRNA-1 protein	Ce.1.65690-mRNA-1 protein	01:01:00	5711
2401	6531	Cb.1.24010-mRNA-1 protein	Ce.1.65310-mRNA-1 protein	01:01:00	6158
2402	6512	Cb.1.24020-mRNA-1 protein	Ce.1.65120-mRNA-1 protein	01:01:00	6610
2403	6561	Cb.1.24030-mRNA-1 protein	Ce.1.65610-mRNA-1 protein	01:01:00	7233
2405	6521	Cb.1.24050-mRNA-1 protein	Ce.1.65210-mRNA-1 protein	01:01:00	8055
2406	6575	Cb.1.24060-mRNA-1 protein	Ce.1.65750-mRNA-1 protein	01:01:00	8250
2407	298	Cb.1.24070-mRNA-1 protein	Ce.1.02980-mRNA-1 protein	many:many
2407	430	Cb.1.24070-mRNA-1 protein	Ce.1.04300-mRNA-1 protein	many:many
2407	5860	Cb.1.24070-mRNA-1 protein	Ce.1.58600-mRNA-1 protein	many:many
2407	6560	Cb.1.24070-mRNA-1 protein	Ce.1.65600-mRNA-1 protein	many:many	8905
2407	7699	Cb.1.24070-mRNA-1 protein	Ce.1.76990-mRNA-1 protein	many:many
2408	6582	Cb.1.24080-mRNA-1 protein	Ce.1.65820-mRNA-1 protein	01:01:00	8535
2410	6583	Cb.1.24100-mRNA-1 protein	Ce.1.65830-mRNA-1 protein	01:01:00	9750
2411	6586	Cb.1.24110-mRNA-1 protein	Ce.1.65860-mRNA-1 protein	01:01:00	5722
2418	6565	Cb.1.24180-mRNA-1 protein	Ce.1.65650-mRNA-1 protein	01:01:00	5422
2419	4149	Cb.1.24190-mRNA-1 protein	Ce.1.41490-mRNA-1 protein	01:01:00	7046
2420	6503	Cb.1.24200-mRNA-1 protein	Ce.1.65030-mRNA-1 protein	01:01:00	3300
2421	4121	Cb.1.24210-mRNA-1 protein	Ce.1.41210-mRNA-1 protein	01:01:00	5301
2422	4120	Cb.1.24220-mRNA-1 protein	Ce.1.41200-mRNA-1 protein	01:01:00	2609
2423	4436	Cb.1.24230-mRNA-1 protein	Ce.1.44360-mRNA-1 protein	01:01:00	9048
2424	4138	Cb.1.24240-mRNA-1 protein	Ce.1.41380-mRNA-1 protein	01:01:00	3590
2425	6501	Cb.1.24250-mRNA-1 protein	Ce.1.65010-mRNA-1 protein	01:01:00	6283
2426	24	Cb.1.24260-mRNA-1 protein	Ce.1.00240-mRNA-1 protein	01:01:00	3626
2427	4115	Cb.1.24270-mRNA-1 protein	Ce.1.41150-mRNA-1 protein	01:01:00	1828
2428	4124	Cb.1.24280-mRNA-1 protein	Ce.1.41240-mRNA-1 protein	01:01:00	140
2429	4177	Cb.1.24290-mRNA-1 protein	Ce.1.41770-mRNA-1 protein	01:01:00	1578
2430	4113	Cb.1.24300-mRNA-1 protein	Ce.1.41130-mRNA-1 protein	01:01:00	3666
2432	4141	Cb.1.24320-mRNA-1 protein	Ce.1.41410-mRNA-1 protein	01:01:00	2286
2433	4145	Cb.1.24330-mRNA-1 protein	Ce.1.41450-mRNA-1 protein	01:01:00	2506
2435	4143	Cb.1.24350-mRNA-1 protein	Ce.1.41430-mRNA-1 protein	01:01:00	3125
2437	67	Cb.1.24370-mRNA-1 protein	Ce.1.00670-mRNA-1 protein	01:01:00	7408
2438	6500	Cb.1.24380-mRNA-1 protein	Ce.1.65000-mRNA-1 protein	01:01:00	17
2439	4112	Cb.1.24390-mRNA-1 protein	Ce.1.41120-mRNA-1 protein	01:01:00	1411
2440	4122	Cb.1.24400-mRNA-1 protein	Ce.1.41220-mRNA-1 protein	01:01:00	1445
2442	102	Cb.1.24420-mRNA-1 protein	Ce.1.01020-mRNA-1 protein	01:01:00
2443	4164	Cb.1.24430-mRNA-1 protein	Ce.1.41640-mRNA-1 protein	01:01:00	2520
2444	4158	Cb.1.24440-mRNA-1 protein	Ce.1.41580-mRNA-1 protein	01:01:00	3184
2446	4116	Cb.1.24460-mRNA-1 protein	Ce.1.41160-mRNA-1 protein	1:many	3512
2446	4147	Cb.1.24460-mRNA-1 protein	Ce.1.41470-mRNA-1 protein	1:many
2447	4168	Cb.1.24470-mRNA-1 protein	Ce.1.41680-mRNA-1 protein	01:01:00	3652
2449	4396	Cb.1.24490-mRNA-1 protein	Ce.1.43960-mRNA-1 protein	01:01:00	8464
2450	4154	Cb.1.24500-mRNA-1 protein	Ce.1.41540-mRNA-1 protein	01:01:00	6113
2451	6504	Cb.1.24510-mRNA-1 protein	Ce.1.65040-mRNA-1 protein	01:01:00	6334
2452	4123	Cb.1.24520-mRNA-1 protein	Ce.1.41230-mRNA-1 protein	01:01:00	7439
2454	4170	Cb.1.24540-mRNA-1 protein	Ce.1.41700-mRNA-1 protein	01:01:00	7031
2455	6505	Cb.1.24550-mRNA-1 protein	Ce.1.65050-mRNA-1 protein	01:01:00	8476
2456	6502	Cb.1.24560-mRNA-1 protein	Ce.1.65020-mRNA-1 protein	01:01:00	1057
2459	6499	Cb.1.24590-mRNA-1 protein	Ce.1.64990-mRNA-1 protein	01:01:00	8747
2465	5240	Cb.1.24650-mRNA-1 protein	Ce.1.52400-mRNA-1 protein	01:01:00	800
2466	3257	Cb.1.24660-mRNA-1 protein	Ce.1.32570-mRNA-1 protein	01:01:00	2501
2467	4629	Cb.1.24670-mRNA-1 protein	Ce.1.46290-mRNA-1 protein	01:01:00	4375
2468	3281	Cb.1.24680-mRNA-1 protein	Ce.1.32810-mRNA-1 protein	01:01:00	6521
2469	5280	Cb.1.24690-mRNA-1 protein	Ce.1.52800-mRNA-1 protein	many:many	5570
2469	5829	Cb.1.24690-mRNA-1 protein	Ce.1.58290-mRNA-1 protein	many:many
2470	5242	Cb.1.24700-mRNA-1 protein	Ce.1.52420-mRNA-1 protein	01:01:00	7383
2471	4638	Cb.1.24710-mRNA-1 protein	Ce.1.46380-mRNA-1 protein	01:01:00	6678
2472	5213	Cb.1.24720-mRNA-1 protein	Ce.1.52130-mRNA-1 protein	many:many	6201
2472	5959	Cb.1.24720-mRNA-1 protein	Ce.1.59590-mRNA-1 protein	many:many
2473	4567	Cb.1.24730-mRNA-1 protein	Ce.1.45670-mRNA-1 protein	01:01:00	4290
2474	4666	Cb.1.24740-mRNA-1 protein	Ce.1.46660-mRNA-1 protein	01:01:00	9044
2475	3255	Cb.1.24750-mRNA-1 protein	Ce.1.32550-mRNA-1 protein	many:many
2475	3265	Cb.1.24750-mRNA-1 protein	Ce.1.32650-mRNA-1 protein	many:many
2475	3272	Cb.1.24750-mRNA-1 protein	Ce.1.32720-mRNA-1 protein	many:many
2475	3280	Cb.1.24750-mRNA-1 protein	Ce.1.32800-mRNA-1 protein	many:many	9132
2476	4548	Cb.1.24760-mRNA-1 protein	Ce.1.45480-mRNA-1 protein	01:01:00	9352
2477	3294	Cb.1.24770-mRNA-1 protein	Ce.1.32940-mRNA-1 protein	many:many	7670
2477	7638	Cb.1.24770-mRNA-1 protein	Ce.1.76380-mRNA-1 protein	many:many
2478	4555	Cb.1.24780-mRNA-1 protein	Ce.1.45550-mRNA-1 protein	01:01:00	9734
2479	3291	Cb.1.24790-mRNA-1 protein	Ce.1.32910-mRNA-1 protein	01:01:00	5282
2481	4610	Cb.1.24810-mRNA-1 protein	Ce.1.46100-mRNA-1 protein	01:01:00	1887
2482	4554	Cb.1.24820-mRNA-1 protein	Ce.1.45540-mRNA-1 protein	01:01:00	63
2483	4559	Cb.1.24830-mRNA-1 protein	Ce.1.45590-mRNA-1 protein	01:01:00	35
2484	3258	Cb.1.24840-mRNA-1 protein	Ce.1.32580-mRNA-1 protein	01:01:00	2905
2485	4562	Cb.1.24850-mRNA-1 protein	Ce.1.45620-mRNA-1 protein	01:01:00	2086
2487	3261	Cb.1.24870-mRNA-1 protein	Ce.1.32610-mRNA-1 protein	01:01:00	3886
2488	3276	Cb.1.24880-mRNA-1 protein	Ce.1.32760-mRNA-1 protein	01:01:00	5246
2489	4565	Cb.1.24890-mRNA-1 protein	Ce.1.45650-mRNA-1 protein	01:01:00	2713
2490	4655	Cb.1.24900-mRNA-1 protein	Ce.1.46550-mRNA-1 protein	01:01:00	7201
2491	5257	Cb.1.24910-mRNA-1 protein	Ce.1.52570-mRNA-1 protein	01:01:00	1975
2492	2355	Cb.1.24920-mRNA-1 protein	Ce.1.23550-mRNA-1 protein	01:01:00	352
2493	4614	Cb.1.24930-mRNA-1 protein	Ce.1.46140-mRNA-1 protein	01:01:00	9861
2494	4564	Cb.1.24940-mRNA-1 protein	Ce.1.45640-mRNA-1 protein	01:01:00	384
2495	4613	Cb.1.24950-mRNA-1 protein	Ce.1.46130-mRNA-1 protein	01:01:00	1470
2496	3256	Cb.1.24960-mRNA-1 protein	Ce.1.32560-mRNA-1 protein	01:01:00	1439
2497	4556	Cb.1.24970-mRNA-1 protein	Ce.1.45560-mRNA-1 protein	01:01:00	1577
2498	4609	Cb.1.24980-mRNA-1 protein	Ce.1.46090-mRNA-1 protein	01:01:00	4827
2500	4597	Cb.1.25000-mRNA-1 protein	Ce.1.45970-mRNA-1 protein	01:01:00	1233
2501	4685	Cb.1.25010-mRNA-1 protein	Ce.1.46850-mRNA-1 protein	01:01:00	8446
2502	5225	Cb.1.25020-mRNA-1 protein	Ce.1.52250-mRNA-1 protein	01:01:00	963
2503	3275	Cb.1.25030-mRNA-1 protein	Ce.1.32750-mRNA-1 protein	01:01:00	551
2504	5178	Cb.1.25040-mRNA-1 protein	Ce.1.51780-mRNA-1 protein	01:01:00	5704
2505	5198	Cb.1.25050-mRNA-1 protein	Ce.1.51980-mRNA-1 protein	01:01:00	37
2506	3263	Cb.1.25060-mRNA-1 protein	Ce.1.32630-mRNA-1 protein	01:01:00	590
2507	3274	Cb.1.25070-mRNA-1 protein	Ce.1.32740-mRNA-1 protein	01:01:00
2508	4628	Cb.1.25080-mRNA-1 protein	Ce.1.46280-mRNA-1 protein	01:01:00	6118
2509	3270	Cb.1.25090-mRNA-1 protein	Ce.1.32700-mRNA-1 protein	01:01:00	2403
[truncated: 4,220 more rows]

## Sheet: bombi_Bayalai
Prot_1	Prot_2	ID_bombi	ID_Bayalai	Type	OMA_group
6586	1	Cb.1.65860-mRNA-1 protein	rna_Baya_001_0010-1-p1 | transcript=rna_Baya_001_0010-1 | gene=Baya_001_0010 | organism=Blechomonas_ayalai_B08-376 | gene_product=phosphomannomutase, putative | transcript_product=phosphomannomutase, putative | location=Baya_001:1209-1952(+) | protein_length=247 | sequence_SO=contig | SO=protein_coding	01:01:00	6040
6785	2	Cb.1.67850-mRNA-1 protein	rna_Baya_001_0020-1-p1 | transcript=rna_Baya_001_0020-1 | gene=Baya_001_0020 | organism=Blechomonas_ayalai_B08-376 | gene_product=hypothetical protein, conserved | transcript_product=hypothetical protein, conserved | location=Baya_001:2650-3336(+) | protein_length=228 | sequence_SO=contig | SO=protein_coding	01:01:00	6372
6577	3	Cb.1.65770-mRNA-1 protein	rna_Baya_001_0030-1-p1 | transcript=rna_Baya_001_0030-1 | gene=Baya_001_0030 | organism=Blechomonas_ayalai_B08-376 | gene_product=serine/threonine protein phosphatase 2B catalytic subunit A2, putative | transcript_product=serine/threonine protein phosphatase 2B catalytic subunit A2, putative | location=Baya_001:3619-4758(+) | protein_length=379 | sequence_SO=contig | SO=protein_coding	01:01:00	4361
6496	7	Cb.1.64960-mRNA-1 protein	rna_Baya_001_0070-1-p1 | transcript=rna_Baya_001_0070-1 | gene=Baya_001_0070 | organism=Blechomonas_ayalai_B08-376 | gene_product=chaperonin HSP60, mitochondrial precursor | transcript_product=chaperonin HSP60, mitochondrial precursor | location=Baya_001:13633-15315(+) | protein_length=560 | sequence_SO=contig | SO=protein_coding	01:01:00	1585
4740	8	Cb.1.47400-mRNA-1 protein	rna_Baya_001_0080-1-p1 | transcript=rna_Baya_001_0080-1 | gene=Baya_001_0080 | organism=Blechomonas_ayalai_B08-376 | gene_product=hypothetical protein | transcript_product=hypothetical protein | location=Baya_001:16044-17930(+) | protein_length=628 | sequence_SO=contig | SO=protein_coding	01:01:00	1897
4730	9	Cb.1.47300-mRNA-1 protein	rna_Baya_001_0090-1-p1 | transcript=rna_Baya_001_0090-1 | gene=Baya_001_0090 | organism=Blechomonas_ayalai_B08-376 | gene_product=dolichyl-P-Man:GDP-Man5GlcNAc2-PP-dolichyl alpha-1,3-mannosyltransferase, putative (ALG3) | transcript_product=dolichyl-P-Man:GDP-Man5GlcNAc2-PP-dolichyl alpha-1,3-mannosyltransferase, putative (ALG3) | location=Baya_001:18530-19777(+) | protein_length=415 | sequence_S…	01:01:00	4674
4731	11	Cb.1.47310-mRNA-1 protein	rna_Baya_001_0110-1-p1 | transcript=rna_Baya_001_0110-1 | gene=Baya_001_0110 | organism=Blechomonas_ayalai_B08-376 | gene_product=hypothetical protein, conserved | transcript_product=hypothetical protein, conserved | location=Baya_001:23619-24953(+) | protein_length=444 | sequence_SO=contig | SO=protein_coding	01:01:00	4918
4733	12	Cb.1.47330-mRNA-1 protein	rna_Baya_001_0120-1-p1 | transcript=rna_Baya_001_0120-1 | gene=Baya_001_0120 | organism=Blechomonas_ayalai_B08-376 | gene_product=hypothetical protein, conserved | transcript_product=hypothetical protein, conserved | location=Baya_001:25697-26698(+) | protein_length=333 | sequence_SO=contig | SO=protein_coding	01:01:00	7091
4734	14	Cb.1.47340-mRNA-1 protein	rna_Baya_001_0140-1-p1 | transcript=rna_Baya_001_0140-1 | gene=Baya_001_0140 | organism=Blechomonas_ayalai_B08-376 | gene_product=hypothetical protein, conserved | transcript_product=hypothetical protein, conserved | location=Baya_001:33390-36170(+) | protein_length=926 | sequence_SO=contig | SO=protein_coding	01:01:00	1301
4758	15	Cb.1.47580-mRNA-1 protein	rna_Baya_001_0150-1-p1 | transcript=rna_Baya_001_0150-1 | gene=Baya_001_0150 | organism=Blechomonas_ayalai_B08-376 | gene_product=hypothetical protein, conserved | transcript_product=hypothetical protein, conserved | location=Baya_001:36804-37922(+) | protein_length=372 | sequence_SO=contig | SO=protein_coding	01:01:00	5111
4759	16	Cb.1.47590-mRNA-1 protein	rna_Baya_001_0160-1-p1 | transcript=rna_Baya_001_0160-1 | gene=Baya_001_0160 | organism=Blechomonas_ayalai_B08-376 | gene_product=hypothetical protein, conserved | transcript_product=hypothetical protein, conserved | location=Baya_001:38785-39711(+) | protein_length=308 | sequence_SO=contig | SO=protein_coding	01:01:00	6137
4756	18	Cb.1.47560-mRNA-1 protein	rna_Baya_001_0180-1-p1 | transcript=rna_Baya_001_0180-1 | gene=Baya_001_0180 | organism=Blechomonas_ayalai_B08-376 | gene_product=DEAD box RNA helicase, putative | transcript_product=DEAD box RNA helicase, putative | location=Baya_001:44167-45879(+) | protein_length=570 | sequence_SO=contig | SO=protein_coding	01:01:00	1929
4735	19	Cb.1.47350-mRNA-1 protein	rna_Baya_001_0190-1-p1 | transcript=rna_Baya_001_0190-1 | gene=Baya_001_0190 | organism=Blechomonas_ayalai_B08-376 | gene_product=hypothetical protein, conserved | transcript_product=hypothetical protein, conserved | location=Baya_001:46459-47391(+) | protein_length=310 | sequence_SO=contig | SO=protein_coding	01:01:00	5950
4741	20	Cb.1.47410-mRNA-1 protein	rna_Baya_001_0200-1-p1 | transcript=rna_Baya_001_0200-1 | gene=Baya_001_0200 | organism=Blechomonas_ayalai_B08-376 | gene_product=COP-coated vesicle membrane protein erv25 precursor, putative,ER--golgi transport protein erv25 precursor, putative | transcript_product=COP-coated vesicle membrane protein erv25 precursor, putative,ER--golgi transport protein erv25 precursor, putative | location=Baya_…	01:01:00	7756
4754	22	Cb.1.47540-mRNA-1 protein	rna_Baya_001_0220-1-p1 | transcript=rna_Baya_001_0220-1 | gene=Baya_001_0220 | organism=Blechomonas_ayalai_B08-376 | gene_product=hypothetical protein, conserved | transcript_product=hypothetical protein, conserved | location=Baya_001:51645-52019(+) | protein_length=124 | sequence_SO=contig | SO=protein_coding	01:01:00	8980
4739	23	Cb.1.47390-mRNA-1 protein	rna_Baya_001_0230-1-p1 | transcript=rna_Baya_001_0230-1 | gene=Baya_001_0230 | organism=Blechomonas_ayalai_B08-376 | gene_product=hypothetical protein, conserved | transcript_product=hypothetical protein, conserved | location=Baya_001:52539-54734(+) | protein_length=731 | sequence_SO=contig | SO=protein_coding	01:01:00	1365
4747	26	Cb.1.47470-mRNA-1 protein	rna_Baya_001_0260-1-p1 | transcript=rna_Baya_001_0260-1 | gene=Baya_001_0260 | organism=Blechomonas_ayalai_B08-376 | gene_product=hypothetical protein, conserved | transcript_product=hypothetical protein, conserved | location=Baya_001:60048-61676(+) | protein_length=542 | sequence_SO=contig | SO=protein_coding	01:01:00
4746	28	Cb.1.47460-mRNA-1 protein	rna_Baya_001_0280-1-p1 | transcript=rna_Baya_001_0280-1 | gene=Baya_001_0280 | organism=Blechomonas_ayalai_B08-376 | gene_product=vacuolar protein sorting-associated protein 45- like protein | transcript_product=vacuolar protein sorting-associated protein 45- like protein | location=Baya_001:63961-65679(+) | protein_length=572 | sequence_SO=contig | SO=protein_coding	01:01:00	1915
4755	30	Cb.1.47550-mRNA-1 protein	rna_Baya_001_0300-1-p1 | transcript=rna_Baya_001_0300-1 | gene=Baya_001_0300 | organism=Blechomonas_ayalai_B08-376 | gene_product=developmentally regulated GTP-binding protein, putative | transcript_product=developmentally regulated GTP-binding protein, putative | location=Baya_001:73443-74549(+) | protein_length=368 | sequence_SO=contig | SO=protein_coding	01:01:00	3349
4736	31	Cb.1.47360-mRNA-1 protein	rna_Baya_001_0310-1-p1 | transcript=rna_Baya_001_0310-1 | gene=Baya_001_0310 | organism=Blechomonas_ayalai_B08-376 | gene_product=guanylate kinase-like protein | transcript_product=guanylate kinase-like protein | location=Baya_001:75475-76251(+) | protein_length=258 | sequence_SO=contig | SO=protein_coding	01:01:00	6767
4737	33	Cb.1.47370-mRNA-1 protein	rna_Baya_001_0330-1-p1 | transcript=rna_Baya_001_0330-1 | gene=Baya_001_0330 | organism=Blechomonas_ayalai_B08-376 | gene_product=hypothetical protein, conserved | transcript_product=hypothetical protein, conserved | location=Baya_001:78369-79766(+) | protein_length=465 | sequence_SO=contig | SO=protein_coding	01:01:00	3367
4726	35	Cb.1.47260-mRNA-1 protein	rna_Baya_001_0350-1-p1 | transcript=rna_Baya_001_0350-1 | gene=Baya_001_0350 | organism=Blechomonas_ayalai_B08-376 | gene_product=kinteoplast poly(A) polymerase complex 1 subunit, putative | transcript_product=kinteoplast poly(A) polymerase complex 1 subunit, putative | location=Baya_001:81811-82782(+) | protein_length=323 | sequence_SO=contig | SO=protein_coding	01:01:00	4356
4748	36	Cb.1.47480-mRNA-1 protein	rna_Baya_001_0360-1-p1 | transcript=rna_Baya_001_0360-1 | gene=Baya_001_0360 | organism=Blechomonas_ayalai_B08-376 | gene_product=glucokinase | transcript_product=glucokinase | location=Baya_001:83274-84437(+) | protein_length=387 | sequence_SO=contig | SO=protein_coding	01:01:00	4099
4749	37	Cb.1.47490-mRNA-1 protein	rna_Baya_001_0370-1-p1 | transcript=rna_Baya_001_0370-1 | gene=Baya_001_0370 | organism=Blechomonas_ayalai_B08-376 | gene_product=endonuclease V, putative | transcript_product=endonuclease V, putative | location=Baya_001:85405-86406(+) | protein_length=333 | sequence_SO=contig | SO=protein_coding	01:01:00
4744	39	Cb.1.47440-mRNA-1 protein	rna_Baya_001_0390-1-p1 | transcript=rna_Baya_001_0390-1 | gene=Baya_001_0390 | organism=Blechomonas_ayalai_B08-376 | gene_product=tyrosine aminotransferase, putative,L-tyrosine:2-oxoglutarate aminotransferase, putative | transcript_product=tyrosine aminotransferase, putative,L-tyrosine:2-oxoglutarate aminotransferase, putative | location=Baya_001:88513-89754(+) | protein_length=413 | sequence_SO=…	01:01:00	3771
4732	40	Cb.1.47320-mRNA-1 protein	rna_Baya_001_0400-1-p1 | transcript=rna_Baya_001_0400-1 | gene=Baya_001_0400 | organism=Blechomonas_ayalai_B08-376 | gene_product=glyceraldehyde 3-phosphate dehydrogenase, cytosolic | transcript_product=glyceraldehyde 3-phosphate dehydrogenase, cytosolic | location=Baya_001:90924-91925(+) | protein_length=333 | sequence_SO=contig | SO=protein_coding	01:01:00	4828
4727	46	Cb.1.47270-mRNA-1 protein	rna_Baya_001_0460-1-p1 | transcript=rna_Baya_001_0460-1 | gene=Baya_001_0460 | organism=Blechomonas_ayalai_B08-376 | gene_product=Hypothetical protein, conserved | transcript_product=Hypothetical protein, conserved | location=Baya_001:103726-106296(+) | protein_length=856 | sequence_SO=contig | SO=protein_coding	01:01:00	1582
2170	47	Cb.1.21700-mRNA-1 protein	rna_Baya_001_0470-1-p1 | transcript=rna_Baya_001_0470-1 | gene=Baya_001_0470 | organism=Blechomonas_ayalai_B08-376 | gene_product=sterol 24-c-methyltransferase, putative | transcript_product=sterol 24-c-methyltransferase, putative | location=Baya_001:106924-107982(+) | protein_length=352 | sequence_SO=contig | SO=protein_coding	01:01:00	4035
2187	48	Cb.1.21870-mRNA-1 protein	rna_Baya_001_0480-1-p1 | transcript=rna_Baya_001_0480-1 | gene=Baya_001_0480 | organism=Blechomonas_ayalai_B08-376 | gene_product=hypothetical protein, conserved | transcript_product=hypothetical protein, conserved | location=Baya_001:109774-110736(+) | protein_length=320 | sequence_SO=contig | SO=protein_coding	01:01:00	5328
2210	50	Cb.1.22100-mRNA-1 protein	rna_Baya_001_0500-1-p1 | transcript=rna_Baya_001_0500-1 | gene=Baya_001_0500 | organism=Blechomonas_ayalai_B08-376 | gene_product=dipeptidyl-peptidase 8-like serine peptidase, putative,serine peptidase, Clan SC, Family S9B | transcript_product=dipeptidyl-peptidase 8-like serine peptidase, putative,serine peptidase, Clan SC, Family S9B | location=Baya_001:116221-118746(+) | protein_length=841 | se…	01:01:00	874
2113	52	Cb.1.21130-mRNA-1 protein	rna_Baya_001_0520-1-p1 | transcript=rna_Baya_001_0520-1 | gene=Baya_001_0520 | organism=Blechomonas_ayalai_B08-376 | gene_product=caltractin, putative | transcript_product=caltractin, putative | location=Baya_001:120735-121415(+) | protein_length=226 | sequence_SO=contig | SO=protein_coding	01:01:00	7579
2135	53	Cb.1.21350-mRNA-1 protein	rna_Baya_001_0530-1-p1 | transcript=rna_Baya_001_0530-1 | gene=Baya_001_0530 | organism=Blechomonas_ayalai_B08-376 | gene_product=hypothetical protein, conserved | transcript_product=hypothetical protein, conserved | location=Baya_001:121963-122622(+) | protein_length=219 | sequence_SO=contig | SO=protein_coding	01:01:00	8318
2107	54	Cb.1.21070-mRNA-1 protein	rna_Baya_001_0540-1-p1 | transcript=rna_Baya_001_0540-1 | gene=Baya_001_0540 | organism=Blechomonas_ayalai_B08-376 | gene_product=hypothetical protein, conserved | transcript_product=hypothetical protein, conserved | location=Baya_001:123260-124297(+) | protein_length=345 | sequence_SO=contig | SO=protein_coding	01:01:00	5166
2108	56	Cb.1.21080-mRNA-1 protein	rna_Baya_001_0560-1-p1 | transcript=rna_Baya_001_0560-1 | gene=Baya_001_0560 | organism=Blechomonas_ayalai_B08-376 | gene_product=Acid phosphatase, putative | transcript_product=Acid phosphatase, putative | location=Baya_001:127761-129119(+) | protein_length=452 | sequence_SO=contig | SO=protein_coding	01:01:00	3069
2105	57	Cb.1.21050-mRNA-1 protein	rna_Baya_001_0570-1-p1 | transcript=rna_Baya_001_0570-1 | gene=Baya_001_0570 | organism=Blechomonas_ayalai_B08-376 | gene_product=Hypothetical protein, conserved | transcript_product=Hypothetical protein, conserved | location=Baya_001:130351-131193(+) | protein_length=280 | sequence_SO=contig | SO=protein_coding	01:01:00	6551
2207	59	Cb.1.22070-mRNA-1 protein	rna_Baya_001_0590-1-p1 | transcript=rna_Baya_001_0590-1 | gene=Baya_001_0590 | organism=Blechomonas_ayalai_B08-376 | gene_product=Chromatin assembly factor 1 subunit b-like protein | transcript_product=Chromatin assembly factor 1 subunit b-like protein | location=Baya_001:134012-135730(+) | protein_length=572 | sequence_SO=contig | SO=protein_coding	01:01:00	2346
2162	60	Cb.1.21620-mRNA-1 protein	rna_Baya_001_0600-1-p1 | transcript=rna_Baya_001_0600-1 | gene=Baya_001_0600 | organism=Blechomonas_ayalai_B08-376 | gene_product=Nucleoporin interacting component (NUP93), putative | transcript_product=Nucleoporin interacting component (NUP93), putative | location=Baya_001:136485-139124(+) | protein_length=879 | sequence_SO=contig | SO=protein_coding	01:01:00	830
2112	62	Cb.1.21120-mRNA-1 protein	rna_Baya_001_0620-1-p1 | transcript=rna_Baya_001_0620-1 | gene=Baya_001_0620 | organism=Blechomonas_ayalai_B08-376 | gene_product=ATP-dependent DEAD/H RNA helicase, putative,RNA helicase, putative | transcript_product=ATP-dependent DEAD/H RNA helicase, putative,RNA helicase, putative | location=Baya_001:140948-142936(+) | protein_length=662 | sequence_SO=contig | SO=protein_coding	01:01:00	1999
2220	63	Cb.1.22200-mRNA-1 protein	rna_Baya_001_0630-1-p1 | transcript=rna_Baya_001_0630-1 | gene=Baya_001_0630 | organism=Blechomonas_ayalai_B08-376 | gene_product=hypothetical protein, conserved | transcript_product=hypothetical protein, conserved | location=Baya_001:143412-144500(+) | protein_length=362 | sequence_SO=contig | SO=protein_coding	01:01:00	5134
2145	64	Cb.1.21450-mRNA-1 protein	rna_Baya_001_0640-1-p1 | transcript=rna_Baya_001_0640-1 | gene=Baya_001_0640 | organism=Blechomonas_ayalai_B08-376 | gene_product=hypothetical protein, conserved | transcript_product=hypothetical protein, conserved | location=Baya_001:145096-147429(+) | protein_length=777 | sequence_SO=contig | SO=protein_coding	01:01:00	1186
1839	66	Cb.1.18390-mRNA-1 protein	rna_Baya_001_0660-1-p1 | transcript=rna_Baya_001_0660-1 | gene=Baya_001_0660 | organism=Blechomonas_ayalai_B08-376 | gene_product=hypothetical protein | transcript_product=hypothetical protein | location=Baya_001:154700-158110(-) | protein_length=1136 | sequence_SO=contig | SO=protein_coding	01:01:00
1742	71	Cb.1.17420-mRNA-1 protein	rna_Baya_001_0710-1-p1 | transcript=rna_Baya_001_0710-1 | gene=Baya_001_0710 | organism=Blechomonas_ayalai_B08-376 | gene_product=folylpolyglutamate synthetase (FPGS) | transcript_product=folylpolyglutamate synthetase (FPGS) | location=Baya_001:165909-167264(-) | protein_length=451 | sequence_SO=contig | SO=protein_coding	01:01:00
1805	72	Cb.1.18050-mRNA-1 protein	rna_Baya_001_0720-1-p1 | transcript=rna_Baya_001_0720-1 | gene=Baya_001_0720 | organism=Blechomonas_ayalai_B08-376 | gene_product=Hypothetical protein, conserved | transcript_product=Hypothetical protein, conserved | location=Baya_001:167949-171890(-) | protein_length=1313 | sequence_SO=contig | SO=protein_coding	01:01:00	809
1767	73	Cb.1.17670-mRNA-1 protein	rna_Baya_001_0730-1-p1 | transcript=rna_Baya_001_0730-1 | gene=Baya_001_0730 | organism=Blechomonas_ayalai_B08-376 | gene_product=protein kinase, putative | transcript_product=protein kinase, putative | location=Baya_001:174613-182268(-) | protein_length=2551 | sequence_SO=contig | SO=protein_coding	01:01:00
1935	74	Cb.1.19350-mRNA-1 protein	rna_Baya_001_0740-1-p1 | transcript=rna_Baya_001_0740-1 | gene=Baya_001_0740 | organism=Blechomonas_ayalai_B08-376 | gene_product=hypothetical protein, conserved | transcript_product=hypothetical protein, conserved | location=Baya_001:183551-185188(-) | protein_length=545 | sequence_SO=contig | SO=protein_coding	01:01:00	2620
1969	75	Cb.1.19690-mRNA-1 protein	rna_Baya_001_0750-1-p1 | transcript=rna_Baya_001_0750-1 | gene=Baya_001_0750 | organism=Blechomonas_ayalai_B08-376 | gene_product=hypothetical protein, conserved | transcript_product=hypothetical protein, conserved | location=Baya_001:185986-186912(-) | protein_length=308 | sequence_SO=contig | SO=protein_coding	01:01:00	5809
1888	76	Cb.1.18880-mRNA-1 protein	rna_Baya_001_0760-1-p1 | transcript=rna_Baya_001_0760-1 | gene=Baya_001_0760 | organism=Blechomonas_ayalai_B08-376 | gene_product=hypothetical protein | transcript_product=hypothetical protein | location=Baya_001:187383-189083(-) | protein_length=566 | sequence_SO=contig | SO=protein_coding	01:01:00	3164
2037	77	Cb.1.20370-mRNA-1 protein	rna_Baya_001_0770-1-p1 | transcript=rna_Baya_001_0770-1 | gene=Baya_001_0770 | organism=Blechomonas_ayalai_B08-376 | gene_product=Dihydrolipoamide acetyltransferase precursor, putative | transcript_product=Dihydrolipoamide acetyltransferase precursor, putative | location=Baya_001:190552-191928(-) | protein_length=458 | sequence_SO=contig | SO=protein_coding	01:01:00	2838
1727	78	Cb.1.17270-mRNA-1 protein	rna_Baya_001_0780-1-p1 | transcript=rna_Baya_001_0780-1 | gene=Baya_001_0780 | organism=Blechomonas_ayalai_B08-376 | gene_product=hypothetical protein, conserved | transcript_product=hypothetical protein, conserved | location=Baya_001:192940-195975(-) | protein_length=1011 | sequence_SO=contig | SO=protein_coding	01:01:00	749
1644	79	Cb.1.16440-mRNA-1 protein	rna_Baya_001_0790-1-p1 | transcript=rna_Baya_001_0790-1 | gene=Baya_001_0790 | organism=Blechomonas_ayalai_B08-376 | gene_product=hypothetical protein, conserved | transcript_product=hypothetical protein, conserved | location=Baya_001:196471-197349(-) | protein_length=292 | sequence_SO=contig | SO=protein_coding	01:01:00
1945	80	Cb.1.19450-mRNA-1 protein	rna_Baya_001_0800-1-p1 | transcript=rna_Baya_001_0800-1 | gene=Baya_001_0800 | organism=Blechomonas_ayalai_B08-376 | gene_product=Hypothetical protein, conserved | transcript_product=Hypothetical protein, conserved | location=Baya_001:198075-199082(-) | protein_length=335 | sequence_SO=contig | SO=protein_coding	01:01:00	6976
1726	81	Cb.1.17260-mRNA-1 protein	rna_Baya_001_0810-1-p1 | transcript=rna_Baya_001_0810-1 | gene=Baya_001_0810 | organism=Blechomonas_ayalai_B08-376 | gene_product=Hypothetical protein, conserved | transcript_product=Hypothetical protein, conserved | location=Baya_001:200060-204274(-) | protein_length=1404 | sequence_SO=contig | SO=protein_coding	01:01:00	158
1844	82	Cb.1.18440-mRNA-1 protein	rna_Baya_001_0820-1-p1 | transcript=rna_Baya_001_0820-1 | gene=Baya_001_0820 | organism=Blechomonas_ayalai_B08-376 | gene_product=mitochondrial ATP-dependent zinc metallopeptidase, putative | transcript_product=mitochondrial ATP-dependent zinc metallopeptidase, putative | location=Baya_001:205408-207378(-) | protein_length=656 | sequence_SO=contig | SO=protein_coding	01:01:00	1433
1792	83	Cb.1.17920-mRNA-1 protein	rna_Baya_001_0830-1-p1 | transcript=rna_Baya_001_0830-1 | gene=Baya_001_0830 | organism=Blechomonas_ayalai_B08-376 | gene_product=Hypothetical protein, conserved (GO function: intracellular protein transport) | transcript_product=Hypothetical protein, conserved (GO function: intracellular protein transport) | location=Baya_001:207883-210198(-) | protein_length=771 | sequence_SO=contig | SO=protei…	01:01:00	643
5457	84	Cb.1.54570-mRNA-1 protein	rna_Baya_001_0840-1-p1 | transcript=rna_Baya_001_0840-1 | gene=Baya_001_0840 | organism=Blechomonas_ayalai_B08-376 | gene_product=hypothetical protein | transcript_product=hypothetical protein | location=Baya_001:212872-214413(-) | protein_length=513 | sequence_SO=contig | SO=protein_coding	01:01:00	6847
5447	85	Cb.1.54470-mRNA-1 protein	rna_Baya_001_0850-1-p1 | transcript=rna_Baya_001_0850-1 | gene=Baya_001_0850 | organism=Blechomonas_ayalai_B08-376 | gene_product=hypothetical protein, conserved | transcript_product=hypothetical protein, conserved | location=Baya_001:215055-215375(-) | protein_length=106 | sequence_SO=contig | SO=protein_coding	01:01:00	9477
3658	86	Cb.1.36580-mRNA-1 protein	rna_Baya_001_0860-1-p1 | transcript=rna_Baya_001_0860-1 | gene=Baya_001_0860 | organism=Blechomonas_ayalai_B08-376 | gene_product=N-acetyltransferase complex ARD1 subunit, putative | transcript_product=N-acetyltransferase complex ARD1 subunit, putative | location=Baya_001:217014-217571(-) | protein_length=185 | sequence_SO=contig | SO=protein_coding	01:01:00	6898
3634	87	Cb.1.36340-mRNA-1 protein	rna_Baya_001_0870-1-p1 | transcript=rna_Baya_001_0870-1 | gene=Baya_001_0870 | organism=Blechomonas_ayalai_B08-376 | gene_product=hypothetical protein, unknown function | transcript_product=hypothetical protein, unknown function | location=Baya_001:217820-219505(-) | protein_length=561 | sequence_SO=contig | SO=protein_coding	01:01:00	4779
5451	89	Cb.1.54510-mRNA-1 protein	rna_Baya_001_0890-1-p1 | transcript=rna_Baya_001_0890-1 | gene=Baya_001_0890 | organism=Blechomonas_ayalai_B08-376 | gene_product=hypothetical protein, conserved | transcript_product=hypothetical protein, conserved | location=Baya_001:224988-228128(-) | protein_length=1046 | sequence_SO=contig | SO=protein_coding	01:01:00	536
5491	91	Cb.1.54910-mRNA-1 protein	rna_Baya_001_0910-1-p1 | transcript=rna_Baya_001_0910-1 | gene=Baya_001_0910 | organism=Blechomonas_ayalai_B08-376 | gene_product=hypothetical protein, conserved | transcript_product=hypothetical protein, conserved | location=Baya_001:229750-231024(-) | protein_length=424 | sequence_SO=contig | SO=protein_coding	01:01:00	6312
5498	92	Cb.1.54980-mRNA-1 protein	rna_Baya_001_0920-1-p1 | transcript=rna_Baya_001_0920-1 | gene=Baya_001_0920 | organism=Blechomonas_ayalai_B08-376 | gene_product=hypothetical protein, conserved | transcript_product=hypothetical protein, conserved | location=Baya_001:231619-232683(-) | protein_length=354 | sequence_SO=contig | SO=protein_coding	01:01:00
5446	96	Cb.1.54460-mRNA-1 protein	rna_Baya_001_0960-1-p1 | transcript=rna_Baya_001_0960-1 | gene=Baya_001_0960 | organism=Blechomonas_ayalai_B08-376 | gene_product=Fatty acid elongase, putative | transcript_product=Fatty acid elongase, putative | location=Baya_001:239748-240650(-) | protein_length=300 | sequence_SO=contig | SO=protein_coding	01:01:00	5097
3601	98	Cb.1.36010-mRNA-1 protein	rna_Baya_001_0980-1-p1 | transcript=rna_Baya_001_0980-1 | gene=Baya_001_0980 | organism=Blechomonas_ayalai_B08-376 | gene_product=hypothetical protein, conserved | transcript_product=hypothetical protein, conserved | location=Baya_001:247262-251692(-) | protein_length=1476 | sequence_SO=contig | SO=protein_coding	01:01:00	1830
3659	99	Cb.1.36590-mRNA-1 protein	rna_Baya_001_0990-1-p1 | transcript=rna_Baya_001_0990-1 | gene=Baya_001_0990 | organism=Blechomonas_ayalai_B08-376 | gene_product=hypothetical protein, conserved | transcript_product=hypothetical protein, conserved | location=Baya_001:252072-252587(-) | protein_length=171 | sequence_SO=contig | SO=protein_coding	01:01:00	8949
3660	100	Cb.1.36600-mRNA-1 protein	rna_Baya_001_1000-1-p1 | transcript=rna_Baya_001_1000-1 | gene=Baya_001_1000 | organism=Blechomonas_ayalai_B08-376 | gene_product=hypothetical protein, conserved | transcript_product=hypothetical protein, conserved | location=Baya_001:252965-253417(-) | protein_length=150 | sequence_SO=contig | SO=protein_coding	01:01:00	8271
3661	101	Cb.1.36610-mRNA-1 protein	rna_Baya_001_1010-1-p1 | transcript=rna_Baya_001_1010-1 | gene=Baya_001_1010 | organism=Blechomonas_ayalai_B08-376 | gene_product=hypothetical protein, conserved | transcript_product=hypothetical protein, conserved | location=Baya_001:253811-254188(-) | protein_length=125 | sequence_SO=contig | SO=protein_coding	01:01:00	9565
3651	102	Cb.1.36510-mRNA-1 protein	rna_Baya_001_1020-1-p1 | transcript=rna_Baya_001_1020-1 | gene=Baya_001_1020 | organism=Blechomonas_ayalai_B08-376 | gene_product=Hypothetical protein, conserved | transcript_product=Hypothetical protein, conserved | location=Baya_001:254572-255423(-) | protein_length=283 | sequence_SO=contig | SO=protein_coding	01:01:00	7740
3559	104	Cb.1.35590-mRNA-1 protein	rna_Baya_001_1040-1-p1 | transcript=rna_Baya_001_1040-1 | gene=Baya_001_1040 | organism=Blechomonas_ayalai_B08-376 | gene_product=hypothetical protein, conserved | transcript_product=hypothetical protein, conserved | location=Baya_001:258098-258457(-) | protein_length=119 | sequence_SO=contig | SO=protein_coding	01:01:00	9233
3549	105	Cb.1.35490-mRNA-1 protein	rna_Baya_001_1050-1-p1 | transcript=rna_Baya_001_1050-1 | gene=Baya_001_1050 | organism=Blechomonas_ayalai_B08-376 | gene_product=hypothetical protein, conserved | transcript_product=hypothetical protein, conserved | location=Baya_001:260086-261525(-) | protein_length=479 | sequence_SO=contig | SO=protein_coding	01:01:00	3497
3626	106	Cb.1.36260-mRNA-1 protein	rna_Baya_001_1060-1-p1 | transcript=rna_Baya_001_1060-1 | gene=Baya_001_1060 | organism=Blechomonas_ayalai_B08-376 | gene_product=electron transfer flavoprotein, putative | transcript_product=electron transfer flavoprotein, putative | location=Baya_001:262338-263144(-) | protein_length=268 | sequence_SO=contig | SO=protein_coding	01:01:00	5998
3584	107	Cb.1.35840-mRNA-1 protein	rna_Baya_001_1070-1-p1 | transcript=rna_Baya_001_1070-1 | gene=Baya_001_1070 | organism=Blechomonas_ayalai_B08-376 | gene_product=elongation factor, putative | transcript_product=elongation factor, putative | location=Baya_001:263866-265791(-) | protein_length=641 | sequence_SO=contig | SO=protein_coding	01:01:00	1363
3649	108	Cb.1.36490-mRNA-1 protein	rna_Baya_001_1080-1-p1 | transcript=rna_Baya_001_1080-1 | gene=Baya_001_1080 | organism=Blechomonas_ayalai_B08-376 | gene_product=Hypothetical protein, conserved | transcript_product=Hypothetical protein, conserved | location=Baya_001:266212-266604(-) | protein_length=130 | sequence_SO=contig | SO=protein_coding	01:01:00	8802
3562	109	Cb.1.35620-mRNA-1 protein	rna_Baya_001_1090-1-p1 | transcript=rna_Baya_001_1090-1 | gene=Baya_001_1090 | organism=Blechomonas_ayalai_B08-376 | gene_product=hypothetical protein, conserved | transcript_product=hypothetical protein, conserved | location=Baya_001:266950-269076(-) | protein_length=708 | sequence_SO=contig | SO=protein_coding	01:01:00
3514	111	Cb.1.35140-mRNA-1 protein	rna_Baya_001_1110-1-p1 | transcript=rna_Baya_001_1110-1 | gene=Baya_001_1110 | organism=Blechomonas_ayalai_B08-376 | gene_product=Cleavage and polyadenylation specificity factor, putative | transcript_product=Cleavage and polyadenylation specificity factor, putative | location=Baya_001:270868-273285(-) | protein_length=805 | sequence_SO=contig | SO=protein_coding	01:01:00	870
3569	112	Cb.1.35690-mRNA-1 protein	rna_Baya_001_1120-1-p1 | transcript=rna_Baya_001_1120-1 | gene=Baya_001_1120 | organism=Blechomonas_ayalai_B08-376 | gene_product=hypothetical protein, conserved | transcript_product=hypothetical protein, conserved | location=Baya_001:273726-276869(-) | protein_length=1047 | sequence_SO=contig | SO=protein_coding	01:01:00	1370
3645	113	Cb.1.36450-mRNA-1 protein	rna_Baya_001_1130-1-p1 | transcript=rna_Baya_001_1130-1 | gene=Baya_001_1130 | organism=Blechomonas_ayalai_B08-376 | gene_product=ubiquitin carboxyl-terminal hydrolase, putative,cysteine peptidase, Clan CA, family C12, putative | transcript_product=ubiquitin carboxyl-terminal hydrolase, putative,cysteine peptidase, Clan CA, family C12, putative | location=Baya_001:277238-277954(-) | protein_lengt…	01:01:00	7661
3530	114	Cb.1.35300-mRNA-1 protein	rna_Baya_001_1140-1-p1 | transcript=rna_Baya_001_1140-1 | gene=Baya_001_1140 | organism=Blechomonas_ayalai_B08-376 | gene_product=hypothetical protein, conserved | transcript_product=hypothetical protein, conserved | location=Baya_001:278654-282802(-) | protein_length=1382 | sequence_SO=contig | SO=protein_coding	01:01:00	187
3505	115	Cb.1.35050-mRNA-1 protein	rna_Baya_001_1150-1-p1 | transcript=rna_Baya_001_1150-1 | gene=Baya_001_1150 | organism=Blechomonas_ayalai_B08-376 | gene_product=mitochondrial carrier protein, putative | transcript_product=mitochondrial carrier protein, putative | location=Baya_001:283910-284803(-) | protein_length=297 | sequence_SO=contig | SO=protein_coding	01:01:00	5091
3552	116	Cb.1.35520-mRNA-1 protein	rna_Baya_001_1160-1-p1 | transcript=rna_Baya_001_1160-1 | gene=Baya_001_1160 | organism=Blechomonas_ayalai_B08-376 | gene_product=hypothetical protein, conserved | transcript_product=hypothetical protein, conserved | location=Baya_001:285268-287286(-) | protein_length=672 | sequence_SO=contig | SO=protein_coding	01:01:00	1156
3585	117	Cb.1.35850-mRNA-1 protein	rna_Baya_001_1170-1-p1 | transcript=rna_Baya_001_1170-1 | gene=Baya_001_1170 | organism=Blechomonas_ayalai_B08-376 | gene_product=hypothetical protein, conserved | transcript_product=hypothetical protein, conserved | location=Baya_001:287995-288912(-) | protein_length=305 | sequence_SO=contig | SO=protein_coding	01:01:00	6260
3519	118	Cb.1.35190-mRNA-1 protein	rna_Baya_001_1180-1-p1 | transcript=rna_Baya_001_1180-1 | gene=Baya_001_1180 | organism=Blechomonas_ayalai_B08-376 | gene_product=hypothetical protein, conserved | transcript_product=hypothetical protein, conserved | location=Baya_001:289207-289806(-) | protein_length=199 | sequence_SO=contig | SO=protein_coding	01:01:00
3555	119	Cb.1.35550-mRNA-1 protein	rna_Baya_001_1190-1-p1 | transcript=rna_Baya_001_1190-1 | gene=Baya_001_1190 | organism=Blechomonas_ayalai_B08-376 | gene_product=hypothetical protein, conserved | transcript_product=hypothetical protein, conserved | location=Baya_001:290158-292980(-) | protein_length=940 | sequence_SO=contig | SO=protein_coding	01:01:00	2095
3591	121	Cb.1.35910-mRNA-1 protein	rna_Baya_001_1210-1-p1 | transcript=rna_Baya_001_1210-1 | gene=Baya_001_1210 | organism=Blechomonas_ayalai_B08-376 | gene_product=hypothetical protein, conserved | transcript_product=hypothetical protein, conserved | location=Baya_001:294623-297721(-) | protein_length=1032 | sequence_SO=contig | SO=protein_coding	01:01:00	1213
3583	123	Cb.1.35830-mRNA-1 protein	rna_Baya_001_1230-1-p1 | transcript=rna_Baya_001_1230-1 | gene=Baya_001_1230 | organism=Blechomonas_ayalai_B08-376 | gene_product=hypothetical protein, conserved | transcript_product=hypothetical protein, conserved | location=Baya_001:301639-303222(-) | protein_length=527 | sequence_SO=contig | SO=protein_coding	01:01:00
3527	124	Cb.1.35270-mRNA-1 protein	rna_Baya_001_1240-1-p1 | transcript=rna_Baya_001_1240-1 | gene=Baya_001_1240 | organism=Blechomonas_ayalai_B08-376 | gene_product=endoribonuclease putative | transcript_product=endoribonuclease putative | location=Baya_001:303877-305631(-) | protein_length=584 | sequence_SO=contig | SO=protein_coding	01:01:00	3502
3501	127	Cb.1.35010-mRNA-1 protein	rna_Baya_001_1270-1-p1 | transcript=rna_Baya_001_1270-1 | gene=Baya_001_1270 | organism=Blechomonas_ayalai_B08-376 | gene_product=hypothetical protein, conserved | transcript_product=hypothetical protein, conserved | location=Baya_001:310418-310975(-) | protein_length=185 | sequence_SO=contig | SO=protein_coding	01:01:00	7460
3526	129	Cb.1.35260-mRNA-1 protein	rna_Baya_001_1290-1-p1 | transcript=rna_Baya_001_1290-1 | gene=Baya_001_1290 | organism=Blechomonas_ayalai_B08-376 | gene_product=hypothetical protein, conserved | transcript_product=hypothetical protein, conserved | location=Baya_001:314813-316666(-) | protein_length=617 | sequence_SO=contig | SO=protein_coding	01:01:00	2896
3509	130	Cb.1.35090-mRNA-1 protein	rna_Baya_001_1300-1-p1 | transcript=rna_Baya_001_1300-1 | gene=Baya_001_1300 | organism=Blechomonas_ayalai_B08-376 | gene_product=hypothetical protein, conserved | transcript_product=hypothetical protein, conserved | location=Baya_001:318484-318858(-) | protein_length=124 | sequence_SO=contig | SO=protein_coding	01:01:00	8761
3508	131	Cb.1.35080-mRNA-1 protein	rna_Baya_001_1310-1-p1 | transcript=rna_Baya_001_1310-1 | gene=Baya_001_1310 | organism=Blechomonas_ayalai_B08-376 | gene_product=hypothetical protein, conserved | transcript_product=hypothetical protein, conserved | location=Baya_001:319275-319796(-) | protein_length=173 | sequence_SO=contig | SO=protein_coding	01:01:00	7834
3556	132	Cb.1.35560-mRNA-1 protein	rna_Baya_001_1320-1-p1 | transcript=rna_Baya_001_1320-1 | gene=Baya_001_1320 | organism=Blechomonas_ayalai_B08-376 | gene_product=hypothetical protein, conserved | transcript_product=hypothetical protein, conserved | location=Baya_001:320240-322870(-) | protein_length=876 | sequence_SO=contig | SO=protein_coding	01:01:00	2652
3656	133	Cb.1.36560-mRNA-1 protein	rna_Baya_001_1330-1-p1 | transcript=rna_Baya_001_1330-1 | gene=Baya_001_1330 | organism=Blechomonas_ayalai_B08-376 | gene_product=hypothetical protein, conserved | transcript_product=hypothetical protein, conserved | location=Baya_001:323241-323843(-) | protein_length=200 | sequence_SO=contig | SO=protein_coding	01:01:00
3650	134	Cb.1.36500-mRNA-1 protein	rna_Baya_001_1340-1-p1 | transcript=rna_Baya_001_1340-1 | gene=Baya_001_1340 | organism=Blechomonas_ayalai_B08-376 | gene_product=hypothetical protein, conserved | transcript_product=hypothetical protein, conserved | location=Baya_001:324946-325821(-) | protein_length=291 | sequence_SO=contig | SO=protein_coding	01:01:00	7281
3533	136	Cb.1.35330-mRNA-1 protein	rna_Baya_001_1360-1-p1 | transcript=rna_Baya_001_1360-1 | gene=Baya_001_1360 | organism=Blechomonas_ayalai_B08-376 | gene_product=hypothetical protein | transcript_product=hypothetical protein | location=Baya_001:330685-333543(-) | protein_length=952 | sequence_SO=contig | SO=protein_coding	01:01:00	735
3613	137	Cb.1.36130-mRNA-1 protein	rna_Baya_001_1370-1-p1 | transcript=rna_Baya_001_1370-1 | gene=Baya_001_1370 | organism=Blechomonas_ayalai_B08-376 | gene_product=Transcription factor, putative | transcript_product=Transcription factor, putative | location=Baya_001:333846-335825(-) | protein_length=659 | sequence_SO=contig | SO=protein_coding	01:01:00	1571
3644	138	Cb.1.36440-mRNA-1 protein	rna_Baya_001_1380-1-p1 | transcript=rna_Baya_001_1380-1 | gene=Baya_001_1380 | organism=Blechomonas_ayalai_B08-376 | gene_product=Hypothetical protein, conserved | transcript_product=Hypothetical protein, conserved | location=Baya_001:336324-337475(-) | protein_length=383 | sequence_SO=contig | SO=protein_coding	01:01:00	4318
3565	141	Cb.1.35650-mRNA-1 protein	rna_Baya_001_1410-1-p1 | transcript=rna_Baya_001_1410-1 | gene=Baya_001_1410 | organism=Blechomonas_ayalai_B08-376 | gene_product=hypothetical protein, conserved | transcript_product=hypothetical protein, conserved | location=Baya_001:340634-343429(-) | protein_length=931 | sequence_SO=contig | SO=protein_coding	01:01:00	759
3560	145	Cb.1.35600-mRNA-1 protein	rna_Baya_001_1450-1-p1 | transcript=rna_Baya_001_1450-1 | gene=Baya_001_1450 | organism=Blechomonas_ayalai_B08-376 | gene_product=ATP-binding cassette protein subfamily B, member 1, putative (ABCB1) | transcript_product=ATP-binding cassette protein subfamily B, member 1, putative (ABCB1) | location=Baya_001:352618-354657(-) | protein_length=679 | sequence_SO=contig | SO=protein_coding	01:01:00	1302
3506	146	Cb.1.35060-mRNA-1 protein	rna_Baya_001_1460-1-p1 | transcript=rna_Baya_001_1460-1 | gene=Baya_001_1460 | organism=Blechomonas_ayalai_B08-376 | gene_product=hypothetical protein SCD6.10 | transcript_product=hypothetical protein SCD6.10 | location=Baya_001:357360-358196(-) | protein_length=278 | sequence_SO=contig | SO=protein_coding	01:01:00	5667
3542	147	Cb.1.35420-mRNA-1 protein	rna_Baya_001_1470-1-p1 | transcript=rna_Baya_001_1470-1 | gene=Baya_001_1470 | organism=Blechomonas_ayalai_B08-376 | gene_product=hypothetical protein, conserved | transcript_product=hypothetical protein, conserved | location=Baya_001:358593-360473(-) | protein_length=626 | sequence_SO=contig | SO=protein_coding	01:01:00	3754
3500	148	Cb.1.35000-mRNA-1 protein	rna_Baya_001_1480-1-p1 | transcript=rna_Baya_001_1480-1 | gene=Baya_001_1480 | organism=Blechomonas_ayalai_B08-376 | gene_product=hypothetical protein, conserved | transcript_product=hypothetical protein, conserved | location=Baya_001:361661-362233(-) | protein_length=190 | sequence_SO=contig | SO=protein_coding	01:01:00	7893
3606	149	Cb.1.36060-mRNA-1 protein	rna_Baya_001_1490-1-p1 | transcript=rna_Baya_001_1490-1 | gene=Baya_001_1490 | organism=Blechomonas_ayalai_B08-376 | gene_product=Hypothetical protein, conserved | transcript_product=Hypothetical protein, conserved | location=Baya_001:362532-363656(-) | protein_length=374 | sequence_SO=contig | SO=protein_coding	01:01:00	6102
3633	150	Cb.1.36330-mRNA-1 protein	rna_Baya_001_1500-1-p1 | transcript=rna_Baya_001_1500-1 | gene=Baya_001_1500 | organism=Blechomonas_ayalai_B08-376 | gene_product=hypothetical protein, conserved | transcript_product=hypothetical protein, conserved | location=Baya_001:364055-364636(-) | protein_length=193 | sequence_SO=contig | SO=protein_coding	01:01:00	7513
3512	151	Cb.1.35120-mRNA-1 protein	rna_Baya_001_1510-1-p1 | transcript=rna_Baya_001_1510-1 | gene=Baya_001_1510 | organism=Blechomonas_ayalai_B08-376 | gene_product=hypothetical protein, conserved | transcript_product=hypothetical protein, conserved | location=Baya_001:366554-366850(-) | protein_length=98 | sequence_SO=contig | SO=protein_coding	01:01:00	9327
3515	152	Cb.1.35150-mRNA-1 protein	rna_Baya_001_1520-1-p1 | transcript=rna_Baya_001_1520-1 | gene=Baya_001_1520 | organism=Blechomonas_ayalai_B08-376 | gene_product=hypothetical protein, conserved | transcript_product=hypothetical protein, conserved | location=Baya_001:367924-369069(-) | protein_length=381 | sequence_SO=contig | SO=protein_coding	01:01:00	5406
3564	153	Cb.1.35640-mRNA-1 protein	rna_Baya_001_1530-1-p1 | transcript=rna_Baya_001_1530-1 | gene=Baya_001_1530 | organism=Blechomonas_ayalai_B08-376 | gene_product=Hypothetical protein, conserved | transcript_product=Hypothetical protein, conserved | location=Baya_001:369527-373762(-) | protein_length=1411 | sequence_SO=contig | SO=protein_coding	01:01:00	196
3497	154	Cb.1.34970-mRNA-1 protein	rna_Baya_001_1540-1-p1 | transcript=rna_Baya_001_1540-1 | gene=Baya_001_1540 | organism=Blechomonas_ayalai_B08-376 | gene_product=RNA polymerase I second largest subunit, putative | transcript_product=RNA polymerase I second largest subunit, putative | location=Baya_001:374654-379471(-) | protein_length=1605 | sequence_SO=contig | SO=protein_coding	01:01:00	101
3563	155	Cb.1.35630-mRNA-1 protein	rna_Baya_001_1550-1-p1 | transcript=rna_Baya_001_1550-1 | gene=Baya_001_1550 | organism=Blechomonas_ayalai_B08-376 | gene_product=hypothetical protein, conserved | transcript_product=hypothetical protein, conserved | location=Baya_001:380029-380904(-) | protein_length=291 | sequence_SO=contig | SO=protein_coding	01:01:00	5165
3554	156	Cb.1.35540-mRNA-1 protein	rna_Baya_001_1560-1-p1 | transcript=rna_Baya_001_1560-1 | gene=Baya_001_1560 | organism=Blechomonas_ayalai_B08-376 | gene_product=Hypothetical protein, conserved | transcript_product=Hypothetical protein, conserved | location=Baya_001:381227-381685(-) | protein_length=152 | sequence_SO=contig | SO=protein_coding	01:01:00	8725
3671	157	Cb.1.36710-mRNA-1 protein	rna_Baya_001_1570-1-p1 | transcript=rna_Baya_001_1570-1 | gene=Baya_001_1570 | organism=Blechomonas_ayalai_B08-376 | gene_product=hypothetical protein, conserved,predicted zinc finger protein | transcript_product=hypothetical protein, conserved,predicted zinc finger protein | location=Baya_001:382137-383846(-) | protein_length=569 | sequence_SO=contig | SO=protein_coding	01:01:00	4709
3531	161	Cb.1.35310-mRNA-1 protein	rna_Baya_001_1610-1-p1 | transcript=rna_Baya_001_1610-1 | gene=Baya_001_1610 | organism=Blechomonas_ayalai_B08-376 | gene_product=hypothetical protein, conserved | transcript_product=hypothetical protein, conserved | location=Baya_001:397208-398632(-) | protein_length=474 | sequence_SO=contig | SO=protein_coding	01:01:00	4463
3573	162	Cb.1.35730-mRNA-1 protein	rna_Baya_001_1620-1-p1 | transcript=rna_Baya_001_1620-1 | gene=Baya_001_1620 | organism=Blechomonas_ayalai_B08-376 | gene_product=hypothetical protein, conserved | transcript_product=hypothetical protein, conserved | location=Baya_001:399354-400496(-) | protein_length=380 | sequence_SO=contig | SO=protein_coding	01:01:00	5327
3592	164	Cb.1.35920-mRNA-1 protein	rna_Baya_001_1640-1-p1 | transcript=rna_Baya_001_1640-1 | gene=Baya_001_1640 | organism=Blechomonas_ayalai_B08-376 | gene_product=Hypothetical protein, conserved | transcript_product=Hypothetical protein, conserved | location=Baya_001:401652-402365(-) | protein_length=237 | sequence_SO=contig | SO=protein_coding	01:01:00	7299
1594	165	Cb.1.15940-mRNA-1 protein	rna_Baya_002_0010-1-p1 | transcript=rna_Baya_002_0010-1 | gene=Baya_002_0010 | organism=Blechomonas_ayalai_B08-376 | gene_product=co-chaperone GrpE, putative | transcript_product=co-chaperone GrpE, putative | location=Baya_002:1867-2526(+) | protein_length=219 | sequence_SO=contig | SO=protein_coding	01:01:00	7361
1612	167	Cb.1.16120-mRNA-1 protein	rna_Baya_002_0030-1-p1 | transcript=rna_Baya_002_0030-1 | gene=Baya_002_0030 | organism=Blechomonas_ayalai_B08-376 | gene_product=hypothetical protein, conserved | transcript_product=hypothetical protein, conserved | location=Baya_002:4912-5757(+) | protein_length=281 | sequence_SO=contig | SO=protein_coding	01:01:00	7373
1596	168	Cb.1.15960-mRNA-1 protein	rna_Baya_002_0040-1-p1 | transcript=rna_Baya_002_0040-1 | gene=Baya_002_0040 | organism=Blechomonas_ayalai_B08-376 | gene_product=hypothetical protein, conserved | transcript_product=hypothetical protein, conserved | location=Baya_002:6078-6665(+) | protein_length=195 | sequence_SO=contig | SO=protein_coding	01:01:00	7639
1545	169	Cb.1.15450-mRNA-1 protein	rna_Baya_002_0050-1-p1 | transcript=rna_Baya_002_0050-1 | gene=Baya_002_0050 | organism=Blechomonas_ayalai_B08-376 | gene_product=Hypothetical protein, conserved | transcript_product=Hypothetical protein, conserved | location=Baya_002:9599-12976(+) | protein_length=1125 | sequence_SO=contig | SO=protein_coding	01:01:00	357
1598	170	Cb.1.15980-mRNA-1 protein	rna_Baya_002_0060-1-p1 | transcript=rna_Baya_002_0060-1 | gene=Baya_002_0060 | organism=Blechomonas_ayalai_B08-376 | gene_product=Hypothetical protein, conserved | transcript_product=Hypothetical protein, conserved | location=Baya_002:13979-14392(+) | protein_length=137 | sequence_SO=contig | SO=protein_coding	01:01:00	8650
1583	171	Cb.1.15830-mRNA-1 protein	rna_Baya_002_0070-1-p1 | transcript=rna_Baya_002_0070-1 | gene=Baya_002_0070 | organism=Blechomonas_ayalai_B08-376 | gene_product=Mitochondrial oligo U binding protein TBRGG1, putative | transcript_product=Mitochondrial oligo U binding protein TBRGG1, putative | location=Baya_002:15015-17051(+) | protein_length=678 | sequence_SO=contig | SO=protein_coding	01:01:00	4103
1449	175	Cb.1.14490-mRNA-1 protein	rna_Baya_002_0110-1-p1 | transcript=rna_Baya_002_0110-1 | gene=Baya_002_0110 | organism=Blechomonas_ayalai_B08-376 | gene_product=protein+kinase, putative | transcript_product=protein+kinase, putative | location=Baya_002:20392-21858(+) | protein_length=488 | sequence_SO=contig | SO=protein_coding	01:01:00	2949
1571	176	Cb.1.15710-mRNA-1 protein	rna_Baya_002_0120-1-p1 | transcript=rna_Baya_002_0120-1 | gene=Baya_002_0120 | organism=Blechomonas_ayalai_B08-376 | gene_product=hypothetical protein, conserved | transcript_product=hypothetical protein, conserved | location=Baya_002:23836-24357(+) | protein_length=173 | sequence_SO=contig | SO=protein_coding	01:01:00	9201
1557	178	Cb.1.15570-mRNA-1 protein	rna_Baya_002_0140-1-p1 | transcript=rna_Baya_002_0140-1 | gene=Baya_002_0140 | organism=Blechomonas_ayalai_B08-376 | gene_product=hypothetical protein, conserved | transcript_product=hypothetical protein, conserved | location=Baya_002:26157-26930(+) | protein_length=257 | sequence_SO=contig | SO=protein_coding	01:01:00	6402
1480	179	Cb.1.14800-mRNA-1 protein	rna_Baya_002_0150-1-p1 | transcript=rna_Baya_002_0150-1 | gene=Baya_002_0150 | organism=Blechomonas_ayalai_B08-376 | gene_product=hypothetical protein, conserved | transcript_product=hypothetical protein, conserved | location=Baya_002:27364-29733(+) | protein_length=789 | sequence_SO=contig | SO=protein_coding	01:01:00	3448
1578	180	Cb.1.15780-mRNA-1 protein	rna_Baya_002_0160-1-p1 | transcript=rna_Baya_002_0160-1 | gene=Baya_002_0160 | organism=Blechomonas_ayalai_B08-376 | gene_product=hypothetical protein, conserved | transcript_product=hypothetical protein, conserved | location=Baya_002:30802-31245(+) | protein_length=147 | sequence_SO=contig | SO=protein_coding	01:01:00	8241
1450	181	Cb.1.14500-mRNA-1 protein	rna_Baya_002_0170-1-p1 | transcript=rna_Baya_002_0170-1 | gene=Baya_002_0170 | organism=Blechomonas_ayalai_B08-376 | gene_product=Hypothetical protein, conserved | transcript_product=Hypothetical protein, conserved | location=Baya_002:31630-34473(+) | protein_length=947 | sequence_SO=contig | SO=protein_coding	01:01:00	627
1524	182	Cb.1.15240-mRNA-1 protein	rna_Baya_002_0180-1-p1 | transcript=rna_Baya_002_0180-1 | gene=Baya_002_0180 | organism=Blechomonas_ayalai_B08-376 | gene_product=Surface protein amastin, putative | transcript_product=Surface protein amastin, putative | location=Baya_002:35026-35601(+) | protein_length=191 | sequence_SO=contig | SO=protein_coding	01:01:00	7651
1439	183	Cb.1.14390-mRNA-1 protein	rna_Baya_002_0190-1-p1 | transcript=rna_Baya_002_0190-1 | gene=Baya_002_0190 | organism=Blechomonas_ayalai_B08-376 | gene_product=amastin-like surface protein-like protein | transcript_product=amastin-like surface protein-like protein | location=Baya_002:36604-37146(+) | protein_length=180 | sequence_SO=contig | SO=protein_coding	01:01:00	7421
1469	184	Cb.1.14690-mRNA-1 protein	rna_Baya_002_0200-1-p1 | transcript=rna_Baya_002_0200-1 | gene=Baya_002_0200 | organism=Blechomonas_ayalai_B08-376 | gene_product=adenosine kinase, putative | transcript_product=adenosine kinase, putative | location=Baya_002:39398-40432(+) | protein_length=344 | sequence_SO=contig | SO=protein_coding	01:01:00	4814
1506	185	Cb.1.15060-mRNA-1 protein	rna_Baya_002_0210-1-p1 | transcript=rna_Baya_002_0210-1 | gene=Baya_002_0210 | organism=Blechomonas_ayalai_B08-376 | gene_product=adenosine kinase, putative | transcript_product=adenosine kinase, putative | location=Baya_002:41194-42252(+) | protein_length=352 | sequence_SO=contig | SO=protein_coding	01:01:00	5041
1536	188	Cb.1.15360-mRNA-1 protein	rna_Baya_002_0240-1-p1 | transcript=rna_Baya_002_0240-1 | gene=Baya_002_0240 | organism=Blechomonas_ayalai_B08-376 | gene_product=hypothetical protein, conserved | transcript_product=hypothetical protein, conserved | location=Baya_002:50613-53156(+) | protein_length=847 | sequence_SO=contig | SO=protein_coding	01:01:00	1282
1562	189	Cb.1.15620-mRNA-1 protein	rna_Baya_002_0250-1-p1 | transcript=rna_Baya_002_0250-1 | gene=Baya_002_0250 | organism=Blechomonas_ayalai_B08-376 | gene_product=hypothetical protein, conserved | transcript_product=hypothetical protein, conserved | location=Baya_002:53518-55251(+) | protein_length=577 | sequence_SO=contig | SO=protein_coding	01:01:00	2950
1454	190	Cb.1.14540-mRNA-1 protein	rna_Baya_002_0260-1-p1 | transcript=rna_Baya_002_0260-1 | gene=Baya_002_0260 | organism=Blechomonas_ayalai_B08-376 | gene_product=hypothetical protein, conserved | transcript_product=hypothetical protein, conserved | location=Baya_002:56000-58303(+) | protein_length=767 | sequence_SO=contig | SO=protein_coding	01:01:00	1518
1470	192	Cb.1.14700-mRNA-1 protein	rna_Baya_002_0280-1-p1 | transcript=rna_Baya_002_0280-1 | gene=Baya_002_0280 | organism=Blechomonas_ayalai_B08-376 | gene_product=P22 protein precursor, putative | transcript_product=P22 protein precursor, putative | location=Baya_002:61647-62327(+) | protein_length=226 | sequence_SO=contig | SO=protein_coding	01:01:00	6904
1556	193	Cb.1.15560-mRNA-1 protein	rna_Baya_002_0290-1-p1 | transcript=rna_Baya_002_0290-1 | gene=Baya_002_0290 | organism=Blechomonas_ayalai_B08-376 | gene_product=Hypothetical protein, conserved | transcript_product=Hypothetical protein, conserved | location=Baya_002:63006-64406(+) | protein_length=466 | sequence_SO=contig | SO=protein_coding	01:01:00	3845
1544	195	Cb.1.15440-mRNA-1 protein	rna_Baya_002_0310-1-p1 | transcript=rna_Baya_002_0310-1 | gene=Baya_002_0310 | organism=Blechomonas_ayalai_B08-376 | gene_product=protein kinase, putative | transcript_product=protein kinase, putative | location=Baya_002:66590-68044(+) | protein_length=484 | sequence_SO=contig | SO=protein_coding	01:01:00	3811
1459	196	Cb.1.14590-mRNA-1 protein	rna_Baya_002_0320-1-p1 | transcript=rna_Baya_002_0320-1 | gene=Baya_002_0320 | organism=Blechomonas_ayalai_B08-376 | gene_product=Thioredoxin, putative | transcript_product=Thioredoxin, putative | location=Baya_002:68891-71890(+) | protein_length=999 | sequence_SO=contig | SO=protein_coding	01:01:00	520
1504	197	Cb.1.15040-mRNA-1 protein	rna_Baya_002_0330-1-p1 | transcript=rna_Baya_002_0330-1 | gene=Baya_002_0330 | organism=Blechomonas_ayalai_B08-376 | gene_product=hypothetical protein, conserved | transcript_product=hypothetical protein, conserved | location=Baya_002:72399-73850(+) | protein_length=483 | sequence_SO=contig | SO=protein_coding	01:01:00	5275
1517	198	Cb.1.15170-mRNA-1 protein	rna_Baya_002_0340-1-p1 | transcript=rna_Baya_002_0340-1 | gene=Baya_002_0340 | organism=Blechomonas_ayalai_B08-376 | gene_product=DNAj-like protein | transcript_product=DNAj-like protein | location=Baya_002:74053-75189(+) | protein_length=378 | sequence_SO=contig | SO=protein_coding	01:01:00	5873
1522	199	Cb.1.15220-mRNA-1 protein	rna_Baya_002_0350-1-p1 | transcript=rna_Baya_002_0350-1 | gene=Baya_002_0350 | organism=Blechomonas_ayalai_B08-376 | gene_product=hypothetical protein, conserved | transcript_product=hypothetical protein, conserved | location=Baya_002:75640-76212(+) | protein_length=190 | sequence_SO=contig | SO=protein_coding	01:01:00	5891
1476	203	Cb.1.14760-mRNA-1 protein	rna_Baya_002_0390-1-p1 | transcript=rna_Baya_002_0390-1 | gene=Baya_002_0390 | organism=Blechomonas_ayalai_B08-376 | gene_product=DREV methyltransferase, putative | transcript_product=DREV methyltransferase, putative | location=Baya_002:89800-90702(+) | protein_length=300 | sequence_SO=contig | SO=protein_coding	01:01:00	5502
1458	204	Cb.1.14580-mRNA-1 protein	rna_Baya_002_0400-1-p1 | transcript=rna_Baya_002_0400-1 | gene=Baya_002_0400 | organism=Blechomonas_ayalai_B08-376 | gene_product=RNA-binding protein, putative | transcript_product=RNA-binding protein, putative | location=Baya_002:91556-93760(+) | protein_length=734 | sequence_SO=contig | SO=protein_coding	01:01:00	824
1437	208	Cb.1.14370-mRNA-1 protein	rna_Baya_002_0440-1-p1 | transcript=rna_Baya_002_0440-1 | gene=Baya_002_0440 | organism=Blechomonas_ayalai_B08-376 | gene_product=Hypothetical protein, conserved | transcript_product=Hypothetical protein, conserved | location=Baya_002:101093-101326(+) | protein_length=77 | sequence_SO=contig | SO=protein_coding	01:01:00
1507	210	Cb.1.15070-mRNA-1 protein	rna_Baya_002_0460-1-p1 | transcript=rna_Baya_002_0460-1 | gene=Baya_002_0460 | organism=Blechomonas_ayalai_B08-376 | gene_product=hypothetical protein, conserved | transcript_product=hypothetical protein, conserved | location=Baya_002:103024-104418(+) | protein_length=464 | sequence_SO=contig | SO=protein_coding	01:01:00	4309
1485	211	Cb.1.14850-mRNA-1 protein	rna_Baya_002_0470-1-p1 | transcript=rna_Baya_002_0470-1 | gene=Baya_002_0470 | organism=Blechomonas_ayalai_B08-376 | gene_product=importin alpha, putative | transcript_product=importin alpha, putative | location=Baya_002:105053-106660(+) | protein_length=535 | sequence_SO=contig | SO=protein_coding	01:01:00	1688
1547	213	Cb.1.15470-mRNA-1 protein	rna_Baya_002_0490-1-p1 | transcript=rna_Baya_002_0490-1 | gene=Baya_002_0490 | organism=Blechomonas_ayalai_B08-376 | gene_product=hypothetical protein, conserved | transcript_product=hypothetical protein, conserved | location=Baya_002:109806-112277(+) | protein_length=823 | sequence_SO=contig | SO=protein_coding	01:01:00	1304
1563	215	Cb.1.15630-mRNA-1 protein	rna_Baya_002_0510-1-p1 | transcript=rna_Baya_002_0510-1 | gene=Baya_002_0510 | organism=Blechomonas_ayalai_B08-376 | gene_product=Hypothetical protein, unknown function | transcript_product=Hypothetical protein, unknown function | location=Baya_002:116863-118596(+) | protein_length=577 | sequence_SO=contig | SO=protein_coding	01:01:00
1483	217	Cb.1.14830-mRNA-1 protein	rna_Baya_002_0530-1-p1 | transcript=rna_Baya_002_0530-1 | gene=Baya_002_0530 | organism=Blechomonas_ayalai_B08-376 | gene_product=ubiquitin hydrolase, putative | transcript_product=ubiquitin hydrolase, putative | location=Baya_002:122266-124899(+) | protein_length=877 | sequence_SO=contig | SO=protein_coding	01:01:00	936
1441	218	Cb.1.14410-mRNA-1 protein	rna_Baya_002_0540-1-p1 | transcript=rna_Baya_002_0540-1 | gene=Baya_002_0540 | organism=Blechomonas_ayalai_B08-376 | gene_product=small nuclear ribonucleoprotein Sm-E | transcript_product=small nuclear ribonucleoprotein Sm-E | location=Baya_002:126896-127156(+) | protein_length=86 | sequence_SO=contig | SO=protein_coding	01:01:00	9491
1475	220	Cb.1.14750-mRNA-1 protein	rna_Baya_002_0560-1-p1 | transcript=rna_Baya_002_0560-1 | gene=Baya_002_0560 | organism=Blechomonas_ayalai_B08-376 | gene_product=hypothetical protein, conserved | transcript_product=hypothetical protein, conserved | location=Baya_002:130908-132938(+) | protein_length=676 | sequence_SO=contig | SO=protein_coding	01:01:00	1934
1533	221	Cb.1.15330-mRNA-1 protein	rna_Baya_002_0570-1-p1 | transcript=rna_Baya_002_0570-1 | gene=Baya_002_0570 | organism=Blechomonas_ayalai_B08-376 | gene_product=calcium-binding protein, putative | transcript_product=calcium-binding protein, putative | location=Baya_002:133544-134650(+) | protein_length=368 | sequence_SO=contig | SO=protein_coding	01:01:00	3761
1553	222	Cb.1.15530-mRNA-1 protein	rna_Baya_002_0580-1-p1 | transcript=rna_Baya_002_0580-1 | gene=Baya_002_0580 | organism=Blechomonas_ayalai_B08-376 | gene_product=Pyridoxal kinase, putative | transcript_product=Pyridoxal kinase, putative | location=Baya_002:135011-135997(+) | protein_length=328 | sequence_SO=contig | SO=protein_coding	01:01:00	5626
1551	223	Cb.1.15510-mRNA-1 protein	rna_Baya_002_0590-1-p1 | transcript=rna_Baya_002_0590-1 | gene=Baya_002_0590 | organism=Blechomonas_ayalai_B08-376 | gene_product=hypothetical protein, conserved | transcript_product=hypothetical protein, conserved | location=Baya_002:136484-137275(+) | protein_length=263 | sequence_SO=contig | SO=protein_coding	01:01:00	8280
1493	224	Cb.1.14930-mRNA-1 protein	rna_Baya_002_0600-1-p1 | transcript=rna_Baya_002_0600-1 | gene=Baya_002_0600 | organism=Blechomonas_ayalai_B08-376 | gene_product=hypothetical protein, conserved | transcript_product=hypothetical protein, conserved | location=Baya_002:137752-142413(+) | protein_length=1553 | sequence_SO=contig | SO=protein_coding	01:01:00	236
1546	225	Cb.1.15460-mRNA-1 protein	rna_Baya_002_0610-1-p1 | transcript=rna_Baya_002_0610-1 | gene=Baya_002_0610 | organism=Blechomonas_ayalai_B08-376 | gene_product=hypothetical protein | transcript_product=hypothetical protein | location=Baya_002:142949-144817(+) | protein_length=622 | sequence_SO=contig | SO=protein_coding	01:01:00	2762
1488	226	Cb.1.14880-mRNA-1 protein	rna_Baya_002_0620-1-p1 | transcript=rna_Baya_002_0620-1 | gene=Baya_002_0620 | organism=Blechomonas_ayalai_B08-376 | gene_product=hypothetical protein | transcript_product=hypothetical protein | location=Baya_002:145180-148452(+) | protein_length=1090 | sequence_SO=contig | SO=protein_coding	01:01:00
1566	227	Cb.1.15660-mRNA-1 protein	rna_Baya_002_0630-1-p1 | transcript=rna_Baya_002_0630-1 | gene=Baya_002_0630 | organism=Blechomonas_ayalai_B08-376 | gene_product=U3 small nuclear ribonucleoprotein (snRNP), putative | transcript_product=U3 small nuclear ribonucleoprotein (snRNP), putative | location=Baya_002:148821-149684(+) | protein_length=287 | sequence_SO=contig | SO=protein_coding	01:01:00	5013
1584	231	Cb.1.15840-mRNA-1 protein	rna_Baya_002_0670-1-p1 | transcript=rna_Baya_002_0670-1 | gene=Baya_002_0670 | organism=Blechomonas_ayalai_B08-376 | gene_product=Abc transporter, putative | transcript_product=Abc transporter, putative | location=Baya_002:161510-163045(+) | protein_length=511 | sequence_SO=contig | SO=protein_coding	01:01:00	3385
1505	233	Cb.1.15050-mRNA-1 protein	rna_Baya_002_0690-1-p1 | transcript=rna_Baya_002_0690-1 | gene=Baya_002_0690 | organism=Blechomonas_ayalai_B08-376 | gene_product=GTPase activating protein, putative | transcript_product=GTPase activating protein, putative | location=Baya_002:164949-166640(+) | protein_length=563 | sequence_SO=contig | SO=protein_coding	01:01:00
1529	234	Cb.1.15290-mRNA-1 protein	rna_Baya_002_0700-1-p1 | transcript=rna_Baya_002_0700-1 | gene=Baya_002_0700 | organism=Blechomonas_ayalai_B08-376 | gene_product=hypothetical protein, conserved | transcript_product=hypothetical protein, conserved | location=Baya_002:167420-168814(+) | protein_length=464 | sequence_SO=contig | SO=protein_coding	01:01:00	2831
1550	236	Cb.1.15500-mRNA-1 protein	rna_Baya_002_0720-1-p1 | transcript=rna_Baya_002_0720-1 | gene=Baya_002_0720 | organism=Blechomonas_ayalai_B08-376 | gene_product=hypothetical protein, conserved | transcript_product=hypothetical protein, conserved | location=Baya_002:174808-176334(+) | protein_length=508 | sequence_SO=contig | SO=protein_coding	01:01:00	4002
1554	237	Cb.1.15540-mRNA-1 protein	rna_Baya_002_0730-1-p1 | transcript=rna_Baya_002_0730-1 | gene=Baya_002_0730 | organism=Blechomonas_ayalai_B08-376 | gene_product=kinesin, putative | transcript_product=kinesin, putative | location=Baya_002:178770-181506(+) | protein_length=912 | sequence_SO=contig | SO=protein_coding	01:01:00	373
1588	240	Cb.1.15880-mRNA-1 protein	rna_Baya_002_0760-1-p1 | transcript=rna_Baya_002_0760-1 | gene=Baya_002_0760 | organism=Blechomonas_ayalai_B08-376 | gene_product=hypothetical protein, conserved | transcript_product=hypothetical protein, conserved | location=Baya_002:186983-188233(+) | protein_length=416 | sequence_SO=contig | SO=protein_coding	01:01:00	5968
1561	241	Cb.1.15610-mRNA-1 protein	rna_Baya_002_0770-1-p1 | transcript=rna_Baya_002_0770-1 | gene=Baya_002_0770 | organism=Blechomonas_ayalai_B08-376 | gene_product=hypothetical protein, conserved | transcript_product=hypothetical protein, conserved | location=Baya_002:188433-191102(+) | protein_length=889 | sequence_SO=contig | SO=protein_coding	01:01:00	2353
1593	242	Cb.1.15930-mRNA-1 protein	rna_Baya_002_0780-1-p1 | transcript=rna_Baya_002_0780-1 | gene=Baya_002_0780 | organism=Blechomonas_ayalai_B08-376 | gene_product=Hypothetical protein, conserved | transcript_product=Hypothetical protein, conserved | location=Baya_002:191530-192333(+) | protein_length=267 | sequence_SO=contig | SO=protein_coding	01:01:00	6772
1585	243	Cb.1.15850-mRNA-1 protein	rna_Baya_002_0790-1-p1 | transcript=rna_Baya_002_0790-1 | gene=Baya_002_0790 | organism=Blechomonas_ayalai_B08-376 | gene_product=pseudouridine synthase A-like protein, putative | transcript_product=pseudouridine synthase A-like protein, putative | location=Baya_002:194277-195695(+) | protein_length=472 | sequence_SO=contig | SO=protein_coding	01:01:00	4157
1577	245	Cb.1.15770-mRNA-1 protein	rna_Baya_002_0810-1-p1 | transcript=rna_Baya_002_0810-1 | gene=Baya_002_0810 | organism=Blechomonas_ayalai_B08-376 | gene_product=hypothetical protein, conserved | transcript_product=hypothetical protein, conserved | location=Baya_002:200465-201553(+) | protein_length=362 | sequence_SO=contig | SO=protein_coding	01:01:00	5772
1555	246	Cb.1.15550-mRNA-1 protein	rna_Baya_002_0820-1-p1 | transcript=rna_Baya_002_0820-1 | gene=Baya_002_0820 | organism=Blechomonas_ayalai_B08-376 | gene_product=hypothetical protein, conserved | transcript_product=hypothetical protein, conserved | location=Baya_002:202018-204336(+) | protein_length=772 | sequence_SO=contig | SO=protein_coding	01:01:00	1258
1558	247	Cb.1.15580-mRNA-1 protein	rna_Baya_002_0830-1-p1 | transcript=rna_Baya_002_0830-1 | gene=Baya_002_0830 | organism=Blechomonas_ayalai_B08-376 | gene_product=hypothetical protein unique for Blechomonas ayalai | transcript_product=hypothetical protein unique for Blechomonas ayalai | location=Baya_002:206623-207693(+) | protein_length=356 | sequence_SO=contig | SO=protein_coding	01:01:00
1495	248	Cb.1.14950-mRNA-1 protein	rna_Baya_002_0840-1-p1 | transcript=rna_Baya_002_0840-1 | gene=Baya_002_0840 | organism=Blechomonas_ayalai_B08-376 | gene_product=hypothetical protein, conserved | transcript_product=hypothetical protein, conserved | location=Baya_002:208202-210880(+) | protein_length=892 | sequence_SO=contig | SO=protein_coding	01:01:00	1551
1518	250	Cb.1.15180-mRNA-1 protein	rna_Baya_002_0860-1-p1 | transcript=rna_Baya_002_0860-1 | gene=Baya_002_0860 | organism=Blechomonas_ayalai_B08-376 | gene_product=Hypothetical protein, conserved | transcript_product=Hypothetical protein, conserved | location=Baya_002:213311-214036(+) | protein_length=241 | sequence_SO=contig | SO=protein_coding	01:01:00
1508	251	Cb.1.15080-mRNA-1 protein	rna_Baya_002_0870-1-p1 | transcript=rna_Baya_002_0870-1 | gene=Baya_002_0870 | organism=Blechomonas_ayalai_B08-376 | gene_product=hypothetical protein unique for Blechomonas ayalai | transcript_product=hypothetical protein unique for Blechomonas ayalai | location=Baya_002:214364-215302(+) | protein_length=312 | sequence_SO=contig | SO=protein_coding	01:01:00	6659
1591	252	Cb.1.15910-mRNA-1 protein	rna_Baya_002_0880-1-p1 | transcript=rna_Baya_002_0880-1 | gene=Baya_002_0880 | organism=Blechomonas_ayalai_B08-376 | gene_product=Hypothetical protein, unknown function | transcript_product=Hypothetical protein, unknown function | location=Baya_002:219384-219896(+) | protein_length=170 | sequence_SO=contig | SO=protein_coding	01:01:00
1481	253	Cb.1.14810-mRNA-1 protein	rna_Baya_002_0890-1-p1 | transcript=rna_Baya_002_0890-1 | gene=Baya_002_0890 | organism=Blechomonas_ayalai_B08-376 | gene_product=hypothetical protein, conserved | transcript_product=hypothetical protein, conserved | location=Baya_002:220282-225510(+) | protein_length=1742 | sequence_SO=contig | SO=protein_coding	01:01:00	166
1511	254	Cb.1.15110-mRNA-1 protein	rna_Baya_002_0900-1-p1 | transcript=rna_Baya_002_0900-1 | gene=Baya_002_0900 | organism=Blechomonas_ayalai_B08-376 | gene_product=hypothetical protein, conserved | transcript_product=hypothetical protein, conserved | location=Baya_002:226634-227989(+) | protein_length=451 | sequence_SO=contig | SO=protein_coding	01:01:00	3494
1451	255	Cb.1.14510-mRNA-1 protein	rna_Baya_002_0910-1-p1 | transcript=rna_Baya_002_0910-1 | gene=Baya_002_0910 | organism=Blechomonas_ayalai_B08-376 | gene_product=protein kinase, putative,cdc2, putative | transcript_product=protein kinase, putative,cdc2, putative | location=Baya_002:228695-230158(+) | protein_length=487 | sequence_SO=contig | SO=protein_coding	01:01:00	4794
1463	257	Cb.1.14630-mRNA-1 protein	rna_Baya_002_0930-1-p1 | transcript=rna_Baya_002_0930-1 | gene=Baya_002_0930 | organism=Blechomonas_ayalai_B08-376 | gene_product=queuine tRNA-ribosyltransferase, putative | transcript_product=queuine tRNA-ribosyltransferase, putative | location=Baya_002:233239-234534(+) | protein_length=431 | sequence_SO=contig | SO=protein_coding	01:01:00	3137
1447	263	Cb.1.14470-mRNA-1 protein	rna_Baya_002_0990-1-p1 | transcript=rna_Baya_002_0990-1 | gene=Baya_002_0990 | organism=Blechomonas_ayalai_B08-376 | gene_product=phosphatidylinositol kinase, putative | transcript_product=phosphatidylinositol kinase, putative | location=Baya_002:255089-258421(+) | protein_length=1110 | sequence_SO=contig | SO=protein_coding	01:01:00	406
426	264	Cb.1.04260-mRNA-1 protein	rna_Baya_002_1000-1-p1 | transcript=rna_Baya_002_1000-1 | gene=Baya_002_1000 | organism=Blechomonas_ayalai_B08-376 | gene_product=Hypothetical protein, conserved | transcript_product=Hypothetical protein, conserved | location=Baya_002:259638-260990(+) | protein_length=450 | sequence_SO=contig | SO=protein_coding	01:01:00	5669
1440	266	Cb.1.14400-mRNA-1 protein	rna_Baya_002_1020-1-p1 | transcript=rna_Baya_002_1020-1 | gene=Baya_002_1020 | organism=Blechomonas_ayalai_B08-376 | gene_product=hypothetical protein, conserved | transcript_product=hypothetical protein, conserved | location=Baya_002:264812-265354(+) | protein_length=180 | sequence_SO=contig | SO=protein_coding	01:01:00	7349
1464	267	Cb.1.14640-mRNA-1 protein	rna_Baya_002_1030-1-p1 | transcript=rna_Baya_002_1030-1 | gene=Baya_002_1030 | organism=Blechomonas_ayalai_B08-376 | gene_product=hypothetical protein, conserved | transcript_product=hypothetical protein, conserved | location=Baya_002:265802-268861(+) | protein_length=1019 | sequence_SO=contig | SO=protein_coding	01:01:00	902
1512	271	Cb.1.15120-mRNA-1 protein	rna_Baya_002_1070-1-p1 | transcript=rna_Baya_002_1070-1 | gene=Baya_002_1070 | organism=Blechomonas_ayalai_B08-376 | gene_product=RNA pseudouridylate synthase-like protein | transcript_product=RNA pseudouridylate synthase-like protein | location=Baya_002:279028-280458(+) | protein_length=476 | sequence_SO=contig | SO=protein_coding	01:01:00	5136
1516	272	Cb.1.15160-mRNA-1 protein	rna_Baya_002_1080-1-p1 | transcript=rna_Baya_002_1080-1 | gene=Baya_002_1080 | organism=Blechomonas_ayalai_B08-376 | gene_product=Hypothetical protein, conserved | transcript_product=Hypothetical protein, conserved | location=Baya_002:280865-282136(+) | protein_length=423 | sequence_SO=contig | SO=protein_coding	01:01:00	4858
1502	273	Cb.1.15020-mRNA-1 protein	rna_Baya_002_1090-1-p1 | transcript=rna_Baya_002_1090-1 | gene=Baya_002_1090 | organism=Blechomonas_ayalai_B08-376 | gene_product=hypothetical protein | transcript_product=hypothetical protein | location=Baya_002:282527-283603(+) | protein_length=358 | sequence_SO=contig | SO=protein_coding	01:01:00
1520	274	Cb.1.15200-mRNA-1 protein	rna_Baya_002_1100-1-p1 | transcript=rna_Baya_002_1100-1 | gene=Baya_002_1100 | organism=Blechomonas_ayalai_B08-376 | gene_product=hypothetical protein, conserved | transcript_product=hypothetical protein, conserved | location=Baya_002:284129-285061(+) | protein_length=310 | sequence_SO=contig | SO=protein_coding	01:01:00	6671
1487	275	Cb.1.14870-mRNA-1 protein	rna_Baya_002_1110-1-p1 | transcript=rna_Baya_002_1110-1 | gene=Baya_002_1110 | organism=Blechomonas_ayalai_B08-376 | gene_product=cyclosome subunit 1, putative | transcript_product=cyclosome subunit 1, putative | location=Baya_002:285529-291330(+) | protein_length=1933 | sequence_SO=contig | SO=protein_coding	01:01:00	134
1601	276	Cb.1.16010-mRNA-1 protein	rna_Baya_002_1120-1-p1 | transcript=rna_Baya_002_1120-1 | gene=Baya_002_1120 | organism=Blechomonas_ayalai_B08-376 | gene_product=intraflagellar transport (IFT) protein, putative | transcript_product=intraflagellar transport (IFT) protein, putative | location=Baya_002:291778-292170(+) | protein_length=130 | sequence_SO=contig | SO=protein_coding	01:01:00	8506
1525	277	Cb.1.15250-mRNA-1 protein	rna_Baya_002_1130-1-p1 | transcript=rna_Baya_002_1130-1 | gene=Baya_002_1130 | organism=Blechomonas_ayalai_B08-376 | gene_product=mannosyltransferase, putative (GPI14) | transcript_product=mannosyltransferase, putative (GPI14) | location=Baya_002:294535-295899(+) | protein_length=454 | sequence_SO=contig | SO=protein_coding	01:01:00	3162
1452	278	Cb.1.14520-mRNA-1 protein	rna_Baya_002_1140-1-p1 | transcript=rna_Baya_002_1140-1 | gene=Baya_002_1140 | organism=Blechomonas_ayalai_B08-376 | gene_product=calpain-like cysteine peptidase, putative | transcript_product=calpain-like cysteine peptidase, putative | location=Baya_002:297159-300401(+) | protein_length=1080 | sequence_SO=contig | SO=protein_coding	01:01:00	546
1490	279	Cb.1.14900-mRNA-1 protein	rna_Baya_002_1150-1-p1 | transcript=rna_Baya_002_1150-1 | gene=Baya_002_1150 | organism=Blechomonas_ayalai_B08-376 | gene_product=Hypothetical protein, conserved | transcript_product=Hypothetical protein, conserved | location=Baya_002:301807-302601(+) | protein_length=264 | sequence_SO=contig | SO=protein_coding	01:01:00	6182
1582	280	Cb.1.15820-mRNA-1 protein	rna_Baya_002_1160-1-p1 | transcript=rna_Baya_002_1160-1 | gene=Baya_002_1160 | organism=Blechomonas_ayalai_B08-376 | gene_product=hypothetical protein, conserved | transcript_product=hypothetical protein, conserved | location=Baya_002:303008-303634(+) | protein_length=208 | sequence_SO=contig | SO=protein_coding	01:01:00	6628
1530	281	Cb.1.15300-mRNA-1 protein	rna_Baya_002_1170-1-p1 | transcript=rna_Baya_002_1170-1 | gene=Baya_002_1170 | organism=Blechomonas_ayalai_B08-376 | gene_product=Hypothetical protein, conserved | transcript_product=Hypothetical protein, conserved | location=Baya_002:303994-305655(+) | protein_length=553 | sequence_SO=contig | SO=protein_coding	01:01:00	3118
1560	283	Cb.1.15600-mRNA-1 protein	rna_Baya_002_1190-1-p1 | transcript=rna_Baya_002_1190-1 | gene=Baya_002_1190 | organism=Blechomonas_ayalai_B08-376 | gene_product=alcohol dehydrogenase, putative | transcript_product=alcohol dehydrogenase, putative | location=Baya_002:306762-307988(+) | protein_length=408 | sequence_SO=contig | SO=protein_coding	01:01:00	3569
1311	284	Cb.1.13110-mRNA-1 protein	rna_Baya_002_1200-1-p1 | transcript=rna_Baya_002_1200-1 | gene=Baya_002_1200 | organism=Blechomonas_ayalai_B08-376 | gene_product=hypothetical protein, conserved | transcript_product=hypothetical protein, conserved | location=Baya_002:309538-311322(-) | protein_length=594 | sequence_SO=contig | SO=protein_coding	01:01:00	2181
1316	288	Cb.1.13160-mRNA-1 protein	rna_Baya_002_1240-1-p1 | transcript=rna_Baya_002_1240-1 | gene=Baya_002_1240 | organism=Blechomonas_ayalai_B08-376 | gene_product=Protein kinase, putative | transcript_product=Protein kinase, putative | location=Baya_002:316969-319740(-) | protein_length=923 | sequence_SO=contig | SO=protein_coding	01:01:00	717
5283	291	Cb.1.52830-mRNA-1 protein	rna_Baya_002_1270-1-p1 | transcript=rna_Baya_002_1270-1 | gene=Baya_002_1270 | organism=Blechomonas_ayalai_B08-376 | gene_product=unspecified product | transcript_product=unspecified product | location=Baya_002:325107-326588(+) | protein_length=493 | sequence_SO=contig | SO=protein_coding	01:01:00	3200
5271	294	Cb.1.52710-mRNA-1 protein	rna_Baya_002_1300-1-p1 | transcript=rna_Baya_002_1300-1 | gene=Baya_002_1300 | organism=Blechomonas_ayalai_B08-376 | gene_product=proteasome regulatory ATPase subunit 5, putative | transcript_product=proteasome regulatory ATPase subunit 5, putative | location=Baya_002:338350-339660(+) | protein_length=436 | sequence_SO=contig | SO=protein_coding	01:01:00	2451
5285	295	Cb.1.52850-mRNA-1 protein	rna_Baya_002_1310-1-p1 | transcript=rna_Baya_002_1310-1 | gene=Baya_002_1310 | organism=Blechomonas_ayalai_B08-376 | gene_product=ubiquitin-conjugating enzyme-like protein | transcript_product=ubiquitin-conjugating enzyme-like protein | location=Baya_002:341070-341765(+) | protein_length=231 | sequence_SO=contig | SO=protein_coding	01:01:00	7519
5248	296	Cb.1.52480-mRNA-1 protein	rna_Baya_002_1320-1-p1 | transcript=rna_Baya_002_1320-1 | gene=Baya_002_1320 | organism=Blechomonas_ayalai_B08-376 | gene_product=hypothetical protein, conserved | transcript_product=hypothetical protein, conserved | location=Baya_002:343273-344421(+) | protein_length=382 | sequence_SO=contig | SO=protein_coding	01:01:00	7054
5263	297	Cb.1.52630-mRNA-1 protein	rna_Baya_002_1330-1-p1 | transcript=rna_Baya_002_1330-1 | gene=Baya_002_1330 | organism=Blechomonas_ayalai_B08-376 | gene_product=hypothetical protein, conserved | transcript_product=hypothetical protein, conserved | location=Baya_002:344700-345923(+) | protein_length=407 | sequence_SO=contig | SO=protein_coding	01:01:00	4475
5288	298	Cb.1.52880-mRNA-1 protein	rna_Baya_002_1340-1-p1 | transcript=rna_Baya_002_1340-1 | gene=Baya_002_1340 | organism=Blechomonas_ayalai_B08-376 | gene_product=endoplasmatic reticulum retrieval protein, putative | transcript_product=endoplasmatic reticulum retrieval protein, putative | location=Baya_002:346282-346833(+) | protein_length=183 | sequence_SO=contig | SO=protein_coding	01:01:00	7556
5239	299	Cb.1.52390-mRNA-1 protein	rna_Baya_002_1350-1-p1 | transcript=rna_Baya_002_1350-1 | gene=Baya_002_1350 | organism=Blechomonas_ayalai_B08-376 | gene_product=proteasome regulatory ATPase subunit 1, putative | transcript_product=proteasome regulatory ATPase subunit 1, putative | location=Baya_002:347656-348966(+) | protein_length=436 | sequence_SO=contig | SO=protein_coding	01:01:00	2397
5259	300	Cb.1.52590-mRNA-1 protein	rna_Baya_002_1360-1-p1 | transcript=rna_Baya_002_1360-1 | gene=Baya_002_1360 | organism=Blechomonas_ayalai_B08-376 | gene_product=hypothetical protein, conserved | transcript_product=hypothetical protein, conserved | location=Baya_002:351498-353699(+) | protein_length=733 | sequence_SO=contig | SO=protein_coding	01:01:00	2649
5275	301	Cb.1.52750-mRNA-1 protein	rna_Baya_002_1370-1-p1 | transcript=rna_Baya_002_1370-1 | gene=Baya_002_1370 | organism=Blechomonas_ayalai_B08-376 | gene_product=Hypothetical protein, conserved | transcript_product=Hypothetical protein, conserved | location=Baya_002:354173-355336(+) | protein_length=387 | sequence_SO=contig | SO=protein_coding	01:01:00	5304
5250	304	Cb.1.52500-mRNA-1 protein	rna_Baya_002_1400-1-p1 | transcript=rna_Baya_002_1400-1 | gene=Baya_002_1400 | organism=Blechomonas_ayalai_B08-376 | gene_product=hypothetical protein, conserved | transcript_product=hypothetical protein, conserved | location=Baya_002:363380-364765(+) | protein_length=461 | sequence_SO=contig | SO=protein_coding	01:01:00	3917
5252	305	Cb.1.52520-mRNA-1 protein	rna_Baya_002_1410-1-p1 | transcript=rna_Baya_002_1410-1 | gene=Baya_002_1410 | organism=Blechomonas_ayalai_B08-376 | gene_product=glycogen synthase kinase-3 alpha, putative | transcript_product=glycogen synthase kinase-3 alpha, putative | location=Baya_002:366414-367997(+) | protein_length=527 | sequence_SO=contig | SO=protein_coding	01:01:00	3463
5261	306	Cb.1.52610-mRNA-1 protein	rna_Baya_002_1420-1-p1 | transcript=rna_Baya_002_1420-1 | gene=Baya_002_1420 | organism=Blechomonas_ayalai_B08-376 | gene_product=hypothetical protein, conserved | transcript_product=hypothetical protein, conserved | location=Baya_002:368910-370604(+) | protein_length=564 | sequence_SO=contig | SO=protein_coding	01:01:00	3732
5272	307	Cb.1.52720-mRNA-1 protein	rna_Baya_002_1430-1-p1 | transcript=rna_Baya_002_1430-1 | gene=Baya_002_1430 | organism=Blechomonas_ayalai_B08-376 | gene_product=hypothetical protein, conserved | transcript_product=hypothetical protein, conserved | location=Baya_002:370991-372214(+) | protein_length=407 | sequence_SO=contig | SO=protein_coding	01:01:00	4568
4150	310	Cb.1.41500-mRNA-1 protein	rna_Baya_003_0030-1-p1 | transcript=rna_Baya_003_0030-1 | gene=Baya_003_0030 | organism=Blechomonas_ayalai_B08-376 | gene_product=tRNA nucleotidyltransferase, putative | transcript_product=tRNA nucleotidyltransferase, putative | location=Baya_003:2465-4042(+) | protein_length=525 | sequence_SO=contig | SO=protein_coding	01:01:00	3390
4154	313	Cb.1.41540-mRNA-1 protein	rna_Baya_003_0060-1-p1 | transcript=rna_Baya_003_0060-1 | gene=Baya_003_0060 | organism=Blechomonas_ayalai_B08-376 | gene_product=Hypothetical protein, conserved | transcript_product=Hypothetical protein, conserved | location=Baya_003:12674-13645(+) | protein_length=323 | sequence_SO=contig | SO=protein_coding	01:01:00	4912
4138	314	Cb.1.41380-mRNA-1 protein	rna_Baya_003_0070-1-p1 | transcript=rna_Baya_003_0070-1 | gene=Baya_003_0070 | organism=Blechomonas_ayalai_B08-376 | gene_product=31-O-demethyl-FK506 methyltransferase | transcript_product=31-O-demethyl-FK506 methyltransferase | location=Baya_003:17424-18374(+) | protein_length=316 | sequence_SO=contig | SO=protein_coding	01:01:00	6193
4149	315	Cb.1.41490-mRNA-1 protein	rna_Baya_003_0080-1-p1 | transcript=rna_Baya_003_0080-1 | gene=Baya_003_0080 | organism=Blechomonas_ayalai_B08-376 | gene_product=fructose-1,6-bisphosphatase, cytosolic, putative | transcript_product=fructose-1,6-bisphosphatase, cytosolic, putative | location=Baya_003:18680-19759(+) | protein_length=359 | sequence_SO=contig | SO=protein_coding	01:01:00	4604
4115	316	Cb.1.41150-mRNA-1 protein	rna_Baya_003_0090-1-p1 | transcript=rna_Baya_003_0090-1 | gene=Baya_003_0090 | organism=Blechomonas_ayalai_B08-376 | gene_product=hypothetical protein, conserved | transcript_product=hypothetical protein, conserved | location=Baya_003:20452-20970(+) | protein_length=172 | sequence_SO=contig | SO=protein_coding	01:01:00	8100
4175	318	Cb.1.41750-mRNA-1 protein	rna_Baya_003_0110-1-p1 | transcript=rna_Baya_003_0110-1 | gene=Baya_003_0110 | organism=Blechomonas_ayalai_B08-376 | gene_product=cytochrome c oxidase assembly factor, putative | transcript_product=cytochrome c oxidase assembly factor, putative | location=Baya_003:22903-23802(+) | protein_length=299 | sequence_SO=contig | SO=protein_coding	01:01:00	5632
4161	320	Cb.1.41610-mRNA-1 protein	rna_Baya_003_0130-1-p1 | transcript=rna_Baya_003_0130-1 | gene=Baya_003_0130 | organism=Blechomonas_ayalai_B08-376 | gene_product=hypothetical protein, conserved | transcript_product=hypothetical protein, conserved | location=Baya_003:28331-28669(+) | protein_length=112 | sequence_SO=contig | SO=protein_coding	01:01:00	9410
4186	321	Cb.1.41860-mRNA-1 protein	rna_Baya_003_0140-1-p1 | transcript=rna_Baya_003_0140-1 | gene=Baya_003_0140 | organism=Blechomonas_ayalai_B08-376 | gene_product=hypothetical protein | transcript_product=hypothetical protein | location=Baya_003:29217-33401(+) | protein_length=1394 | sequence_SO=contig | SO=protein_coding	01:01:00	1625
4183	323	Cb.1.41830-mRNA-1 protein	rna_Baya_003_0160-1-p1 | transcript=rna_Baya_003_0160-1 | gene=Baya_003_0160 | organism=Blechomonas_ayalai_B08-376 | gene_product=hypothetical protein, conserved | transcript_product=hypothetical protein, conserved | location=Baya_003:36901-37290(+) | protein_length=129 | sequence_SO=contig | SO=protein_coding	01:01:00	9488
4180	326	Cb.1.41800-mRNA-1 protein	rna_Baya_003_0190-1-p1 | transcript=rna_Baya_003_0190-1 | gene=Baya_003_0190 | organism=Blechomonas_ayalai_B08-376 | gene_product=hypothetical protein, conserved | transcript_product=hypothetical protein, conserved | location=Baya_003:40947-41582(+) | protein_length=211 | sequence_SO=contig | SO=protein_coding	01:01:00	7465
4153	327	Cb.1.41530-mRNA-1 protein	rna_Baya_003_0200-1-p1 | transcript=rna_Baya_003_0200-1 | gene=Baya_003_0200 | organism=Blechomonas_ayalai_B08-376 | gene_product=Chloride channel protein, putative | transcript_product=Chloride channel protein, putative | location=Baya_003:42155-45328(+) | protein_length=1057 | sequence_SO=contig | SO=protein_coding	01:01:00	710
4145	328	Cb.1.41450-mRNA-1 protein	rna_Baya_003_0210-1-p1 | transcript=rna_Baya_003_0210-1 | gene=Baya_003_0210 | organism=Blechomonas_ayalai_B08-376 | gene_product=hypothetical protein, conserved | transcript_product=hypothetical protein, conserved | location=Baya_003:46310-47131(+) | protein_length=273 | sequence_SO=contig | SO=protein_coding	01:01:00	7499
4129	329	Cb.1.41290-mRNA-1 protein	rna_Baya_003_0220-1-p1 | transcript=rna_Baya_003_0220-1 | gene=Baya_003_0220 | organism=Blechomonas_ayalai_B08-376 | gene_product=hypothetical protein, conserved | transcript_product=hypothetical protein, conserved | location=Baya_003:47438-50290(+) | protein_length=950 | sequence_SO=contig | SO=protein_coding	01:01:00	1358
4155	330	Cb.1.41550-mRNA-1 protein	rna_Baya_003_0230-1-p1 | transcript=rna_Baya_003_0230-1 | gene=Baya_003_0230 | organism=Blechomonas_ayalai_B08-376 | gene_product=hypothetical protein unique for Blechomonas ayalai | transcript_product=hypothetical protein unique for Blechomonas ayalai | location=Baya_003:50589-52109(+) | protein_length=506 | sequence_SO=contig | SO=protein_coding	01:01:00
4164	331	Cb.1.41640-mRNA-1 protein	rna_Baya_003_0240-1-p1 | transcript=rna_Baya_003_0240-1 | gene=Baya_003_0240 | organism=Blechomonas_ayalai_B08-376 | gene_product=hypothetical protein, conserved | transcript_product=hypothetical protein, conserved | location=Baya_003:52476-53684(+) | protein_length=402 | sequence_SO=contig | SO=protein_coding	01:01:00
4116	332	Cb.1.41160-mRNA-1 protein	rna_Baya_003_0250-1-p1 | transcript=rna_Baya_003_0250-1 | gene=Baya_003_0250 | organism=Blechomonas_ayalai_B08-376 | gene_product=adenylate kinase, putative | transcript_product=adenylate kinase, putative | location=Baya_003:53959-54567(+) | protein_length=202 | sequence_SO=contig | SO=protein_coding	01:01:00	7333
4128	333	Cb.1.41280-mRNA-1 protein	rna_Baya_003_0260-1-p1 | transcript=rna_Baya_003_0260-1 | gene=Baya_003_0260 | organism=Blechomonas_ayalai_B08-376 | gene_product=heat shock protein, putative | transcript_product=heat shock protein, putative | location=Baya_003:55263-56729(+) | protein_length=488 | sequence_SO=contig | SO=protein_coding	01:01:00	4874
4169	335	Cb.1.41690-mRNA-1 protein	rna_Baya_003_0280-1-p1 | transcript=rna_Baya_003_0280-1 | gene=Baya_003_0280 | organism=Blechomonas_ayalai_B08-376 | gene_product=nascent polypeptide associated complex subunit- like protein, copy 1 | transcript_product=nascent polypeptide associated complex subunit- like protein, copy 1 | location=Baya_003:58483-59010(+) | protein_length=175 | sequence_SO=contig | SO=protein_coding	01:01:00	7709
4147	337	Cb.1.41470-mRNA-1 protein	rna_Baya_003_0300-1-p1 | transcript=rna_Baya_003_0300-1 | gene=Baya_003_0300 | organism=Blechomonas_ayalai_B08-376 | gene_product=chaperone DNAJ protein, putative | transcript_product=chaperone DNAJ protein, putative | location=Baya_003:61109-62404(+) | protein_length=431 | sequence_SO=contig | SO=protein_coding	01:01:00	2982
4162	339	Cb.1.41620-mRNA-1 protein	rna_Baya_003_0320-1-p1 | transcript=rna_Baya_003_0320-1 | gene=Baya_003_0320 | organism=Blechomonas_ayalai_B08-376 | gene_product=hypothetical protein, conserved | transcript_product=hypothetical protein, conserved | location=Baya_003:64665-66431(+) | protein_length=588 | sequence_SO=contig | SO=protein_coding	01:01:00	4511
4123	340	Cb.1.41230-mRNA-1 protein	rna_Baya_003_0330-1-p1 | transcript=rna_Baya_003_0330-1 | gene=Baya_003_0330 | organism=Blechomonas_ayalai_B08-376 | gene_product=hypothetical protein, conserved | transcript_product=hypothetical protein, conserved | location=Baya_003:67044-69287(+) | protein_length=747 | sequence_SO=contig | SO=protein_coding	01:01:00	2219
4135	342	Cb.1.41350-mRNA-1 protein	rna_Baya_003_0350-1-p1 | transcript=rna_Baya_003_0350-1 | gene=Baya_003_0350 | organism=Blechomonas_ayalai_B08-376 | gene_product=hypothetical protein | transcript_product=hypothetical protein | location=Baya_003:73506-75509(+) | protein_length=667 | sequence_SO=contig | SO=protein_coding	01:01:00
4114	343	Cb.1.41140-mRNA-1 protein	rna_Baya_003_0360-1-p1 | transcript=rna_Baya_003_0360-1 | gene=Baya_003_0360 | organism=Blechomonas_ayalai_B08-376 | gene_product=Ubiquitin-conjugating enzyme E2, putative | transcript_product=Ubiquitin-conjugating enzyme E2, putative | location=Baya_003:76637-77086(+) | protein_length=149 | sequence_SO=contig | SO=protein_coding	01:01:00	7686
4182	347	Cb.1.41820-mRNA-1 protein	rna_Baya_003_0400-1-p1 | transcript=rna_Baya_003_0400-1 | gene=Baya_003_0400 | organism=Blechomonas_ayalai_B08-376 | gene_product=hypothetical protein, conserved | transcript_product=hypothetical protein, conserved | location=Baya_003:85277-85873(+) | protein_length=198 | sequence_SO=contig | SO=protein_coding	01:01:00	6389
4179	352	Cb.1.41790-mRNA-1 protein	rna_Baya_003_0450-1-p1 | transcript=rna_Baya_003_0450-1 | gene=Baya_003_0450 | organism=Blechomonas_ayalai_B08-376 | gene_product=hypothetical protein, conserved | transcript_product=hypothetical protein, conserved | location=Baya_003:93498-93950(+) | protein_length=150 | sequence_SO=contig | SO=protein_coding	01:01:00	8862
4170	353	Cb.1.41700-mRNA-1 protein	rna_Baya_003_0460-1-p1 | transcript=rna_Baya_003_0460-1 | gene=Baya_003_0460 | organism=Blechomonas_ayalai_B08-376 | gene_product=hypothetical protein unique for Blechomonas ayalai | transcript_product=hypothetical protein unique for Blechomonas ayalai | location=Baya_003:94467-95234(+) | protein_length=255 | sequence_SO=contig | SO=protein_coding	01:01:00	7150
4167	354	Cb.1.41670-mRNA-1 protein	rna_Baya_003_0470-1-p1 | transcript=rna_Baya_003_0470-1 | gene=Baya_003_0470 | organism=Blechomonas_ayalai_B08-376 | gene_product=spermidine synthase, putative | transcript_product=spermidine synthase, putative | location=Baya_003:95590-96501(+) | protein_length=303 | sequence_SO=contig | SO=protein_coding	01:01:00	4601
4127	358	Cb.1.41270-mRNA-1 protein	rna_Baya_003_0510-1-p1 | transcript=rna_Baya_003_0510-1 | gene=Baya_003_0510 | organism=Blechomonas_ayalai_B08-376 | gene_product=predicted tetratricopeptide repeat protein | transcript_product=predicted tetratricopeptide repeat protein | location=Baya_003:107889-111998(+) | protein_length=1369 | sequence_SO=contig | SO=protein_coding	01:01:00	171
3388	360	Cb.1.33880-mRNA-1 protein	rna_Baya_003_0530-1-p1 | transcript=rna_Baya_003_0530-1 | gene=Baya_003_0530 | organism=Blechomonas_ayalai_B08-376 | gene_product=huntingtin interacting protein (HIP), putative | transcript_product=huntingtin interacting protein (HIP), putative | location=Baya_003:113930-116512(+) | protein_length=860 | sequence_SO=contig | SO=protein_coding	01:01:00	1395
3392	362	Cb.1.33920-mRNA-1 protein	rna_Baya_003_0550-1-p1 | transcript=rna_Baya_003_0550-1 | gene=Baya_003_0550 | organism=Blechomonas_ayalai_B08-376 | gene_product=hypothetical protein, conserved | transcript_product=hypothetical protein, conserved | location=Baya_003:125785-126612(+) | protein_length=275 | sequence_SO=contig | SO=protein_coding	01:01:00
3393	363	Cb.1.33930-mRNA-1 protein	rna_Baya_003_0560-1-p1 | transcript=rna_Baya_003_0560-1 | gene=Baya_003_0560 | organism=Blechomonas_ayalai_B08-376 | gene_product=ADP-ribosylation factor, putative | transcript_product=ADP-ribosylation factor, putative | location=Baya_003:127399-127965(+) | protein_length=188 | sequence_SO=contig | SO=protein_coding	01:01:00	7202
3389	365	Cb.1.33890-mRNA-1 protein	rna_Baya_003_0580-1-p1 | transcript=rna_Baya_003_0580-1 | gene=Baya_003_0580 | organism=Blechomonas_ayalai_B08-376 | gene_product=hypothetical protein, conserved | transcript_product=hypothetical protein, conserved | location=Baya_003:129778-131649(+) | protein_length=623 | sequence_SO=contig | SO=protein_coding	01:01:00
3395	366	Cb.1.33950-mRNA-1 protein	rna_Baya_003_0590-1-p1 | transcript=rna_Baya_003_0590-1 | gene=Baya_003_0590 | organism=Blechomonas_ayalai_B08-376 | gene_product=Adenylosuccinate lyase, putative | transcript_product=Adenylosuccinate lyase, putative | location=Baya_003:132171-133586(+) | protein_length=471 | sequence_SO=contig | SO=protein_coding	01:01:00	2456
3390	368	Cb.1.33900-mRNA-1 protein	rna_Baya_003_0610-1-p1 | transcript=rna_Baya_003_0610-1 | gene=Baya_003_0610 | organism=Blechomonas_ayalai_B08-376 | gene_product=calpain-like cysteine peptidase, putative,cysteine peptidase, Clan CA, family C2, putative | transcript_product=calpain-like cysteine peptidase, putative,cysteine peptidase, Clan CA, family C2, putative | location=Baya_003:136694-139231(+) | protein_length=845 | sequen…	01:01:00	764
3386	370	Cb.1.33860-mRNA-1 protein	rna_Baya_003_0630-1-p1 | transcript=rna_Baya_003_0630-1 | gene=Baya_003_0630 | organism=Blechomonas_ayalai_B08-376 | gene_product=hypothetical protein | transcript_product=hypothetical protein | location=Baya_003:145403-153919(+) | protein_length=2838 | sequence_SO=contig | SO=protein_coding	01:01:00	33
3391	371	Cb.1.33910-mRNA-1 protein	rna_Baya_003_0640-1-p1 | transcript=rna_Baya_003_0640-1 | gene=Baya_003_0640 | organism=Blechomonas_ayalai_B08-376 | gene_product=hypothetical protein, conserved | transcript_product=hypothetical protein, conserved | location=Baya_003:154465-155514(+) | protein_length=349 | sequence_SO=contig | SO=protein_coding	01:01:00	3991
2791	375	Cb.1.27910-mRNA-1 protein	rna_Baya_003_0680-1-p1 | transcript=rna_Baya_003_0680-1 | gene=Baya_003_0680 | organism=Blechomonas_ayalai_B08-376 | gene_product=glycosomal transporter (GAT2), putative (GAT2) | transcript_product=glycosomal transporter (GAT2), putative (GAT2) | location=Baya_003:162693-164315(+) | protein_length=540 | sequence_SO=contig | SO=protein_coding	01:01:00	1588
2781	376	Cb.1.27810-mRNA-1 protein	rna_Baya_003_0690-1-p1 | transcript=rna_Baya_003_0690-1 | gene=Baya_003_0690 | organism=Blechomonas_ayalai_B08-376 | gene_product=nucleolar GTP-binding protein, putative | transcript_product=nucleolar GTP-binding protein, putative | location=Baya_003:164654-166612(+) | protein_length=652 | sequence_SO=contig | SO=protein_coding	01:01:00	971
2944	379	Cb.1.29440-mRNA-1 protein	rna_Baya_003_0720-1-p1 | transcript=rna_Baya_003_0720-1 | gene=Baya_003_0720 | organism=Blechomonas_ayalai_B08-376 | gene_product=hypothetical protein, conserved | transcript_product=hypothetical protein, conserved | location=Baya_003:170105-170509(+) | protein_length=134 | sequence_SO=contig | SO=protein_coding	01:01:00	8771
2795	380	Cb.1.27950-mRNA-1 protein	rna_Baya_003_0730-1-p1 | transcript=rna_Baya_003_0730-1 | gene=Baya_003_0730 | organism=Blechomonas_ayalai_B08-376 | gene_product=vesicular protein trafficking mediator, putative | transcript_product=vesicular protein trafficking mediator, putative | location=Baya_003:171007-171618(+) | protein_length=203 | sequence_SO=contig | SO=protein_coding	01:01:00	6912
2763	381	Cb.1.27630-mRNA-1 protein	rna_Baya_003_0740-1-p1 | transcript=rna_Baya_003_0740-1 | gene=Baya_003_0740 | organism=Blechomonas_ayalai_B08-376 | gene_product=hypothetical protein, conserved | transcript_product=hypothetical protein, conserved | location=Baya_003:172608-174305(+) | protein_length=565 | sequence_SO=contig | SO=protein_coding	01:01:00	1678
2916	382	Cb.1.29160-mRNA-1 protein	rna_Baya_003_0750-1-p1 | transcript=rna_Baya_003_0750-1 | gene=Baya_003_0750 | organism=Blechomonas_ayalai_B08-376 | gene_product=hypothetical protein, conserved | transcript_product=hypothetical protein, conserved | location=Baya_003:174935-175504(+) | protein_length=189 | sequence_SO=contig | SO=protein_coding	01:01:00	7838
2870	383	Cb.1.28700-mRNA-1 protein	rna_Baya_003_0760-1-p1 | transcript=rna_Baya_003_0760-1 | gene=Baya_003_0760 | organism=Blechomonas_ayalai_B08-376 | gene_product=phosphoribosylpyrophosphate synthetase, putative,phosphoribosyl transferase, putative | transcript_product=phosphoribosylpyrophosphate synthetase, putative,phosphoribosyl transferase, putative | location=Baya_003:177070-178134(+) | protein_length=354 | sequence_SO=cont…	01:01:00	3537
2897	391	Cb.1.28970-mRNA-1 protein	rna_Baya_003_0840-1-p1 | transcript=rna_Baya_003_0840-1 | gene=Baya_003_0840 | organism=Blechomonas_ayalai_B08-376 | gene_product=Hypothetical protein, conserved | transcript_product=Hypothetical protein, conserved | location=Baya_003:194551-196983(+) | protein_length=810 | sequence_SO=contig | SO=protein_coding	01:01:00	964
2952	392	Cb.1.29520-mRNA-1 protein	rna_Baya_003_0850-1-p1 | transcript=rna_Baya_003_0850-1 | gene=Baya_003_0850 | organism=Blechomonas_ayalai_B08-376 | gene_product=Hypothetical protein, conserved | transcript_product=Hypothetical protein, conserved | location=Baya_003:197638-198837(+) | protein_length=399 | sequence_SO=contig | SO=protein_coding	01:01:00	4550
2700	393	Cb.1.27000-mRNA-1 protein	rna_Baya_003_0860-1-p1 | transcript=rna_Baya_003_0860-1 | gene=Baya_003_0860 | organism=Blechomonas_ayalai_B08-376 | gene_product=hypothetical protein, conserved | transcript_product=hypothetical protein, conserved | location=Baya_003:199423-199776(+) | protein_length=117 | sequence_SO=contig | SO=protein_coding	01:01:00	9013
2711	396	Cb.1.27110-mRNA-1 protein	rna_Baya_003_0890-1-p1 | transcript=rna_Baya_003_0890-1 | gene=Baya_003_0890 | organism=Blechomonas_ayalai_B08-376 | gene_product=hypothetical protein, conserved | transcript_product=hypothetical protein, conserved | location=Baya_003:204320-207256(+) | protein_length=978 | sequence_SO=contig | SO=protein_coding	01:01:00	1087
2801	397	Cb.1.28010-mRNA-1 protein	rna_Baya_003_0900-1-p1 | transcript=rna_Baya_003_0900-1 | gene=Baya_003_0900 | organism=Blechomonas_ayalai_B08-376 | gene_product=Copper-transporting ATPase-like protein, putative | transcript_product=Copper-transporting ATPase-like protein, putative | location=Baya_003:208037-211279(+) | protein_length=1080 | sequence_SO=contig | SO=protein_coding	01:01:00	675
2891	398	Cb.1.28910-mRNA-1 protein	rna_Baya_003_0910-1-p1 | transcript=rna_Baya_003_0910-1 | gene=Baya_003_0910 | organism=Blechomonas_ayalai_B08-376 | gene_product=Glycerolphosphate mutase, putative | transcript_product=Glycerolphosphate mutase, putative | location=Baya_003:212336-213691(+) | protein_length=451 | sequence_SO=contig | SO=protein_coding	01:01:00	4194
2759	402	Cb.1.27590-mRNA-1 protein	rna_Baya_003_0950-1-p1 | transcript=rna_Baya_003_0950-1 | gene=Baya_003_0950 | organism=Blechomonas_ayalai_B08-376 | gene_product=kinesin, putative | transcript_product=kinesin, putative | location=Baya_003:221192-223969(+) | protein_length=925 | sequence_SO=contig | SO=protein_coding	01:01:00	664
2754	403	Cb.1.27540-mRNA-1 protein	rna_Baya_003_0960-1-p1 | transcript=rna_Baya_003_0960-1 | gene=Baya_003_0960 | organism=Blechomonas_ayalai_B08-376 | gene_product=Hypothetical protein, conserved | transcript_product=Hypothetical protein, conserved | location=Baya_003:225210-227519(+) | protein_length=769 | sequence_SO=contig | SO=protein_coding	01:01:00	899
3802	405	Cb.1.38020-mRNA-1 protein	rna_Baya_003_0980-1-p1 | transcript=rna_Baya_003_0980-1 | gene=Baya_003_0980 | organism=Blechomonas_ayalai_B08-376 | gene_product=hypothetical protein, conserved | transcript_product=hypothetical protein, conserved | location=Baya_003:230609-234817(+) | protein_length=1402 | sequence_SO=contig | SO=protein_coding	01:01:00	864
3817	409	Cb.1.38170-mRNA-1 protein	rna_Baya_003_1020-1-p1 | transcript=rna_Baya_003_1020-1 | gene=Baya_003_1020 | organism=Blechomonas_ayalai_B08-376 | gene_product=hypothetical protein, conserved | transcript_product=hypothetical protein, conserved | location=Baya_003:247336-248112(+) | protein_length=258 | sequence_SO=contig | SO=protein_coding	01:01:00	6849
3821	410	Cb.1.38210-mRNA-1 protein	rna_Baya_003_1030-1-p1 | transcript=rna_Baya_003_1030-1 | gene=Baya_003_1030 | organism=Blechomonas_ayalai_B08-376 | gene_product=hypothetical protein, conserved | transcript_product=hypothetical protein, conserved | location=Baya_003:248989-251109(+) | protein_length=706 | sequence_SO=contig | SO=protein_coding	01:01:00	1785
3825	413	Cb.1.38250-mRNA-1 protein	rna_Baya_003_1060-1-p1 | transcript=rna_Baya_003_1060-1 | gene=Baya_003_1060 | organism=Blechomonas_ayalai_B08-376 | gene_product=Hypothetical protein, conserved | transcript_product=Hypothetical protein, conserved | location=Baya_003:256115-256993(+) | protein_length=292 | sequence_SO=contig | SO=protein_coding	01:01:00	5975
3832	415	Cb.1.38320-mRNA-1 protein	rna_Baya_003_1080-1-p1 | transcript=rna_Baya_003_1080-1 | gene=Baya_003_1080 | organism=Blechomonas_ayalai_B08-376 | gene_product=glycosyl hydrolase-like protein | transcript_product=glycosyl hydrolase-like protein | location=Baya_003:259021-262722(+) | protein_length=1233 | sequence_SO=contig | SO=protein_coding	01:01:00
3800	417	Cb.1.38000-mRNA-1 protein	rna_Baya_003_1100-1-p1 | transcript=rna_Baya_003_1100-1 | gene=Baya_003_1100 | organism=Blechomonas_ayalai_B08-376 | gene_product=hypothetical protein, conserved | transcript_product=hypothetical protein, conserved | location=Baya_003:266181-268691(+) | protein_length=836 | sequence_SO=contig | SO=protein_coding	01:01:00	1465
3865	418	Cb.1.38650-mRNA-1 protein	rna_Baya_003_1110-1-p1 | transcript=rna_Baya_003_1110-1 | gene=Baya_003_1110 | organism=Blechomonas_ayalai_B08-376 | gene_product=UDP-galactose 4-epimerase (GalE) | transcript_product=UDP-galactose 4-epimerase (GalE) | location=Baya_003:269687-270856(+) | protein_length=389 | sequence_SO=contig | SO=protein_coding	01:01:00	3499
3859	419	Cb.1.38590-mRNA-1 protein	rna_Baya_003_1120-1-p1 | transcript=rna_Baya_003_1120-1 | gene=Baya_003_1120 | organism=Blechomonas_ayalai_B08-376 | gene_product=Hypothetical protein, conserved | transcript_product=Hypothetical protein, conserved | location=Baya_003:273121-274167(+) | protein_length=348 | sequence_SO=contig | SO=protein_coding	01:01:00	5179
3868	420	Cb.1.38680-mRNA-1 protein	rna_Baya_003_1130-1-p1 | transcript=rna_Baya_003_1130-1 | gene=Baya_003_1130 | organism=Blechomonas_ayalai_B08-376 | gene_product=cell division cycle protein 45 (CDC45), putative | transcript_product=cell division cycle protein 45 (CDC45), putative | location=Baya_003:274889-277180(+) | protein_length=763 | sequence_SO=contig | SO=protein_coding	01:01:00	1594
3884	423	Cb.1.38840-mRNA-1 protein	rna_Baya_003_1160-1-p1 | transcript=rna_Baya_003_1160-1 | gene=Baya_003_1160 | organism=Blechomonas_ayalai_B08-376 | gene_product=Succinyl-coa:3-ketoacid-coenzyme a transferase-like protein | transcript_product=Succinyl-coa:3-ketoacid-coenzyme a transferase-like protein | location=Baya_003:281581-283062(+) | protein_length=493 | sequence_SO=contig | SO=protein_coding	01:01:00	2240
3873	426	Cb.1.38730-mRNA-1 protein	rna_Baya_003_1190-1-p1 | transcript=rna_Baya_003_1190-1 | gene=Baya_003_1190 | organism=Blechomonas_ayalai_B08-376 | gene_product=hypothetical protein, conserved | transcript_product=hypothetical protein, conserved | location=Baya_003:288118-289731(+) | protein_length=537 | sequence_SO=contig | SO=protein_coding	01:01:00	3233
3854	429	Cb.1.38540-mRNA-1 protein	rna_Baya_003_1220-1-p1 | transcript=rna_Baya_003_1220-1 | gene=Baya_003_1220 | organism=Blechomonas_ayalai_B08-376 | gene_product=Heat shock protein, putative | transcript_product=Heat shock protein, putative | location=Baya_003:294141-296348(+) | protein_length=735 | sequence_SO=contig | SO=protein_coding	01:01:00
3815	430	Cb.1.38150-mRNA-1 protein	rna_Baya_003_1230-1-p1 | transcript=rna_Baya_003_1230-1 | gene=Baya_003_1230 | organism=Blechomonas_ayalai_B08-376 | gene_product=GTPase protein, putative | transcript_product=GTPase protein, putative | location=Baya_003:297208-298752(+) | protein_length=514 | sequence_SO=contig | SO=protein_coding	01:01:00	2362
3827	431	Cb.1.38270-mRNA-1 protein	rna_Baya_003_1240-1-p1 | transcript=rna_Baya_003_1240-1 | gene=Baya_003_1240 | organism=Blechomonas_ayalai_B08-376 | gene_product=Hypothetical protein, conserved | transcript_product=Hypothetical protein, conserved | location=Baya_003:299175-301121(+) | protein_length=648 | sequence_SO=contig | SO=protein_coding	01:01:00	2540
3819	432	Cb.1.38190-mRNA-1 protein	rna_Baya_003_1250-1-p1 | transcript=rna_Baya_003_1250-1 | gene=Baya_003_1250 | organism=Blechomonas_ayalai_B08-376 | gene_product=Hypothetical protein, conserved | transcript_product=Hypothetical protein, conserved | location=Baya_003:301676-303538(+) | protein_length=620 | sequence_SO=contig | SO=protein_coding	01:01:00	2350
3842	433	Cb.1.38420-mRNA-1 protein	rna_Baya_003_1260-1-p1 | transcript=rna_Baya_003_1260-1 | gene=Baya_003_1260 | organism=Blechomonas_ayalai_B08-376 | gene_product=hypothetical protein, conserved | transcript_product=hypothetical protein, conserved | location=Baya_003:304032-305735(+) | protein_length=567 | sequence_SO=contig | SO=protein_coding	01:01:00	3675
3857	435	Cb.1.38570-mRNA-1 protein	rna_Baya_003_1280-1-p1 | transcript=rna_Baya_003_1280-1 | gene=Baya_003_1280 | organism=Blechomonas_ayalai_B08-376 | gene_product=Hypothetical protein, conserved | transcript_product=Hypothetical protein, conserved | location=Baya_003:311368-314724(+) | protein_length=1118 | sequence_SO=contig | SO=protein_coding	01:01:00	827
3870	436	Cb.1.38700-mRNA-1 protein	rna_Baya_003_1290-1-p1 | transcript=rna_Baya_003_1290-1 | gene=Baya_003_1290 | organism=Blechomonas_ayalai_B08-376 | gene_product=hypothetical protein, conserved | transcript_product=hypothetical protein, conserved | location=Baya_003:316191-317345(+) | protein_length=384 | sequence_SO=contig | SO=protein_coding	01:01:00	4606
3846	439	Cb.1.38460-mRNA-1 protein	rna_Baya_003_1320-1-p1 | transcript=rna_Baya_003_1320-1 | gene=Baya_003_1320 | organism=Blechomonas_ayalai_B08-376 | gene_product=meiotic recombination protein DMC1, putative | transcript_product=meiotic recombination protein DMC1, putative | location=Baya_003:321410-322984(+) | protein_length=524 | sequence_SO=contig | SO=protein_coding	01:01:00
2786	443	Cb.1.27860-mRNA-1 protein	rna_Baya_004_0030-1-p1 | transcript=rna_Baya_004_0030-1 | gene=Baya_004_0030 | organism=Blechomonas_ayalai_B08-376 | gene_product=Dna-repair protein, putative | transcript_product=Dna-repair protein, putative | location=Baya_004:5977-8559(+) | protein_length=860 | sequence_SO=contig | SO=protein_coding	01:01:00	1204
2942	444	Cb.1.29420-mRNA-1 protein	rna_Baya_004_0040-1-p1 | transcript=rna_Baya_004_0040-1 | gene=Baya_004_0040 | organism=Blechomonas_ayalai_B08-376 | gene_product=hypothetical protein, conserved | transcript_product=hypothetical protein, conserved | location=Baya_004:8953-9324(+) | protein_length=123 | sequence_SO=contig | SO=protein_coding	01:01:00	8849
2814	446	Cb.1.28140-mRNA-1 protein	rna_Baya_004_0060-1-p1 | transcript=rna_Baya_004_0060-1 | gene=Baya_004_0060 | organism=Blechomonas_ayalai_B08-376 | gene_product=hypothetical protein, conserved | transcript_product=hypothetical protein, conserved | location=Baya_004:12044-14011(+) | protein_length=655 | sequence_SO=contig | SO=protein_coding	01:01:00
2871	447	Cb.1.28710-mRNA-1 protein	rna_Baya_004_0070-1-p1 | transcript=rna_Baya_004_0070-1 | gene=Baya_004_0070 | organism=Blechomonas_ayalai_B08-376 | gene_product=hypothetical protein, conserved | transcript_product=hypothetical protein, conserved | location=Baya_004:14516-15742(+) | protein_length=408 | sequence_SO=contig | SO=protein_coding	01:01:00	4074
2859	448	Cb.1.28590-mRNA-1 protein	rna_Baya_004_0080-1-p1 | transcript=rna_Baya_004_0080-1 | gene=Baya_004_0080 | organism=Blechomonas_ayalai_B08-376 | gene_product=hypothetical protein, conserved | transcript_product=hypothetical protein, conserved | location=Baya_004:16278-16955(+) | protein_length=225 | sequence_SO=contig | SO=protein_coding	01:01:00	8625
2790	449	Cb.1.27900-mRNA-1 protein	rna_Baya_004_0090-1-p1 | transcript=rna_Baya_004_0090-1 | gene=Baya_004_0090 | organism=Blechomonas_ayalai_B08-376 | gene_product=hypothetical protein, conserved | transcript_product=hypothetical protein, conserved | location=Baya_004:17782-19371(+) | protein_length=529 | sequence_SO=contig | SO=protein_coding	01:01:00	2463
2726	450	Cb.1.27260-mRNA-1 protein	rna_Baya_004_0100-1-p1 | transcript=rna_Baya_004_0100-1 | gene=Baya_004_0100 | organism=Blechomonas_ayalai_B08-376 | gene_product=hypothetical protein, conserved | transcript_product=hypothetical protein, conserved | location=Baya_004:20004-23060(+) | protein_length=1018 | sequence_SO=contig | SO=protein_coding	01:01:00	566
2723	452	Cb.1.27230-mRNA-1 protein	rna_Baya_004_0120-1-p1 | transcript=rna_Baya_004_0120-1 | gene=Baya_004_0120 | organism=Blechomonas_ayalai_B08-376 | gene_product=hypothetical protein, conserved | transcript_product=hypothetical protein, conserved | location=Baya_004:25654-31827(+) | protein_length=2057 | sequence_SO=contig | SO=protein_coding	01:01:00	110
2751	453	Cb.1.27510-mRNA-1 protein	rna_Baya_004_0130-1-p1 | transcript=rna_Baya_004_0130-1 | gene=Baya_004_0130 | organism=Blechomonas_ayalai_B08-376 | gene_product=Hypothetical protein, conserved | transcript_product=Hypothetical protein, conserved | location=Baya_004:32285-33484(+) | protein_length=399 | sequence_SO=contig | SO=protein_coding	01:01:00	4635
2794	454	Cb.1.27940-mRNA-1 protein	rna_Baya_004_0140-1-p1 | transcript=rna_Baya_004_0140-1 | gene=Baya_004_0140 | organism=Blechomonas_ayalai_B08-376 | gene_product=6-phosphogluconate dehydrogenase, decarboxylating, putative | transcript_product=6-phosphogluconate dehydrogenase, decarboxylating, putative | location=Baya_004:33903-35342(+) | protein_length=479 | sequence_SO=contig | SO=protein_coding	01:01:00	2490
2788	455	Cb.1.27880-mRNA-1 protein	rna_Baya_004_0150-1-p1 | transcript=rna_Baya_004_0150-1 | gene=Baya_004_0150 | organism=Blechomonas_ayalai_B08-376 | gene_product=mitochondrial carrier protein, putative | transcript_product=mitochondrial carrier protein, putative | location=Baya_004:36739-37755(+) | protein_length=338 | sequence_SO=contig | SO=protein_coding	01:01:00	4836
2764	456	Cb.1.27640-mRNA-1 protein	rna_Baya_004_0160-1-p1 | transcript=rna_Baya_004_0160-1 | gene=Baya_004_0160 | organism=Blechomonas_ayalai_B08-376 | gene_product=transport protein particle (TRAPP) subunit, putative | transcript_product=transport protein particle (TRAPP) subunit, putative | location=Baya_004:39980-40594(+) | protein_length=204 | sequence_SO=contig | SO=protein_coding	01:01:00	6593
2904	457	Cb.1.29040-mRNA-1 protein	rna_Baya_004_0170-1-p1 | transcript=rna_Baya_004_0170-1 | gene=Baya_004_0170 | organism=Blechomonas_ayalai_B08-376 | gene_product=hypothetical protein, conserved | transcript_product=hypothetical protein, conserved | location=Baya_004:42167-43012(+) | protein_length=281 | sequence_SO=contig | SO=protein_coding	01:01:00
2785	460	Cb.1.27850-mRNA-1 protein	rna_Baya_004_0200-1-p1 | transcript=rna_Baya_004_0200-1 | gene=Baya_004_0200 | organism=Blechomonas_ayalai_B08-376 | gene_product=hypothetical protein unique for Blechomonas ayalai | transcript_product=hypothetical protein unique for Blechomonas ayalai | location=Baya_004:47912-48403(+) | protein_length=163 | sequence_SO=contig | SO=protein_coding	01:01:00	8806
2756	461	Cb.1.27560-mRNA-1 protein	rna_Baya_004_0210-1-p1 | transcript=rna_Baya_004_0210-1 | gene=Baya_004_0210 | organism=Blechomonas_ayalai_B08-376 | gene_product=Peroxin 19 | transcript_product=Peroxin 19 | location=Baya_004:48923-49819(+) | protein_length=298 | sequence_SO=contig | SO=protein_coding	01:01:00	6076
2741	462	Cb.1.27410-mRNA-1 protein	rna_Baya_004_0220-1-p1 | transcript=rna_Baya_004_0220-1 | gene=Baya_004_0220 | organism=Blechomonas_ayalai_B08-376 | gene_product=replication factor C, subunit 3, putative | transcript_product=replication factor C, subunit 3, putative | location=Baya_004:50407-51519(+) | protein_length=370 | sequence_SO=contig | SO=protein_coding	01:01:00	4034
2725	463	Cb.1.27250-mRNA-1 protein	rna_Baya_004_0230-1-p1 | transcript=rna_Baya_004_0230-1 | gene=Baya_004_0230 | organism=Blechomonas_ayalai_B08-376 | gene_product=hypothetical protein | transcript_product=hypothetical protein | location=Baya_004:51917-54772(+) | protein_length=951 | sequence_SO=contig | SO=protein_coding	01:01:00	1292
2866	464	Cb.1.28660-mRNA-1 protein	rna_Baya_004_0240-1-p1 | transcript=rna_Baya_004_0240-1 | gene=Baya_004_0240 | organism=Blechomonas_ayalai_B08-376 | gene_product=cystathione gamma lyase, putative | transcript_product=cystathione gamma lyase, putative | location=Baya_004:56137-57489(+) | protein_length=450 | sequence_SO=contig | SO=protein_coding	01:01:00	3058
2929	465	Cb.1.29290-mRNA-1 protein	rna_Baya_004_0250-1-p1 | transcript=rna_Baya_004_0250-1 | gene=Baya_004_0250 | organism=Blechomonas_ayalai_B08-376 | gene_product=hypothetical protein, conserved | transcript_product=hypothetical protein, conserved | location=Baya_004:58718-59215(+) | protein_length=165 | sequence_SO=contig | SO=protein_coding	01:01:00	9068
2712	466	Cb.1.27120-mRNA-1 protein	rna_Baya_004_0260-1-p1 | transcript=rna_Baya_004_0260-1 | gene=Baya_004_0260 | organism=Blechomonas_ayalai_B08-376 | gene_product=hypothetical protein, conserved | transcript_product=hypothetical protein, conserved | location=Baya_004:59979-62027(+) | protein_length=682 | sequence_SO=contig | SO=protein_coding	01:01:00	1383
2735	469	Cb.1.27350-mRNA-1 protein	rna_Baya_004_0290-1-p1 | transcript=rna_Baya_004_0290-1 | gene=Baya_004_0290 | organism=Blechomonas_ayalai_B08-376 | gene_product=hypothetical protein unique for Blechomonas ayalai | transcript_product=hypothetical protein unique for Blechomonas ayalai | location=Baya_004:70904-71602(+) | protein_length=232 | sequence_SO=contig | SO=protein_coding	01:01:00
2811	470	Cb.1.28110-mRNA-1 protein	rna_Baya_004_0300-1-p1 | transcript=rna_Baya_004_0300-1 | gene=Baya_004_0300 | organism=Blechomonas_ayalai_B08-376 | gene_product=riboflavin kinase/fmn adenylyltransferase-like protein | transcript_product=riboflavin kinase/fmn adenylyltransferase-like protein | location=Baya_004:72866-73435(+) | protein_length=189 | sequence_SO=contig | SO=protein_coding	01:01:00	8383
2912	471	Cb.1.29120-mRNA-1 protein	rna_Baya_004_0310-1-p1 | transcript=rna_Baya_004_0310-1 | gene=Baya_004_0310 | organism=Blechomonas_ayalai_B08-376 | gene_product=hypothetical protein unique for Blechomonas ayalai | transcript_product=hypothetical protein unique for Blechomonas ayalai | location=Baya_004:74056-74835(+) | protein_length=259 | sequence_SO=contig | SO=protein_coding	01:01:00	8576
2892	473	Cb.1.28920-mRNA-1 protein	rna_Baya_004_0330-1-p1 | transcript=rna_Baya_004_0330-1 | gene=Baya_004_0330 | organism=Blechomonas_ayalai_B08-376 | gene_product=Hypothetical protein, conserved | transcript_product=Hypothetical protein, conserved | location=Baya_004:76966-77869(+) | protein_length=301 | sequence_SO=contig | SO=protein_coding	01:01:00
2947	476	Cb.1.29470-mRNA-1 protein	rna_Baya_004_0360-1-p1 | transcript=rna_Baya_004_0360-1 | gene=Baya_004_0360 | organism=Blechomonas_ayalai_B08-376 | gene_product=hypothetical protein, conserved | transcript_product=hypothetical protein, conserved | location=Baya_004:80938-81423(+) | protein_length=161 | sequence_SO=contig | SO=protein_coding	01:01:00	8546
2787	478	Cb.1.27870-mRNA-1 protein	rna_Baya_004_0380-1-p1 | transcript=rna_Baya_004_0380-1 | gene=Baya_004_0380 | organism=Blechomonas_ayalai_B08-376 | gene_product=Hypothetical protein, conserved | transcript_product=Hypothetical protein, conserved | location=Baya_004:87205-88830(+) | protein_length=541 | sequence_SO=contig | SO=protein_coding	01:01:00	3958
2775	480	Cb.1.27750-mRNA-1 protein	rna_Baya_004_0400-1-p1 | transcript=rna_Baya_004_0400-1 | gene=Baya_004_0400 | organism=Blechomonas_ayalai_B08-376 | gene_product=hypothetical protein, conserved | transcript_product=hypothetical protein, conserved | location=Baya_004:93791-95041(+) | protein_length=416 | sequence_SO=contig | SO=protein_coding	01:01:00	3733
2890	481	Cb.1.28900-mRNA-1 protein	rna_Baya_004_0410-1-p1 | transcript=rna_Baya_004_0410-1 | gene=Baya_004_0410 | organism=Blechomonas_ayalai_B08-376 | gene_product=glycerol kinase, glycosomal, putative | transcript_product=glycerol kinase, glycosomal, putative | location=Baya_004:96318-97856(+) | protein_length=512 | sequence_SO=contig | SO=protein_coding	01:01:00	2492
2839	483	Cb.1.28390-mRNA-1 protein	rna_Baya_004_0430-1-p1 | transcript=rna_Baya_004_0430-1 | gene=Baya_004_0430 | organism=Blechomonas_ayalai_B08-376 | gene_product=hypothetical protein, conserved | transcript_product=hypothetical protein, conserved | location=Baya_004:101700-104144(+) | protein_length=814 | sequence_SO=contig | SO=protein_coding	01:01:00	1032
2716	484	Cb.1.27160-mRNA-1 protein	rna_Baya_004_0440-1-p1 | transcript=rna_Baya_004_0440-1 | gene=Baya_004_0440 | organism=Blechomonas_ayalai_B08-376 | gene_product=ubiquitin-activating enzyme e1, putative | transcript_product=ubiquitin-activating enzyme e1, putative | location=Baya_004:104713-108219(+) | protein_length=1168 | sequence_SO=contig | SO=protein_coding	01:01:00	330
2768	485	Cb.1.27680-mRNA-1 protein	rna_Baya_004_0450-1-p1 | transcript=rna_Baya_004_0450-1 | gene=Baya_004_0450 | organism=Blechomonas_ayalai_B08-376 | gene_product=hypothetical protein, conserved | transcript_product=hypothetical protein, conserved | location=Baya_004:109735-110805(+) | protein_length=356 | sequence_SO=contig | SO=protein_coding	01:01:00	4953
2809	486	Cb.1.28090-mRNA-1 protein	rna_Baya_004_0460-1-p1 | transcript=rna_Baya_004_0460-1 | gene=Baya_004_0460 | organism=Blechomonas_ayalai_B08-376 | gene_product=hypothetical protein, conserved | transcript_product=hypothetical protein, conserved | location=Baya_004:111781-112596(+) | protein_length=271 | sequence_SO=contig | SO=protein_coding	01:01:00	5283
2858	487	Cb.1.28580-mRNA-1 protein	rna_Baya_004_0470-1-p1 | transcript=rna_Baya_004_0470-1 | gene=Baya_004_0470 | organism=Blechomonas_ayalai_B08-376 | gene_product=Prenyl protein specific carboxyl methyltransferase, putative | transcript_product=Prenyl protein specific carboxyl methyltransferase, putative | location=Baya_004:113384-114280(+) | protein_length=298 | sequence_SO=contig | SO=protein_coding	01:01:00	7451
2939	488	Cb.1.29390-mRNA-1 protein	rna_Baya_004_0480-1-p1 | transcript=rna_Baya_004_0480-1 | gene=Baya_004_0480 | organism=Blechomonas_ayalai_B08-376 | gene_product=glyoxalase I | transcript_product=glyoxalase I | location=Baya_004:114656-115075(+) | protein_length=139 | sequence_SO=contig | SO=protein_coding	01:01:00	8378
2799	489	Cb.1.27990-mRNA-1 protein	rna_Baya_004_0490-1-p1 | transcript=rna_Baya_004_0490-1 | gene=Baya_004_0490 | organism=Blechomonas_ayalai_B08-376 | gene_product=phospholipase A2-like protein, putative | transcript_product=phospholipase A2-like protein, putative | location=Baya_004:115629-116939(+) | protein_length=436 | sequence_SO=contig | SO=protein_coding	01:01:00	5009
2834	490	Cb.1.28340-mRNA-1 protein	rna_Baya_004_0500-1-p1 | transcript=rna_Baya_004_0500-1 | gene=Baya_004_0500 | organism=Blechomonas_ayalai_B08-376 | gene_product=hypothetical protein, conserved | transcript_product=hypothetical protein, conserved | location=Baya_004:117668-118927(+) | protein_length=419 | sequence_SO=contig | SO=protein_coding	01:01:00	4834
2851	491	Cb.1.28510-mRNA-1 protein	rna_Baya_004_0510-1-p1 | transcript=rna_Baya_004_0510-1 | gene=Baya_004_0510 | organism=Blechomonas_ayalai_B08-376 | gene_product=hypothetical protein | transcript_product=hypothetical protein | location=Baya_004:119320-120543(+) | protein_length=407 | sequence_SO=contig | SO=protein_coding	01:01:00	4538
2803	492	Cb.1.28030-mRNA-1 protein	rna_Baya_004_0520-1-p1 | transcript=rna_Baya_004_0520-1 | gene=Baya_004_0520 | organism=Blechomonas_ayalai_B08-376 | gene_product=chaperone protein DNAj, putative | transcript_product=chaperone protein DNAj, putative | location=Baya_004:121509-122843(+) | protein_length=444 | sequence_SO=contig | SO=protein_coding	01:01:00	2909
585	494	Cb.1.05850-mRNA-1 protein	rna_Baya_004_0540-1-p1 | transcript=rna_Baya_004_0540-1 | gene=Baya_004_0540 | organism=Blechomonas_ayalai_B08-376 | gene_product=NUDIX hydrolase, conserved | transcript_product=NUDIX hydrolase, conserved | location=Baya_004:125820-126632(+) | protein_length=270 | sequence_SO=contig | SO=protein_coding	01:01:00
2748	496	Cb.1.27480-mRNA-1 protein	rna_Baya_004_0560-1-p1 | transcript=rna_Baya_004_0560-1 | gene=Baya_004_0560 | organism=Blechomonas_ayalai_B08-376 | gene_product=hypothetical protein, conserved | transcript_product=hypothetical protein, conserved | location=Baya_004:129211-130206(+) | protein_length=331 | sequence_SO=contig | SO=protein_coding	01:01:00	5346
2806	497	Cb.1.28060-mRNA-1 protein	rna_Baya_004_0570-1-p1 | transcript=rna_Baya_004_0570-1 | gene=Baya_004_0570 | organism=Blechomonas_ayalai_B08-376 | gene_product=hypothetical protein, conserved | transcript_product=hypothetical protein, conserved | location=Baya_004:130570-132258(+) | protein_length=562 | sequence_SO=contig | SO=protein_coding	01:01:00	1979
2903	498	Cb.1.29030-mRNA-1 protein	rna_Baya_004_0580-1-p1 | transcript=rna_Baya_004_0580-1 | gene=Baya_004_0580 | organism=Blechomonas_ayalai_B08-376 | gene_product=hypothetical protein | transcript_product=hypothetical protein | location=Baya_004:132942-136067(+) | protein_length=1041 | sequence_SO=contig | SO=protein_coding	01:01:00	624
2882	499	Cb.1.28820-mRNA-1 protein	rna_Baya_004_0590-1-p1 | transcript=rna_Baya_004_0590-1 | gene=Baya_004_0590 | organism=Blechomonas_ayalai_B08-376 | gene_product=hypothetical protein, conserved | transcript_product=hypothetical protein, conserved | location=Baya_004:136530-139847(+) | protein_length=1105 | sequence_SO=contig | SO=protein_coding	01:01:00	633
2933	500	Cb.1.29330-mRNA-1 protein	rna_Baya_004_0600-1-p1 | transcript=rna_Baya_004_0600-1 | gene=Baya_004_0600 | organism=Blechomonas_ayalai_B08-376 | gene_product=Hypothetical protein, conserved | transcript_product=Hypothetical protein, conserved | location=Baya_004:140445-142238(+) | protein_length=597 | sequence_SO=contig | SO=protein_coding	01:01:00	1662
2941	501	Cb.1.29410-mRNA-1 protein	rna_Baya_004_0610-1-p1 | transcript=rna_Baya_004_0610-1 | gene=Baya_004_0610 | organism=Blechomonas_ayalai_B08-376 | gene_product=hypothetical protein | transcript_product=hypothetical protein | location=Baya_004:143039-146404(+) | protein_length=1121 | sequence_SO=contig | SO=protein_coding	01:01:00	991
2950	502	Cb.1.29500-mRNA-1 protein	rna_Baya_004_0620-1-p1 | transcript=rna_Baya_004_0620-1 | gene=Baya_004_0620 | organism=Blechomonas_ayalai_B08-376 | gene_product=hypothetical protein, conserved | transcript_product=hypothetical protein, conserved | location=Baya_004:147674-148042(+) | protein_length=122 | sequence_SO=contig | SO=protein_coding	01:01:00	8729
2818	503	Cb.1.28180-mRNA-1 protein	rna_Baya_004_0630-1-p1 | transcript=rna_Baya_004_0630-1 | gene=Baya_004_0630 | organism=Blechomonas_ayalai_B08-376 | gene_product=Hypothetical protein, conserved | transcript_product=Hypothetical protein, conserved | location=Baya_004:148497-150494(+) | protein_length=665 | sequence_SO=contig | SO=protein_coding	01:01:00	1353
2836	504	Cb.1.28360-mRNA-1 protein	rna_Baya_004_0640-1-p1 | transcript=rna_Baya_004_0640-1 | gene=Baya_004_0640 | organism=Blechomonas_ayalai_B08-376 | gene_product=hypothetical protein, conserved | transcript_product=hypothetical protein, conserved | location=Baya_004:151380-153107(+) | protein_length=575 | sequence_SO=contig | SO=protein_coding	01:01:00	2503
2696	505	Cb.1.26960-mRNA-1 protein	rna_Baya_004_0650-1-p1 | transcript=rna_Baya_004_0650-1 | gene=Baya_004_0650 | organism=Blechomonas_ayalai_B08-376 | gene_product=hypothetical protein, conserved | transcript_product=hypothetical protein, conserved | location=Baya_004:153478-153900(+) | protein_length=140 | sequence_SO=contig | SO=protein_coding	01:01:00	8460
2694	507	Cb.1.26940-mRNA-1 protein	rna_Baya_004_0670-1-p1 | transcript=rna_Baya_004_0670-1 | gene=Baya_004_0670 | organism=Blechomonas_ayalai_B08-376 | gene_product=hypothetical protein, conserved | transcript_product=hypothetical protein, conserved | location=Baya_004:156855-157289(+) | protein_length=144 | sequence_SO=contig | SO=protein_coding	01:01:00	8666
2749	508	Cb.1.27490-mRNA-1 protein	rna_Baya_004_0680-1-p1 | transcript=rna_Baya_004_0680-1 | gene=Baya_004_0680 | organism=Blechomonas_ayalai_B08-376 | gene_product=hypothetical protein | transcript_product=hypothetical protein | location=Baya_004:157874-159538(+) | protein_length=554 | sequence_SO=contig | SO=protein_coding	01:01:00	2971
2714	509	Cb.1.27140-mRNA-1 protein	rna_Baya_004_0690-1-p1 | transcript=rna_Baya_004_0690-1 | gene=Baya_004_0690 | organism=Blechomonas_ayalai_B08-376 | gene_product=aminotransferase, putative | transcript_product=aminotransferase, putative | location=Baya_004:160255-161568(+) | protein_length=437 | sequence_SO=contig | SO=protein_coding	01:01:00	3568
2718	510	Cb.1.27180-mRNA-1 protein	rna_Baya_004_0700-1-p1 | transcript=rna_Baya_004_0700-1 | gene=Baya_004_0700 | organism=Blechomonas_ayalai_B08-376 | gene_product=hypothetical protein, conserved | transcript_product=hypothetical protein, conserved | location=Baya_004:161835-163319(+) | protein_length=494 | sequence_SO=contig | SO=protein_coding	01:01:00
2783	511	Cb.1.27830-mRNA-1 protein	rna_Baya_004_0710-1-p1 | transcript=rna_Baya_004_0710-1 | gene=Baya_004_0710 | organism=Blechomonas_ayalai_B08-376 | gene_product=hypothetical protein, conserved | transcript_product=hypothetical protein, conserved | location=Baya_004:163714-164919(+) | protein_length=401 | sequence_SO=contig | SO=protein_coding	01:01:00	4927
2724	513	Cb.1.27240-mRNA-1 protein	rna_Baya_004_0730-1-p1 | transcript=rna_Baya_004_0730-1 | gene=Baya_004_0730 | organism=Blechomonas_ayalai_B08-376 | gene_product=hypothetical protein, conserved | transcript_product=hypothetical protein, conserved | location=Baya_004:168337-172683(+) | protein_length=1448 | sequence_SO=contig | SO=protein_coding	01:01:00
2896	514	Cb.1.28960-mRNA-1 protein	rna_Baya_004_0740-1-p1 | transcript=rna_Baya_004_0740-1 | gene=Baya_004_0740 | organism=Blechomonas_ayalai_B08-376 | gene_product=hypothetical protein, conserved | transcript_product=hypothetical protein, conserved | location=Baya_004:173162-175012(+) | protein_length=616 | sequence_SO=contig | SO=protein_coding	01:01:00	2290
2793	517	Cb.1.27930-mRNA-1 protein	rna_Baya_004_0770-1-p1 | transcript=rna_Baya_004_0770-1 | gene=Baya_004_0770 | organism=Blechomonas_ayalai_B08-376 | gene_product=acyl-CoA dehydrogenase, putative | transcript_product=acyl-CoA dehydrogenase, putative | location=Baya_004:180705-181931(+) | protein_length=408 | sequence_SO=contig | SO=protein_coding	01:01:00	3517
2738	519	Cb.1.27380-mRNA-1 protein	rna_Baya_004_0790-1-p1 | transcript=rna_Baya_004_0790-1 | gene=Baya_004_0790 | organism=Blechomonas_ayalai_B08-376 | gene_product=QA-SNARE protein putative | transcript_product=QA-SNARE protein putative | location=Baya_004:185818-186726(+) | protein_length=302 | sequence_SO=contig | SO=protein_coding	01:01:00	4664
2713	520	Cb.1.27130-mRNA-1 protein	rna_Baya_004_0800-1-p1 | transcript=rna_Baya_004_0800-1 | gene=Baya_004_0800 | organism=Blechomonas_ayalai_B08-376 | gene_product=hypothetical protein, conserved | transcript_product=hypothetical protein, conserved | location=Baya_004:187326-191318(+) | protein_length=1330 | sequence_SO=contig | SO=protein_coding	01:01:00	316
2935	523	Cb.1.29350-mRNA-1 protein	rna_Baya_004_0830-1-p1 | transcript=rna_Baya_004_0830-1 | gene=Baya_004_0830 | organism=Blechomonas_ayalai_B08-376 | gene_product=ankyrin repeat protein, putative | transcript_product=ankyrin repeat protein, putative | location=Baya_004:195136-195654(+) | protein_length=172 | sequence_SO=contig | SO=protein_coding	01:01:00	8350
2907	525	Cb.1.29070-mRNA-1 protein	rna_Baya_004_0850-1-p1 | transcript=rna_Baya_004_0850-1 | gene=Baya_004_0850 | organism=Blechomonas_ayalai_B08-376 | gene_product=hypothetical protein, conserved | transcript_product=hypothetical protein, conserved | location=Baya_004:198024-198764(+) | protein_length=246 | sequence_SO=contig | SO=protein_coding	01:01:00	6243
2731	526	Cb.1.27310-mRNA-1 protein	rna_Baya_004_0860-1-p1 | transcript=rna_Baya_004_0860-1 | gene=Baya_004_0860 | organism=Blechomonas_ayalai_B08-376 | gene_product=hypothetical protein, conserved | transcript_product=hypothetical protein, conserved | location=Baya_004:199142-200980(+) | protein_length=612 | sequence_SO=contig | SO=protein_coding	01:01:00	2775
2815	527	Cb.1.28150-mRNA-1 protein	rna_Baya_004_0870-1-p1 | transcript=rna_Baya_004_0870-1 | gene=Baya_004_0870 | organism=Blechomonas_ayalai_B08-376 | gene_product=Hypothetical protein, conserved (GO function: oxidation reduction) | transcript_product=Hypothetical protein, conserved (GO function: oxidation reduction) | location=Baya_004:201385-203361(+) | protein_length=658 | sequence_SO=contig | SO=protein_coding	01:01:00	1606
2879	528	Cb.1.28790-mRNA-1 protein	rna_Baya_004_0880-1-p1 | transcript=rna_Baya_004_0880-1 | gene=Baya_004_0880 | organism=Blechomonas_ayalai_B08-376 | gene_product=hypothetical protein, conserved | transcript_product=hypothetical protein, conserved | location=Baya_004:203695-204741(+) | protein_length=348 | sequence_SO=contig | SO=protein_coding	01:01:00	5412
2898	529	Cb.1.28980-mRNA-1 protein	rna_Baya_004_0890-1-p1 | transcript=rna_Baya_004_0890-1 | gene=Baya_004_0890 | organism=Blechomonas_ayalai_B08-376 | gene_product=hypothetical protein unique for Blechomonas ayalai | transcript_product=hypothetical protein unique for Blechomonas ayalai | location=Baya_004:205155-205883(+) | protein_length=242 | sequence_SO=contig | SO=protein_coding	01:01:00	8560
2647	532	Cb.1.26470-mRNA-1 protein	rna_Baya_004_0920-1-p1 | transcript=rna_Baya_004_0920-1 | gene=Baya_004_0920 | organism=Blechomonas_ayalai_B08-376 | gene_product=hypothetical protein, conserved | transcript_product=hypothetical protein, conserved | location=Baya_004:208569-209297(-) | protein_length=242 | sequence_SO=contig | SO=protein_coding	01:01:00
2560	533	Cb.1.25600-mRNA-1 protein	rna_Baya_004_0930-1-p1 | transcript=rna_Baya_004_0930-1 | gene=Baya_004_0930 | organism=Blechomonas_ayalai_B08-376 | gene_product=cytochrome P450 reductase, putative | transcript_product=cytochrome P450 reductase, putative | location=Baya_004:209885-212152(-) | protein_length=755 | sequence_SO=contig | SO=protein_coding	01:01:00	1637
2606	534	Cb.1.26060-mRNA-1 protein	rna_Baya_004_0940-1-p1 | transcript=rna_Baya_004_0940-1 | gene=Baya_004_0940 | organism=Blechomonas_ayalai_B08-376 | gene_product=Hypothetical protein, conserved | transcript_product=Hypothetical protein, conserved | location=Baya_004:212774-214006(-) | protein_length=410 | sequence_SO=contig | SO=protein_coding	01:01:00	4122
2660	535	Cb.1.26600-mRNA-1 protein	rna_Baya_004_0950-1-p1 | transcript=rna_Baya_004_0950-1 | gene=Baya_004_0950 | organism=Blechomonas_ayalai_B08-376 | gene_product=hypothetical protein unique for Blechomonas ayalai | transcript_product=hypothetical protein unique for Blechomonas ayalai | location=Baya_004:214515-215273(-) | protein_length=252 | sequence_SO=contig | SO=protein_coding	01:01:00
2631	537	Cb.1.26310-mRNA-1 protein	rna_Baya_004_0970-1-p1 | transcript=rna_Baya_004_0970-1 | gene=Baya_004_0970 | organism=Blechomonas_ayalai_B08-376 | gene_product=hypothetical protein, conserved | transcript_product=hypothetical protein, conserved | location=Baya_004:217365-218819(-) | protein_length=484 | sequence_SO=contig | SO=protein_coding	01:01:00	5214
2674	538	Cb.1.26740-mRNA-1 protein	rna_Baya_004_0980-1-p1 | transcript=rna_Baya_004_0980-1 | gene=Baya_004_0980 | organism=Blechomonas_ayalai_B08-376 | gene_product=hypothetical protein, conserved | transcript_product=hypothetical protein, conserved | location=Baya_004:219196-219528(-) | protein_length=110 | sequence_SO=contig | SO=protein_coding	01:01:00	9702
2632	539	Cb.1.26320-mRNA-1 protein	rna_Baya_004_0990-1-p1 | transcript=rna_Baya_004_0990-1 | gene=Baya_004_0990 | organism=Blechomonas_ayalai_B08-376 | gene_product=hypothetical protein, conserved | transcript_product=hypothetical protein, conserved | location=Baya_004:220128-221621(-) | protein_length=497 | sequence_SO=contig | SO=protein_coding	01:01:00	4357
2608	541	Cb.1.26080-mRNA-1 protein	rna_Baya_004_1010-1-p1 | transcript=rna_Baya_004_1010-1 | gene=Baya_004_1010 | organism=Blechomonas_ayalai_B08-376 | gene_product=hypothetical protein, conserved | transcript_product=hypothetical protein, conserved | location=Baya_004:226946-227854(-) | protein_length=302 | sequence_SO=contig | SO=protein_coding	01:01:00	5882
2588	542	Cb.1.25880-mRNA-1 protein	rna_Baya_004_1020-1-p1 | transcript=rna_Baya_004_1020-1 | gene=Baya_004_1020 | organism=Blechomonas_ayalai_B08-376 | gene_product=hypothetical protein, conserved | transcript_product=hypothetical protein, conserved | location=Baya_004:228285-229283(-) | protein_length=332 | sequence_SO=contig | SO=protein_coding	01:01:00	5648
2528	543	Cb.1.25280-mRNA-1 protein	rna_Baya_004_1030-1-p1 | transcript=rna_Baya_004_1030-1 | gene=Baya_004_1030 | organism=Blechomonas_ayalai_B08-376 | gene_product=ubiquitin-protein ligase, putative | transcript_product=ubiquitin-protein ligase, putative | location=Baya_004:230238-236222(-) | protein_length=1994 | sequence_SO=contig | SO=protein_coding	01:01:00	87
2468	544	Cb.1.24680-mRNA-1 protein	rna_Baya_004_1040-1-p1 | transcript=rna_Baya_004_1040-1 | gene=Baya_004_1040 | organism=Blechomonas_ayalai_B08-376 | gene_product=hypothetical protein | transcript_product=hypothetical protein | location=Baya_004:237653-238579(-) | protein_length=308 | sequence_SO=contig | SO=protein_coding	01:01:00	6521
2487	546	Cb.1.24870-mRNA-1 protein	rna_Baya_004_1060-1-p1 | transcript=rna_Baya_004_1060-1 | gene=Baya_004_1060 | organism=Blechomonas_ayalai_B08-376 | gene_product=phosphoinositide-binding protein, putative | transcript_product=phosphoinositide-binding protein, putative | location=Baya_004:241461-242639(-) | protein_length=392 | sequence_SO=contig | SO=protein_coding	01:01:00	3886
2591	547	Cb.1.25910-mRNA-1 protein	rna_Baya_004_1070-1-p1 | transcript=rna_Baya_004_1070-1 | gene=Baya_004_1070 | organism=Blechomonas_ayalai_B08-376 | gene_product=ubiquitin hydrolase, putative,cysteine peptidase, Clan CA, family C19, putative | transcript_product=ubiquitin hydrolase, putative,cysteine peptidase, Clan CA, family C19, putative | location=Baya_004:244393-246012(-) | protein_length=539 | sequence_SO=contig | SO=prot…	01:01:00
2544	549	Cb.1.25440-mRNA-1 protein	rna_Baya_004_1090-1-p1 | transcript=rna_Baya_004_1090-1 | gene=Baya_004_1090 | organism=Blechomonas_ayalai_B08-376 | gene_product=hypothetical protein, conserved | transcript_product=hypothetical protein, conserved | location=Baya_004:247565-252181(-) | protein_length=1538 | sequence_SO=contig | SO=protein_coding	01:01:00	296
2503	551	Cb.1.25030-mRNA-1 protein	rna_Baya_004_1110-1-p1 | transcript=rna_Baya_004_1110-1 | gene=Baya_004_1110 | organism=Blechomonas_ayalai_B08-376 | gene_product=hypothetical protein, unknown function | transcript_product=hypothetical protein, unknown function | location=Baya_004:254748-258275(-) | protein_length=1175 | sequence_SO=contig | SO=protein_coding	01:01:00
2543	552	Cb.1.25430-mRNA-1 protein	rna_Baya_004_1120-1-p1 | transcript=rna_Baya_004_1120-1 | gene=Baya_004_1120 | organism=Blechomonas_ayalai_B08-376 | gene_product=hypothetical protein | transcript_product=hypothetical protein | location=Baya_004:259569-261869(-) | protein_length=766 | sequence_SO=contig | SO=protein_coding	01:01:00	2230
2466	554	Cb.1.24660-mRNA-1 protein	rna_Baya_004_1140-1-p1 | transcript=rna_Baya_004_1140-1 | gene=Baya_004_1140 | organism=Blechomonas_ayalai_B08-376 | gene_product=aminopeptidase P, putative | transcript_product=aminopeptidase P, putative | location=Baya_004:263743-265185(-) | protein_length=480 | sequence_SO=contig | SO=protein_coding	01:01:00	2501
2524	555	Cb.1.25240-mRNA-1 protein	rna_Baya_004_1150-1-p1 | transcript=rna_Baya_004_1150-1 | gene=Baya_004_1150 | organism=Blechomonas_ayalai_B08-376 | gene_product=ribonuclease, putative | transcript_product=ribonuclease, putative | location=Baya_004:265806-267884(-) | protein_length=692 | sequence_SO=contig | SO=protein_coding	01:01:00	4798
2506	558	Cb.1.25060-mRNA-1 protein	rna_Baya_004_1180-1-p1 | transcript=rna_Baya_004_1180-1 | gene=Baya_004_1180 | organism=Blechomonas_ayalai_B08-376 | gene_product=hypothetical protein, conserved | transcript_product=hypothetical protein, conserved | location=Baya_004:283858-286569(-) | protein_length=903 | sequence_SO=contig | SO=protein_coding	01:01:00	590
2966	560	Cb.1.29660-mRNA-1 protein	rna_Baya_004_1200-1-p1 | transcript=rna_Baya_004_1200-1 | gene=Baya_004_1200 | organism=Blechomonas_ayalai_B08-376 | gene_product=hypothetical protein, conserved | transcript_product=hypothetical protein, conserved | location=Baya_004:291671-292315(-) | protein_length=214 | sequence_SO=contig | SO=protein_coding	01:01:00
2488	561	Cb.1.24880-mRNA-1 protein	rna_Baya_004_1210-1-p1 | transcript=rna_Baya_004_1210-1 | gene=Baya_004_1210 | organism=Blechomonas_ayalai_B08-376 | gene_product=hypothetical protein, conserved | transcript_product=hypothetical protein, conserved | location=Baya_004:292928-294184(-) | protein_length=418 | sequence_SO=contig | SO=protein_coding	01:01:00
2484	564	Cb.1.24840-mRNA-1 protein	rna_Baya_004_1240-1-p1 | transcript=rna_Baya_004_1240-1 | gene=Baya_004_1240 | organism=Blechomonas_ayalai_B08-376 | gene_product=hypothetical protein, conserved | transcript_product=hypothetical protein, conserved | location=Baya_004:298106-299326(-) | protein_length=406 | sequence_SO=contig | SO=protein_coding	01:01:00	2905
2644	565	Cb.1.26440-mRNA-1 protein	rna_Baya_004_1250-1-p1 | transcript=rna_Baya_004_1250-1 | gene=Baya_004_1250 | organism=Blechomonas_ayalai_B08-376 | gene_product=hypothetical protein, conserved | transcript_product=hypothetical protein, conserved | location=Baya_004:300958-302589(-) | protein_length=543 | sequence_SO=contig | SO=protein_coding	01:01:00	4133
2542	566	Cb.1.25420-mRNA-1 protein	rna_Baya_004_1260-1-p1 | transcript=rna_Baya_004_1260-1 | gene=Baya_004_1260 | organism=Blechomonas_ayalai_B08-376 | gene_product=hypothetical protein, conserved | transcript_product=hypothetical protein, conserved | location=Baya_004:303404-309676(-) | protein_length=2090 | sequence_SO=contig | SO=protein_coding	01:01:00	118
2521	567	Cb.1.25210-mRNA-1 protein	rna_Baya_004_1270-1-p1 | transcript=rna_Baya_004_1270-1 | gene=Baya_004_1270 | organism=Blechomonas_ayalai_B08-376 | gene_product=hypothetical protein, conserved | transcript_product=hypothetical protein, conserved | location=Baya_004:310611-311933(-) | protein_length=440 | sequence_SO=contig | SO=protein_coding	01:01:00	5580
6403	568	Cb.1.64030-mRNA-1 protein	rna_Baya_004_1280-1-p1 | transcript=rna_Baya_004_1280-1 | gene=Baya_004_1280 | organism=Blechomonas_ayalai_B08-376 | gene_product=Hypothetical protein, conserved | transcript_product=Hypothetical protein, conserved | location=Baya_004:312319-313182(-) | protein_length=287 | sequence_SO=contig | SO=protein_coding	01:01:00	5666
2479	571	Cb.1.24790-mRNA-1 protein	rna_Baya_004_1310-1-p1 | transcript=rna_Baya_004_1310-1 | gene=Baya_004_1310 | organism=Blechomonas_ayalai_B08-376 | gene_product=RNA-binding protein, putative | transcript_product=RNA-binding protein, putative | location=Baya_004:319188-320030(-) | protein_length=280 | sequence_SO=contig | SO=protein_coding	01:01:00	5282
3266	572	Cb.1.32660-mRNA-1 protein	rna_Baya_005_0010-1-p1 | transcript=rna_Baya_005_0010-1 | gene=Baya_005_0010 | organism=Blechomonas_ayalai_B08-376 | gene_product=sarcoplasmic reticulum glycoprotein, putative,sarcalumenin precursor, putative | transcript_product=sarcoplasmic reticulum glycoprotein, putative,sarcalumenin precursor, putative | location=Baya_005:435-1856(+) | protein_length=473 | sequence_SO=contig | SO=protein_cod…	01:01:00
3286	573	Cb.1.32860-mRNA-1 protein	rna_Baya_005_0020-1-p1 | transcript=rna_Baya_005_0020-1 | gene=Baya_005_0020 | organism=Blechomonas_ayalai_B08-376 | gene_product=RNA binding protein, putative | transcript_product=RNA binding protein, putative | location=Baya_005:3077-3985(+) | protein_length=302 | sequence_SO=contig | SO=protein_coding	01:01:00	5478
3287	574	Cb.1.32870-mRNA-1 protein	rna_Baya_005_0030-1-p1 | transcript=rna_Baya_005_0030-1 | gene=Baya_005_0030 | organism=Blechomonas_ayalai_B08-376 | gene_product=RNA binding protein | transcript_product=RNA binding protein | location=Baya_005:5906-7093(+) | protein_length=395 | sequence_SO=contig | SO=protein_coding	01:01:00	4848
3261	575	Cb.1.32610-mRNA-1 protein	rna_Baya_005_0040-1-p1 | transcript=rna_Baya_005_0040-1 | gene=Baya_005_0040 | organism=Blechomonas_ayalai_B08-376 | gene_product=membrane protein, putative | transcript_product=membrane protein, putative | location=Baya_005:9312-10082(+) | protein_length=256 | sequence_SO=contig | SO=protein_coding	01:01:00	6208
3296	576	Cb.1.32960-mRNA-1 protein	rna_Baya_005_0050-1-p1 | transcript=rna_Baya_005_0050-1 | gene=Baya_005_0050 | organism=Blechomonas_ayalai_B08-376 | gene_product=intraflagellar transport protein component, putative | transcript_product=intraflagellar transport protein component, putative | location=Baya_005:11640-13643(+) | protein_length=667 | sequence_SO=contig | SO=protein_coding	01:01:00	1410
3292	577	Cb.1.32920-mRNA-1 protein	rna_Baya_005_0060-1-p1 | transcript=rna_Baya_005_0060-1 | gene=Baya_005_0060 | organism=Blechomonas_ayalai_B08-376 | gene_product=hypothetical protein, conserved | transcript_product=hypothetical protein, conserved | location=Baya_005:14694-17042(+) | protein_length=782 | sequence_SO=contig | SO=protein_coding	01:01:00	682
3274	578	Cb.1.32740-mRNA-1 protein	rna_Baya_005_0070-1-p1 | transcript=rna_Baya_005_0070-1 | gene=Baya_005_0070 | organism=Blechomonas_ayalai_B08-376 | gene_product=hypothetical protein, conserved | transcript_product=hypothetical protein, conserved | location=Baya_005:17743-18999(+) | protein_length=418 | sequence_SO=contig | SO=protein_coding	01:01:00	4322
3288	579	Cb.1.32880-mRNA-1 protein	rna_Baya_005_0080-1-p1 | transcript=rna_Baya_005_0080-1 | gene=Baya_005_0080 | organism=Blechomonas_ayalai_B08-376 | gene_product=lipoic acid synthetase, mitochondrial precursor, putative | transcript_product=lipoic acid synthetase, mitochondrial precursor, putative | location=Baya_005:19695-20864(+) | protein_length=389 | sequence_SO=contig | SO=protein_coding	01:01:00	3650
3278	582	Cb.1.32780-mRNA-1 protein	rna_Baya_005_0110-1-p1 | transcript=rna_Baya_005_0110-1 | gene=Baya_005_0110 | organism=Blechomonas_ayalai_B08-376 | gene_product=hypothetical protein, conserved | transcript_product=hypothetical protein, conserved | location=Baya_005:35052-40649(+) | protein_length=1865 | sequence_SO=contig | SO=protein_coding	01:01:00	283
3290	584	Cb.1.32900-mRNA-1 protein	rna_Baya_005_0130-1-p1 | transcript=rna_Baya_005_0130-1 | gene=Baya_005_0130 | organism=Blechomonas_ayalai_B08-376 | gene_product=synaptobrevin-type transport protein, putative | transcript_product=synaptobrevin-type transport protein, putative | location=Baya_005:42231-43016(+) | protein_length=261 | sequence_SO=contig | SO=protein_coding	01:01:00	5391
3299	585	Cb.1.32990-mRNA-1 protein	rna_Baya_005_0140-1-p1 | transcript=rna_Baya_005_0140-1 | gene=Baya_005_0140 | organism=Blechomonas_ayalai_B08-376 | gene_product=hypothetical protein, conserved | transcript_product=hypothetical protein, conserved | location=Baya_005:43834-44211(+) | protein_length=125 | sequence_SO=contig | SO=protein_coding	01:01:00	8591
3293	586	Cb.1.32930-mRNA-1 protein	rna_Baya_005_0150-1-p1 | transcript=rna_Baya_005_0150-1 | gene=Baya_005_0150 | organism=Blechomonas_ayalai_B08-376 | gene_product=RNA polymerase III C11 subunit, putative | transcript_product=RNA polymerase III C11 subunit, putative | location=Baya_005:44998-45441(+) | protein_length=147 | sequence_SO=contig | SO=protein_coding	01:01:00	8421
3303	588	Cb.1.33030-mRNA-1 protein	rna_Baya_005_0170-1-p1 | transcript=rna_Baya_005_0170-1 | gene=Baya_005_0170 | organism=Blechomonas_ayalai_B08-376 | gene_product=nucleosome assembly protein, putative | transcript_product=nucleosome assembly protein, putative | location=Baya_005:49412-50392(+) | protein_length=326 | sequence_SO=contig | SO=protein_coding	01:01:00	4865
3308	590	Cb.1.33080-mRNA-1 protein	rna_Baya_005_0190-1-p1 | transcript=rna_Baya_005_0190-1 | gene=Baya_005_0190 | organism=Blechomonas_ayalai_B08-376 | gene_product=hypothetical protein, conserved | transcript_product=hypothetical protein, conserved | location=Baya_005:53913-54626(+) | protein_length=237 | sequence_SO=contig | SO=protein_coding	01:01:00	7095
3307	591	Cb.1.33070-mRNA-1 protein	rna_Baya_005_0200-1-p1 | transcript=rna_Baya_005_0200-1 | gene=Baya_005_0200 | organism=Blechomonas_ayalai_B08-376 | gene_product=unspecified product | transcript_product=unspecified product | location=Baya_005:54986-55930(+) | protein_length=314 | sequence_SO=contig | SO=protein_coding	01:01:00	6601
3301	593	Cb.1.33010-mRNA-1 protein	rna_Baya_005_0220-1-p1 | transcript=rna_Baya_005_0220-1 | gene=Baya_005_0220 | organism=Blechomonas_ayalai_B08-376 | gene_product=hypothetical protein, conserved | transcript_product=hypothetical protein, conserved | location=Baya_005:60289-60885(+) | protein_length=198 | sequence_SO=contig | SO=protein_coding	01:01:00	7111
3298	594	Cb.1.32980-mRNA-1 protein	rna_Baya_005_0230-1-p1 | transcript=rna_Baya_005_0230-1 | gene=Baya_005_0230 | organism=Blechomonas_ayalai_B08-376 | gene_product=Hypothetical protein, conserved | transcript_product=Hypothetical protein, conserved | location=Baya_005:61591-62487(+) | protein_length=298 | sequence_SO=contig | SO=protein_coding	01:01:00
3300	596	Cb.1.33000-mRNA-1 protein	rna_Baya_005_0250-1-p1 | transcript=rna_Baya_005_0250-1 | gene=Baya_005_0250 | organism=Blechomonas_ayalai_B08-376 | gene_product=hypothetical protein, conserved | transcript_product=hypothetical protein, conserved | location=Baya_005:68215-70062(+) | protein_length=615 | sequence_SO=contig | SO=protein_coding	01:01:00	4187
3285	598	Cb.1.32850-mRNA-1 protein	rna_Baya_005_0270-1-p1 | transcript=rna_Baya_005_0270-1 | gene=Baya_005_0270 | organism=Blechomonas_ayalai_B08-376 | gene_product=methionine aminopeptidase, putative | transcript_product=methionine aminopeptidase, putative | location=Baya_005:76326-77540(+) | protein_length=404 | sequence_SO=contig | SO=protein_coding	01:01:00	3128
3295	600	Cb.1.32950-mRNA-1 protein	rna_Baya_005_0290-1-p1 | transcript=rna_Baya_005_0290-1 | gene=Baya_005_0290 | organism=Blechomonas_ayalai_B08-376 | gene_product=hypothetical protein, conserved | transcript_product=hypothetical protein, conserved | location=Baya_005:82407-84020(+) | protein_length=537 | sequence_SO=contig | SO=protein_coding	01:01:00	3068
3309	603	Cb.1.33090-mRNA-1 protein	rna_Baya_005_0320-1-p1 | transcript=rna_Baya_005_0320-1 | gene=Baya_005_0320 | organism=Blechomonas_ayalai_B08-376 | gene_product=hypothetical protein unique for Blechomonas ayalai | transcript_product=hypothetical protein unique for Blechomonas ayalai | location=Baya_005:98472-100412(+) | protein_length=646 | sequence_SO=contig | SO=protein_coding	01:01:00
3268	604	Cb.1.32680-mRNA-1 protein	rna_Baya_005_0330-1-p1 | transcript=rna_Baya_005_0330-1 | gene=Baya_005_0330 | organism=Blechomonas_ayalai_B08-376 | gene_product=hypothetical protein, conserved | transcript_product=hypothetical protein, conserved | location=Baya_005:103534-103797(+) | protein_length=87 | sequence_SO=contig | SO=protein_coding	01:01:00
3279	605	Cb.1.32790-mRNA-1 protein	rna_Baya_005_0340-1-p1 | transcript=rna_Baya_005_0340-1 | gene=Baya_005_0340 | organism=Blechomonas_ayalai_B08-376 | gene_product=hypothetical protein, conserved | transcript_product=hypothetical protein, conserved | location=Baya_005:104567-106687(+) | protein_length=706 | sequence_SO=contig | SO=protein_coding	01:01:00	2191
3260	606	Cb.1.32600-mRNA-1 protein	rna_Baya_005_0350-1-p1 | transcript=rna_Baya_005_0350-1 | gene=Baya_005_0350 | organism=Blechomonas_ayalai_B08-376 | gene_product=histone H3 variant, putative | transcript_product=histone H3 variant, putative | location=Baya_005:107556-107981(+) | protein_length=141 | sequence_SO=contig | SO=protein_coding	01:01:00	8336
3282	607	Cb.1.32820-mRNA-1 protein	rna_Baya_005_0360-1-p1 | transcript=rna_Baya_005_0360-1 | gene=Baya_005_0360 | organism=Blechomonas_ayalai_B08-376 | gene_product=hypothetical protein, conserved | transcript_product=hypothetical protein, conserved | location=Baya_005:110756-115771(+) | protein_length=1671 | sequence_SO=contig | SO=protein_coding	01:01:00
3304	608	Cb.1.33040-mRNA-1 protein	rna_Baya_005_0370-1-p1 | transcript=rna_Baya_005_0370-1 | gene=Baya_005_0370 | organism=Blechomonas_ayalai_B08-376 | gene_product=DNA-directed RNA polymerase, alpha subunit, putative | transcript_product=DNA-directed RNA polymerase, alpha subunit, putative | location=Baya_005:116381-117529(+) | protein_length=382 | sequence_SO=contig | SO=protein_coding	01:01:00	3481
3283	609	Cb.1.32830-mRNA-1 protein	rna_Baya_005_0380-1-p1 | transcript=rna_Baya_005_0380-1 | gene=Baya_005_0380 | organism=Blechomonas_ayalai_B08-376 | gene_product=U3 snoRNA-associated protein UTP11, putative | transcript_product=U3 snoRNA-associated protein UTP11, putative | location=Baya_005:118160-119200(+) | protein_length=346 | sequence_SO=contig | SO=protein_coding	01:01:00	4281
3259	613	Cb.1.32590-mRNA-1 protein	rna_Baya_005_0420-1-p1 | transcript=rna_Baya_005_0420-1 | gene=Baya_005_0420 | organism=Blechomonas_ayalai_B08-376 | gene_product=glycosomal malate dehydrogenase (gMDH) | transcript_product=glycosomal malate dehydrogenase (gMDH) | location=Baya_005:132355-133323(+) | protein_length=322 | sequence_SO=contig | SO=protein_coding	01:01:00	4471
3297	614	Cb.1.32970-mRNA-1 protein	rna_Baya_005_0430-1-p1 | transcript=rna_Baya_005_0430-1 | gene=Baya_005_0430 | organism=Blechomonas_ayalai_B08-376 | gene_product=hypothetical protein, conserved | transcript_product=hypothetical protein, conserved | location=Baya_005:134592-135785(+) | protein_length=397 | sequence_SO=contig | SO=protein_coding	01:01:00	3332
3289	615	Cb.1.32890-mRNA-1 protein	rna_Baya_005_0440-1-p1 | transcript=rna_Baya_005_0440-1 | gene=Baya_005_0440 | organism=Blechomonas_ayalai_B08-376 | gene_product=hypothetical protein, conserved | transcript_product=hypothetical protein, conserved | location=Baya_005:136424-138043(+) | protein_length=539 | sequence_SO=contig | SO=protein_coding	01:01:00	4398
3281	616	Cb.1.32810-mRNA-1 protein	rna_Baya_005_0450-1-p1 | transcript=rna_Baya_005_0450-1 | gene=Baya_005_0450 | organism=Blechomonas_ayalai_B08-376 | gene_product=hypothetical protein, conserved | transcript_product=hypothetical protein, conserved | location=Baya_005:140551-141477(+) | protein_length=308 | sequence_SO=contig | SO=protein_coding	01:01:00	5549
3262	618	Cb.1.32620-mRNA-1 protein	rna_Baya_005_0470-1-p1 | transcript=rna_Baya_005_0470-1 | gene=Baya_005_0470 | organism=Blechomonas_ayalai_B08-376 | gene_product=hypothetical protein, conserved | transcript_product=hypothetical protein, conserved | location=Baya_005:143382-144677(+) | protein_length=431 | sequence_SO=contig | SO=protein_coding	01:01:00	4152
3273	619	Cb.1.32730-mRNA-1 protein	rna_Baya_005_0480-1-p1 | transcript=rna_Baya_005_0480-1 | gene=Baya_005_0480 | organism=Blechomonas_ayalai_B08-376 | gene_product=hypothetical protein, conserved | transcript_product=hypothetical protein, conserved | location=Baya_005:144997-146490(+) | protein_length=497 | sequence_SO=contig | SO=protein_coding	01:01:00	5295
3313	621	Cb.1.33130-mRNA-1 protein	rna_Baya_005_0500-1-p1 | transcript=rna_Baya_005_0500-1 | gene=Baya_005_0500 | organism=Blechomonas_ayalai_B08-376 | gene_product=SNARE protein, putative | transcript_product=SNARE protein, putative | location=Baya_005:149690-150394(+) | protein_length=234 | sequence_SO=contig | SO=protein_coding	01:01:00	6944
3311	622	Cb.1.33110-mRNA-1 protein	rna_Baya_005_0510-1-p1 | transcript=rna_Baya_005_0510-1 | gene=Baya_005_0510 | organism=Blechomonas_ayalai_B08-376 | gene_product=hypothetical protein, conserved | transcript_product=hypothetical protein, conserved | location=Baya_005:150981-151739(+) | protein_length=252 | sequence_SO=contig | SO=protein_coding	01:01:00	6407
3302	623	Cb.1.33020-mRNA-1 protein	rna_Baya_005_0520-1-p1 | transcript=rna_Baya_005_0520-1 | gene=Baya_005_0520 | organism=Blechomonas_ayalai_B08-376 | gene_product=signal recognition particle protein, putative | transcript_product=signal recognition particle protein, putative | location=Baya_005:152134-154143(+) | protein_length=669 | sequence_SO=contig | SO=protein_coding	01:01:00	1968
3277	624	Cb.1.32770-mRNA-1 protein	rna_Baya_005_0530-1-p1 | transcript=rna_Baya_005_0530-1 | gene=Baya_005_0530 | organism=Blechomonas_ayalai_B08-376 | gene_product=ABC transport system ATP-binding protein, putative (ABCF2) | transcript_product=ABC transport system ATP-binding protein, putative (ABCF2) | location=Baya_005:154597-156375(+) | protein_length=592 | sequence_SO=contig | SO=protein_coding	01:01:00	1261
3264	625	Cb.1.32640-mRNA-1 protein	rna_Baya_005_0540-1-p1 | transcript=rna_Baya_005_0540-1 | gene=Baya_005_0540 | organism=Blechomonas_ayalai_B08-376 | gene_product=vps53-like domain protein | transcript_product=vps53-like domain protein | location=Baya_005:157105-159696(+) | protein_length=863 | sequence_SO=contig | SO=protein_coding	01:01:00	647
5778	629	Cb.1.57780-mRNA-1 protein	rna_Baya_005_0580-1-p1 | transcript=rna_Baya_005_0580-1 | gene=Baya_005_0580 | organism=Blechomonas_ayalai_B08-376 | gene_product=dynein light chain, putative | transcript_product=dynein light chain, putative | location=Baya_005:168299-168655(+) | protein_length=118 | sequence_SO=contig | SO=protein_coding	01:01:00	9615
5783	630	Cb.1.57830-mRNA-1 protein	rna_Baya_005_0590-1-p1 | transcript=rna_Baya_005_0590-1 | gene=Baya_005_0590 | organism=Blechomonas_ayalai_B08-376 | gene_product=peptidyl-prolyl cis-trans isomerase, macrophage infectivity potentiator precursor, putative | transcript_product=peptidyl-prolyl cis-trans isomerase, macrophage infectivity potentiator precursor, putative | location=Baya_005:169075-169659(+) | protein_length=194 | sequ…	01:01:00	7735
1442	634	Cb.1.14420-mRNA-1 protein	rna_Baya_005_0630-1-p1 | transcript=rna_Baya_005_0630-1 | gene=Baya_005_0630 | organism=Blechomonas_ayalai_B08-376 | gene_product=4-coumarate:coa ligase-like protein | transcript_product=4-coumarate:coa ligase-like protein | location=Baya_005:180943-182721(+) | protein_length=592 | sequence_SO=contig | SO=protein_coding	01:01:00	2850
1531	635	Cb.1.15310-mRNA-1 protein	rna_Baya_005_0640-1-p1 | transcript=rna_Baya_005_0640-1 | gene=Baya_005_0640 | organism=Blechomonas_ayalai_B08-376 | gene_product=hypothetical protein, conserved | transcript_product=hypothetical protein, conserved | location=Baya_005:184708-186978(+) | protein_length=756 | sequence_SO=contig | SO=protein_coding	01:01:00	1874
1535	636	Cb.1.15350-mRNA-1 protein	rna_Baya_005_0650-1-p1 | transcript=rna_Baya_005_0650-1 | gene=Baya_005_0650 | organism=Blechomonas_ayalai_B08-376 | gene_product=tRNA pseudouridine synthase A-like protein | transcript_product=tRNA pseudouridine synthase A-like protein | location=Baya_005:187438-189261(+) | protein_length=607 | sequence_SO=contig | SO=protein_coding	01:01:00	2580
1579	637	Cb.1.15790-mRNA-1 protein	rna_Baya_005_0660-1-p1 | transcript=rna_Baya_005_0660-1 | gene=Baya_005_0660 | organism=Blechomonas_ayalai_B08-376 | gene_product=hypothetical protein, conserved | transcript_product=hypothetical protein, conserved | location=Baya_005:189734-190486(+) | protein_length=250 | sequence_SO=contig | SO=protein_coding	01:01:00	7611
1457	638	Cb.1.14570-mRNA-1 protein	rna_Baya_005_0670-1-p1 | transcript=rna_Baya_005_0670-1 | gene=Baya_005_0670 | organism=Blechomonas_ayalai_B08-376 | gene_product=phenylalanyl-tRNA synthetase, putative | transcript_product=phenylalanyl-tRNA synthetase, putative | location=Baya_005:191002-192894(+) | protein_length=630 | sequence_SO=contig | SO=protein_coding	01:01:00	1524
1466	640	Cb.1.14660-mRNA-1 protein	rna_Baya_005_0690-1-p1 | transcript=rna_Baya_005_0690-1 | gene=Baya_005_0690 | organism=Blechomonas_ayalai_B08-376 | gene_product=hypothetical protein, conserved | transcript_product=hypothetical protein, conserved | location=Baya_005:198183-201398(+) | protein_length=1071 | sequence_SO=contig | SO=protein_coding	01:01:00
1570	645	Cb.1.15700-mRNA-1 protein	rna_Baya_005_0740-1-p1 | transcript=rna_Baya_005_0740-1 | gene=Baya_005_0740 | organism=Blechomonas_ayalai_B08-376 | gene_product=mitochondrial carrier protein, putative | transcript_product=mitochondrial carrier protein, putative | location=Baya_005:219598-220581(+) | protein_length=327 | sequence_SO=contig | SO=protein_coding	01:01:00	5058
1479	646	Cb.1.14790-mRNA-1 protein	rna_Baya_005_0750-1-p1 | transcript=rna_Baya_005_0750-1 | gene=Baya_005_0750 | organism=Blechomonas_ayalai_B08-376 | gene_product=proteasome regulatory non-ATP-ase subunit, putative | transcript_product=proteasome regulatory non-ATP-ase subunit, putative | location=Baya_005:221600-222817(+) | protein_length=405 | sequence_SO=contig | SO=protein_coding	01:01:00	3291
1446	650	Cb.1.14460-mRNA-1 protein	rna_Baya_005_0790-1-p1 | transcript=rna_Baya_005_0790-1 | gene=Baya_005_0790 | organism=Blechomonas_ayalai_B08-376 | gene_product=hypothetical protein, conserved | transcript_product=hypothetical protein, conserved | location=Baya_005:248520-249719(+) | protein_length=399 | sequence_SO=contig | SO=protein_coding	01:01:00	5163
1443	653	Cb.1.14430-mRNA-1 protein	rna_Baya_005_0820-1-p1 | transcript=rna_Baya_005_0820-1 | gene=Baya_005_0820 | organism=Blechomonas_ayalai_B08-376 | gene_product=hypothetical protein, conserved | transcript_product=hypothetical protein, conserved | location=Baya_005:256824-257228(+) | protein_length=134 | sequence_SO=contig | SO=protein_coding	01:01:00	8499
1455	654	Cb.1.14550-mRNA-1 protein	rna_Baya_005_0830-1-p1 | transcript=rna_Baya_005_0830-1 | gene=Baya_005_0830 | organism=Blechomonas_ayalai_B08-376 | gene_product=actin-related protein 2, putative | transcript_product=actin-related protein 2, putative | location=Baya_005:257776-259017(+) | protein_length=413 | sequence_SO=contig | SO=protein_coding	01:01:00	5515
1503	658	Cb.1.15030-mRNA-1 protein	rna_Baya_005_0870-1-p1 | transcript=rna_Baya_005_0870-1 | gene=Baya_005_0870 | organism=Blechomonas_ayalai_B08-376 | gene_product=hypothetical protein, conserved | transcript_product=hypothetical protein, conserved | location=Baya_005:266011-267060(+) | protein_length=349 | sequence_SO=contig | SO=protein_coding	01:01:00	5586
1552	661	Cb.1.15520-mRNA-1 protein	rna_Baya_005_0900-1-p1 | transcript=rna_Baya_005_0900-1 | gene=Baya_005_0900 | organism=Blechomonas_ayalai_B08-376 | gene_product=peroxisome assembly protein, putative | transcript_product=peroxisome assembly protein, putative | location=Baya_005:279119-280555(+) | protein_length=478 | sequence_SO=contig | SO=protein_coding	01:01:00	3566
1526	662	Cb.1.15260-mRNA-1 protein	rna_Baya_005_0910-1-p1 | transcript=rna_Baya_005_0910-1 | gene=Baya_005_0910 | organism=Blechomonas_ayalai_B08-376 | gene_product=hypothetical protein, conserved | transcript_product=hypothetical protein, conserved | location=Baya_005:281144-281635(+) | protein_length=163 | sequence_SO=contig | SO=protein_coding	01:01:00	8097
3370	665	Cb.1.33700-mRNA-1 protein	rna_Baya_005_0940-1-p1 | transcript=rna_Baya_005_0940-1 | gene=Baya_005_0940 | organism=Blechomonas_ayalai_B08-376 | gene_product=hypothetical protein, conserved | transcript_product=hypothetical protein, conserved | location=Baya_005:285126-285926(+) | protein_length=266 | sequence_SO=contig | SO=protein_coding	01:01:00	6075
1608	666	Cb.1.16080-mRNA-1 protein	rna_Baya_005_0950-1-p1 | transcript=rna_Baya_005_0950-1 | gene=Baya_005_0950 | organism=Blechomonas_ayalai_B08-376 | gene_product=unspecified product | transcript_product=unspecified product | location=Baya_005:288879-289250(+) | protein_length=123 | sequence_SO=contig | SO=protein_coding	01:01:00	9228
1532	668	Cb.1.15320-mRNA-1 protein	rna_Baya_005_0970-1-p1 | transcript=rna_Baya_005_0970-1 | gene=Baya_005_0970 | organism=Blechomonas_ayalai_B08-376 | gene_product=hypothetical protein, conserved | transcript_product=hypothetical protein, conserved | location=Baya_005:293328-295406(+) | protein_length=692 | sequence_SO=contig | SO=protein_coding	01:01:00	2250
1539	669	Cb.1.15390-mRNA-1 protein	rna_Baya_005_0980-1-p1 | transcript=rna_Baya_005_0980-1 | gene=Baya_005_0980 | organism=Blechomonas_ayalai_B08-376 | gene_product=phosphatidic acid phosphatase protein-like protein | transcript_product=phosphatidic acid phosphatase protein-like protein | location=Baya_005:296368-297483(+) | protein_length=371 | sequence_SO=contig | SO=protein_coding	01:01:00	5534
1519	671	Cb.1.15190-mRNA-1 protein	rna_Baya_005_1000-1-p1 | transcript=rna_Baya_005_1000-1 | gene=Baya_005_1000 | organism=Blechomonas_ayalai_B08-376 | gene_product=cation transporter, putative | transcript_product=cation transporter, putative | location=Baya_005:302234-303733(+) | protein_length=499 | sequence_SO=contig | SO=protein_coding	01:01:00	3339
1565	672	Cb.1.15650-mRNA-1 protein	rna_Baya_005_1010-1-p1 | transcript=rna_Baya_005_1010-1 | gene=Baya_005_1010 | organism=Blechomonas_ayalai_B08-376 | gene_product=transcription initiation factor-like protein (TFIID-like protein) | transcript_product=transcription initiation factor-like protein (TFIID-like protein) | location=Baya_005:304515-305288(+) | protein_length=257 | sequence_SO=contig | SO=protein_coding	01:01:00	5864
1574	673	Cb.1.15740-mRNA-1 protein	rna_Baya_005_1020-1-p1 | transcript=rna_Baya_005_1020-1 | gene=Baya_005_1020 | organism=Blechomonas_ayalai_B08-376 | gene_product=hypothetical protein, conserved | transcript_product=hypothetical protein, conserved | location=Baya_005:305649-306335(+) | protein_length=228 | sequence_SO=contig | SO=protein_coding	01:01:00	6428
1543	674	Cb.1.15430-mRNA-1 protein	rna_Baya_005_1030-1-p1 | transcript=rna_Baya_005_1030-1 | gene=Baya_005_1030 | organism=Blechomonas_ayalai_B08-376 | gene_product=cysteine peptidase A (CPA) (CPA) | transcript_product=cysteine peptidase A (CPA) (CPA) | location=Baya_005:306858-308231(+) | protein_length=457 | sequence_SO=contig | SO=protein_coding	01:01:00	4009
1609	675	Cb.1.16090-mRNA-1 protein	rna_Baya_005_1040-1-p1 | transcript=rna_Baya_005_1040-1 | gene=Baya_005_1040 | organism=Blechomonas_ayalai_B08-376 | gene_product=hypothetical protein, conserved | transcript_product=hypothetical protein, conserved | location=Baya_005:308764-309909(+) | protein_length=381 | sequence_SO=contig | SO=protein_coding	01:01:00	6066
1416	676	Cb.1.14160-mRNA-1 protein	rna_Baya_005_1050-1-p1 | transcript=rna_Baya_005_1050-1 | gene=Baya_005_1050 | organism=Blechomonas_ayalai_B08-376 | gene_product=map kinase (MPK4) | transcript_product=map kinase (MPK4) | location=Baya_005:310201-311289(+) | protein_length=362 | sequence_SO=contig | SO=protein_coding	01:01:00	3688
1500	677	Cb.1.15000-mRNA-1 protein	rna_Baya_005_1060-1-p1 | transcript=rna_Baya_005_1060-1 | gene=Baya_005_1060 | organism=Blechomonas_ayalai_B08-376 | gene_product=Hypothetical protein, conserved | transcript_product=Hypothetical protein, conserved | location=Baya_005:311863-314652(+) | protein_length=929 | sequence_SO=contig | SO=protein_coding	01:01:00
5850	679	Cb.1.58500-mRNA-1 protein	rna_Baya_006_0020-1-p1 | transcript=rna_Baya_006_0020-1 | gene=Baya_006_0020 | organism=Blechomonas_ayalai_B08-376 | gene_product=hypothetical protein, unknown function | transcript_product=hypothetical protein, unknown function | location=Baya_006:972-1985(+) | protein_length=337 | sequence_SO=contig | SO=protein_coding	01:01:00	4896
5908	680	Cb.1.59080-mRNA-1 protein	rna_Baya_006_0030-1-p1 | transcript=rna_Baya_006_0030-1 | gene=Baya_006_0030 | organism=Blechomonas_ayalai_B08-376 | gene_product=protein kinase, putative | transcript_product=protein kinase, putative | location=Baya_006:3024-4757(+) | protein_length=577 | sequence_SO=contig | SO=protein_coding	01:01:00	3871
5920	681	Cb.1.59200-mRNA-1 protein	rna_Baya_006_0040-1-p1 | transcript=rna_Baya_006_0040-1 | gene=Baya_006_0040 | organism=Blechomonas_ayalai_B08-376 | gene_product=WD repeat protein | transcript_product=WD repeat protein | location=Baya_006:5073-6455(+) | protein_length=460 | sequence_SO=contig | SO=protein_coding	01:01:00	3220
5907	682	Cb.1.59070-mRNA-1 protein	rna_Baya_006_0050-1-p1 | transcript=rna_Baya_006_0050-1 | gene=Baya_006_0050 | organism=Blechomonas_ayalai_B08-376 | gene_product=ATP-dependent RNA helicase, putative | transcript_product=ATP-dependent RNA helicase, putative | location=Baya_006:7304-9082(+) | protein_length=592 | sequence_SO=contig | SO=protein_coding	01:01:00	1962
5877	685	Cb.1.58770-mRNA-1 protein	rna_Baya_006_0080-1-p1 | transcript=rna_Baya_006_0080-1 | gene=Baya_006_0080 | organism=Blechomonas_ayalai_B08-376 | gene_product=dynein intermediate-chain-like protein | transcript_product=dynein intermediate-chain-like protein | location=Baya_006:23354-25381(+) | protein_length=675 | sequence_SO=contig | SO=protein_coding	01:01:00	1195
5940	686	Cb.1.59400-mRNA-1 protein	rna_Baya_006_0090-1-p1 | transcript=rna_Baya_006_0090-1 | gene=Baya_006_0090 | organism=Blechomonas_ayalai_B08-376 | gene_product=hypothetical protein, conserved | transcript_product=hypothetical protein, conserved | location=Baya_006:26611-27744(+) | protein_length=377 | sequence_SO=contig | SO=protein_coding	01:01:00
5849	687	Cb.1.58490-mRNA-1 protein	rna_Baya_006_0100-1-p1 | transcript=rna_Baya_006_0100-1 | gene=Baya_006_0100 | organism=Blechomonas_ayalai_B08-376 | gene_product=hypothetical protein, conserved | transcript_product=hypothetical protein, conserved | location=Baya_006:29474-34711(+) | protein_length=1745 | sequence_SO=contig | SO=protein_coding	01:01:00	139
5876	688	Cb.1.58760-mRNA-1 protein	rna_Baya_006_0110-1-p1 | transcript=rna_Baya_006_0110-1 | gene=Baya_006_0110 | organism=Blechomonas_ayalai_B08-376 | gene_product=Hypothetical protein, conserved | transcript_product=Hypothetical protein, conserved | location=Baya_006:37267-38187(+) | protein_length=306 | sequence_SO=contig | SO=protein_coding	01:01:00	6764
5883	689	Cb.1.58830-mRNA-1 protein	rna_Baya_006_0120-1-p1 | transcript=rna_Baya_006_0120-1 | gene=Baya_006_0120 | organism=Blechomonas_ayalai_B08-376 | gene_product=fumarate hydratase, putative | transcript_product=fumarate hydratase, putative | location=Baya_006:39152-40810(+) | protein_length=552 | sequence_SO=contig | SO=protein_coding	01:01:00	1826
5855	690	Cb.1.58550-mRNA-1 protein	rna_Baya_006_0130-1-p1 | transcript=rna_Baya_006_0130-1 | gene=Baya_006_0130 | organism=Blechomonas_ayalai_B08-376 | gene_product=hypothetical protein, conserved | transcript_product=hypothetical protein, conserved | location=Baya_006:42410-44644(+) | protein_length=745 | sequence_SO=contig | SO=protein_coding	01:01:00	435
5917	700	Cb.1.59170-mRNA-1 protein	rna_Baya_006_0230-1-p1 | transcript=rna_Baya_006_0230-1 | gene=Baya_006_0230 | organism=Blechomonas_ayalai_B08-376 | gene_product=hypothetical protein, conserved | transcript_product=hypothetical protein, conserved | location=Baya_006:63504-65048(+) | protein_length=514 | sequence_SO=contig | SO=protein_coding	01:01:00	4115
5919	701	Cb.1.59190-mRNA-1 protein	rna_Baya_006_0240-1-p1 | transcript=rna_Baya_006_0240-1 | gene=Baya_006_0240 | organism=Blechomonas_ayalai_B08-376 | gene_product=hypothetical protein, conserved | transcript_product=hypothetical protein, conserved | location=Baya_006:65725-67782(+) | protein_length=685 | sequence_SO=contig | SO=protein_coding	01:01:00	2116
5882	703	Cb.1.58820-mRNA-1 protein	rna_Baya_006_0260-1-p1 | transcript=rna_Baya_006_0260-1 | gene=Baya_006_0260 | organism=Blechomonas_ayalai_B08-376 | gene_product=hypothetical protein, conserved | transcript_product=hypothetical protein, conserved | location=Baya_006:73606-78471(+) | protein_length=1621 | sequence_SO=contig | SO=protein_coding	01:01:00	277
6851	704	Cb.1.68510-mRNA-1 protein	rna_Baya_006_0270-1-p1 | transcript=rna_Baya_006_0270-1 | gene=Baya_006_0270 | organism=Blechomonas_ayalai_B08-376 | gene_product=DNA helicase, putative | transcript_product=DNA helicase, putative | location=Baya_006:79271-82600(+) | protein_length=1109 | sequence_SO=contig | SO=protein_coding	01:01:00
5860	705	Cb.1.58600-mRNA-1 protein	rna_Baya_006_0280-1-p1 | transcript=rna_Baya_006_0280-1 | gene=Baya_006_0280 | organism=Blechomonas_ayalai_B08-376 | gene_product=ubiquitin hydrolase, putative,cysteine peptidase, Clan CA, family C19, putative | transcript_product=ubiquitin hydrolase, putative,cysteine peptidase, Clan CA, family C19, putative | location=Baya_006:83209-85518(+) | protein_length=769 | sequence_SO=contig | SO=protei…	01:01:00	1850
2349	707	Cb.1.23490-mRNA-1 protein	rna_Baya_006_0300-1-p1 | transcript=rna_Baya_006_0300-1 | gene=Baya_006_0300 | organism=Blechomonas_ayalai_B08-376 | gene_product=hypothetical protein, conserved | transcript_product=hypothetical protein, conserved | location=Baya_006:87081-89912(+) | protein_length=943 | sequence_SO=contig | SO=protein_coding	01:01:00	1082
5923	709	Cb.1.59230-mRNA-1 protein	rna_Baya_006_0320-1-p1 | transcript=rna_Baya_006_0320-1 | gene=Baya_006_0320 | organism=Blechomonas_ayalai_B08-376 | gene_product=MCAK-like kinesin, putative | transcript_product=MCAK-like kinesin, putative | location=Baya_006:91816-93513(+) | protein_length=565 | sequence_SO=contig | SO=protein_coding	01:01:00	1984
5955	713	Cb.1.59550-mRNA-1 protein	rna_Baya_006_0360-1-p1 | transcript=rna_Baya_006_0360-1 | gene=Baya_006_0360 | organism=Blechomonas_ayalai_B08-376 | gene_product=hypothetical protein, conserved | transcript_product=hypothetical protein, conserved | location=Baya_006:103991-106627(+) | protein_length=878 | sequence_SO=contig | SO=protein_coding	01:01:00	2427
5871	715	Cb.1.58710-mRNA-1 protein	rna_Baya_006_0380-1-p1 | transcript=rna_Baya_006_0380-1 | gene=Baya_006_0380 | organism=Blechomonas_ayalai_B08-376 | gene_product=myo-inositol/proton symporter (MIT) | transcript_product=myo-inositol/proton symporter (MIT) | location=Baya_006:111356-112870(+) | protein_length=504 | sequence_SO=contig | SO=protein_coding	01:01:00	2594
5954	716	Cb.1.59540-mRNA-1 protein	rna_Baya_006_0400-1-p1 | transcript=rna_Baya_006_0400-1 | gene=Baya_006_0400 | organism=Blechomonas_ayalai_B08-376 | gene_product=hypothetical predicted transmembrane protein | transcript_product=hypothetical predicted transmembrane protein | location=Baya_006:116648-117058(+) | protein_length=136 | sequence_SO=contig | SO=protein_coding	01:01:00
5925	717	Cb.1.59250-mRNA-1 protein	rna_Baya_006_0410-1-p1 | transcript=rna_Baya_006_0410-1 | gene=Baya_006_0410 | organism=Blechomonas_ayalai_B08-376 | gene_product=hypothetical protein unique for Blechomonas ayalai | transcript_product=hypothetical protein unique for Blechomonas ayalai | location=Baya_006:117764-118933(+) | protein_length=389 | sequence_SO=contig | SO=protein_coding	01:01:00
5885	718	Cb.1.58850-mRNA-1 protein	rna_Baya_006_0420-1-p1 | transcript=rna_Baya_006_0420-1 | gene=Baya_006_0420 | organism=Blechomonas_ayalai_B08-376 | gene_product=mitochondrial translocase subunit, putative | transcript_product=mitochondrial translocase subunit, putative | location=Baya_006:119351-119623(+) | protein_length=90 | sequence_SO=contig | SO=protein_coding	01:01:00	9558
5869	719	Cb.1.58690-mRNA-1 protein	rna_Baya_006_0430-1-p1 | transcript=rna_Baya_006_0430-1 | gene=Baya_006_0430 | organism=Blechomonas_ayalai_B08-376 | gene_product=signal recognition particle, putative | transcript_product=signal recognition particle, putative | location=Baya_006:120303-121844(+) | protein_length=513 | sequence_SO=contig | SO=protein_coding	01:01:00	1824
5935	721	Cb.1.59350-mRNA-1 protein	rna_Baya_006_0450-1-p1 | transcript=rna_Baya_006_0450-1 | gene=Baya_006_0450 | organism=Blechomonas_ayalai_B08-376 | gene_product=hypothetical protein, conserved | transcript_product=hypothetical protein, conserved | location=Baya_006:126587-127576(+) | protein_length=329 | sequence_SO=contig | SO=protein_coding	01:01:00	5876
5898	722	Cb.1.58980-mRNA-1 protein	rna_Baya_006_0460-1-p1 | transcript=rna_Baya_006_0460-1 | gene=Baya_006_0460 | organism=Blechomonas_ayalai_B08-376 | gene_product=DNA repair and recombination protein RAD54, putative | transcript_product=DNA repair and recombination protein RAD54, putative | location=Baya_006:127908-131087(+) | protein_length=1059 | sequence_SO=contig | SO=protein_coding	01:01:00	400
5852	723	Cb.1.58520-mRNA-1 protein	rna_Baya_006_0470-1-p1 | transcript=rna_Baya_006_0470-1 | gene=Baya_006_0470 | organism=Blechomonas_ayalai_B08-376 | gene_product=malic enzyme | transcript_product=malic enzyme | location=Baya_006:132073-133794(+) | protein_length=573 | sequence_SO=contig | SO=protein_coding	01:01:00	1831
5938	727	Cb.1.59380-mRNA-1 protein	rna_Baya_006_0510-1-p1 | transcript=rna_Baya_006_0510-1 | gene=Baya_006_0510 | organism=Blechomonas_ayalai_B08-376 | gene_product=phosphotransferase, putative | transcript_product=phosphotransferase, putative | location=Baya_006:142093-143892(+) | protein_length=599 | sequence_SO=contig | SO=protein_coding	01:01:00	3450
5932	729	Cb.1.59320-mRNA-1 protein	rna_Baya_006_0530-1-p1 | transcript=rna_Baya_006_0530-1 | gene=Baya_006_0530 | organism=Blechomonas_ayalai_B08-376 | gene_product=mitochondrial RNA binding protein 1 | transcript_product=mitochondrial RNA binding protein 1 | location=Baya_006:150628-153063(+) | protein_length=811 | sequence_SO=contig | SO=protein_coding	01:01:00	685
5949	730	Cb.1.59490-mRNA-1 protein	rna_Baya_006_0540-1-p1 | transcript=rna_Baya_006_0540-1 | gene=Baya_006_0540 | organism=Blechomonas_ayalai_B08-376 | gene_product=Dynein arm light chain, putative | transcript_product=Dynein arm light chain, putative | location=Baya_006:153684-154409(+) | protein_length=241 | sequence_SO=contig | SO=protein_coding	01:01:00	6176
5939	732	Cb.1.59390-mRNA-1 protein	rna_Baya_006_0560-1-p1 | transcript=rna_Baya_006_0560-1 | gene=Baya_006_0560 | organism=Blechomonas_ayalai_B08-376 | gene_product=hypothetical protein, conserved | transcript_product=hypothetical protein, conserved | location=Baya_006:156394-157368(+) | protein_length=324 | sequence_SO=contig | SO=protein_coding	01:01:00	7206
5943	733	Cb.1.59430-mRNA-1 protein	rna_Baya_006_0570-1-p1 | transcript=rna_Baya_006_0570-1 | gene=Baya_006_0570 | organism=Blechomonas_ayalai_B08-376 | gene_product=hypothetical protein, conserved | transcript_product=hypothetical protein, conserved | location=Baya_006:157860-158555(+) | protein_length=231 | sequence_SO=contig | SO=protein_coding	01:01:00	7179
5946	734	Cb.1.59460-mRNA-1 protein	rna_Baya_006_0580-1-p1 | transcript=rna_Baya_006_0580-1 | gene=Baya_006_0580 | organism=Blechomonas_ayalai_B08-376 | gene_product=Hypothetical predicted transmembrane protein | transcript_product=Hypothetical predicted transmembrane protein | location=Baya_006:159380-159745(+) | protein_length=121 | sequence_SO=contig | SO=protein_coding	01:01:00
5910	735	Cb.1.59100-mRNA-1 protein	rna_Baya_006_0590-1-p1 | transcript=rna_Baya_006_0590-1 | gene=Baya_006_0590 | organism=Blechomonas_ayalai_B08-376 | gene_product=mitochondrial DNA polymerase I protein A, putative | transcript_product=mitochondrial DNA polymerase I protein A, putative | location=Baya_006:160969-163941(+) | protein_length=990 | sequence_SO=contig | SO=protein_coding	01:01:00	1362
5914	737	Cb.1.59140-mRNA-1 protein	rna_Baya_006_0610-1-p1 | transcript=rna_Baya_006_0610-1 | gene=Baya_006_0610 | organism=Blechomonas_ayalai_B08-376 | gene_product=Minchromosome maintenance (MCM) complex subunit, putative | transcript_product=Minchromosome maintenance (MCM) complex subunit, putative | location=Baya_006:168140-170464(+) | protein_length=774 | sequence_SO=contig | SO=protein_coding	01:01:00	729
5931	738	Cb.1.59310-mRNA-1 protein	rna_Baya_006_0620-1-p1 | transcript=rna_Baya_006_0620-1 | gene=Baya_006_0620 | organism=Blechomonas_ayalai_B08-376 | gene_product=hypothetical protein, conserved | transcript_product=hypothetical protein, conserved | location=Baya_006:171331-172512(+) | protein_length=393 | sequence_SO=contig | SO=protein_coding	01:01:00	5765
5947	740	Cb.1.59470-mRNA-1 protein	rna_Baya_006_0640-1-p1 | transcript=rna_Baya_006_0640-1 | gene=Baya_006_0640 | organism=Blechomonas_ayalai_B08-376 | gene_product=hypothetical protein, conserved | transcript_product=hypothetical protein, conserved | location=Baya_006:175688-176032(+) | protein_length=114 | sequence_SO=contig | SO=protein_coding	01:01:00	9243
5868	741	Cb.1.58680-mRNA-1 protein	rna_Baya_006_0650-1-p1 | transcript=rna_Baya_006_0650-1 | gene=Baya_006_0650 | organism=Blechomonas_ayalai_B08-376 | gene_product=hypothetical protein, conserved | transcript_product=hypothetical protein, conserved | location=Baya_006:177092-178174(+) | protein_length=360 | sequence_SO=contig | SO=protein_coding	01:01:00	4631
828	743	Cb.1.08280-mRNA-1 protein	rna_Baya_006_0670-1-p1 | transcript=rna_Baya_006_0670-1 | gene=Baya_006_0670 | organism=Blechomonas_ayalai_B08-376 | gene_product=deoxyhypusine synthase, putative | transcript_product=deoxyhypusine synthase, putative | location=Baya_006:180824-182347(+) | protein_length=507 | sequence_SO=contig | SO=protein_coding	01:01:00	3769
6645	746	Cb.1.66450-mRNA-1 protein	rna_Baya_006_0700-1-p1 | transcript=rna_Baya_006_0700-1 | gene=Baya_006_0700 | organism=Blechomonas_ayalai_B08-376 | gene_product=hypothetical protein, conserved | transcript_product=hypothetical protein, conserved | location=Baya_006:188229-191480(+) | protein_length=1083 | sequence_SO=contig | SO=protein_coding	01:01:00
5897	747	Cb.1.58970-mRNA-1 protein	rna_Baya_006_0710-1-p1 | transcript=rna_Baya_006_0710-1 | gene=Baya_006_0710 | organism=Blechomonas_ayalai_B08-376 | gene_product=replication factor C, subunit 1, putative | transcript_product=replication factor C, subunit 1, putative | location=Baya_006:192304-194091(+) | protein_length=595 | sequence_SO=contig | SO=protein_coding	01:01:00	1776
5904	748	Cb.1.59040-mRNA-1 protein	rna_Baya_006_0720-1-p1 | transcript=rna_Baya_006_0720-1 | gene=Baya_006_0720 | organism=Blechomonas_ayalai_B08-376 | gene_product=hypothetical protein unique for Blechomonas ayalai | transcript_product=hypothetical protein unique for Blechomonas ayalai | location=Baya_006:194649-196484(+) | protein_length=611 | sequence_SO=contig | SO=protein_coding	01:01:00
5859	750	Cb.1.58590-mRNA-1 protein	rna_Baya_006_0740-1-p1 | transcript=rna_Baya_006_0740-1 | gene=Baya_006_0740 | organism=Blechomonas_ayalai_B08-376 | gene_product=hypothetical protein, unknown function | transcript_product=hypothetical protein, unknown function | location=Baya_006:199387-201501(+) | protein_length=704 | sequence_SO=contig | SO=protein_coding	01:01:00	2012
5945	751	Cb.1.59450-mRNA-1 protein	rna_Baya_006_0750-1-p1 | transcript=rna_Baya_006_0750-1 | gene=Baya_006_0750 | organism=Blechomonas_ayalai_B08-376 | gene_product=dynein light chain, putative | transcript_product=dynein light chain, putative | location=Baya_006:201948-202580(+) | protein_length=210 | sequence_SO=contig | SO=protein_coding	01:01:00	6600
5909	753	Cb.1.59090-mRNA-1 protein	rna_Baya_006_0770-1-p1 | transcript=rna_Baya_006_0770-1 | gene=Baya_006_0770 | organism=Blechomonas_ayalai_B08-376 | gene_product=helicase-like protein, putative | transcript_product=helicase-like protein, putative | location=Baya_006:206403-209879(+) | protein_length=1158 | sequence_SO=contig | SO=protein_coding	01:01:00
5856	754	Cb.1.58560-mRNA-1 protein	rna_Baya_006_0780-1-p1 | transcript=rna_Baya_006_0780-1 | gene=Baya_006_0780 | organism=Blechomonas_ayalai_B08-376 | gene_product=hypothetical protein, conserved | transcript_product=hypothetical protein, conserved | location=Baya_006:210276-211592(+) | protein_length=438 | sequence_SO=contig | SO=protein_coding	01:01:00	4835
5863	755	Cb.1.58630-mRNA-1 protein	rna_Baya_006_0790-1-p1 | transcript=rna_Baya_006_0790-1 | gene=Baya_006_0790 | organism=Blechomonas_ayalai_B08-376 | gene_product=hypothetical protein, conserved | transcript_product=hypothetical protein, conserved | location=Baya_006:212431-219039(+) | protein_length=2202 | sequence_SO=contig | SO=protein_coding	01:01:00	206
5933	756	Cb.1.59330-mRNA-1 protein	rna_Baya_006_0800-1-p1 | transcript=rna_Baya_006_0800-1 | gene=Baya_006_0800 | organism=Blechomonas_ayalai_B08-376 | gene_product=Dnaj domain protein, putative | transcript_product=Dnaj domain protein, putative | location=Baya_006:219673-220941(+) | protein_length=422 | sequence_SO=contig | SO=protein_coding	01:01:00	4381
5874	757	Cb.1.58740-mRNA-1 protein	rna_Baya_006_0810-1-p1 | transcript=rna_Baya_006_0810-1 | gene=Baya_006_0810 | organism=Blechomonas_ayalai_B08-376 | gene_product=hypothetical protein | transcript_product=hypothetical protein | location=Baya_006:221751-223286(+) | protein_length=511 | sequence_SO=contig | SO=protein_coding	01:01:00	3766
5889	761	Cb.1.58890-mRNA-1 protein	rna_Baya_006_0850-1-p1 | transcript=rna_Baya_006_0850-1 | gene=Baya_006_0850 | organism=Blechomonas_ayalai_B08-376 | gene_product=hypothetical protein, conserved | transcript_product=hypothetical protein, conserved | location=Baya_006:233696-236359(+) | protein_length=887 | sequence_SO=contig | SO=protein_coding	01:01:00	3212
5921	765	Cb.1.59210-mRNA-1 protein	rna_Baya_006_0890-1-p1 | transcript=rna_Baya_006_0890-1 | gene=Baya_006_0890 | organism=Blechomonas_ayalai_B08-376 | gene_product=mitochondrial DNA-directed RNA polymerase, putative | transcript_product=mitochondrial DNA-directed RNA polymerase, putative | location=Baya_006:255784-259782(+) | protein_length=1332 | sequence_SO=contig | SO=protein_coding	01:01:00	254
5853	767	Cb.1.58530-mRNA-1 protein	rna_Baya_006_0910-1-p1 | transcript=rna_Baya_006_0910-1 | gene=Baya_006_0910 | organism=Blechomonas_ayalai_B08-376 | gene_product=hypothetical protein, conserved | transcript_product=hypothetical protein, conserved | location=Baya_006:263508-266354(+) | protein_length=948 | sequence_SO=contig | SO=protein_coding	01:01:00	3561
7548	768	Cb.1.75480-mRNA-1 protein	rna_Baya_006_0920-1-p1 | transcript=rna_Baya_006_0920-1 | gene=Baya_006_0920 | organism=Blechomonas_ayalai_B08-376 | gene_product=hypothetical protein, conserved | transcript_product=hypothetical protein, conserved | location=Baya_006:266756-267511(+) | protein_length=251 | sequence_SO=contig | SO=protein_coding	01:01:00	7464
7547	769	Cb.1.75470-mRNA-1 protein	rna_Baya_006_0930-1-p1 | transcript=rna_Baya_006_0930-1 | gene=Baya_006_0930 | organism=Blechomonas_ayalai_B08-376 | gene_product=Hypothetical protein, conserved | transcript_product=Hypothetical protein, conserved | location=Baya_006:268107-269015(+) | protein_length=302 | sequence_SO=contig | SO=protein_coding	01:01:00	5532
7568	770	Cb.1.75680-mRNA-1 protein	rna_Baya_006_0940-1-p1 | transcript=rna_Baya_006_0940-1 | gene=Baya_006_0940 | organism=Blechomonas_ayalai_B08-376 | gene_product=hypothetical protein, conserved | transcript_product=hypothetical protein, conserved | location=Baya_006:269765-270571(+) | protein_length=268 | sequence_SO=contig | SO=protein_coding	01:01:00	6749
7579	771	Cb.1.75790-mRNA-1 protein	rna_Baya_006_0950-1-p1 | transcript=rna_Baya_006_0950-1 | gene=Baya_006_0950 | organism=Blechomonas_ayalai_B08-376 | gene_product=Translation factor SUI1, putative | transcript_product=Translation factor SUI1, putative | location=Baya_006:270884-271201(+) | protein_length=105 | sequence_SO=contig | SO=protein_coding	01:01:00	8931
7552	772	Cb.1.75520-mRNA-1 protein	rna_Baya_006_0960-1-p1 | transcript=rna_Baya_006_0960-1 | gene=Baya_006_0960 | organism=Blechomonas_ayalai_B08-376 | gene_product=hypothetical protein, conserved | transcript_product=hypothetical protein, conserved | location=Baya_006:273186-274691(+) | protein_length=501 | sequence_SO=contig | SO=protein_coding	01:01:00	3085
7566	775	Cb.1.75660-mRNA-1 protein	rna_Baya_006_0990-1-p1 | transcript=rna_Baya_006_0990-1 | gene=Baya_006_0990 | organism=Blechomonas_ayalai_B08-376 | gene_product=Hypothetical protein, conserved | transcript_product=Hypothetical protein, conserved | location=Baya_006:280606-282357(+) | protein_length=583 | sequence_SO=contig | SO=protein_coding	01:01:00	1883
7647	777	Cb.1.76470-mRNA-1 protein	rna_Baya_006_1010-1-p1 | transcript=rna_Baya_006_1010-1 | gene=Baya_006_1010 | organism=Blechomonas_ayalai_B08-376 | gene_product=amastin-like surface protein-like protein | transcript_product=amastin-like surface protein-like protein | location=Baya_006:283998-284612(+) | protein_length=204 | sequence_SO=contig | SO=protein_coding	01:01:00	8404
7542	779	Cb.1.75420-mRNA-1 protein	rna_Baya_006_1030-1-p1 | transcript=rna_Baya_006_1030-1 | gene=Baya_006_1030 | organism=Blechomonas_ayalai_B08-376 | gene_product=hypothetical protein, conserved | transcript_product=hypothetical protein, conserved | location=Baya_006:288999-292706(+) | protein_length=1235 | sequence_SO=contig | SO=protein_coding	01:01:00	437
7543	780	Cb.1.75430-mRNA-1 protein	rna_Baya_006_1040-1-p1 | transcript=rna_Baya_006_1040-1 | gene=Baya_006_1040 | organism=Blechomonas_ayalai_B08-376 | gene_product=DNAJ-domain protein, putative | transcript_product=DNAJ-domain protein, putative | location=Baya_006:293013-295433(+) | protein_length=806 | sequence_SO=contig | SO=protein_coding	01:01:00	1364
1763	781	Cb.1.17630-mRNA-1 protein	rna_Baya_007_0010-1-p1 | transcript=rna_Baya_007_0010-1 | gene=Baya_007_0010 | organism=Blechomonas_ayalai_B08-376 | gene_product=hypothetical protein, conserved | transcript_product=hypothetical protein, conserved | location=Baya_007:760-5634(+) | protein_length=1624 | sequence_SO=contig | SO=protein_coding	01:01:00	249
2019	782	Cb.1.20190-mRNA-1 protein	rna_Baya_007_0020-1-p1 | transcript=rna_Baya_007_0020-1 | gene=Baya_007_0020 | organism=Blechomonas_ayalai_B08-376 | gene_product=exosome-associated protein 4, putative | transcript_product=exosome-associated protein 4, putative | location=Baya_007:6003-6692(+) | protein_length=229 | sequence_SO=contig | SO=protein_coding	01:01:00	6881
1998	783	Cb.1.19980-mRNA-1 protein	rna_Baya_007_0030-1-p1 | transcript=rna_Baya_007_0030-1 | gene=Baya_007_0030 | organism=Blechomonas_ayalai_B08-376 | gene_product=hypothetical protein, conserved | transcript_product=hypothetical protein, conserved | location=Baya_007:7014-7862(+) | protein_length=282 | sequence_SO=contig | SO=protein_coding	01:01:00	6520
2261	784	Cb.1.22610-mRNA-1 protein	rna_Baya_007_0040-1-p1 | transcript=rna_Baya_007_0040-1 | gene=Baya_007_0040 | organism=Blechomonas_ayalai_B08-376 | gene_product=hypothetical protein, conserved | transcript_product=hypothetical protein, conserved | location=Baya_007:8068-8772(-) | protein_length=234 | sequence_SO=contig | SO=protein_coding	01:01:00	6465
1994	785	Cb.1.19940-mRNA-1 protein	rna_Baya_007_0050-1-p1 | transcript=rna_Baya_007_0050-1 | gene=Baya_007_0050 | organism=Blechomonas_ayalai_B08-376 | gene_product=hypothetical protein, conserved | transcript_product=hypothetical protein, conserved | location=Baya_007:9774-10832(-) | protein_length=352 | sequence_SO=contig | SO=protein_coding	01:01:00	5105
1808	786	Cb.1.18080-mRNA-1 protein	rna_Baya_007_0060-1-p1 | transcript=rna_Baya_007_0060-1 | gene=Baya_007_0060 | organism=Blechomonas_ayalai_B08-376 | gene_product=Hypothetical protein, conserved | transcript_product=Hypothetical protein, conserved | location=Baya_007:13418-15166(-) | protein_length=582 | sequence_SO=contig | SO=protein_coding	01:01:00	3738
1893	787	Cb.1.18930-mRNA-1 protein	rna_Baya_007_0070-1-p1 | transcript=rna_Baya_007_0070-1 | gene=Baya_007_0070 | organism=Blechomonas_ayalai_B08-376 | gene_product=Translation initiation factor 2 subunit, putative | transcript_product=Translation initiation factor 2 subunit, putative | location=Baya_007:16590-17714(-) | protein_length=374 | sequence_SO=contig | SO=protein_coding	01:01:00	4149
2024	788	Cb.1.20240-mRNA-1 protein	rna_Baya_007_0080-1-p1 | transcript=rna_Baya_007_0080-1 | gene=Baya_007_0080 | organism=Blechomonas_ayalai_B08-376 | gene_product=hypothetical protein, conserved | transcript_product=hypothetical protein, conserved | location=Baya_007:18103-18951(-) | protein_length=282 | sequence_SO=contig | SO=protein_coding	01:01:00	6128
1956	789	Cb.1.19560-mRNA-1 protein	rna_Baya_007_0090-1-p1 | transcript=rna_Baya_007_0090-1 | gene=Baya_007_0090 | organism=Blechomonas_ayalai_B08-376 | gene_product=Hypothetical protein, conserved | transcript_product=Hypothetical protein, conserved | location=Baya_007:19720-21789(-) | protein_length=689 | sequence_SO=contig | SO=protein_coding	01:01:00	2299
2008	793	Cb.1.20080-mRNA-1 protein	rna_Baya_007_0130-1-p1 | transcript=rna_Baya_007_0130-1 | gene=Baya_007_0130 | organism=Blechomonas_ayalai_B08-376 | gene_product=hypothetical protein, conserved | transcript_product=hypothetical protein, conserved | location=Baya_007:33858-34916(-) | protein_length=352 | sequence_SO=contig | SO=protein_coding	01:01:00	5808
1762	795	Cb.1.17620-mRNA-1 protein	rna_Baya_007_0150-1-p1 | transcript=rna_Baya_007_0150-1 | gene=Baya_007_0150 | organism=Blechomonas_ayalai_B08-376 | gene_product=delta tubulin, putative | transcript_product=delta tubulin, putative | location=Baya_007:41700-43292(-) | protein_length=530 | sequence_SO=contig | SO=protein_coding	01:01:00	3433
1615	796	Cb.1.16150-mRNA-1 protein	rna_Baya_007_0160-1-p1 | transcript=rna_Baya_007_0160-1 | gene=Baya_007_0160 | organism=Blechomonas_ayalai_B08-376 | gene_product=hypothetical protein unique for Blechomonas ayalai | transcript_product=hypothetical protein unique for Blechomonas ayalai | location=Baya_007:43998-44981(-) | protein_length=327 | sequence_SO=contig | SO=protein_coding	01:01:00	6629
1744	797	Cb.1.17440-mRNA-1 protein	rna_Baya_007_0170-1-p1 | transcript=rna_Baya_007_0170-1 | gene=Baya_007_0170 | organism=Blechomonas_ayalai_B08-376 | gene_product=hypothetical protein, conserved | transcript_product=hypothetical protein, conserved | location=Baya_007:45842-46675(-) | protein_length=277 | sequence_SO=contig | SO=protein_coding	01:01:00	5951
1655	799	Cb.1.16550-mRNA-1 protein	rna_Baya_007_0190-1-p1 | transcript=rna_Baya_007_0190-1 | gene=Baya_007_0190 | organism=Blechomonas_ayalai_B08-376 | gene_product=hypothetical protein | transcript_product=hypothetical protein | location=Baya_007:48451-51024(-) | protein_length=857 | sequence_SO=contig | SO=protein_coding	01:01:00	796
1748	801	Cb.1.17480-mRNA-1 protein	rna_Baya_007_0210-1-p1 | transcript=rna_Baya_007_0210-1 | gene=Baya_007_0210 | organism=Blechomonas_ayalai_B08-376 | gene_product=hypothetical protein, conserved | transcript_product=hypothetical protein, conserved | location=Baya_007:54257-55552(-) | protein_length=431 | sequence_SO=contig | SO=protein_coding	01:01:00	2833
1713	802	Cb.1.17130-mRNA-1 protein	rna_Baya_007_0220-1-p1 | transcript=rna_Baya_007_0220-1 | gene=Baya_007_0220 | organism=Blechomonas_ayalai_B08-376 | gene_product=32 kDa ER-associated protein, putative | transcript_product=32 kDa ER-associated protein, putative | location=Baya_007:56087-56911(-) | protein_length=274 | sequence_SO=contig | SO=protein_coding	01:01:00	6455
1719	803	Cb.1.17190-mRNA-1 protein	rna_Baya_007_0230-1-p1 | transcript=rna_Baya_007_0230-1 | gene=Baya_007_0230 | organism=Blechomonas_ayalai_B08-376 | gene_product=Hypothetical protein, conserved | transcript_product=Hypothetical protein, conserved | location=Baya_007:57855-59102(-) | protein_length=415 | sequence_SO=contig | SO=protein_coding	01:01:00	3359
2066	804	Cb.1.20660-mRNA-1 protein	rna_Baya_007_0240-1-p1 | transcript=rna_Baya_007_0240-1 | gene=Baya_007_0240 | organism=Blechomonas_ayalai_B08-376 | gene_product=hypothetical protein, conserved | transcript_product=hypothetical protein, conserved | location=Baya_007:59872-61491(-) | protein_length=539 | sequence_SO=contig | SO=protein_coding	01:01:00	4181
2099	805	Cb.1.20990-mRNA-1 protein	rna_Baya_007_0250-1-p1 | transcript=rna_Baya_007_0250-1 | gene=Baya_007_0250 | organism=Blechomonas_ayalai_B08-376 | gene_product=hypothetical protein | transcript_product=hypothetical protein | location=Baya_007:62194-65202(-) | protein_length=1002 | sequence_SO=contig | SO=protein_coding	01:01:00	658
2128	806	Cb.1.21280-mRNA-1 protein	rna_Baya_007_0260-1-p1 | transcript=rna_Baya_007_0260-1 | gene=Baya_007_0260 | organism=Blechomonas_ayalai_B08-376 | gene_product=hypothetical protein, conserved | transcript_product=hypothetical protein, conserved | location=Baya_007:65950-67170(-) | protein_length=406 | sequence_SO=contig | SO=protein_coding	01:01:00	4952
2133	807	Cb.1.21330-mRNA-1 protein	rna_Baya_007_0270-1-p1 | transcript=rna_Baya_007_0270-1 | gene=Baya_007_0270 | organism=Blechomonas_ayalai_B08-376 | gene_product=hypothetical protein, conserved | transcript_product=hypothetical protein, conserved | location=Baya_007:67593-69002(-) | protein_length=469 | sequence_SO=contig | SO=protein_coding	01:01:00	3368
2193	808	Cb.1.21930-mRNA-1 protein	rna_Baya_007_0280-1-p1 | transcript=rna_Baya_007_0280-1 | gene=Baya_007_0280 | organism=Blechomonas_ayalai_B08-376 | gene_product=Hypothetical protein, conserved | transcript_product=Hypothetical protein, conserved | location=Baya_007:69455-70345(-) | protein_length=296 | sequence_SO=contig | SO=protein_coding	01:01:00	5745
2205	809	Cb.1.22050-mRNA-1 protein	rna_Baya_007_0290-1-p1 | transcript=rna_Baya_007_0290-1 | gene=Baya_007_0290 | organism=Blechomonas_ayalai_B08-376 | gene_product=Hypothetical protein, conserved | transcript_product=Hypothetical protein, conserved | location=Baya_007:70788-72215(-) | protein_length=475 | sequence_SO=contig | SO=protein_coding	01:01:00	4647
2051	811	Cb.1.20510-mRNA-1 protein	rna_Baya_007_0310-1-p1 | transcript=rna_Baya_007_0310-1 | gene=Baya_007_0310 | organism=Blechomonas_ayalai_B08-376 | gene_product=paraflagellar rod component, putative | transcript_product=paraflagellar rod component, putative | location=Baya_007:75908-76867(-) | protein_length=319 | sequence_SO=contig | SO=protein_coding	01:01:00	6612
2260	812	Cb.1.22600-mRNA-1 protein	rna_Baya_007_0320-1-p1 | transcript=rna_Baya_007_0320-1 | gene=Baya_007_0320 | organism=Blechomonas_ayalai_B08-376 | gene_product=mitochondrial RNA binding complex 1 subunit, putative | transcript_product=mitochondrial RNA binding complex 1 subunit, putative | location=Baya_007:77401-79047(-) | protein_length=548 | sequence_SO=contig | SO=protein_coding	01:01:00	2482
2254	813	Cb.1.22540-mRNA-1 protein	rna_Baya_007_0330-1-p1 | transcript=rna_Baya_007_0330-1 | gene=Baya_007_0330 | organism=Blechomonas_ayalai_B08-376 | gene_product=hypothetical protein | transcript_product=hypothetical protein | location=Baya_007:79438-81141(-) | protein_length=567 | sequence_SO=contig | SO=protein_coding	01:01:00	3351
2294	814	Cb.1.22940-mRNA-1 protein	rna_Baya_007_0340-1-p1 | transcript=rna_Baya_007_0340-1 | gene=Baya_007_0340 | organism=Blechomonas_ayalai_B08-376 | gene_product=hypothetical protein, conserved | transcript_product=hypothetical protein, conserved | location=Baya_007:81454-81888(-) | protein_length=144 | sequence_SO=contig | SO=protein_coding	01:01:00	8204
2194	818	Cb.1.21940-mRNA-1 protein	rna_Baya_007_0380-1-p1 | transcript=rna_Baya_007_0380-1 | gene=Baya_007_0380 | organism=Blechomonas_ayalai_B08-376 | gene_product=Hypothetical protein, conserved | transcript_product=Hypothetical protein, conserved | location=Baya_007:96714-98567(-) | protein_length=617 | sequence_SO=contig | SO=protein_coding	01:01:00	1917
2156	819	Cb.1.21560-mRNA-1 protein	rna_Baya_007_0390-1-p1 | transcript=rna_Baya_007_0390-1 | gene=Baya_007_0390 | organism=Blechomonas_ayalai_B08-376 | gene_product=hypothetical protein, conserved | transcript_product=hypothetical protein, conserved | location=Baya_007:99426-101858(-) | protein_length=810 | sequence_SO=contig | SO=protein_coding	01:01:00	1770
2067	821	Cb.1.20670-mRNA-1 protein	rna_Baya_007_0410-1-p1 | transcript=rna_Baya_007_0410-1 | gene=Baya_007_0410 | organism=Blechomonas_ayalai_B08-376 | gene_product=cytochrome b5 1, putative | transcript_product=cytochrome b5 1, putative | location=Baya_007:109502-109756(-) | protein_length=84 | sequence_SO=contig | SO=protein_coding	01:01:00	9871
2274	822	Cb.1.22740-mRNA-1 protein	rna_Baya_007_0420-1-p1 | transcript=rna_Baya_007_0420-1 | gene=Baya_007_0420 | organism=Blechomonas_ayalai_B08-376 | gene_product=hypothetical protein, conserved | transcript_product=hypothetical protein, conserved | location=Baya_007:110258-110569(-) | protein_length=103 | sequence_SO=contig | SO=protein_coding	01:01:00	9468
2148	823	Cb.1.21480-mRNA-1 protein	rna_Baya_007_0430-1-p1 | transcript=rna_Baya_007_0430-1 | gene=Baya_007_0430 | organism=Blechomonas_ayalai_B08-376 | gene_product=hypothetical protein, conserved | transcript_product=hypothetical protein, conserved | location=Baya_007:111157-113328(-) | protein_length=723 | sequence_SO=contig | SO=protein_coding	01:01:00	2366
2129	824	Cb.1.21290-mRNA-1 protein	rna_Baya_007_0440-1-p1 | transcript=rna_Baya_007_0440-1 | gene=Baya_007_0440 | organism=Blechomonas_ayalai_B08-376 | gene_product=60S acidic ribosomal protein, putative | transcript_product=60S acidic ribosomal protein, putative | location=Baya_007:114045-114716(-) | protein_length=223 | sequence_SO=contig | SO=protein_coding	01:01:00	6399
1619	825	Cb.1.16190-mRNA-1 protein	rna_Baya_007_0450-1-p1 | transcript=rna_Baya_007_0450-1 | gene=Baya_007_0450 | organism=Blechomonas_ayalai_B08-376 | gene_product=hypothetical protein, conserved | transcript_product=hypothetical protein, conserved | location=Baya_007:117807-118658(-) | protein_length=283 | sequence_SO=contig | SO=protein_coding	01:01:00	6977
1648	826	Cb.1.16480-mRNA-1 protein	rna_Baya_007_0460-1-p1 | transcript=rna_Baya_007_0460-1 | gene=Baya_007_0460 | organism=Blechomonas_ayalai_B08-376 | gene_product=hypothetical protein, conserved | transcript_product=hypothetical protein, conserved | location=Baya_007:119718-121328(-) | protein_length=536 | sequence_SO=contig | SO=protein_coding	01:01:00
1736	827	Cb.1.17360-mRNA-1 protein	rna_Baya_007_0470-1-p1 | transcript=rna_Baya_007_0470-1 | gene=Baya_007_0470 | organism=Blechomonas_ayalai_B08-376 | gene_product=kinesin-like protein, putative | transcript_product=kinesin-like protein, putative | location=Baya_007:122844-124694(-) | protein_length=616 | sequence_SO=contig | SO=protein_coding	01:01:00	1907
1859	828	Cb.1.18590-mRNA-1 protein	rna_Baya_007_0480-1-p1 | transcript=rna_Baya_007_0480-1 | gene=Baya_007_0480 | organism=Blechomonas_ayalai_B08-376 | gene_product=Pre-mRNA-splicing factor CWC22, putative | transcript_product=Pre-mRNA-splicing factor CWC22, putative | location=Baya_007:125225-126904(-) | protein_length=559 | sequence_SO=contig | SO=protein_coding	01:01:00	2295
1978	829	Cb.1.19780-mRNA-1 protein	rna_Baya_007_0490-1-p1 | transcript=rna_Baya_007_0490-1 | gene=Baya_007_0490 | organism=Blechomonas_ayalai_B08-376 | gene_product=Vacuolar protein sorting-associated protein-like protein | transcript_product=Vacuolar protein sorting-associated protein-like protein | location=Baya_007:127485-128111(-) | protein_length=208 | sequence_SO=contig | SO=protein_coding	01:01:00	6627
1871	830	Cb.1.18710-mRNA-1 protein	rna_Baya_007_0500-1-p1 | transcript=rna_Baya_007_0500-1 | gene=Baya_007_0500 | organism=Blechomonas_ayalai_B08-376 | gene_product=aldehyde dehydrogenase, putative | transcript_product=aldehyde dehydrogenase, putative | location=Baya_007:128997-130580(-) | protein_length=527 | sequence_SO=contig | SO=protein_coding	01:01:00	2326
1638	831	Cb.1.16380-mRNA-1 protein	rna_Baya_007_0510-1-p1 | transcript=rna_Baya_007_0510-1 | gene=Baya_007_0510 | organism=Blechomonas_ayalai_B08-376 | gene_product=Helicase, putative | transcript_product=Helicase, putative | location=Baya_007:130940-134533(-) | protein_length=1197 | sequence_SO=contig | SO=protein_coding	01:01:00	511
1827	833	Cb.1.18270-mRNA-1 protein	rna_Baya_007_0530-1-p1 | transcript=rna_Baya_007_0530-1 | gene=Baya_007_0530 | organism=Blechomonas_ayalai_B08-376 | gene_product=hypothetical protein, conserved | transcript_product=hypothetical protein, conserved | location=Baya_007:137970-141443(-) | protein_length=1157 | sequence_SO=contig | SO=protein_coding	01:01:00
1696	836	Cb.1.16960-mRNA-1 protein	rna_Baya_007_0560-1-p1 | transcript=rna_Baya_007_0560-1 | gene=Baya_007_0560 | organism=Blechomonas_ayalai_B08-376 | gene_product=glycosyl hydrolase, putative | transcript_product=glycosyl hydrolase, putative | location=Baya_007:145442-149044(-) | protein_length=1200 | sequence_SO=contig | SO=protein_coding	01:01:00	292
1855	838	Cb.1.18550-mRNA-1 protein	rna_Baya_007_0580-1-p1 | transcript=rna_Baya_007_0580-1 | gene=Baya_007_0580 | organism=Blechomonas_ayalai_B08-376 | gene_product=beta-adaptin 3, putative,AP-3 adapter complex beta subunit, putative | transcript_product=beta-adaptin 3, putative,AP-3 adapter complex beta subunit, putative | location=Baya_007:161911-164418(-) | protein_length=835 | sequence_SO=contig | SO=protein_coding	01:01:00	1100
1698	839	Cb.1.16980-mRNA-1 protein	rna_Baya_007_0590-1-p1 | transcript=rna_Baya_007_0590-1 | gene=Baya_007_0590 | organism=Blechomonas_ayalai_B08-376 | gene_product=endonuclease/exonuclease protein-like protein | transcript_product=endonuclease/exonuclease protein-like protein | location=Baya_007:164955-167012(-) | protein_length=685 | sequence_SO=contig | SO=protein_coding	01:01:00	2090
1898	840	Cb.1.18980-mRNA-1 protein	rna_Baya_007_0600-1-p1 | transcript=rna_Baya_007_0600-1 | gene=Baya_007_0600 | organism=Blechomonas_ayalai_B08-376 | gene_product=hypothetical protein, conserved | transcript_product=hypothetical protein, conserved | location=Baya_007:167298-170147(-) | protein_length=949 | sequence_SO=contig | SO=protein_coding	01:01:00	1275
2027	841	Cb.1.20270-mRNA-1 protein	rna_Baya_007_0610-1-p1 | transcript=rna_Baya_007_0610-1 | gene=Baya_007_0610 | organism=Blechomonas_ayalai_B08-376 | gene_product=Hypothetical protein, conserved | transcript_product=Hypothetical protein, conserved | location=Baya_007:170653-171243(-) | protein_length=196 | sequence_SO=contig | SO=protein_coding	01:01:00	8070
2007	842	Cb.1.20070-mRNA-1 protein	rna_Baya_007_0620-1-p1 | transcript=rna_Baya_007_0620-1 | gene=Baya_007_0620 | organism=Blechomonas_ayalai_B08-376 | gene_product=hypothetical protein, conserved | transcript_product=hypothetical protein, conserved | location=Baya_007:172210-175713(-) | protein_length=1167 | sequence_SO=contig | SO=protein_coding	01:01:00
1995	843	Cb.1.19950-mRNA-1 protein	rna_Baya_007_0630-1-p1 | transcript=rna_Baya_007_0630-1 | gene=Baya_007_0630 | organism=Blechomonas_ayalai_B08-376 | gene_product=Hypothetical protein, conserved | transcript_product=Hypothetical protein, conserved | location=Baya_007:176301-177419(-) | protein_length=372 | sequence_SO=contig | SO=protein_coding	01:01:00	4001
1646	844	Cb.1.16460-mRNA-1 protein	rna_Baya_007_0640-1-p1 | transcript=rna_Baya_007_0640-1 | gene=Baya_007_0640 | organism=Blechomonas_ayalai_B08-376 | gene_product=hypothetical protein, conserved | transcript_product=hypothetical protein, conserved | location=Baya_007:177988-179676(-) | protein_length=562 | sequence_SO=contig | SO=protein_coding	01:01:00	2936
1791	845	Cb.1.17910-mRNA-1 protein	rna_Baya_007_0650-1-p1 | transcript=rna_Baya_007_0650-1 | gene=Baya_007_0650 | organism=Blechomonas_ayalai_B08-376 | gene_product=hypothetical protein | transcript_product=hypothetical protein | location=Baya_007:180031-182862(-) | protein_length=943 | sequence_SO=contig | SO=protein_coding	01:01:00	1268
1828	846	Cb.1.18280-mRNA-1 protein	rna_Baya_007_0660-1-p1 | transcript=rna_Baya_007_0660-1 | gene=Baya_007_0660 | organism=Blechomonas_ayalai_B08-376 | gene_product=hypothetical protein, conserved | transcript_product=hypothetical protein, conserved | location=Baya_007:183907-186453(-) | protein_length=848 | sequence_SO=contig | SO=protein_coding	01:01:00	1827
1656	847	Cb.1.16560-mRNA-1 protein	rna_Baya_007_0670-1-p1 | transcript=rna_Baya_007_0670-1 | gene=Baya_007_0670 | organism=Blechomonas_ayalai_B08-376 | gene_product=protein kinase, putative | transcript_product=protein kinase, putative | location=Baya_007:187643-191041(-) | protein_length=1132 | sequence_SO=contig | SO=protein_coding	01:01:00	271
1757	848	Cb.1.17570-mRNA-1 protein	rna_Baya_007_0680-1-p1 | transcript=rna_Baya_007_0680-1 | gene=Baya_007_0680 | organism=Blechomonas_ayalai_B08-376 | gene_product=Ubiquinone biosynthesis methyltransferase, putative | transcript_product=Ubiquinone biosynthesis methyltransferase, putative | location=Baya_007:192358-193233(-) | protein_length=291 | sequence_SO=contig | SO=protein_coding	01:01:00	5437
4711	853	Cb.1.47110-mRNA-1 protein	rna_Baya_007_0730-1-p1 | transcript=rna_Baya_007_0730-1 | gene=Baya_007_0730 | organism=Blechomonas_ayalai_B08-376 | gene_product=hypothetical protein | transcript_product=hypothetical protein | location=Baya_007:204629-205588(-) | protein_length=319 | sequence_SO=contig | SO=protein_coding	01:01:00	6364
4719	855	Cb.1.47190-mRNA-1 protein	rna_Baya_007_0750-1-p1 | transcript=rna_Baya_007_0750-1 | gene=Baya_007_0750 | organism=Blechomonas_ayalai_B08-376 | gene_product=Hypothetical protein, conserved | transcript_product=Hypothetical protein, conserved | location=Baya_007:208163-209026(-) | protein_length=287 | sequence_SO=contig | SO=protein_coding	01:01:00	5990
4712	859	Cb.1.47120-mRNA-1 protein	rna_Baya_007_0790-1-p1 | transcript=rna_Baya_007_0790-1 | gene=Baya_007_0790 | organism=Blechomonas_ayalai_B08-376 | gene_product=glycerate kinase, putative | transcript_product=glycerate kinase, putative | location=Baya_007:216583-218631(-) | protein_length=682 | sequence_SO=contig | SO=protein_coding	01:01:00	4526
4697	863	Cb.1.46970-mRNA-1 protein	rna_Baya_007_0830-1-p1 | transcript=rna_Baya_007_0830-1 | gene=Baya_007_0830 | organism=Blechomonas_ayalai_B08-376 | gene_product=Hypothetical protein, conserved | transcript_product=Hypothetical protein, conserved | location=Baya_007:228513-229811(-) | protein_length=432 | sequence_SO=contig | SO=protein_coding	01:01:00	4687
4708	864	Cb.1.47080-mRNA-1 protein	rna_Baya_007_0840-1-p1 | transcript=rna_Baya_007_0840-1 | gene=Baya_007_0840 | organism=Blechomonas_ayalai_B08-376 | gene_product=hypothetical protein, unknown function | transcript_product=hypothetical protein, unknown function | location=Baya_007:232053-232427(-) | protein_length=124 | sequence_SO=contig | SO=protein_coding	01:01:00	8440
3047	866	Cb.1.30470-mRNA-1 protein	rna_Baya_007_0860-1-p1 | transcript=rna_Baya_007_0860-1 | gene=Baya_007_0860 | organism=Blechomonas_ayalai_B08-376 | gene_product=hypothetical protein, conserved | transcript_product=hypothetical protein, conserved | location=Baya_007:244059-253340(+) | protein_length=3093 | sequence_SO=contig | SO=protein_coding	01:01:00
3060	867	Cb.1.30600-mRNA-1 protein	rna_Baya_007_0870-1-p1 | transcript=rna_Baya_007_0870-1 | gene=Baya_007_0870 | organism=Blechomonas_ayalai_B08-376 | gene_product=hypothetical protein, conserved | transcript_product=hypothetical protein, conserved | location=Baya_007:253752-255242(+) | protein_length=496 | sequence_SO=contig | SO=protein_coding	01:01:00
3055	868	Cb.1.30550-mRNA-1 protein	rna_Baya_007_0880-1-p1 | transcript=rna_Baya_007_0880-1 | gene=Baya_007_0880 | organism=Blechomonas_ayalai_B08-376 | gene_product=ARP2/3 complex subunit, putative | transcript_product=ARP2/3 complex subunit, putative | location=Baya_007:256302-256877(+) | protein_length=191 | sequence_SO=contig | SO=protein_coding	01:01:00	9278
3054	869	Cb.1.30540-mRNA-1 protein	rna_Baya_007_0890-1-p1 | transcript=rna_Baya_007_0890-1 | gene=Baya_007_0890 | organism=Blechomonas_ayalai_B08-376 | gene_product=hypothetical protein, conserved | transcript_product=hypothetical protein, conserved | location=Baya_007:257413-258327(+) | protein_length=304 | sequence_SO=contig | SO=protein_coding	01:01:00	6490
3061	870	Cb.1.30610-mRNA-1 protein	rna_Baya_007_0900-1-p1 | transcript=rna_Baya_007_0900-1 | gene=Baya_007_0900 | organism=Blechomonas_ayalai_B08-376 | gene_product=hypothetical protein, conserved | transcript_product=hypothetical protein, conserved | location=Baya_007:258772-260064(+) | protein_length=430 | sequence_SO=contig | SO=protein_coding	01:01:00
3058	871	Cb.1.30580-mRNA-1 protein	rna_Baya_007_0910-1-p1 | transcript=rna_Baya_007_0910-1 | gene=Baya_007_0910 | organism=Blechomonas_ayalai_B08-376 | gene_product=gamma-glutamyl phosphate reductase-like protein | transcript_product=gamma-glutamyl phosphate reductase-like protein | location=Baya_007:260787-262418(+) | protein_length=543 | sequence_SO=contig | SO=protein_coding	01:01:00	2665
3051	872	Cb.1.30510-mRNA-1 protein	rna_Baya_007_0920-1-p1 | transcript=rna_Baya_007_0920-1 | gene=Baya_007_0920 | organism=Blechomonas_ayalai_B08-376 | gene_product=hypothetical protein, conserved | transcript_product=hypothetical protein, conserved | location=Baya_007:263784-264875(+) | protein_length=363 | sequence_SO=contig | SO=protein_coding	01:01:00	8033
3049	873	Cb.1.30490-mRNA-1 protein	rna_Baya_007_0930-1-p1 | transcript=rna_Baya_007_0930-1 | gene=Baya_007_0930 | organism=Blechomonas_ayalai_B08-376 | gene_product=hypothetical protein, conserved | transcript_product=hypothetical protein, conserved | location=Baya_007:265706-268360(+) | protein_length=884 | sequence_SO=contig | SO=protein_coding	01:01:00	1403
3059	874	Cb.1.30590-mRNA-1 protein	rna_Baya_007_0940-1-p1 | transcript=rna_Baya_007_0940-1 | gene=Baya_007_0940 | organism=Blechomonas_ayalai_B08-376 | gene_product=mitochondrial carrier protein, putative | transcript_product=mitochondrial carrier protein, putative | location=Baya_007:268877-269821(+) | protein_length=314 | sequence_SO=contig | SO=protein_coding	01:01:00	4892
3057	875	Cb.1.30570-mRNA-1 protein	rna_Baya_007_0950-1-p1 | transcript=rna_Baya_007_0950-1 | gene=Baya_007_0950 | organism=Blechomonas_ayalai_B08-376 | gene_product=hypothetical protein, conserved | transcript_product=hypothetical protein, conserved | location=Baya_007:270879-272606(+) | protein_length=575 | sequence_SO=contig | SO=protein_coding	01:01:00	2658
3052	876	Cb.1.30520-mRNA-1 protein	rna_Baya_007_0960-1-p1 | transcript=rna_Baya_007_0960-1 | gene=Baya_007_0960 | organism=Blechomonas_ayalai_B08-376 | gene_product=hypothetical protein, conserved | transcript_product=hypothetical protein, conserved | location=Baya_007:273265-274485(+) | protein_length=406 | sequence_SO=contig | SO=protein_coding	01:01:00
3050	877	Cb.1.30500-mRNA-1 protein	rna_Baya_007_0970-1-p1 | transcript=rna_Baya_007_0970-1 | gene=Baya_007_0970 | organism=Blechomonas_ayalai_B08-376 | gene_product=hypothetical protein | transcript_product=hypothetical protein | location=Baya_007:274990-277836(+) | protein_length=948 | sequence_SO=contig | SO=protein_coding	01:01:00	1039
3056	878	Cb.1.30560-mRNA-1 protein	rna_Baya_007_0980-1-p1 | transcript=rna_Baya_007_0980-1 | gene=Baya_007_0980 | organism=Blechomonas_ayalai_B08-376 | gene_product=ATP-dependent Clp protease subunit, heat shock protein 78 (HSP78), putative,serine peptidase, putative | transcript_product=ATP-dependent Clp protease subunit, heat shock protein 78 (HSP78), putative,serine peptidase, putative | location=Baya_007:278167-280602(+) | pro…	01:01:00	815
3048	880	Cb.1.30480-mRNA-1 protein	rna_Baya_007_1000-1-p1 | transcript=rna_Baya_007_1000-1 | gene=Baya_007_1000 | organism=Blechomonas_ayalai_B08-376 | gene_product=peptidyl dipeptidase, putative | transcript_product=peptidyl dipeptidase, putative | location=Baya_007:282239-283201(+) | protein_length=320 | sequence_SO=contig | SO=protein_coding	01:01:00	7581
2527	884	Cb.1.25270-mRNA-1 protein	rna_Baya_008_0010-1-p1 | transcript=rna_Baya_008_0010-1 | gene=Baya_008_0010 | organism=Blechomonas_ayalai_B08-376 | gene_product=hypothetical protein, conserved | transcript_product=hypothetical protein, conserved | location=Baya_008:791-1948(+) | protein_length=385 | sequence_SO=contig | SO=protein_coding	01:01:00	4726
2471	886	Cb.1.24710-mRNA-1 protein	rna_Baya_008_0030-1-p1 | transcript=rna_Baya_008_0030-1 | gene=Baya_008_0030 | organism=Blechomonas_ayalai_B08-376 | gene_product=hypothetical protein, conserved | transcript_product=hypothetical protein, conserved | location=Baya_008:3335-3949(+) | protein_length=204 | sequence_SO=contig | SO=protein_coding	01:01:00	6678
2538	887	Cb.1.25380-mRNA-1 protein	rna_Baya_008_0040-1-p1 | transcript=rna_Baya_008_0040-1 | gene=Baya_008_0040 | organism=Blechomonas_ayalai_B08-376 | gene_product=Amino acid permease, putative | transcript_product=Amino acid permease, putative | location=Baya_008:4896-6467(+) | protein_length=523 | sequence_SO=contig | SO=protein_coding	01:01:00	1971
2529	891	Cb.1.25290-mRNA-1 protein	rna_Baya_008_0080-1-p1 | transcript=rna_Baya_008_0080-1 | gene=Baya_008_0080 | organism=Blechomonas_ayalai_B08-376 | gene_product=Hypothetical protein, conserved | transcript_product=Hypothetical protein, conserved | location=Baya_008:16745-17326(+) | protein_length=193 | sequence_SO=contig | SO=protein_coding	01:01:00	7659
2662	892	Cb.1.26620-mRNA-1 protein	rna_Baya_008_0090-1-p1 | transcript=rna_Baya_008_0090-1 | gene=Baya_008_0090 | organism=Blechomonas_ayalai_B08-376 | gene_product=unspecified product | transcript_product=unspecified product | location=Baya_008:18023-18454(+) | protein_length=143 | sequence_SO=contig | SO=protein_coding	01:01:00	9199
2514	898	Cb.1.25140-mRNA-1 protein	rna_Baya_008_0150-1-p1 | transcript=rna_Baya_008_0150-1 | gene=Baya_008_0150 | organism=Blechomonas_ayalai_B08-376 | gene_product=hypothetical protein, conserved | transcript_product=hypothetical protein, conserved | location=Baya_008:32183-36538(+) | protein_length=1451 | sequence_SO=contig | SO=protein_coding	01:01:00	190
2663	900	Cb.1.26630-mRNA-1 protein	rna_Baya_008_0170-1-p1 | transcript=rna_Baya_008_0170-1 | gene=Baya_008_0170 | organism=Blechomonas_ayalai_B08-376 | gene_product=hypothetical protein, conserved | transcript_product=hypothetical protein, conserved | location=Baya_008:39329-39766(+) | protein_length=145 | sequence_SO=contig | SO=protein_coding	01:01:00	8818
2592	901	Cb.1.25920-mRNA-1 protein	rna_Baya_008_0180-1-p1 | transcript=rna_Baya_008_0180-1 | gene=Baya_008_0180 | organism=Blechomonas_ayalai_B08-376 | gene_product=hypothetical protein, conserved | transcript_product=hypothetical protein, conserved | location=Baya_008:39966-41438(+) | protein_length=490 | sequence_SO=contig | SO=protein_coding	01:01:00	4456
2626	902	Cb.1.26260-mRNA-1 protein	rna_Baya_008_0190-1-p1 | transcript=rna_Baya_008_0190-1 | gene=Baya_008_0190 | organism=Blechomonas_ayalai_B08-376 | gene_product=phosphatidylserine decarboxylase, putative | transcript_product=phosphatidylserine decarboxylase, putative | location=Baya_008:41890-42945(+) | protein_length=351 | sequence_SO=contig | SO=protein_coding	01:01:00	5385
2636	903	Cb.1.26360-mRNA-1 protein	rna_Baya_008_0200-1-p1 | transcript=rna_Baya_008_0200-1 | gene=Baya_008_0200 | organism=Blechomonas_ayalai_B08-376 | gene_product=hypothetical protein, conserved | transcript_product=hypothetical protein, conserved | location=Baya_008:43714-44577(+) | protein_length=287 | sequence_SO=contig | SO=protein_coding	01:01:00	5501
2533	904	Cb.1.25330-mRNA-1 protein	rna_Baya_008_0210-1-p1 | transcript=rna_Baya_008_0210-1 | gene=Baya_008_0210 | organism=Blechomonas_ayalai_B08-376 | gene_product=protein kinase, putative | transcript_product=protein kinase, putative | location=Baya_008:44954-45829(+) | protein_length=291 | sequence_SO=contig | SO=protein_coding	01:01:00	7378
2536	906	Cb.1.25360-mRNA-1 protein	rna_Baya_008_0230-1-p1 | transcript=rna_Baya_008_0230-1 | gene=Baya_008_0230 | organism=Blechomonas_ayalai_B08-376 | gene_product=chaperone protein DNAj, putative | transcript_product=chaperone protein DNAj, putative | location=Baya_008:46922-48406(+) | protein_length=494 | sequence_SO=contig | SO=protein_coding	01:01:00	2341
2474	907	Cb.1.24740-mRNA-1 protein	rna_Baya_008_0240-1-p1 | transcript=rna_Baya_008_0240-1 | gene=Baya_008_0240 | organism=Blechomonas_ayalai_B08-376 | gene_product=Hypothetical protein, conserved | transcript_product=Hypothetical protein, conserved | location=Baya_008:49362-49706(+) | protein_length=114 | sequence_SO=contig | SO=protein_coding	01:01:00	9044
2596	909	Cb.1.25960-mRNA-1 protein	rna_Baya_008_0260-1-p1 | transcript=rna_Baya_008_0260-1 | gene=Baya_008_0260 | organism=Blechomonas_ayalai_B08-376 | gene_product=Small nuclear RNA gene activation protein (SNAP) 50, putative | transcript_product=Small nuclear RNA gene activation protein (SNAP) 50, putative | location=Baya_008:52491-53870(+) | protein_length=459 | sequence_SO=contig | SO=protein_coding	01:01:00	3397
2585	910	Cb.1.25850-mRNA-1 protein	rna_Baya_008_0270-1-p1 | transcript=rna_Baya_008_0270-1 | gene=Baya_008_0270 | organism=Blechomonas_ayalai_B08-376 | gene_product=katanin, putative | transcript_product=katanin, putative | location=Baya_008:54120-55832(+) | protein_length=570 | sequence_SO=contig | SO=protein_coding	01:01:00	2690
2526	912	Cb.1.25260-mRNA-1 protein	rna_Baya_008_0290-1-p1 | transcript=rna_Baya_008_0290-1 | gene=Baya_008_0290 | organism=Blechomonas_ayalai_B08-376 | gene_product=PACRGB | transcript_product=PACRGB | location=Baya_008:58424-59347(+) | protein_length=307 | sequence_SO=contig | SO=protein_coding	01:01:00	5331
2604	913	Cb.1.26040-mRNA-1 protein	rna_Baya_008_0300-1-p1 | transcript=rna_Baya_008_0300-1 | gene=Baya_008_0300 | organism=Blechomonas_ayalai_B08-376 | gene_product=MCAK-like kinesin, putative | transcript_product=MCAK-like kinesin, putative | location=Baya_008:62197-63639(+) | protein_length=480 | sequence_SO=contig | SO=protein_coding	01:01:00	2243
2574	914	Cb.1.25740-mRNA-1 protein	rna_Baya_008_0310-1-p1 | transcript=rna_Baya_008_0310-1 | gene=Baya_008_0310 | organism=Blechomonas_ayalai_B08-376 | gene_product=hypothetical protein, conserved | transcript_product=hypothetical protein, conserved | location=Baya_008:64142-66217(+) | protein_length=691 | sequence_SO=contig | SO=protein_coding	01:01:00	1689
2520	915	Cb.1.25200-mRNA-1 protein	rna_Baya_008_0320-1-p1 | transcript=rna_Baya_008_0320-1 | gene=Baya_008_0320 | organism=Blechomonas_ayalai_B08-376 | gene_product=Glycine cleavage system H protein, putative | transcript_product=Glycine cleavage system H protein, putative | location=Baya_008:66874-67296(+) | protein_length=140 | sequence_SO=contig | SO=protein_coding	01:01:00	8377
2601	917	Cb.1.26010-mRNA-1 protein	rna_Baya_008_0340-1-p1 | transcript=rna_Baya_008_0340-1 | gene=Baya_008_0340 | organism=Blechomonas_ayalai_B08-376 | gene_product=hypothetical protein, conserved | transcript_product=hypothetical protein, conserved | location=Baya_008:69990-70436(+) | protein_length=148 | sequence_SO=contig | SO=protein_coding	01:01:00	8325
2473	918	Cb.1.24730-mRNA-1 protein	rna_Baya_008_0350-1-p1 | transcript=rna_Baya_008_0350-1 | gene=Baya_008_0350 | organism=Blechomonas_ayalai_B08-376 | gene_product=peptidyl-prolyl cis-trans isomerase (cyclophilin- 40), putative | transcript_product=peptidyl-prolyl cis-trans isomerase (cyclophilin- 40), putative | location=Baya_008:71428-72498(+) | protein_length=356 | sequence_SO=contig | SO=protein_coding	01:01:00	4290
2665	919	Cb.1.26650-mRNA-1 protein	rna_Baya_008_0360-1-p1 | transcript=rna_Baya_008_0360-1 | gene=Baya_008_0360 | organism=Blechomonas_ayalai_B08-376 | gene_product=hypothetical protein, conserved | transcript_product=hypothetical protein, conserved | location=Baya_008:73476-74150(+) | protein_length=224 | sequence_SO=contig | SO=protein_coding	01:01:00	6830
2553	920	Cb.1.25530-mRNA-1 protein	rna_Baya_008_0370-1-p1 | transcript=rna_Baya_008_0370-1 | gene=Baya_008_0370 | organism=Blechomonas_ayalai_B08-376 | gene_product=AMP deaminase, putative | transcript_product=AMP deaminase, putative | location=Baya_008:74745-79145(+) | protein_length=1466 | sequence_SO=contig | SO=protein_coding	01:01:00	150
2577	921	Cb.1.25770-mRNA-1 protein	rna_Baya_008_0380-1-p1 | transcript=rna_Baya_008_0380-1 | gene=Baya_008_0380 | organism=Blechomonas_ayalai_B08-376 | gene_product=Hypothetical protein, conserved | transcript_product=Hypothetical protein, conserved | location=Baya_008:79863-81056(+) | protein_length=397 | sequence_SO=contig | SO=protein_coding	01:01:00	3653
2610	922	Cb.1.26100-mRNA-1 protein	rna_Baya_008_0390-1-p1 | transcript=rna_Baya_008_0390-1 | gene=Baya_008_0390 | organism=Blechomonas_ayalai_B08-376 | gene_product=hypothetical protein, conserved | transcript_product=hypothetical protein, conserved | location=Baya_008:83986-84999(+) | protein_length=337 | sequence_SO=contig | SO=protein_coding	01:01:00	4911
2597	923	Cb.1.25970-mRNA-1 protein	rna_Baya_008_0400-1-p1 | transcript=rna_Baya_008_0400-1 | gene=Baya_008_0400 | organism=Blechomonas_ayalai_B08-376 | gene_product=Hypothetical protein, conserved | transcript_product=Hypothetical protein, conserved | location=Baya_008:85428-86858(+) | protein_length=476 | sequence_SO=contig | SO=protein_coding	01:01:00	3179
2586	925	Cb.1.25860-mRNA-1 protein	rna_Baya_008_0420-1-p1 | transcript=rna_Baya_008_0420-1 | gene=Baya_008_0420 | organism=Blechomonas_ayalai_B08-376 | gene_product=proteasome alpha 1 subunit, putative | transcript_product=proteasome alpha 1 subunit, putative | location=Baya_008:88737-89489(+) | protein_length=250 | sequence_SO=contig | SO=protein_coding	01:01:00	6010
2467	926	Cb.1.24670-mRNA-1 protein	rna_Baya_008_0430-1-p1 | transcript=rna_Baya_008_0430-1 | gene=Baya_008_0430 | organism=Blechomonas_ayalai_B08-376 | gene_product=hypothetical protein, conserved | transcript_product=hypothetical protein, conserved | location=Baya_008:90404-91456(+) | protein_length=350 | sequence_SO=contig | SO=protein_coding	01:01:00	4375
2497	927	Cb.1.24970-mRNA-1 protein	rna_Baya_008_0440-1-p1 | transcript=rna_Baya_008_0440-1 | gene=Baya_008_0440 | organism=Blechomonas_ayalai_B08-376 | gene_product=hypothetical protein, conserved | transcript_product=hypothetical protein, conserved | location=Baya_008:92844-95876(+) | protein_length=1010 | sequence_SO=contig | SO=protein_coding	01:01:00	1577
2655	928	Cb.1.26550-mRNA-1 protein	rna_Baya_008_0450-1-p1 | transcript=rna_Baya_008_0450-1 | gene=Baya_008_0450 | organism=Blechomonas_ayalai_B08-376 | gene_product=hypothetical protein, conserved | transcript_product=hypothetical protein, conserved | location=Baya_008:96567-97676(+) | protein_length=369 | sequence_SO=contig | SO=protein_coding	01:01:00	4670
2658	929	Cb.1.26580-mRNA-1 protein	rna_Baya_008_0460-1-p1 | transcript=rna_Baya_008_0460-1 | gene=Baya_008_0460 | organism=Blechomonas_ayalai_B08-376 | gene_product=Rad51 protein, putative | transcript_product=Rad51 protein, putative | location=Baya_008:98429-99487(+) | protein_length=352 | sequence_SO=contig | SO=protein_coding	01:01:00	4272
2673	931	Cb.1.26730-mRNA-1 protein	rna_Baya_008_0480-1-p1 | transcript=rna_Baya_008_0480-1 | gene=Baya_008_0480 | organism=Blechomonas_ayalai_B08-376 | gene_product=hypothetical protein, conserved | transcript_product=hypothetical protein, conserved | location=Baya_008:101710-102135(+) | protein_length=141 | sequence_SO=contig | SO=protein_coding	01:01:00	9485
2611	932	Cb.1.26110-mRNA-1 protein	rna_Baya_008_0490-1-p1 | transcript=rna_Baya_008_0490-1 | gene=Baya_008_0490 | organism=Blechomonas_ayalai_B08-376 | gene_product=DNA replication licensing factor MCM9, putative | transcript_product=DNA replication licensing factor MCM9, putative | location=Baya_008:103091-105703(+) | protein_length=870 | sequence_SO=contig | SO=protein_coding	01:01:00	869
2643	933	Cb.1.26430-mRNA-1 protein	rna_Baya_008_0500-1-p1 | transcript=rna_Baya_008_0500-1 | gene=Baya_008_0500 | organism=Blechomonas_ayalai_B08-376 | gene_product=NIMA-related kinase, putative | transcript_product=NIMA-related kinase, putative | location=Baya_008:106701-108119(+) | protein_length=472 | sequence_SO=contig | SO=protein_coding	01:01:00	2109
2500	934	Cb.1.25000-mRNA-1 protein	rna_Baya_008_0510-1-p1 | transcript=rna_Baya_008_0510-1 | gene=Baya_008_0510 | organism=Blechomonas_ayalai_B08-376 | gene_product=Tubulin tyrosine ligase, putative | transcript_product=Tubulin tyrosine ligase, putative | location=Baya_008:110074-112185(+) | protein_length=703 | sequence_SO=contig | SO=protein_coding	01:01:00	1233
2590	935	Cb.1.25900-mRNA-1 protein	rna_Baya_008_0520-1-p1 | transcript=rna_Baya_008_0520-1 | gene=Baya_008_0520 | organism=Blechomonas_ayalai_B08-376 | gene_product=hypothetical protein, conserved | transcript_product=hypothetical protein, conserved | location=Baya_008:113164-113787(+) | protein_length=207 | sequence_SO=contig | SO=protein_coding	01:01:00	7913
2602	940	Cb.1.26020-mRNA-1 protein	rna_Baya_008_0570-1-p1 | transcript=rna_Baya_008_0570-1 | gene=Baya_008_0570 | organism=Blechomonas_ayalai_B08-376 | gene_product=hypothetical protein, conserved | transcript_product=hypothetical protein, conserved | location=Baya_008:123449-124477(+) | protein_length=342 | sequence_SO=contig | SO=protein_coding	01:01:00	6008
2598	942	Cb.1.25980-mRNA-1 protein	rna_Baya_008_0590-1-p1 | transcript=rna_Baya_008_0590-1 | gene=Baya_008_0590 | organism=Blechomonas_ayalai_B08-376 | gene_product=hypothetical protein, conserved | transcript_product=hypothetical protein, conserved | location=Baya_008:125935-127044(+) | protein_length=369 | sequence_SO=contig | SO=protein_coding	01:01:00	5112
2654	943	Cb.1.26540-mRNA-1 protein	rna_Baya_008_0600-1-p1 | transcript=rna_Baya_008_0600-1 | gene=Baya_008_0600 | organism=Blechomonas_ayalai_B08-376 | gene_product=hypothetical protein, conserved | transcript_product=hypothetical protein, conserved | location=Baya_008:127900-128736(+) | protein_length=278 | sequence_SO=contig | SO=protein_coding	01:01:00	6326
2576	944	Cb.1.25760-mRNA-1 protein	rna_Baya_008_0610-1-p1 | transcript=rna_Baya_008_0610-1 | gene=Baya_008_0610 | organism=Blechomonas_ayalai_B08-376 | gene_product=Protein kinase, putative | transcript_product=Protein kinase, putative | location=Baya_008:133458-134627(+) | protein_length=389 | sequence_SO=contig | SO=protein_coding	01:01:00	3722
2554	945	Cb.1.25540-mRNA-1 protein	rna_Baya_008_0620-1-p1 | transcript=rna_Baya_008_0620-1 | gene=Baya_008_0620 | organism=Blechomonas_ayalai_B08-376 | gene_product=Hypothetical protein, conserved | transcript_product=Hypothetical protein, conserved | location=Baya_008:135461-138316(+) | protein_length=951 | sequence_SO=contig | SO=protein_coding	01:01:00	1197
2552	948	Cb.1.25520-mRNA-1 protein	rna_Baya_008_0650-1-p1 | transcript=rna_Baya_008_0650-1 | gene=Baya_008_0650 | organism=Blechomonas_ayalai_B08-376 | gene_product=polyadenylate-binding protein 1, putative | transcript_product=polyadenylate-binding protein 1, putative | location=Baya_008:141937-143589(+) | protein_length=550 | sequence_SO=contig | SO=protein_coding	01:01:00	1559
2498	950	Cb.1.24980-mRNA-1 protein	rna_Baya_008_0670-1-p1 | transcript=rna_Baya_008_0670-1 | gene=Baya_008_0670 | organism=Blechomonas_ayalai_B08-376 | gene_product=hypothetical protein, conserved | transcript_product=hypothetical protein, conserved | location=Baya_008:146686-148134(+) | protein_length=482 | sequence_SO=contig | SO=protein_coding	01:01:00
2637	951	Cb.1.26370-mRNA-1 protein	rna_Baya_008_0680-1-p1 | transcript=rna_Baya_008_0680-1 | gene=Baya_008_0680 | organism=Blechomonas_ayalai_B08-376 | gene_product=hypothetical protein, conserved | transcript_product=hypothetical protein, conserved | location=Baya_008:148587-149105(+) | protein_length=172 | sequence_SO=contig | SO=protein_coding	01:01:00	8465
2638	952	Cb.1.26380-mRNA-1 protein	rna_Baya_008_0690-1-p1 | transcript=rna_Baya_008_0690-1 | gene=Baya_008_0690 | organism=Blechomonas_ayalai_B08-376 | gene_product=hypothetical protein, conserved | transcript_product=hypothetical protein, conserved | location=Baya_008:150733-151239(+) | protein_length=168 | sequence_SO=contig | SO=protein_coding	01:01:00	8952
2555	953	Cb.1.25550-mRNA-1 protein	rna_Baya_008_0700-1-p1 | transcript=rna_Baya_008_0700-1 | gene=Baya_008_0700 | organism=Blechomonas_ayalai_B08-376 | gene_product=hypothetical protein, conserved | transcript_product=hypothetical protein, conserved | location=Baya_008:151592-153340(+) | protein_length=582 | sequence_SO=contig | SO=protein_coding	01:01:00	2855
2485	955	Cb.1.24850-mRNA-1 protein	rna_Baya_008_0720-1-p1 | transcript=rna_Baya_008_0720-1 | gene=Baya_008_0720 | organism=Blechomonas_ayalai_B08-376 | gene_product=hypothetical protein, conserved | transcript_product=hypothetical protein, conserved | location=Baya_008:154784-156886(+) | protein_length=700 | sequence_SO=contig | SO=protein_coding	01:01:00	2086
2517	956	Cb.1.25170-mRNA-1 protein	rna_Baya_008_0730-1-p1 | transcript=rna_Baya_008_0730-1 | gene=Baya_008_0730 | organism=Blechomonas_ayalai_B08-376 | gene_product=Hypothetical protein, conserved | transcript_product=Hypothetical protein, conserved | location=Baya_008:157203-159317(+) | protein_length=704 | sequence_SO=contig | SO=protein_coding	01:01:00	1338
2540	957	Cb.1.25400-mRNA-1 protein	rna_Baya_008_0740-1-p1 | transcript=rna_Baya_008_0740-1 | gene=Baya_008_0740 | organism=Blechomonas_ayalai_B08-376 | gene_product=hypothetical protein, conserved | transcript_product=hypothetical protein, conserved | location=Baya_008:159624-160772(+) | protein_length=382 | sequence_SO=contig | SO=protein_coding	01:01:00
2490	959	Cb.1.24900-mRNA-1 protein	rna_Baya_008_0760-1-p1 | transcript=rna_Baya_008_0760-1 | gene=Baya_008_0760 | organism=Blechomonas_ayalai_B08-376 | gene_product=hypothetical protein, unknown function | transcript_product=hypothetical protein, unknown function | location=Baya_008:166047-166874(+) | protein_length=275 | sequence_SO=contig | SO=protein_coding	01:01:00	7201
7172	961	Cb.1.71720-mRNA-1 protein	rna_Baya_008_0780-1-p1 | transcript=rna_Baya_008_0780-1 | gene=Baya_008_0780 | organism=Blechomonas_ayalai_B08-376 | gene_product=Hypothetical protein, conserved | transcript_product=Hypothetical protein, conserved | location=Baya_008:168949-170865(+) | protein_length=638 | sequence_SO=contig | SO=protein_coding	01:01:00	2378
7176	963	Cb.1.71760-mRNA-1 protein	rna_Baya_008_0800-1-p1 | transcript=rna_Baya_008_0800-1 | gene=Baya_008_0800 | organism=Blechomonas_ayalai_B08-376 | gene_product=hypothetical protein, conserved | transcript_product=hypothetical protein, conserved | location=Baya_008:176586-177965(+) | protein_length=459 | sequence_SO=contig | SO=protein_coding	01:01:00	3331
7183	964	Cb.1.71830-mRNA-1 protein	rna_Baya_008_0810-1-p1 | transcript=rna_Baya_008_0810-1 | gene=Baya_008_0810 | organism=Blechomonas_ayalai_B08-376 | gene_product=Trna (guanine-N(7)-)-methyltransferase, putative | transcript_product=Trna (guanine-N(7)-)-methyltransferase, putative | location=Baya_008:178547-179272(+) | protein_length=241 | sequence_SO=contig | SO=protein_coding	01:01:00	6057
7165	967	Cb.1.71650-mRNA-1 protein	rna_Baya_008_0840-1-p1 | transcript=rna_Baya_008_0840-1 | gene=Baya_008_0840 | organism=Blechomonas_ayalai_B08-376 | gene_product=Hypothetical protein, conserved | transcript_product=Hypothetical protein, conserved | location=Baya_008:182934-183992(+) | protein_length=352 | sequence_SO=contig | SO=protein_coding	01:01:00	3689
7167	968	Cb.1.71670-mRNA-1 protein	rna_Baya_008_0850-1-p1 | transcript=rna_Baya_008_0850-1 | gene=Baya_008_0850 | organism=Blechomonas_ayalai_B08-376 | gene_product=hypothetical protein | transcript_product=hypothetical protein | location=Baya_008:184381-185145(+) | protein_length=254 | sequence_SO=contig | SO=protein_coding	01:01:00	6406
7173	969	Cb.1.71730-mRNA-1 protein	rna_Baya_008_0860-1-p1 | transcript=rna_Baya_008_0860-1 | gene=Baya_008_0860 | organism=Blechomonas_ayalai_B08-376 | gene_product=P21 antigen protein | transcript_product=P21 antigen protein | location=Baya_008:185649-186227(+) | protein_length=192 | sequence_SO=contig | SO=protein_coding	01:01:00	7132
7185	970	Cb.1.71850-mRNA-1 protein	rna_Baya_008_0870-1-p1 | transcript=rna_Baya_008_0870-1 | gene=Baya_008_0870 | organism=Blechomonas_ayalai_B08-376 | gene_product=Hypothetical protein, conserved | transcript_product=Hypothetical protein, conserved | location=Baya_008:186674-187855(+) | protein_length=393 | sequence_SO=contig | SO=protein_coding	01:01:00	4326
7187	971	Cb.1.71870-mRNA-1 protein	rna_Baya_008_0880-1-p1 | transcript=rna_Baya_008_0880-1 | gene=Baya_008_0880 | organism=Blechomonas_ayalai_B08-376 | gene_product=ribosome-interacting GTPase 2, putative | transcript_product=ribosome-interacting GTPase 2, putative | location=Baya_008:188282-189406(+) | protein_length=374 | sequence_SO=contig | SO=protein_coding	01:01:00	3305
7179	972	Cb.1.71790-mRNA-1 protein	rna_Baya_008_0890-1-p1 | transcript=rna_Baya_008_0890-1 | gene=Baya_008_0890 | organism=Blechomonas_ayalai_B08-376 | gene_product=hypothetical protein, conserved | transcript_product=hypothetical protein, conserved | location=Baya_008:189869-191668(+) | protein_length=599 | sequence_SO=contig | SO=protein_coding	01:01:00	3148
7182	973	Cb.1.71820-mRNA-1 protein	rna_Baya_008_0900-1-p1 | transcript=rna_Baya_008_0900-1 | gene=Baya_008_0900 | organism=Blechomonas_ayalai_B08-376 | gene_product=isopentenyl-diphosphate delta-isomerase (type II), putative | transcript_product=isopentenyl-diphosphate delta-isomerase (type II), putative | location=Baya_008:192006-193079(+) | protein_length=357 | sequence_SO=contig | SO=protein_coding	01:01:00	3909
7186	975	Cb.1.71860-mRNA-1 protein	rna_Baya_008_0920-1-p1 | transcript=rna_Baya_008_0920-1 | gene=Baya_008_0920 | organism=Blechomonas_ayalai_B08-376 | gene_product=Amino acid permease, putative | transcript_product=Amino acid permease, putative | location=Baya_008:194989-196221(+) | protein_length=410 | sequence_SO=contig | SO=protein_coding	01:01:00	4042
7181	976	Cb.1.71810-mRNA-1 protein	rna_Baya_008_0930-1-p1 | transcript=rna_Baya_008_0930-1 | gene=Baya_008_0930 | organism=Blechomonas_ayalai_B08-376 | gene_product=diacylglycerol kinase-like protein | transcript_product=diacylglycerol kinase-like protein | location=Baya_008:196582-197739(+) | protein_length=385 | sequence_SO=contig | SO=protein_coding	01:01:00	5468
7184	977	Cb.1.71840-mRNA-1 protein	rna_Baya_008_0940-1-p1 | transcript=rna_Baya_008_0940-1 | gene=Baya_008_0940 | organism=Blechomonas_ayalai_B08-376 | gene_product=Hypothetical protein, conserved | transcript_product=Hypothetical protein, conserved | location=Baya_008:198104-198874(+) | protein_length=256 | sequence_SO=contig | SO=protein_coding	01:01:00	8083
624	978	Cb.1.06240-mRNA-1 protein	rna_Baya_008_0950-1-p1 | transcript=rna_Baya_008_0950-1 | gene=Baya_008_0950 | organism=Blechomonas_ayalai_B08-376 | gene_product=hypothetical protein, conserved | transcript_product=hypothetical protein, conserved | location=Baya_008:200291-204136(-) | protein_length=1281 | sequence_SO=contig | SO=protein_coding	01:01:00	791
813	979	Cb.1.08130-mRNA-1 protein	rna_Baya_008_0960-1-p1 | transcript=rna_Baya_008_0960-1 | gene=Baya_008_0960 | organism=Blechomonas_ayalai_B08-376 | gene_product=hypothetical protein, conserved | transcript_product=hypothetical protein, conserved | location=Baya_008:205981-206715(-) | protein_length=244 | sequence_SO=contig | SO=protein_coding	01:01:00	5543
764	980	Cb.1.07640-mRNA-1 protein	rna_Baya_008_0970-1-p1 | transcript=rna_Baya_008_0970-1 | gene=Baya_008_0970 | organism=Blechomonas_ayalai_B08-376 | gene_product=double-strand-break repair protein rad21 homolog, putative | transcript_product=double-strand-break repair protein rad21 homolog, putative | location=Baya_008:207834-209579(-) | protein_length=581 | sequence_SO=contig | SO=protein_coding	01:01:00	2802
747	981	Cb.1.07470-mRNA-1 protein	rna_Baya_008_0980-1-p1 | transcript=rna_Baya_008_0980-1 | gene=Baya_008_0980 | organism=Blechomonas_ayalai_B08-376 | gene_product=hypothetical protein, conserved | transcript_product=hypothetical protein, conserved | location=Baya_008:210428-212563(-) | protein_length=711 | sequence_SO=contig | SO=protein_coding	01:01:00	1512
763	982	Cb.1.07630-mRNA-1 protein	rna_Baya_008_0990-1-p1 | transcript=rna_Baya_008_0990-1 | gene=Baya_008_0990 | organism=Blechomonas_ayalai_B08-376 | gene_product=Hypothetical protein, conserved | transcript_product=Hypothetical protein, conserved | location=Baya_008:213280-214866(-) | protein_length=528 | sequence_SO=contig | SO=protein_coding	01:01:00	2687
768	983	Cb.1.07680-mRNA-1 protein	rna_Baya_008_1000-1-p1 | transcript=rna_Baya_008_1000-1 | gene=Baya_008_1000 | organism=Blechomonas_ayalai_B08-376 | gene_product=ATPase, putative | transcript_product=ATPase, putative | location=Baya_008:215449-216903(-) | protein_length=484 | sequence_SO=contig | SO=protein_coding	01:01:00	2673
773	984	Cb.1.07730-mRNA-1 protein	rna_Baya_008_1010-1-p1 | transcript=rna_Baya_008_1010-1 | gene=Baya_008_1010 | organism=Blechomonas_ayalai_B08-376 | gene_product=hypothetical protein, unknown function | transcript_product=hypothetical protein, unknown function | location=Baya_008:217522-219093(-) | protein_length=523 | sequence_SO=contig | SO=protein_coding	01:01:00	4253
870	985	Cb.1.08700-mRNA-1 protein	rna_Baya_008_1020-1-p1 | transcript=rna_Baya_008_1020-1 | gene=Baya_008_1020 | organism=Blechomonas_ayalai_B08-376 | gene_product=stomatin-like protein | transcript_product=stomatin-like protein | location=Baya_008:220705-221793(+) | protein_length=362 | sequence_SO=contig | SO=protein_coding	01:01:00	4160
916	986	Cb.1.09160-mRNA-1 protein	rna_Baya_008_1030-1-p1 | transcript=rna_Baya_008_1030-1 | gene=Baya_008_1030 | organism=Blechomonas_ayalai_B08-376 | gene_product=Hypothetical protein, conserved | transcript_product=Hypothetical protein, conserved | location=Baya_008:222230-222658(+) | protein_length=142 | sequence_SO=contig | SO=protein_coding	01:01:00	8510
875	987	Cb.1.08750-mRNA-1 protein	rna_Baya_008_1040-1-p1 | transcript=rna_Baya_008_1040-1 | gene=Baya_008_1040 | organism=Blechomonas_ayalai_B08-376 | gene_product=Hypothetical protein, conserved | transcript_product=Hypothetical protein, conserved | location=Baya_008:223090-225831(+) | protein_length=913 | sequence_SO=contig | SO=protein_coding	01:01:00	773
895	988	Cb.1.08950-mRNA-1 protein	rna_Baya_008_1050-1-p1 | transcript=rna_Baya_008_1050-1 | gene=Baya_008_1050 | organism=Blechomonas_ayalai_B08-376 | gene_product=methyltransferase-like protein | transcript_product=methyltransferase-like protein | location=Baya_008:226348-228117(+) | protein_length=589 | sequence_SO=contig | SO=protein_coding	01:01:00	2784
1085	990	Cb.1.10850-mRNA-1 protein	rna_Baya_008_1070-1-p1 | transcript=rna_Baya_008_1070-1 | gene=Baya_008_1070 | organism=Blechomonas_ayalai_B08-376 | gene_product=hypothetical protein, conserved | transcript_product=hypothetical protein, conserved | location=Baya_008:229295-229561(+) | protein_length=88 | sequence_SO=contig | SO=protein_coding	01:01:00	9541
988	991	Cb.1.09880-mRNA-1 protein	rna_Baya_008_1080-1-p1 | transcript=rna_Baya_008_1080-1 | gene=Baya_008_1080 | organism=Blechomonas_ayalai_B08-376 | gene_product=NADH-ubiquinone oxidoreductase, mitochondrial, putative | transcript_product=NADH-ubiquinone oxidoreductase, mitochondrial, putative | location=Baya_008:230232-231683(+) | protein_length=483 | sequence_SO=contig | SO=protein_coding	01:01:00	1924
1019	992	Cb.1.10190-mRNA-1 protein	rna_Baya_008_1090-1-p1 | transcript=rna_Baya_008_1090-1 | gene=Baya_008_1090 | organism=Blechomonas_ayalai_B08-376 | gene_product=3-mercaptopyruvate sulfurtransferase (MST) | transcript_product=3-mercaptopyruvate sulfurtransferase (MST) | location=Baya_008:232419-233531(+) | protein_length=370 | sequence_SO=contig | SO=protein_coding	01:01:00	4934
3222	993	Cb.1.32220-mRNA-1 protein	rna_Baya_008_1100-1-p1 | transcript=rna_Baya_008_1100-1 | gene=Baya_008_1100 | organism=Blechomonas_ayalai_B08-376 | gene_product=Histone deacetylase, putative | transcript_product=Histone deacetylase, putative | location=Baya_008:233916-235730(-) | protein_length=604 | sequence_SO=contig | SO=protein_coding	01:01:00	2946
6977	996	Cb.1.69770-mRNA-1 protein	rna_Baya_008_1130-1-p1 | transcript=rna_Baya_008_1130-1 | gene=Baya_008_1130 | organism=Blechomonas_ayalai_B08-376 | gene_product=40S ribosomal protein S2, putative | transcript_product=40S ribosomal protein S2, putative | location=Baya_008:239219-239983(-) | protein_length=254 | sequence_SO=contig | SO=protein_coding	01:01:00	5323
6999	997	Cb.1.69990-mRNA-1 protein	rna_Baya_008_1140-1-p1 | transcript=rna_Baya_008_1140-1 | gene=Baya_008_1140 | organism=Blechomonas_ayalai_B08-376 | gene_product=prostaglandin f synthase, putative | transcript_product=prostaglandin f synthase, putative | location=Baya_008:240477-241493(-) | protein_length=338 | sequence_SO=contig | SO=protein_coding	01:01:00	5696
6979	998	Cb.1.69790-mRNA-1 protein	rna_Baya_008_1150-1-p1 | transcript=rna_Baya_008_1150-1 | gene=Baya_008_1150 | organism=Blechomonas_ayalai_B08-376 | gene_product=hypothetical protein, conserved | transcript_product=hypothetical protein, conserved | location=Baya_008:241740-244934(-) | protein_length=1064 | sequence_SO=contig | SO=protein_coding	01:01:00	1354
7011	1000	Cb.1.70110-mRNA-1 protein	rna_Baya_008_1170-1-p1 | transcript=rna_Baya_008_1170-1 | gene=Baya_008_1170 | organism=Blechomonas_ayalai_B08-376 | gene_product=Hypothetical protein, conserved | transcript_product=Hypothetical protein, conserved | location=Baya_008:246415-247035(-) | protein_length=206 | sequence_SO=contig | SO=protein_coding	01:01:00	8203
7013	1001	Cb.1.70130-mRNA-1 protein	rna_Baya_008_1180-1-p1 | transcript=rna_Baya_008_1180-1 | gene=Baya_008_1180 | organism=Blechomonas_ayalai_B08-376 | gene_product=Hypothetical protein, conserved | transcript_product=Hypothetical protein, conserved | location=Baya_008:247313-247639(-) | protein_length=108 | sequence_SO=contig | SO=protein_coding	01:01:00	9740
7010	1002	Cb.1.70100-mRNA-1 protein	rna_Baya_008_1190-1-p1 | transcript=rna_Baya_008_1190-1 | gene=Baya_008_1190 | organism=Blechomonas_ayalai_B08-376 | gene_product=hypothetical protein, conserved | transcript_product=hypothetical protein, conserved | location=Baya_008:248079-249224(-) | protein_length=381 | sequence_SO=contig | SO=protein_coding	01:01:00	4396
7089	1003	Cb.1.70890-mRNA-1 protein	rna_Baya_009_0010-1-p1 | transcript=rna_Baya_009_0010-1 | gene=Baya_009_0010 | organism=Blechomonas_ayalai_B08-376 | gene_product=glutamine synthetase, putative | transcript_product=glutamine synthetase, putative | location=Baya_009:2086-3228(+) | protein_length=380 | sequence_SO=contig | SO=protein_coding	01:01:00	3443
7140	1007	Cb.1.71400-mRNA-1 protein	rna_Baya_009_0050-1-p1 | transcript=rna_Baya_009_0050-1 | gene=Baya_009_0050 | organism=Blechomonas_ayalai_B08-376 | gene_product=hypothetical protein, conserved | transcript_product=hypothetical protein, conserved | location=Baya_009:11283-11666(+) | protein_length=127 | sequence_SO=contig | SO=protein_coding	01:01:00
7068	1009	Cb.1.70680-mRNA-1 protein	rna_Baya_009_0070-1-p1 | transcript=rna_Baya_009_0070-1 | gene=Baya_009_0070 | organism=Blechomonas_ayalai_B08-376 | gene_product=hypothetical protein, conserved | transcript_product=hypothetical protein, conserved | location=Baya_009:16135-18132(+) | protein_length=665 | sequence_SO=contig | SO=protein_coding	01:01:00	1271
7042	1012	Cb.1.70420-mRNA-1 protein	rna_Baya_009_0100-1-p1 | transcript=rna_Baya_009_0100-1 | gene=Baya_009_0100 | organism=Blechomonas_ayalai_B08-376 | gene_product=inorganic polyphosphate/ATP-NAD kinase, putative,poly(p)/ATP NAD kinase, putative | transcript_product=inorganic polyphosphate/ATP-NAD kinase, putative,poly(p)/ATP NAD kinase, putative | location=Baya_009:23774-26509(+) | protein_length=911 | sequence_SO=contig | SO=pr…	01:01:00	750
7033	1013	Cb.1.70330-mRNA-1 protein	rna_Baya_009_0110-1-p1 | transcript=rna_Baya_009_0110-1 | gene=Baya_009_0110 | organism=Blechomonas_ayalai_B08-376 | gene_product=hypothetical protein, conserved | transcript_product=hypothetical protein, conserved | location=Baya_009:27289-30246(+) | protein_length=985 | sequence_SO=contig | SO=protein_coding	01:01:00	1309
7074	1014	Cb.1.70740-mRNA-1 protein	rna_Baya_009_0120-1-p1 | transcript=rna_Baya_009_0120-1 | gene=Baya_009_0120 | organism=Blechomonas_ayalai_B08-376 | gene_product=hypothetical protein, conserved | transcript_product=hypothetical protein, conserved | location=Baya_009:30897-31736(+) | protein_length=279 | sequence_SO=contig | SO=protein_coding	01:01:00	6639
7062	1015	Cb.1.70620-mRNA-1 protein	rna_Baya_009_0130-1-p1 | transcript=rna_Baya_009_0130-1 | gene=Baya_009_0130 | organism=Blechomonas_ayalai_B08-376 | gene_product=hypothetical protein, conserved | transcript_product=hypothetical protein, conserved | location=Baya_009:32378-34078(+) | protein_length=566 | sequence_SO=contig | SO=protein_coding	01:01:00	2066
7046	1016	Cb.1.70460-mRNA-1 protein	rna_Baya_009_0140-1-p1 | transcript=rna_Baya_009_0140-1 | gene=Baya_009_0140 | organism=Blechomonas_ayalai_B08-376 | gene_product=Hypothetical protein, conserved | transcript_product=Hypothetical protein, conserved | location=Baya_009:34533-35819(+) | protein_length=428 | sequence_SO=contig | SO=protein_coding	01:01:00	5646
7049	1020	Cb.1.70490-mRNA-1 protein	rna_Baya_009_0180-1-p1 | transcript=rna_Baya_009_0180-1 | gene=Baya_009_0180 | organism=Blechomonas_ayalai_B08-376 | gene_product=hypothetical protein, conserved | transcript_product=hypothetical protein, conserved | location=Baya_009:42648-43517(+) | protein_length=289 | sequence_SO=contig | SO=protein_coding	01:01:00	6213
7086	1021	Cb.1.70860-mRNA-1 protein	rna_Baya_009_0190-1-p1 | transcript=rna_Baya_009_0190-1 | gene=Baya_009_0190 | organism=Blechomonas_ayalai_B08-376 | gene_product=hypothetical protein, conserved | transcript_product=hypothetical protein, conserved | location=Baya_009:44501-45862(+) | protein_length=453 | sequence_SO=contig | SO=protein_coding	01:01:00	7245
7057	1022	Cb.1.70570-mRNA-1 protein	rna_Baya_009_0200-1-p1 | transcript=rna_Baya_009_0200-1 | gene=Baya_009_0200 | organism=Blechomonas_ayalai_B08-376 | gene_product=hypothetical protein, conserved | transcript_product=hypothetical protein, conserved | location=Baya_009:46436-51154(+) | protein_length=1572 | sequence_SO=contig | SO=protein_coding	01:01:00
7055	1023	Cb.1.70550-mRNA-1 protein	rna_Baya_009_0210-1-p1 | transcript=rna_Baya_009_0210-1 | gene=Baya_009_0210 | organism=Blechomonas_ayalai_B08-376 | gene_product=deoxyuridine triphosphatase, putative,dUTP diphosphatase | transcript_product=deoxyuridine triphosphatase, putative,dUTP diphosphatase | location=Baya_009:52084-52881(+) | protein_length=265 | sequence_SO=contig | SO=protein_coding	01:01:00	6387
7083	1027	Cb.1.70830-mRNA-1 protein	rna_Baya_009_0250-1-p1 | transcript=rna_Baya_009_0250-1 | gene=Baya_009_0250 | organism=Blechomonas_ayalai_B08-376 | gene_product=carbonic anhydrase family protein, putative | transcript_product=carbonic anhydrase family protein, putative | location=Baya_009:62218-63375(+) | protein_length=385 | sequence_SO=contig | SO=protein_coding	01:01:00	5110
7066	1028	Cb.1.70660-mRNA-1 protein	rna_Baya_009_0260-1-p1 | transcript=rna_Baya_009_0260-1 | gene=Baya_009_0260 | organism=Blechomonas_ayalai_B08-376 | gene_product=hypothetical protein, conserved | transcript_product=hypothetical protein, conserved | location=Baya_009:63995-67000(+) | protein_length=1001 | sequence_SO=contig | SO=protein_coding	01:01:00	728
7024	1038	Cb.1.70240-mRNA-1 protein	rna_Baya_009_0360-1-p1 | transcript=rna_Baya_009_0360-1 | gene=Baya_009_0360 | organism=Blechomonas_ayalai_B08-376 | gene_product=hypothetical protein, conserved | transcript_product=hypothetical protein, conserved | location=Baya_009:93441-94085(+) | protein_length=214 | sequence_SO=contig | SO=protein_coding	01:01:00	7330
7056	1040	Cb.1.70560-mRNA-1 protein	rna_Baya_009_0380-1-p1 | transcript=rna_Baya_009_0380-1 | gene=Baya_009_0380 | organism=Blechomonas_ayalai_B08-376 | gene_product=hypothetical protein, conserved | transcript_product=hypothetical protein, conserved | location=Baya_009:95949-101981(+) | protein_length=2010 | sequence_SO=contig | SO=protein_coding	01:01:00
7028	1042	Cb.1.70280-mRNA-1 protein	rna_Baya_009_0400-1-p1 | transcript=rna_Baya_009_0400-1 | gene=Baya_009_0400 | organism=Blechomonas_ayalai_B08-376 | gene_product=hypothetical protein, conserved | transcript_product=hypothetical protein, conserved | location=Baya_009:103796-105991(+) | protein_length=731 | sequence_SO=contig | SO=protein_coding	01:01:00	2149
7048	1044	Cb.1.70480-mRNA-1 protein	rna_Baya_009_0420-1-p1 | transcript=rna_Baya_009_0420-1 | gene=Baya_009_0420 | organism=Blechomonas_ayalai_B08-376 | gene_product=Threonine ammonia-lyase | transcript_product=Threonine ammonia-lyase | location=Baya_009:112527-113549(+) | protein_length=340 | sequence_SO=contig | SO=protein_coding	01:01:00	4497
[truncated: 4,500 more rows]

## Sheet: bombi-fasciculata
Prot_1	Prot_2	ID_bombi	ID_fasciculata	Type	OMA_group
[truncated: 7,117 more rows]

## Sheet: bombi_Lmajor
Prot_1	Prot_2	ID_bombi	ID_Lmajor	Type	OMA_group
[truncated: 6,866 more rows]

## Sheet: bombi_Lseymouri
Prot_1	Prot_2	ID_bombi	ID_Lseymouri	Type	OMA_group
[truncated: 6,673 more rows]

## Sheet: bombi_Leptpyrrhocoris
Prot_1	Prot_2	ID_bombi	ID_Leptpyrrhocoris	Type	OMA_group
[truncated: 7,423 more rows]

## Sheet: bombi_Tbrucei
Prot_1	Prot_2	ID_bombi	ID_Tbrucei	Type	OMA_group
[truncated: 5,324 more rows]

## Sheet: expoeki_Bayalai
Prot_1	Prot_2	ID_expoeki	ID_Bayalai	Type	OMA_group
[truncated: 5,258 more rows]

## Sheet: expoeki_fasciculata
Prot_1	Prot_2	ID_expoeki	ID_fasciculata	Type	OMA_group
[truncated: 8,453 more rows]

[truncated: 4 more sheets: expoeki_Lmajor, expoeki_Lseymouri, expoeki_Leptpyrrhocoris, expoeki_Tbrucei]
