# Supplementary material for: The genomes of Crithidia bombi and C. expoeki, common parasites of bumblebees
Source: PLoS One. 2018 Jan 5;13(1):e0189738. doi: 10.1371/journal.pone.0189738 (PMC5755769; doi:10.1371/journal.pone.0189738)
Supplement: S4 File — Sheet 'M8.strict.sig': significant groups identified with the M8-model under strict trimming; sheet 'BS.strict.sig': the same for the BS-model. Legend in first sheet. Entries are the Group IDs (number assigned by OMA) of orthologous groups tested for evidence of positive selection. Within a group, gene names assigned in C. bombi, C. expoeki as defiend in this study, and for the other taxa as defined in TriTrypDB. Only groups testing positively after BH-correction included here. Functional annotations for the genes in an orthologous group refer to C. bombi-annotations, and are given by a Hit Description, the GO-term, and a general function term (Excel.xlsx format). (XLSX) [file pone.0189738.s016.xlsx]

## Sheet: Legend
	Note: only 1-1 orthologs are analysed
	Note: only cases of BH-corrected significant values < 0.05 are listed
	Sheet 'M8.strict.sig': the M8-model
	Sheet 'BS.strict.sig': the BS-model (branch site)
	Entries ordered by ascending values of BH_P.val
Legend to columns
Group_ID	The orthologuous group of genes from all taxa under test; genes listed in the next columns
gene.bombi.name	The id of the gene as named in this study (C. bombi)
gene.expoeki.name	The id of the gene as named in this study (C. expoeki)
Lmajor.id	The id of the gene in L. major, as defined in TriTrypDB
Tbrucei.id	The id of the gene in T. brucei, as defined in TriTrypDB
Bayala.id	The id of the gene in B. ayalai as defined in TriTrypDB
Cfasc.id	The id of the gene in C. fasciculata, as defined in TriTrypDB
Lpyr.id	The id of the gene in L. pyrrhocoris, as defined in TriTrypDB
Lsey.id	The id of the gene in L. seymouri, as defined in TriTrypDB
Lk.ratio	Likelihood ratio from selection analysis
Length	Length of sequence under test
	M8-model:
w10	Ratio of non-synonymous to synonymous substitutions; per definition w10 ≥ 1
p10	Proportion of sites associated with w10. The number of sites under positive selection is p10*Length
	BS-model:
w2	Ratio of non-synonymous to synonymous substitutions; per definition w2 ≥ 1. Refers to branch between Crithidia and rest.
p2	Proportion of sites associated with w2. The number of sites under positive selection is p2*Length
P.val	Significance value, test for positive selection
BH_P.val	Significance value after BH- correction (Benjamini-Hochberg)
Hit.Desc	Description of hit in data bases when gene was annotated in this study (C. bombi only)
GO.Group.bombi	GO group when gene was annotated in this study (C. bombi only); TopGo
GO_ID.bombi	GO ID when gene was annotated in this study (C. bombi only); TopGo
Term	Annotation of the GO

## Sheet: M8.strict.sig
Group_ID	gene.bombi.name	gene.expoeki.name	Lmajor.id	Tbrucei.id	Bayala.id	Cfasc.id	Lpyr.id	Lsey.id	Lk.ratio	Length	w10	p10	P.val	BH_P.val	Hit.Desc	GO.Group.bombi	GO_ID.bombi	Term
651	Cb.1.16530	Ce.1.20310	LmjF.36.6340	Tb927.10.8390	rna_Baya_125_0040-1	CFAC1_280071600.1	rna_LpyrH10_06_4440-1	rna_Lsey_0104_0230-1	78.317	8622	1	0.02954	0	0	ubiquitin-protein ligase	C	GO:0005737	cytoplasm
1467	Cb.1.36140	Ce.1.75550	LmjF.25.1840	Tb927.3.1920	rna_Baya_015_0030-1	CFAC1_230014600.1	rna_LpyrH10_10_2340	rna_Lsey_0012_0320-1	81.6065	1284	1	0.03765	0	0	ccr4-not transcription complex subunit 3	C	GO:0005634	nucleus
2168	Cb.1.55520	Ce.1.01460	LmjF.29.0620	Tb927.3.3730	rna_Baya_158_0010-1	CFAC1_100020400.1	rna_LpyrH10_08_0680	rna_Lsey_0041_0340-1	75.1229	4878	1	0.04329	0	0	abc transporter	P	GO:0006200	ATP catabolic process
249	Cb.1.06310	Ce.1.37180	LmjF.34.3790	Tb927.4.960	rna_Baya_037_0480-1	CFAC1_290068500.1	rna_LpyrH10_05_4030	rna_Lsey_0066_0160-1	62.7922	2817	1	0.03377	2.32037e-14	1.39416e-11	conserved hypothetical protein	F	GO:0005515	protein binding
2527	Cb.1.65050	Ce.1.48210	LmjF.20.0260	Tb927.1.880	rna_Baya_139_0160-1	CFAC1_180008600.1	rna_LpyrH10_25_1710	rna_Lsey_0183_0090-1	62.742	11586	1	0.01586	2.37588e-14	1.39416e-11	low quality protein: midasin-like	P	GO:0006200	ATP catabolic process
1287	Cb.1.31250	Ce.1.54050	LmjF.16.0170	Tb927.8.5850	rna_Baya_163_0070-1	CFAC1_120008300.1	rna_LpyrH10_15_0220	rna_Lsey_0026_0290-1	60.9717	8658	1	0.01407	5.76206e-14	2.81765e-11	NA	NA	NA	NA
2181	Cb.1.55740	Ce.1.01970	LmjF.29.0110	Tb927.3.5530	rna_Baya_210_0120-1	CFAC1_100025800.1	rna_LpyrH10_08_0140	rna_Lsey_0291_0140-1	56.994	5268	1	0.01898	4.20664e-13	1.76318e-10	NA	NA	NA	NA
1027	Cb.1.25050	Ce.1.51980	LmjF.35.2040	Tb927.9.15400	rna_Baya_122_0100-1	CFAC1_300065200.1	rna_LpyrH10_01_3890	rna_Lsey_0039_0040-1	53.213	6936	1	0.03114	2.78577e-12	1.02168e-09	ankyrin repeat protein	C	GO:0043005	neuron projection
719	Cb.1.17720	Ce.1.58790	LmjF.21.1540	Tb927.10.570	rna_Baya_017_0500-1	CFAC1_130024000.1	rna_LpyrH10_14_1900-1	rna_Lsey_0245_0100-1	51.9047	2988	1	0.02158	5.35838e-12	1.74683e-09	conserved hypothetical protein	P	GO:0015031	protein transport
2294	Cb.1.58820	Ce.1.77310	LmjF.24.0600	Tb927.11.5250	rna_Baya_006_0260-1	CFAC1_210015000.1	rna_LpyrH10_11_0660	rna_Lsey_0360_0030-1	50.4159	3426	1	0.03693	1.12803e-11	3.30964e-09	NA	NA	NA	NA
261	Cb.1.06610	Ce.1.37390	LmjF.34.3880	Tb927.4.870	rna_Baya_037_0400-1	CFAC1_290069400.1	rna_LpyrH10_05_4130-1	rna_Lsey_0066_0070-1	49.8033	13593	1	0.00624	1.5323e-11	4.08705e-09	dynein heavy chain	C	GO:0035085	cilium axoneme
71	Cb.1.01860	Ce.1.11910	LmjF.32.3930	Tb927.11.16260	rna_Baya_166_0120-1	CFAC1_300048300.1	rna_LpyrH10_02_4390-1	rna_Lsey_0261_0070-1	46.5649	10560	1	0.00738	7.73678e-11	1.89164e-08	hypothetical protein, conserved	F	GO:0004842	ubiquitin-protein ligase activity
2019	Cb.1.50340	Ce.1.16400	LmjF.28.0610	Tb927.11.8160	rna_Baya_011_0160-1	CFAC1_300012400.1	rna_LpyrH10_02_7510	rna_Lsey_0031_0090-1	45.1561	11913	1	0.00992	1.56487e-10	3.27951e-08	dynein heavy chain	C	GO:0035085	cilium axoneme
2134	Cb.1.54170	Ce.1.52080	LmjF.35.0670	Tb927.10.3790	rna_Baya_010_0120-1	CFAC1_240032100.1	rna_LpyrH10_01_2360-1	rna_Lsey_0136_0150-1	45.292	7683	1	0.01322	1.46207e-10	3.27951e-08	u3 small nucleolar rna-associated	F	GO:0005488	binding
1007	Cb.1.24650	Ce.1.52400	LmjF.35.1830	Tb927.9.15070	rna_Baya_051_0040-1	CFAC1_300062900.1	rna_LpyrH10_01_3660	rna_Lsey_0204_0050-1	42.5548	2184	1	0.03101	5.7457e-10	1.12386e-07	NA	NA	NA	NA
714	Cb.1.17640	Ce.1.06970	LmjF.08.1000	Tb927.5.2890.1	rna_Baya_079_0090-1	CFAC1_200014400.1	rna_LpyrH10_28_0300	rna_Lsey_0288_0020-1	42.4178	4680	1	0.01732	6.15313e-10	1.12833e-07	novel protein	F	GO:0005524	ATP binding
2809	Cb.1.73600	Ce.1.39080	LmjF.31.0310	Tb927.4.3920	rna_Baya_120_0160-1	CFAC1_270009900.1	rna_LpyrH10_32_0780	rna_Lsey_0007_0460-1	41.7814	2955	1.06483	0.02398	8.45841e-10	1.45982e-07	NA	NA	NA	NA
1733	Cb.1.42840	Ce.1.01660	LmjF.29.2100	Tb927.7.7210	rna_Baya_026_0280-1	CFAC1_200028700.1	rna_LpyrH10_08_2500	rna_Lsey_0116_0220-1	41.1455	1293	1	0.05265	1.16245e-09	1.89479e-07	NA	NA	NA	NA
1132	Cb.1.27230	Ce.1.46940	LmjF.35.3360	Tb927.9.12090	rna_Baya_004_0120-1	CFAC1_300084000.1	rna_LpyrH10_01_5710	rna_Lsey_0199_0070-1	40.0649	4305	1	0.02838	1.99534e-09	3.08123e-07	conserved hypothetical protein	F	GO:0005488	binding
2254	Cb.1.57420	Ce.1.71880	LmjF.34.4110	Tb927.4.620	rna_Baya_037_0140-1	CFAC1_290072300.1	rna_LpyrH10_05_4430	rna_Lsey_0057_0180-1	39.9158	4725	1	0.03489	2.1498e-09	3.15376e-07	NA	NA	NA	NA
2128	Cb.1.53830	Ce.1.51800	LmjF.35.1180	Tb927.5.930	rna_Baya_258_0040-1	CFAC1_240037800.1	rna_LpyrH10_01_2930	rna_Lsey_0111_0020-1	37.328	2472	6.26508	0.01627	7.84005e-09	1.09537e-06	nadh-dependent fumarate reductase	F	GO:0000104	succinate dehydrogenase activity
2667	Cb.1.68690	Ce.1.07020	LmjF.01.0720	Tb927.9.4630	rna_Baya_185_0080-1	CFAC1_050013500.1	rna_LpyrH10_33_0710	rna_Lsey_0256_0050-1	36.6016	2085	178.547	0.01944	1.12738e-08	1.50352e-06	NA	NA	NA	NA
596	Cb.1.14930	Ce.1.60920	LmjF.30.1260	Tb927.6.2760	rna_Baya_002_0600-1	CFAC1_260032900.1	rna_LpyrH10_04_3920-1	rna_Lsey_0006_0320-1	35.4811	2865	1	0.0371	1.97414e-08	2.51831e-06	NA	NA	NA	NA
528	Cb.1.13300	Ce.1.62910	LmjF.30.2210	Tb927.6.3500	rna_Baya_103_0020-1	CFAC1_260045500.1	rna_LpyrH10_04_4940	rna_Lsey_0009_0340-1	35.1464	5931	1	0.01164	2.33378e-08	2.85305e-06	endosomal trafficking protein rme-8	P	GO:0051179	localization
2783	Cb.1.71660	Ce.1.45510	LmjF.35.5390	Tb927.4.310	rna_Baya_219_0010-1	CFAC1_300106200.1	rna_LpyrH10_01_7820-1	rna_Lsey_0102_0020-1	34.0821	12177	1	0.00787	3.97343e-08	4.66322e-06	hect domain containing 3	F	GO:0004842	ubiquitin-protein ligase activity
1993	Cb.1.49630	Ce.1.70500	LmjF.10.0840	Tb927.8.4270	rna_Baya_096_0040-1	CFAC1_040016500.1	rna_LpyrH10_22_1210	rna_Lsey_0080_0030-1	32.9337	1035	1.51765	0.05494	7.05566e-08	7.96205e-06	NA	NA	NA	NA
1500	Cb.1.36840	Ce.1.30030	LmjF.25.0980	Tb927.3.930	rna_Baya_085_0020-1	CFAC1_220018500.1	rna_LpyrH10_10_1260-1	rna_Lsey_0054_0020-1	32.7001	13743	1	0.00408	7.9299e-08	8.61716e-06	dynein heavy chain	C	GO:0005858	axonemal dynein complex
1303	Cb.1.31630	Ce.1.54320	LmjF.16.0800	Tb927.8.5570	rna_Baya_138_0030-1	CFAC1_120016100.1	rna_LpyrH10_15_0880	rna_Lsey_0068_0040-1	32.5295	1320	1	0.03815	8.63575e-08	8.737e-06	conserved hypothetical protein	C	GO:0016021	integral to membrane
1850	Cb.1.45940	Ce.1.69230	LmjF.09.1240	Tb927.11.13380	rna_Baya_043_0200-1	CFAC1_050023200.1	rna_LpyrH10_16_2000	rna_Lsey_0173_0070-1	32.5441	3123	1	0.0415	8.57311e-08	8.737e-06	NA	NA	NA	NA
526	Cb.1.13280	Ce.1.06320	LmjF.19.1560	Tb927.10.16120	rna_Baya_133_0110-1	CFAC1_210025300.1	rna_LpyrH10_04_2340-1	rna_Lsey_0017_0110-1	32.3293	1524	1	0.02152	9.54532e-08	9.33532e-06	inosine-5 -monophosphate dehydrogenase	C	GO:0005829	cytosol
2336	Cb.1.59870	Ce.1.67960	LmjF.13.1630	Tb927.11.3260	rna_Baya_075_0180-1	CFAC1_220046000.1	rna_LpyrH10_20_0090	rna_Lsey_0148_0080-1	32.0942	4422	1	0.01306	1.07356e-07	1.01607e-05	mitochondrial dna polymerase i protein	F	GO:0003887	DNA-directed DNA polymerase activity
2528	Cb.1.65060	Ce.1.71600	LmjF.36.0950	Tb927.10.5350	rna_Baya_056_0100-1	CFAC1_250017300.1	rna_LpyrH10_09_1130-1	rna_Lsey_0365_0030-1	31.764	11430	1	0.00673	1.26627e-07	1.16101e-05	dynein heavy chain	F	GO:0003777	microtubule motor activity
1724	Cb.1.42690	Ce.1.01800	LmjF.29.2060	Tb927.3.4600	rna_Baya_068_0290-1	CFAC1_200028300.1	rna_LpyrH10_08_2460	rna_Lsey_0139_0130-1	31.2108	2880	1	0.01348	1.66979e-07	1.48459e-05	ipo7_dicdi ame: full=probable importin-7 homolog	F	GO:0004672	protein kinase activity
2377	Cb.1.61070	Ce.1.74810	LmjF.17.0470	Tb927.7.6670	rna_Baya_072_0120-1	CFAC1_090011200.1	rna_LpyrH10_21_0390	rna_Lsey_0154_0030-1	30.517	5766	1	0.02412	2.36221e-07	2.03844e-05	NA	NA	NA	NA
2608	Cb.1.67030	Ce.1.17610	LmjF.36.1360	Tb927.10.5760	rna_Baya_107_0210-1	CFAC1_250023100.1	rna_LpyrH10_09_1580	rna_Lsey_0292_0110-1	30.2637	633	1.90083	0.03626	2.68115e-07	2.24757e-05	adenylate kinase	P	GO:0046939	nucleotide phosphorylation
281	Cb.1.07060	Ce.1.39950	LmjF.34.0480	Tb927.10.2880	rna_Baya_081_0150-1	CFAC1_290033100.1	rna_LpyrH10_05_0720	rna_Lsey_0419_0020-1	30.1766	6312	1	0.01102	2.80047e-07	2.28238e-05	calcium channel protein	C	GO:0016021	integral to membrane
678	Cb.1.16960	Ce.1.15600	LmjF.36.5240	Tb927.11.10670	rna_Baya_007_0560-1	CFAC1_280059000.1	rna_LpyrH10_06_3090-1	rna_Lsey_0213_0020-1	30.1079	3000	1	0.01121	2.89842e-07	2.29837e-05	glycoside hydrolase family 65 central catalytic	P	GO:0005975	carbohydrate metabolic process
293	Cb.1.07360	Ce.1.34860	LmjF.34.2730	Tb927.4.1920	rna_Baya_083_0220-1	CFAC1_290056900.1	rna_LpyrH10_05_2950	rna_Lsey_0103_0060-1	30.0378	1341	1	0.03431	3.00175e-07	2.30817e-05	gpi transamidase	F	GO:0003923	GPI-anchor transamidase activity
1356	Cb.1.32950	Ce.1.31740	LmjF.19.0540	Tb927.11.1830	rna_Baya_005_0290-1	CFAC1_170012300.1	rna_LpyrH10_04_0580	rna_Lsey_0011_0340-1	29.9941	1260	1.07759	0.05413	3.06812e-07	2.30817e-05	NA	NA	NA	NA
76	Cb.1.01960	Ce.1.50710	LmjF.23.1260	Tb927.8.3200	rna_Baya_028_0220-1	CFAC1_150027100.1	rna_LpyrH10_03_2070	rna_Lsey_0195_0090-1	29.7832	3492	1	0.01598	3.40933e-07	2.50074e-05	cytosolic regulator pianissimo	C	GO:0031932	TORC2 complex
1378	Cb.1.33430	Ce.1.33640	LmjF.21.0120	Tb927.10.1890	rna_Baya_025_0670-1	CFAC1_260007100.1	rna_LpyrH10_14_0170	rna_Lsey_0194_0020-1	29.5789	3960	1	0.03944	3.77589e-07	2.54481e-05	calpain	F	GO:0004198	calcium-dependent cysteine-type endopeptidase activity
2059	Cb.1.51450	Ce.1.13180	LmjF.28.2280	Tb927.11.11550	rna_Baya_050_0070-1	CFAC1_300036900.1	rna_LpyrH10_02_5290	rna_Lsey_0208_0100-1	29.5945	3759	1	0.01104	3.74651e-07	2.54481e-05	dna topoisomerase ii	F	GO:0003918	DNA topoisomerase type II (ATP-hydrolyzing) activity
2426	Cb.1.62370	Ce.1.05320	LmjF.05.0390	Tb927.10.10350	rna_Baya_026_0570-1	CFAC1_020010700.1	rna_LpyrH10_07_0470	rna_Lsey_0342_0060-1	29.5576	1464	1	0.01415	3.81635e-07	2.54481e-05	protein kinase	P	GO:0006468	protein phosphorylation
2431	Cb.1.62470	Ce.1.04570	LmjF.05.0890	Tb927.7.6980	rna_Baya_026_0070-1	CFAC1_020016700.1	rna_LpyrH10_37_0140-1	rna_Lsey_0317_0010-1	29.6941	3816	1.25523	0.01011	3.56458e-07	2.54481e-05	sf3b complex subunit 3	C	GO:0005634	nucleus
2773	Cb.1.71410	Ce.1.64970	LmjF.03.0690	Tb927.3.2600	rna_Baya_066_0010-1	CFAC1_070008900.1	rna_LpyrH10_36_0020	rna_Lsey_0389_0010-1	29.5069	5778	1	0.01169	3.91437e-07	2.55217e-05	atp-dependent dead h rna	F	GO:0003723	RNA binding
347	Cb.1.08650	Ce.1.70020	LmjF.14.0230	Tb927.7.4490	rna_Baya_014_0240-1	CFAC1_110008700.1	rna_LpyrH10_17_0250	rna_Lsey_0140_0240-1	29.3907	2919	1	0.01754	4.14845e-07	2.64599e-05	NA	NA	NA	NA
1766	Cb.1.43710	Ce.1.33800	LmjF.21.0370	Tb927.10.2180	rna_Baya_025_0380-1	CFAC1_260009800.1	rna_LpyrH10_14_0430	rna_Lsey_0021_0120-1	29.2941	915	2.13468	0.02651	4.3537e-07	2.71782e-05	NA	NA	NA	NA
2407	Cb.1.61970	Ce.1.66220	LmjF.17.0920	Tb927.5.2290	rna_Baya_014_0660-1	CFAC1_090016700.1	rna_LpyrH10_21_1010	rna_Lsey_0123_0220-1	29.018	5559	1	0.00848	4.99829e-07	3.0552e-05	atp-dependent rna helicase	C	GO:0005681	spliceosomal complex
152	Cb.1.03640	Ce.1.09990	LmjF.32.2650	Tb927.11.15830	rna_Baya_019_0340-1	CFAC1_190040000.1	rna_LpyrH10_02_3060	rna_Lsey_0010_0120-1	28.7557	3951	1	0.01873	5.6988e-07	3.4123e-05	trna rrna methyltransferase family protein	F	GO:0003723	RNA binding
443	Cb.1.11430	Ce.1.30790	LmjF.11.0810	Tb927.11.6460	rna_Baya_129_0070-1	CFAC1_070014000.1	rna_LpyrH10_18_1030	rna_Lsey_0099_0030-1	28.627	2001	1	0.03503	6.07739e-07	3.56621e-05	ef hand family protein	F	GO:0005509	calcium ion binding
386	Cb.1.09610	Ce.1.35660	LmjF.34.2180	Tb927.4.2470	rna_Baya_013_0380-1	CFAC1_290050500.1	rna_LpyrH10_05_2330-1	rna_Lsey_0005_0290-1	28.5112	2457	1	0.03653	6.43966e-07	3.7047e-05	conserved hypothetical protein	F	GO:0005488	binding
1629	Cb.1.40140	Ce.1.50590	LmjF.23.0120	Tb927.8.2060	rna_Baya_214_0050-1	CFAC1_150007100.1	rna_LpyrH10_03_3770	rna_Lsey_0184_0110-1	28.2844	6309	1	0.02082	7.21315e-07	4.06988e-05	low quality protein: wd repeat and fyve domain-containing protein 3-like	F	GO:0005545	1-phosphatidylinositol binding
275	Cb.1.06930	Ce.1.37400	LmjF.34.3660	Tb927.4.1090	rna_Baya_131_0130-1	CFAC1_290067100.1	rna_LpyrH10_05_3890	rna_Lsey_0066_0300-1	27.9843	1386	1	0.06927	8.38099e-07	4.63959e-05	transmembrane endomembrane-like protein	C	GO:0043231	intracellular membrane-bounded organelle
2414	Cb.1.62130	Ce.1.68720	LmjF.13.1470	Tb927.11.3390	rna_Baya_075_0040-1	CFAC1_220044300.1	rna_LpyrH10_20_0330-1	rna_Lsey_0019_0110-1	27.8259	5853	1	0.02078	9.07166e-07	4.92894e-05	ubiquitin-protein ligase	P	GO:0009987	cellular process
693	Cb.1.17220	Ce.1.19620	LmjF.36.5570	Tb927.10.9270	rna_Baya_114_0190-1	CFAC1_280062600.1	rna_LpyrH10_06_3470	rna_Lsey_0004_0760-1	27.7804	588	2.65988	0.01579	9.28032e-07	4.95063e-05	hypothetical protein	P	GO:0006810	transport
1357	Cb.1.32960	Ce.1.31750	LmjF.19.0320	Tb927.10.14980	rna_Baya_005_0050-1	CFAC1_170009800.1	rna_LpyrH10_04_0340-1	rna_Lsey_0011_0110-1	27.5362	1713	1.0518	0.01466	1.04856e-06	5.49372e-05	intraflagellar transport protein component	P	GO:0048598	embryonic morphogenesis
647	Cb.1.16450	Ce.1.16140	LmjF.36.6320	Tb927.10.8420	rna_Baya_125_0060-1	CFAC1_280071400.1	rna_LpyrH10_06_4420	rna_Lsey_0104_0250-1	27.1194	6555	1	0.00669	1.29152e-06	6.55373e-05	phosphatidylinositol 3 kinase	F	GO:0008144	drug binding
893	Cb.1.21940	Ce.1.12800	LmjF.36.4710	Tb927.10.10070	rna_Baya_007_0380-1	CFAC1_280052600.1	rna_LpyrH10_06_2500	rna_Lsey_0034_0160-1	27.1131	1431	1	0.01215	1.29556e-06	6.55373e-05	wd domain containing protein	F	GO:0005515	protein binding
2497	Cb.1.64190	Ce.1.66150	LmjF.17.1290	Tb927.5.2570	rna_Baya_094_0220-1	CFAC1_090021300.1	rna_LpyrH10_21_1450	rna_Lsey_0032_0210-1	26.827	1941	1	0.01806	1.49481e-06	7.30963e-05	translation initiation factor	F	GO:0003743	translation initiation factor activity
2878	Cb.1.76310	Ce.1.76470	LmjF.24.2100	Tb927.8.6130	rna_Baya_160_0040-1	CFAC1_250051600.1	rna_LpyrH10_11_2450	rna_Lsey_0257_0120-1	26.8314	555	1	0.04923	1.49157e-06	7.30963e-05	NA	NA	NA	NA
173	Cb.1.04290	Ce.1.10480	LmjF.32.2490	Tb927.11.15690	rna_Baya_019_0130-1	CFAC1_190038100.1	rna_LpyrH10_02_2870	rna_Lsey_0142_0140-1	26.5361	2124	1	0.02934	1.72886e-06	8.1814e-05	hypothetical protein	F	GO:0005515	protein binding
1191	Cb.1.28630	Ce.1.42250	LmjF.33.1340	Tb927.10.11980	rna_Baya_021_0240-1	CFAC1_280024100.1	rna_LpyrH10_19_0160	rna_Lsey_0187_0140-1	26.5577	735	1	0.05219	1.71029e-06	8.1814e-05	qa-snare protein	F	GO:0005515	protein binding
768	Cb.1.18720	Ce.1.18360	LmjF.36.2830	Tb927.10.7280	rna_Baya_078_0160-1	CFAC1_280030000.1	rna_LpyrH10_06_0340	rna_Lsey_0047_0130-1	26.4057	1977	1	0.01488	1.84537e-06	8.59416e-05	pre-mrna splicing factor atp-dependent rna helicase	F	GO:0005515	protein binding
2814	Cb.1.74150	Ce.1.66850	LmjF.31.0110	Tb927.7.6460.2	rna_Baya_388_0020-1	CFAC1_270007200.1	rna_LpyrH10_32_1020	rna_Lsey_0007_0690-1	26.3677	1671	1	0.02312	1.88075e-06	8.62206e-05	NA	NA	NA	NA
851	Cb.1.20940	Ce.1.13320	LmjF.36.4320	Tb927.10.9690	rna_Baya_044_0070-1	CFAC1_280048400.1	rna_LpyrH10_06_2080-1	rna_Lsey_0050_0140-1	26.3183	4410	1	0.01527	1.92774e-06	8.70154e-05	conserved hypothetical protein	F	GO:0005515	protein binding
2906	Cb.1.77240	Ce.1.25130	LmjF.33.2730	Tb927.2.3800	rna_Baya_076_0240-1	CFAC1_210038300.1	rna_LpyrH10_03_5060	rna_Lsey_0092_0110-1	26.1127	1302	2.17233	0.01253	2.1365e-06	9.49773e-05	NA	NA	NA	NA
1139	Cb.1.27450	Ce.1.41810	LmjF.33.1410	Tb927.11.6960	rna_Baya_021_0160-1	CFAC1_280025200.1	rna_LpyrH10_19_0060	rna_Lsey_0187_0050-1	26.007	1377	1	0.03021	2.25241e-06	9.71848e-05	autophagy-related protein 16-1-like	F	GO:0005515	protein binding
2586	Cb.1.66340	Ce.1.49030	LmjF.20.0850	Tb927.1.1600	rna_Baya_032_0090-1	CFAC1_180015700.1	rna_LpyrH10_25_1070	rna_Lsey_0119_0150-1	26.03	2667	1	0.02265	2.22666e-06	9.71848e-05	brucei -specific protein	P	GO:0001522	pseudouridine synthesis
2843	Cb.1.75540	Ce.1.78030	LmjF.24.1400	Tb927.8.1680	rna_Baya_029_0360-1	CFAC1_250042100.1	rna_LpyrH10_11_1630	rna_Lsey_0275_0090-1	25.9713	570	1	0.05363	2.29304e-06	9.75043e-05	NA	NA	NA	NA
976	Cb.1.23760	Ce.1.65350	LmjF.26.0740	Tb927.7.1210	rna_Baya_042_0380-1	CFAC1_290013300.1	rna_LpyrH10_01_8590	rna_Lsey_0155_0100-1	25.6603	2439	1	0.01861	2.67878e-06	0.000110698	NA	NA	NA	NA
144	Cb.1.03440	Ce.1.59380	LmjF.30.3710	Tb927.6.5110	rna_Baya_260_0040-1	CFAC1_260062800.1	rna_LpyrH10_04_6790	rna_Lsey_0343_0030-1	25.6824	2898	2.82414	0.00863	2.64937e-06	0.000110698	damage-specific dna binding	C	GO:0005634	nucleus
1436	Cb.1.35400	Ce.1.75340	LmjF.25.1600	Tb927.3.1670	rna_Baya_095_0120-1	CFAC1_230017200.1	rna_LpyrH10_10_2060	rna_Lsey_0012_0570-1	25.5982	2646	1	0.01258	2.76323e-06	0.000112602	flagellar associated protein	F	GO:0005515	protein binding
17	Cb.1.00510	Ce.1.36820	LmjF.15.1420	Tb927.9.5240	rna_Baya_049_0320-1	CFAC1_240047600.1	rna_LpyrH10_26_0250	rna_Lsey_0048_0220-1	25.2777	2325	1	0.03596	3.24356e-06	0.000130364	mismatch repair protein msh3	F	GO:0030983	mismatched DNA binding
1863	Cb.1.46310	Ce.1.21970	LmjF.07.0100	Tb927.8.1860	rna_Baya_070_0310-1	CFAC1_080007000.1	rna_LpyrH10_39_0240	rna_Lsey_0049_0050-1	25.1887	2880	1.12682	0.01309	3.39119e-06	0.000134456	pitrilysin-like metalloprotease	F	GO:0046872	metal ion binding
1952	Cb.1.48630	Ce.1.73920	LmjF.18.0720	Tb927.10.13380	rna_Baya_132_0130-1	CFAC1_140015700.1	rna_LpyrH10_13_0980-1	rna_Lsey_0411_0030-1	25.0745	1467	1	0.02823	3.59032e-06	0.000140453	NA	NA	NA	NA
2353	Cb.1.60280	Ce.1.41100	LmjF.33.0550	Tb927.10.11170	rna_Baya_104_0080-1	CFAC1_280014200.1	rna_LpyrH10_19_1330-1	rna_Lsey_0073_0090-1	24.8397	3762	1	0.01552	4.03768e-06	0.000155876	NA	NA	NA	NA
2800	Cb.1.72190	Ce.1.03400	LmjF.31.1930	Tb927.8.7570	rna_Baya_023_0040-1	CFAC1_270045300.1	rna_LpyrH10_12_0680	rna_Lsey_0398_0030-1	24.4143	1161	1	0.04739	4.99467e-06	0.000190316	dihydrouridine synthase	P	GO:0055114	oxidation-reduction process
1594	Cb.1.39300	Ce.1.23770	LmjF.27.1640	Tb927.11.2280	rna_Baya_063_0230-1	CFAC1_230033400.1	rna_LpyrH10_07_1970	rna_Lsey_0015_0360-1	24.3136	2349	1	0.0156	5.25253e-06	0.000197576	programmed cell death 6-interacting protein isoform 1	P	GO:0044763	single-organism cellular process
501	Cb.1.12870	Ce.1.62990	LmjF.30.2680	Tb927.6.3960	rna_Baya_188_0040-1	CFAC1_260051000.1	rna_LpyrH10_04_5460-1	rna_Lsey_0156_0080-1	24.2529	66	1.4082	0.11801	5.41434e-06	0.000201084	solute carrier family 35 member e3	C	GO:0016021	integral to membrane
506	Cb.1.12950	Ce.1.06410	LmjF.30.0310	Tb927.6.1730	rna_Baya_041_0510-1	CFAC1_260021200.1	rna_LpyrH10_04_2860	rna_Lsey_0017_0620-1	24.1956	1926	1.91647	0.02089	5.57181e-06	0.000204346	NA	NA	NA	NA
1127	Cb.1.27140	Ce.1.33370	LmjF.35.2840	Tb927.9.12930	rna_Baya_004_0690-1	CFAC1_300078300.1	rna_LpyrH10_01_5090	rna_Lsey_0008_0120-1	23.8112	1254	4.86841	0.01737	6.75235e-06	0.000244585	cysteine desulfurase	F	GO:0030170	pyridoxal phosphate binding
271	Cb.1.06830	Ce.1.34940	LmjF.34.3070	Tb927.4.1650	rna_Baya_022_0680-1	CFAC1_290060200.1	rna_LpyrH10_05_3280	rna_Lsey_0158_0180-1	23.0053	1224	1.03888	0.02309	1.01031e-05	0.000361493	NA	NA	NA	NA
2829	Cb.1.75130	Ce.1.02840	LmjF.07.1150	Tb927.8.540	rna_Baya_058_0370-1	CFAC1_080023000.1	rna_LpyrH10_30_0020-1	rna_Lsey_0273_0110-1	22.8686	4164	1	0.02393	1.08181e-05	0.000382413	NA	NA	NA	NA
760	Cb.1.18590	Ce.1.17290	LmjF.36.5160	Tb927.11.10750	rna_Baya_007_0480-1	CFAC1_280058000.1	rna_LpyrH10_06_3010	rna_Lsey_0213_0100-1	22.7774	1491	1	0.01172	1.13227e-05	0.000393329	pre-mrna-splicing factor cwc22	F	GO:0003677	DNA binding
943	Cb.1.23080	Ce.1.12330	LmjF.36.4230	Tb927.10.9570	rna_Baya_222_0030-1	CFAC1_280047500.1	rna_LpyrH10_06_1990	rna_Lsey_0050_0040-1	22.7429	3159	1	0.03198	1.15197e-05	0.000393329	NA	NA	NA	NA
2633	Cb.1.67540	Ce.1.18200	LmjF.36.1940	Tb927.9.7470	rna_Baya_034_0010-1	CFAC1_250030000.1	rna_LpyrH10_09_2250	rna_Lsey_0075_0090-1	22.7413	1272	15.0202	0.01269	1.15291e-05	0.000393329	adenosine transporter	C	GO:0016021	integral to membrane
2176	Cb.1.55650	Ce.1.02340	LmjF.29.0040	Tb927.3.5600	rna_Baya_210_0050-1	CFAC1_100026500.1	rna_LpyrH10_08_0070	rna_Lsey_0291_0070-1	22.615	633	1	0.04757	1.22807e-05	0.000410406	NA	NA	NA	NA
1965	Cb.1.48830	Ce.1.73870	LmjF.18.0610	Tb927.10.13510	rna_Baya_132_0060-1	CFAC1_140014400.1	rna_LpyrH10_13_0870	rna_Lsey_0118_0080-1	22.6103	1629	1.03015	0.01507	1.23094e-05	0.000410406	atp-dependent zinc metallopeptidase	F	GO:0004222	metalloendopeptidase activity
1712	Cb.1.42390	Ce.1.13910	LmjF.28.2520	Tb927.11.11790	rna_Baya_050_0320-1	CFAC1_300041500.1	rna_LpyrH10_02_5030	rna_Lsey_0300_0040-1	22.5313	1140	1	0.02847	1.28056e-05	0.000417462	hypothetical protein	F	GO:0003676	nucleic acid binding
2525	Cb.1.65020	Ce.1.71730	LmjF.36.0900	Tb927.10.5310	rna_Baya_056_0060-1	CFAC1_250016600.1	rna_LpyrH10_09_1040	rna_Lsey_0028_0050-1	22.552	1695	1	0.02095	1.26737e-05	0.000417462	snf1-related protein kinase	F	GO:0005515	protein binding
2533	Cb.1.65150	Ce.1.48250	LmjF.20.0090	Tb927.1.4450	rna_Baya_041_0020-1	CFAC1_180006800.1	rna_LpyrH10_25_1880	rna_Lsey_0175_0100-1	22.4521	2688	1	0.02166	1.33223e-05	0.000429535	calcium potassium channel	C	GO:0016020	membrane
1028	Cb.1.25060	Ce.1.32630	LmjF.35.2330	Tb927.9.13520	rna_Baya_004_1180-1	CFAC1_300072200.1	rna_LpyrH10_01_4410	rna_Lsey_0008_0680-1	22.3885	2652	1	0.01555	1.37533e-05	0.000438611	karyopherin kap104	F	GO:0005515	protein binding
81	Cb.1.02030	Ce.1.08160	LmjF.32.3190	Tb927.11.16850	rna_Baya_038_0410-1	CFAC1_300056000.1	rna_LpyrH10_02_3690-1	rna_Lsey_0241_0040-1	22.1549	2034	2.12151	0.0078	1.54567e-05	0.000487633	oligomeric golgi complex component	P	GO:0006891	intra-Golgi vesicle-mediated transport
1036	Cb.1.25270	Ce.1.45570	LmjF.35.4390	Tb927.9.10370	rna_Baya_008_0010-1	CFAC1_300095300.1	rna_LpyrH10_01_6790	rna_Lsey_0002_0900-1	22.0112	996	1	0.02842	1.66086e-05	0.0005184	zinc mynd domain containing 12	F	GO:0005515	protein binding
1589	Cb.1.39140	Ce.1.26070	LmjF.27.1480	Tb927.11.2140	rna_Baya_109_0220-1	CFAC1_230035100.1	rna_LpyrH10_07_1790	rna_Lsey_0137_0100-1	21.8796	2067	1.10492	0.02418	1.77377e-05	0.000547814	NA	NA	NA	NA
2090	Cb.1.52460	Ce.1.38070	LmjF.22.0090	Tb927.7.2080	rna_Baya_069_0060-1	CFAC1_240007000.1	rna_LpyrH10_08_3450	rna_Lsey_0384_0010-1	21.7722	2283	1	0.03599	1.8717e-05	0.000572037	mrna cap methyltransferase-like protein	P	GO:0032259	methylation
2862	Cb.1.75940	Ce.1.76650	LmjF.24.2120	Tb927.8.6100	rna_Baya_160_0070-1	CFAC1_250051800.1	rna_LpyrH10_11_2480	rna_Lsey_0257_0100-1	21.7393	2256	1	0.0358	1.90274e-05	0.00057553	NA	NA	NA	NA
2474	Cb.1.63500	Ce.1.05130	LmjF.05.0360	Tb927.10.10380	rna_Baya_232_0100-1	CFAC1_020010100.1	rna_LpyrH10_07_0440	rna_Lsey_0286_0020-1	21.6339	1212	4.6182	0.01302	2.00564e-05	0.000600465	atp-dependent rna helicase	F	GO:0003676	nucleic acid binding
156	Cb.1.03750	Ce.1.59510	LmjF.30.3700	Tb927.6.5090	rna_Baya_260_0010-1	CFAC1_260062600.1	rna_LpyrH10_04_6770-1	rna_Lsey_0343_0050-1	21.6014	2289	1	0.01909	2.03848e-05	0.000604132	NA	NA	NA	NA
1741	Cb.1.43010	Ce.1.01550	LmjF.29.1530	Tb927.3.4120	rna_Baya_184_0100-1	CFAC1_200022200.1	rna_LpyrH10_08_1840	rna_Lsey_0002_0210-1	21.5647	1200	1	0.04927	2.07623e-05	0.000609167	NA	NA	NA	NA
115	Cb.1.02610	Ce.1.50610	LmjF.23.1250	Tb927.8.3180	rna_Baya_028_0200-1	CFAC1_150026900.1	rna_LpyrH10_03_2090	rna_Lsey_0195_0070-1	21.3573	2469	1.00783	0.02024	2.30312e-05	0.000669045	hypothetical protein	F	GO:0005515	protein binding
244	Cb.1.06230	Ce.1.40100	LmjF.34.0360	Tb927.10.2780	rna_Baya_081_0020-1	CFAC1_290031800.1	rna_LpyrH10_05_0580	rna_Lsey_0141_0130-1	21.2842	3975	1	0.00966	2.38893e-05	0.000673954	dna-directed rna polymerase iii largest subunit	F	GO:0003899	DNA-directed RNA polymerase activity
842	Cb.1.20740	Ce.1.26480	LmjF.08.0430	Tb927.5.3240	rna_Baya_218_0020-1	CFAC1_200010100.1	rna_LpyrH10_28_0720	rna_Lsey_0003_0260-1	21.3138	1257	1	0.02028	2.35379e-05	0.000673954	NA	NA	NA	NA
2895	Cb.1.76920	Ce.1.24650	LmjF.27.1895	Tb927.2.4400	rna_Baya_048_0460-1	CFAC1_210035100.1	rna_LpyrH10_03_4650	rna_Lsey_0126_0100-1	21.3034	2970	1.89434	0.0098	2.36606e-05	0.000673954	NA	NA	NA	NA
712	Cb.1.17610	Ce.1.16540	LmjF.36.6060	Tb927.11.10560	rna_Baya_020_0320-1	CFAC1_280068600.1	rna_LpyrH10_06_4140	rna_Lsey_0004_0230-1	21.2633	1614	1	0.02856	2.41398e-05	0.000674534	eukaryotic translation initiation factor 4 gamma	P	GO:0016070	RNA metabolic process
23	Cb.1.00640	Ce.1.27740	LmjF.15.0800	Tb927.9.6460	rna_Baya_113_0050-1	CFAC1_240039900.1	rna_LpyrH10_26_0960	rna_Lsey_0087_0090-1	21.2011	2595	1	0.04194	2.49021e-05	0.00068927	NA	NA	NA	NA
793	Cb.1.19350	Ce.1.16720	LmjF.36.2640	Tb927.10.7550.1	rna_Baya_001_0740-1	CFAC1_250039800.1	rna_LpyrH10_06_0100	rna_Lsey_0283_0010-1	21.117	1080	1	0.03819	2.5972e-05	0.000712168	NA	NA	NA	NA
1044	Cb.1.25440	Ce.1.32600	LmjF.35.2400	Tb927.9.13440	rna_Baya_004_1090-1	CFAC1_300073000.1	rna_LpyrH10_01_4520	rna_Lsey_0008_0610-1	21.0853	2952	3.07429	0.00914	2.63867e-05	0.000716839	hypothetical protein	F	GO:0005515	protein binding
2248	Cb.1.57310	Ce.1.37160	LmjF.34.3940	Tb927.4.800	rna_Baya_037_0340-1	CFAC1_290070000.1	rna_LpyrH10_05_4190	rna_Lsey_0066_0010-1	21.0159	7248	1	0.0067	2.73179e-05	0.000728999	phosphatidylinositol 3-kinase-like protein	P	GO:0016043	cellular component organization
2266	Cb.1.57920	Ce.1.43990	LmjF.31.2970	Tb927.8.7100	rna_Baya_283_0030-1	CFAC1_270066000.1	rna_LpyrH10_29_1150	rna_Lsey_0266_0010-1	21.015	6072	1	0.01082	2.73312e-05	0.000728999	acetyl- carboxylase	F	GO:0003989	acetyl-CoA carboxylase activity
455	Cb.1.11740	Ce.1.31450	LmjF.11.0860	Tb927.11.6420	rna_Baya_129_0010-1	CFAC1_070014500.1	rna_LpyrH10_18_1090	rna_Lsey_0099_0090-1	20.9733	2724	1	0.03056	2.79062e-05	0.00073763	hypothetical protein	F	GO:0005488	binding
1613	Cb.1.39790	Ce.1.24510	LmjF.27.0610	Tb927.11.1230	rna_Baya_018_0130-1	CFAC1_230045900.1	rna_LpyrH10_35_0090	rna_Lsey_0065_0110-1	20.775	972	1	0.02824	3.08159e-05	0.000807266	NA	NA	NA	NA
2100	Cb.1.52720	Ce.1.38470	LmjF.22.0470	Tb927.7.2400	rna_Baya_002_1430-1	CFAC1_240011400.1	rna_LpyrH10_01_0420	rna_Lsey_0356_0010-1	20.7536	969	1	0.04122	3.11471e-05	0.000808722	multisynthetase complex auxiliary component p43	C	GO:0043229	intracellular organelle
1536	Cb.1.38100	Ce.1.20680	LmjF.27.1750	Tb927.11.2430	rna_Baya_063_0140-1	CFAC1_230031600.1	rna_LpyrH10_07_2120	rna_Lsey_0015_0220-1	20.6836	12450	1	0.00738	3.22569e-05	0.00083019	dynein heavy chain	P	GO:0007275	multicellular organismal development
385	Cb.1.09590	Ce.1.35450	LmjF.34.2020	Tb927.4.2650	rna_Baya_013_0200-1	CFAC1_290048400.1	rna_LpyrH10_05_2120-1	rna_Lsey_0005_0110-1	20.5799	1275	1	0.02709	3.39732e-05	0.000866758	NA	NA	NA	NA
2924	Cb.1.77840	Ce.1.06270	LmjF.30.0350	Tb927.6.1770	rna_Baya_041_0550-1	CFAC1_260021700.1	rna_LpyrH10_04_2890	rna_Lsey_0330_0060-1	20.5314	1650	1.20447	0.01228	3.48074e-05	0.000877773	kinesin	P	GO:0007275	multicellular organismal development
2544	Cb.1.65410	Ce.1.48450	LmjF.20.0060	Tb927.1.640	rna_Baya_041_0050-1	CFAC1_180006500.1	rna_LpyrH10_25_1910	rna_Lsey_0175_0130-1	20.5201	1872	4.52634	0.01372	3.50032e-05	0.000877773	breast cancer type 2 susceptibility protein	P	GO:0000724	double-strand break repair via homologous recombination
24	Cb.1.00690	Ce.1.49180	LmjF.20.1360	Tb927.1.2580	rna_Baya_027_0200-1	CFAC1_170027500.1	rna_LpyrH10_25_0430	rna_Lsey_0059_0180-1	20.3603	915	1	0.03311	3.79148e-05	0.000904406	NA	NA	NA	NA
344	Cb.1.08570	Ce.1.69980	LmjF.14.0210	Tb927.7.4510	rna_Baya_014_0220-1	CFAC1_110008500.1	rna_LpyrH10_17_0230	rna_Lsey_0140_0220-1	20.3857	1032	1	0.02772	3.74363e-05	0.000904406	NA	NA	NA	NA
1425	Cb.1.35140	Ce.1.29930	LmjF.25.0170	Tb927.11.230	rna_Baya_001_1110-1	CFAC1_220008900.1	rna_LpyrH10_10_0210	rna_Lsey_0027_0340-1	20.4024	2220	1	0.01597	3.71265e-05	0.000904406	cleavage and polyadenylation specificity factor	P	GO:0006378	mRNA polyadenylation
1853	Cb.1.46110	Ce.1.20920	LmjF.07.0120	Tb927.8.1840	rna_Baya_070_0280-1	CFAC1_080007300.1	rna_LpyrH10_39_0220	rna_Lsey_0049_0070-1	20.3679	4437	1	0.01036	3.77713e-05	0.000904406	brefeldin a-inhibited guanine nucleotide-exchange protein 1	C	GO:0044446	intracellular organelle part
1959	Cb.1.48720	Ce.1.74020	LmjF.18.0940	Tb927.10.13180	rna_Baya_089_0120-1	CFAC1_140018300.1	rna_LpyrH10_13_1260-1	rna_Lsey_0013_0290-1	20.3893	2667	1	0.0146	3.7369e-05	0.000904406	NA	NA	NA	NA
349	Cb.1.08710	Ce.1.70000	LmjF.14.0010	Tb927.7.4670	rna_Baya_014_0040-1	CFAC1_110005300.1	rna_LpyrH10_17_0010	rna_Lsey_0140_0010-1	20.4275	825	10.3847	0.00736	3.66624e-05	0.000904406	exosome complex exonuclease	C	GO:0000178	exosome (RNase complex)
672	Cb.1.16840	Ce.1.20320	LmjF.36.2790	Tb927.10.7230	rna_Baya_078_0120-1	CFAC1_280029600.1	rna_LpyrH10_06_0300-1	rna_Lsey_0047_0090-1	20.2962	4773	1	0.0471	3.91508e-05	0.000923158	protein	P	GO:0006228	UTP biosynthetic process
1448	Cb.1.35730	Ce.1.29250	LmjF.25.0710	Tb927.11.710	rna_Baya_001_1620-1	CFAC1_220014900.1	rna_LpyrH10_10_0840-1	rna_Lsey_0093_0230-1	20.2711	774	1.18377	0.04009	3.96448e-05	0.000923158	conserved hypothetical protein	C	GO:0016021	integral to membrane
2027	Cb.1.50530	Ce.1.15680	LmjF.28.0450	Tb927.11.8290	rna_Baya_011_0330-1	CFAC1_300010400.1	rna_LpyrH10_02_7700	rna_Lsey_0189_0100-1	20.2767	1929	104.429	0.0202	3.9534e-05	0.000923158	ribonuclease ii-like protein	F	GO:0004540	ribonuclease activity
1566	Cb.1.38730	Ce.1.21610	LmjF.33.2370	Tb927.11.2670	rna_Baya_003_1190-1	CFAC1_230028000.1	rna_LpyrH10_07_2400	rna_Lsey_0060_0050-1	20.0992	1251	2.91142	0.01357	4.32039e-05	0.000998112	NA	NA	NA	NA
2388	Cb.1.61360	Ce.1.43520	LmjF.17.0010	Tb927.7.6090	rna_Baya_145_0020-1	CFAC1_090005500.1	rna_LpyrH10_42_0100	rna_Lsey_0402_0010-1	20.0354	2007	1	0.02509	4.46034e-05	0.00102239	NA	NA	NA	NA
2923	Cb.1.77820	Ce.1.44110	LmjF.31.2650	Tb927.8.7380	rna_Baya_090_0280-1	CFAC1_270060300.1	rna_LpyrH10_29_0690	rna_Lsey_0221_0040-1	19.3555	1464	1	0.01493	6.26617e-05	0.00142519	dihydrolipoamide dehydrogenase	P	GO:0045454	cell redox homeostasis
744	Cb.1.18300	Ce.1.21570	LmjF.27.2470	Tb927.4.3770	rna_Baya_027_0510-1	CFAC1_210029000.1	rna_LpyrH10_03_4000	rna_Lsey_0014_0060-1	19.2581	1362	1	0.02414	6.57902e-05	0.00147413	protein kinase	P	GO:0006468	protein phosphorylation
1474	Cb.1.36260	Ce.1.29790	LmjF.25.0120	Tb927.11.180	rna_Baya_001_1060-1	CFAC1_220008400.1	rna_LpyrH10_10_0160	rna_Lsey_0027_0390-1	19.2572	744	15.8234	0.00876	6.58185e-05	0.00147413	electron transfer flavoprotein subunit beta	F	GO:0009055	electron carrier activity
242	Cb.1.06190	Ce.1.40010	LmjF.34.0300	Tb927.10.2700	rna_Baya_142_0040-1	CFAC1_290031000.1	rna_LpyrH10_05_0520	rna_Lsey_0141_0070-1	19.1593	1470	1	0.03373	6.91218e-05	0.00152484	small nucleolar ribonucleoprotein complex	F	GO:0005515	protein binding
2450	Cb.1.62860	Ce.1.67770	LmjF.13.1210	Tb927.11.3620	rna_Baya_012_0780-1	CFAC1_220041000.1	rna_LpyrH10_20_0660	rna_Lsey_0669_0010-1	19.1715	1230	316.289	0.0161	6.87001e-05	0.00152484	nucleobase transporter	C	GO:0016021	integral to membrane
2343	Cb.1.60000	Ce.1.42330	LmjF.33.0650	Tb927.10.11340	rna_Baya_141_0160-1	CFAC1_280015600.1	rna_LpyrH10_19_1190	rna_Lsey_0304_0080-1	19.0632	2349	1	0.02175	7.25249e-05	0.00158797	NA	NA	NA	NA
2078	Cb.1.51860	Ce.1.12420	LmjF.28.0820	Tb927.11.7920	rna_Baya_098_0310-1	CFAC1_300014800.1	rna_LpyrH10_02_7280	rna_Lsey_0031_0320-1	19.0085	879	1	0.03232	7.45344e-05	0.00161988	NA	NA	NA	NA
2065	Cb.1.51600	Ce.1.13860	LmjF.28.2290	Tb927.11.11570	rna_Baya_050_0080-1	CFAC1_300037000.1	rna_LpyrH10_02_5280	rna_Lsey_0208_0090-1	18.7829	1911	1	0.02357	8.34344e-05	0.00179997	NA	NA	NA	NA
585	Cb.1.14590	Ce.1.60890	LmjF.30.1010	Tb927.6.2460	rna_Baya_002_0320-1	CFAC1_260030000.1	rna_LpyrH10_04_3670	rna_Lsey_0006_0570-1	18.7066	2604	1	0.01658	8.66772e-05	0.00185628	ubiquitin fusion degradation protein	F	GO:0009055	electron carrier activity
918	Cb.1.22470	Ce.1.12290	LmjF.36.4010	Tb927.11.10260	rna_Baya_134_0190-1	CFAC1_280044800.1	rna_LpyrH10_06_1720	rna_Lsey_0094_0090-1	18.6838	1005	1	0.02096	8.76727e-05	0.001864	NA	NA	NA	NA
2198	Cb.1.56040	Ce.1.01830	LmjF.29.0870	Tb927.3.3460	rna_Baya_274_0030-1	CFAC1_100017200.1	rna_LpyrH10_08_1100	rna_Lsey_0016_0320-1	18.5648	1374	1	0.0388	9.30475e-05	0.00196404	NA	NA	NA	NA
250	Cb.1.06320	Ce.1.39700	LmjF.34.0310	Tb927.10.2720	rna_Baya_142_0020-1	CFAC1_290031100.1	rna_LpyrH10_05_0530	rna_Lsey_0141_0080-1	18.4369	1272	1	0.0313	9.91903e-05	0.002064	pseudouridylate synthase fragment	P	GO:0001522	pseudouridine synthesis
1126	Cb.1.27130	Ce.1.33140	LmjF.35.2700	Tb927.9.13050	rna_Baya_004_0800-1	CFAC1_300076100.1	rna_LpyrH10_01_4860-1	rna_Lsey_0008_0310-1	18.4465	2865	1	0.01825	9.87193e-05	0.002064	NA	NA	NA	NA
2741	Cb.1.70310	Ce.1.63510	LmjF.06.0980	Tb927.7.5600	rna_Baya_009_0660-1	CFAC1_180028400.1	rna_LpyrH10_03_1160-1	rna_Lsey_0147_0100-1	18.3749	2244	1	0.01783	0.000102314	0.00211402	miro-like protein	F	GO:0005515	protein binding
1275	Cb.1.30850	Ce.1.54200	LmjF.16.0730	Tb927.8.5620	rna_Baya_127_0210-1	CFAC1_120015300.1	rna_LpyrH10_15_0810	rna_Lsey_0207_0120-1	18.3459	2667	1	0.01576	0.00010381	0.00212992	ubiquitin hydrolase	P	GO:0006511	ubiquitin-dependent protein catabolic process
217	Cb.1.05420	Ce.1.09910	LmjF.32.2810	Tb927.11.16020	rna_Baya_019_0490-1	CFAC1_190041800.1	rna_LpyrH10_02_3240-1	rna_Lsey_0010_0280-1	18.3075	1209	1	0.02085	0.00010582	0.00215608	rna-binding protein	F	GO:0003676	nucleic acid binding
1037	Cb.1.25280	Ce.1.32690	LmjF.35.2450	Tb927.9.13360	rna_Baya_004_1030-1	CFAC1_300073600.1	rna_LpyrH10_01_4580	rna_Lsey_0008_0550-1	18.2617	4479	1	0.01125	0.000108272	0.00219084	ubiquitin-protein upl3	P	GO:0016567	protein ubiquitination
2147	Cb.1.54590	Ce.1.28290	LmjF.14.0920	Tb927.7.3990	rna_Baya_106_0120-1	CFAC1_110019300.1	rna_LpyrH10_17_1090	rna_Lsey_0341_0020-1	18.2399	4005	1	0.00781	0.00010946	0.0021997	mitochondrial dna polymerase i protein	F	GO:0003887	DNA-directed DNA polymerase activity
355	Cb.1.08860	Ce.1.70120	LmjF.14.0350	Tb927.7.4390	rna_Baya_016_0780-1	CFAC1_110010000.1	rna_LpyrH10_17_0380	rna_Lsey_0364_0030-1	18.1254	1647	1	0.02834	0.000115907	0.00231341	threonine synthase	F	GO:0004795	threonine synthase activity
1266	Cb.1.30710	Ce.1.53920	LmjF.16.1350	Tb927.8.5090	rna_Baya_159_0130-1	CFAC1_120024200.1	rna_LpyrH10_15_1930	rna_Lsey_0181_0030-1	18.053	2715	1	0.01083	0.000120181	0.00238251	dna-directed rna polymerase i largest subunit	F	GO:0003899	DNA-directed RNA polymerase activity
2723	Cb.1.69820	Ce.1.10000	LmjF.32.0310	Tb927.10.14470	rna_Baya_082_0130-1	CFAC1_190009100.1	rna_LpyrH10_02_0380	rna_Lsey_0020_0160-1	18.011	4221	1	0.01062	0.000122732	0.00241674	intraflagellar transport protein 140 homolog	C	GO:0005929	cilium
2743	Cb.1.70400	Ce.1.64010	LmjF.06.1150	Tb927.7.5740	rna_Baya_009_0830-1	CFAC1_180030500.1	rna_LpyrH10_03_1360	rna_Lsey_0191_0140-1	17.9266	936	1.1602	0.04909	0.000128026	0.00250418	NA	NA	NA	NA
931	Cb.1.22700	Ce.1.14940	LmjF.36.3675	Tb927.11.9790	rna_Baya_080_0020-1	CFAC1_280040800.1	rna_LpyrH10_06_1310	rna_Lsey_0172_0070-1	17.846	456	1	0.02227	0.00013329	0.0025899	calmodulin	P	GO:0060316	positive regulation of ryanodine-sensitive calcium-release channel activity
841	Cb.1.20730	Ce.1.12410	LmjF.36.4390	Tb927.10.9770	rna_Baya_044_0140-1	CFAC1_280049100.1	rna_LpyrH10_06_2150	rna_Lsey_0050_0210-1	17.8214	1911	1	0.01008	0.00013494	0.0026047	gamma-tubulin complex subunit	C	GO:0005815	microtubule organizing center
1607	Cb.1.39640	Ce.1.25050	LmjF.27.0580	Tb927.11.1200	rna_Baya_179_0080-1	CFAC1_230046300.1	rna_LpyrH10_35_0120	rna_Lsey_0065_0080-1	17.8038	1437	1	0.01779	0.000136129	0.00261047	smu-1 suppressor of mec-8 and unc-52 homolog ( elegans)	P	GO:0009987	cellular process
73	Cb.1.01900	Ce.1.50470	LmjF.23.1310	Tb927.8.3250	rna_Baya_028_0310-1	CFAC1_150028400.1	rna_LpyrH10_03_1980	rna_Lsey_0174_0120-1	17.7525	13470	1	0.0037	0.00013967	0.00266098	dynein heavy chain	C	GO:0035085	cilium axoneme
155	Cb.1.03710	Ce.1.10030	LmjF.32.2150	Tb927.11.15370	rna_Baya_152_0140-1	CFAC1_190034100.1	rna_LpyrH10_02_2480	rna_Lsey_0089_0030-1	17.6595	2523	1	0.01519	0.000146315	0.00268654	karyopherin beta	F	GO:0005488	binding
1413	Cb.1.34880	Ce.1.44850	LmjF.02.0110	Tb927.2.2240	rna_Baya_036_0030-1	CFAC1_160008000.1	rna_LpyrH10_27_0160	rna_Lsey_0193_0100-1	17.7144	2790	1	0.01634	0.000142353	0.00268654	exportin t (trna exportin)-like protein	P	GO:0006810	transport
1833	Cb.1.45590	Ce.1.55790	LmjF.09.0450	Tb927.11.12460	rna_Baya_071_0250-1	CFAC1_100013000.1	rna_LpyrH10_16_0960	rna_Lsey_0133_0150-1	17.6755	1506	1	0.0297	0.000145149	0.00268654	NA	NA	NA	NA
2905	Cb.1.77220	Ce.1.25350	LmjF.33.3260	Tb927.2.6130	rna_Baya_135_0140-1	CFAC1_210045300.1	rna_LpyrH10_03_5740	rna_Lsey_0124_0220-1	17.6771	1461	1	0.08393	0.00014503	0.00268654	abc transporter family-like protein	P	GO:0006810	transport
79	Cb.1.02000	Ce.1.50830	LmjF.23.1680	Tb927.8.3410	rna_Baya_028_0470-1	CFAC1_150030300.1	rna_LpyrH10_03_1820	rna_Lsey_0101_0290-1	17.6849	3789	7.92558	0.00395	0.000144468	0.00268654	NA	NA	NA	NA
243	Cb.1.06220	Ce.1.40160	LmjF.34.0320	Tb927.10.2730	rna_Baya_142_0010-1	CFAC1_290031200.1	rna_LpyrH10_05_0540	rna_Lsey_0141_0090-1	17.6569	792	193.775	0.00817	0.000146505	0.00268654	NA	NA	NA	NA
2548	Cb.1.65480	Ce.1.48380	LmjF.20.0120	Tb927.1.730	rna_Baya_139_0020-1	CFAC1_180007200.1	rna_LpyrH10_25_1850	rna_Lsey_0175_0070-1	17.605	1527	2.07769	0.01464	0.000150355	0.00274001	hypothetical protein	F	GO:0043531	ADP binding
151	Cb.1.03560	Ce.1.10240	LmjF.32.2670	Tb927.11.15850	rna_Baya_019_0370-1	CFAC1_190040300.1	rna_LpyrH10_02_3090	rna_Lsey_0010_0150-1	17.5596	1929	1	0.01456	0.000153812	0.0027857	NA	NA	NA	NA
2308	Cb.1.59230	Ce.1.77160	LmjF.24.0640	Tb927.11.5300	rna_Baya_006_0320-1	CFAC1_210015500.1	rna_LpyrH10_11_0710	rna_Lsey_0484_0020-1	17.5447	252	1.58764	0.03815	0.000154956	0.00278921	mcak-like kinesin	F	GO:0008017	microtubule binding
1634	Cb.1.40380	Ce.1.51470	LmjF.23.0390	Tb927.8.2390	rna_Baya_024_0280-1	CFAC1_150012000.1	rna_LpyrH10_03_3410	rna_Lsey_0150_0160-1	17.5103	2631	1	0.03039	0.000157651	0.00282041	NA	NA	NA	NA
2269	Cb.1.58010	Ce.1.43890	LmjF.31.3150	Tb927.8.6940	rna_Baya_143_0190-1	CFAC1_270069000.1	rna_LpyrH10_29_1510	rna_Lsey_0268_0110-1	17.4594	3378	1.23865	0.02617	0.000161709	0.00287549	wd repeat-containing protein 96	F	GO:0005515	protein binding
2322	Cb.1.59610	Ce.1.60070	LmjF.30.3110	Tb927.6.4410	rna_Baya_060_0130-1	CFAC1_260056100.1	rna_LpyrH10_04_6130	rna_Lsey_0105_0090-1	17.4365	1059	1	0.01297	0.000163573	0.00289111	s-adenosylmethionine decarboxylase	P	GO:0006557	S-adenosylmethioninamine biosynthetic process
411	Cb.1.10320	Ce.1.35300	LmjF.34.2260	Tb927.4.2390	rna_Baya_013_0460-1	CFAC1_290051500.1	rna_LpyrH10_05_2430	rna_Lsey_0005_0390-1	17.2237	1923	1	0.02145	0.000181941	0.00314495	atp-dependent rna helicase-like protein	C	GO:0005829	cytosol
1881	Cb.1.46830	Ce.1.20980	LmjF.07.0480	Tb927.8.1360	rna_Baya_256_0010-1	CFAC1_080012400.1	rna_LpyrH10_30_0830	rna_Lsey_0043_0310-1	17.2206	7209	1	0.02448	0.000182223	0.00314495	dynein heavy chain	P	GO:0007018	microtubule-based movement
2167	Cb.1.55470	Ce.1.01420	LmjF.29.0380	Tb927.3.5290	rna_Baya_092_0180-1	CFAC1_100022800.1	rna_LpyrH10_08_0430	rna_Lsey_0041_0110-1	17.2266	2208	1	0.01997	0.000181677	0.00314495	NA	NA	NA	NA
2247	Cb.1.57300	Ce.1.71790	LmjF.34.3960	Tb927.4.770	rna_Baya_037_0310-1	CFAC1_290070800.1	rna_LpyrH10_05_4280	rna_Lsey_0057_0030-1	17.2424	2997	1	0.0235	0.000180247	0.00314495	hect domain-containing partial	P	GO:0006464	cellular protein modification process
2526	Cb.1.65040	Ce.1.71580	LmjF.36.1000	Tb927.10.5380	rna_Baya_056_0140-1	CFAC1_250017900.1	rna_LpyrH10_09_1180	rna_Lsey_0117_0250-1	17.1567	3621	1	0.00606	0.000188137	0.00322804	intraflagellar transport 122 homolog	P	GO:0048593	camera-type eye morphogenesis
896	Cb.1.22040	Ce.1.12700	LmjF.36.3710	Tb927.11.9760	rna_Baya_080_0050-1	CFAC1_280041200.1	rna_LpyrH10_06_1350	rna_Lsey_0172_0030-1	17.0226	1218	1	0.02191	0.000201178	0.00343172	hypothetical protein	F	GO:0000166	nucleotide binding
2146	Cb.1.54560	Ce.1.28320	LmjF.14.0910	Tb927.7.4000	rna_Baya_106_0110-1	CFAC1_110019200.1	rna_LpyrH10_17_1080	rna_Lsey_0341_0030-1	16.9358	1230	3.39716	0.01297	0.000210101	0.00356322	glutathione synthetase	F	GO:0004363	glutathione synthase activity
593	Cb.1.14810	Ce.1.60590	LmjF.30.1760	Tb927.6.3090	rna_Baya_002_0890-1	CFAC1_260038600.1	rna_LpyrH10_04_4400-1	rna_Lsey_0468_0030-1	16.8437	4104	1	0.01537	0.000220012	0.00370985	spindle pole body component	F	GO:0005488	binding
1274	Cb.1.30840	Ce.1.53900	LmjF.16.1200	Tb927.8.5230	rna_Baya_140_0060-1	CFAC1_120022300.1	rna_LpyrH10_15_1780	rna_Lsey_0180_0020-1	16.8264	768	1	0.04517	0.000221914	0.00372055	cyclophilin 13	P	GO:0043412	macromolecule modification
2921	Cb.1.77720	Ce.1.26020	LmjF.33.2690	Tb927.2.3960	rna_Baya_076_0190-1	CFAC1_210037700.1	rna_LpyrH10_03_4980	rna_Lsey_0151_0010-1	16.7086	480	1	0.0444	0.000235387	0.00392401	NA	NA	NA	NA
193	Cb.1.04750	Ce.1.59520	LmjF.30.3430	Tb927.6.4770	rna_Baya_226_0010-1	CFAC1_260059800.1	rna_LpyrH10_04_6500	rna_Lsey_0231_0080-1	16.6011	1848	1	0.03849	0.00024838	0.00408169	NA	NA	NA	NA
350	Cb.1.08740	Ce.1.35590	LmjF.34.2100	Tb927.4.2580	rna_Baya_013_0300-1	CFAC1_290049500.1	rna_LpyrH10_05_2230	rna_Lsey_0005_0200-1	16.596	1599	1.11346	0.06431	0.000249019	0.00408169	NA	NA	NA	NA
43	Cb.1.01200	Ce.1.36680	LmjF.15.1400	Tb927.9.5300	rna_Baya_049_0300-1	CFAC1_240047400.1	rna_LpyrH10_26_0270	rna_Lsey_0048_0200-1	16.6137	669	1.70443	0.01388	0.000246825	0.00408169	NA	NA	NA	NA
2678	Cb.1.68940	Ce.1.08730	LmjF.32.0950	Tb927.11.14190	rna_Baya_010_0380-1	CFAC1_190019100.1	rna_LpyrH10_02_1140-1	rna_Lsey_0001_1040-1	16.4068	2616	1	0.01484	0.000273721	0.00443701	staphylococcal nuclease domain-containing protein 1	F	GO:0016788	hydrolase activity, acting on ester bonds
1451	Cb.1.35810	Ce.1.75520	LmjF.25.1660	Tb927.3.1740	rna_Baya_095_0190-1	CFAC1_230016500.1	rna_LpyrH10_10_2130	rna_Lsey_0012_0510-1	16.4161	1557	56.924	0.0066	0.000272454	0.00443701	NA	NA	NA	NA
695	Cb.1.17290	Ce.1.51870	LmjF.35.1240	Tb927.5.1180	rna_Baya_182_0060-1	CFAC1_260014600.1	rna_LpyrH10_01_3030	rna_Lsey_0111_0090-1	16.3679	1749	1	0.05249	0.000279097	0.00445039	NA	NA	NA	NA
1763	Cb.1.43630	Ce.1.00990	LmjF.29.2590	Tb927.3.3170	rna_Baya_057_0210-1	CFAC1_200033800.1	rna_LpyrH10_08_3110	rna_Lsey_0076_0080-1	16.3895	975	1	0.05781	0.000276094	0.00445039	conserved hypothetical protein	P	GO:0035556	intracellular signal transduction
2916	Cb.1.77580	Ce.1.25520	LmjF.33.3220.1	Tb927.2.6080	rna_Baya_135_0180-1	CFAC1_210044900.1	rna_LpyrH10_03_5700	rna_Lsey_0124_0180-1	16.3688	1542	1.0964	0.00821	0.000278972	0.00445039	serine threonine-protein phosphatase 2a regulatory subunit b subunit gamma	P	GO:0001782	B cell homeostasis
717	Cb.1.17680	Ce.1.15570	LmjF.36.6030	Tb927.10.8780	rna_Baya_020_0350-1	CFAC1_280068300.1	rna_LpyrH10_06_4110-1	rna_Lsey_0004_0260-1	16.2319	4809	1	0.02467	0.00029873	0.00473121	adenylate kinase domain-containing protein 1	P	GO:0009165	nucleotide biosynthetic process
907	Cb.1.22210	Ce.1.07520	LmjF.08.1170	Tb927.5.3010	rna_Baya_187_0110-1	CFAC1_020023300.1	rna_LpyrH10_28_0140-1	rna_Lsey_0129_0130-1	16.2239	1395	1	0.01276	0.000299933	0.00473121	NA	NA	NA	NA
379	Cb.1.09420	Ce.1.56280	LmjF.34.1360	Tb927.4.2880	rna_Baya_065_0030-1	CFAC1_290045600.1	rna_LpyrH10_05_1860	rna_Lsey_0086_0040-1	16.1675	4359	1	0.01645	0.000308509	0.00484045	NA	NA	NA	NA
1794	Cb.1.44400	Ce.1.24000	LmjF.04.0010	Tb927.5.3400	rna_Baya_112_0010-1	CFAC1_030005900.1	rna_LpyrH10_40_0020-1	rna_Lsey_0242_0150-1	16.0994	2850	1	0.02839	0.000319204	0.00495526	calcium-translocating p-type atpase	F	GO:0005388	calcium-transporting ATPase activity
2226	Cb.1.56740	Ce.1.57610	LmjF.03.0190	Tb927.10.3200	rna_Baya_157_0120-1	CFAC1_060007600.1	rna_LpyrH10_34_0220	rna_Lsey_0188_0090-1	16.1072	537	1	0.01277	0.000317952	0.00495526	u2 splicing auxiliary factor	F	GO:0046872	metal ion binding
1158	Cb.1.27860	Ce.1.47120	LmjF.35.3450	Tb927.9.11930	rna_Baya_004_0030-1	CFAC1_300084900.1	rna_LpyrH10_01_5790	rna_Lsey_0199_0160-1	16.0847	1932	1	0.02882	0.000321559	0.00496555	dna-repair protein	P	GO:0006289	nucleotide-excision repair
1764	Cb.1.43640	Ce.1.00590	LmjF.29.2440	Tb927.3.3340	rna_Baya_057_0070-1	CFAC1_200032200.1	rna_LpyrH10_08_2890	rna_Lsey_0362_0020-1	16.0634	1839	1	0.01921	0.000324989	0.00496623	3 5 -cyclic nucleotide	F	GO:0046872	metal ion binding
39	Cb.1.01080	Ce.1.49220	LmjF.20.1400	Tb927.1.2670	rna_Baya_027_0230-1	CFAC1_170028000.1	rna_LpyrH10_25_0380	rna_Lsey_0059_0230-1	16.0688	1485	6.42222	0.00205	0.000324116	0.00496623	sperm associated antigen 6	P	GO:0007283	spermatogenesis
1988	Cb.1.49470	Ce.1.70700	LmjF.10.1090	Tb927.8.4520	rna_Baya_183_0040-1	CFAC1_040019600.1	rna_LpyrH10_22_1510	rna_Lsey_0109_0260-1	15.8902	501	1	0.04398	0.000354391	0.00538748	NA	NA	NA	NA
845	Cb.1.20790	Ce.1.12200	LmjF.36.4280	Tb927.10.9660	rna_Baya_044_0030-1	CFAC1_280048000.1	rna_LpyrH10_06_2040	rna_Lsey_0050_0100-1	15.877	2043	1	0.0187	0.000356738	0.0053952	crooked neck-like protein 1-like	C	GO:0005622	intracellular
1564	Cb.1.38700	Ce.1.20890	LmjF.33.2470	Tb927.11.2580	rna_Baya_003_1290-1	CFAC1_230029300.1	rna_LpyrH10_07_2290	rna_Lsey_0015_0070-1	15.7194	705	2.61046	0.01289	0.000385982	0.00577665	NA	NA	NA	NA
1152	Cb.1.27740	Ce.1.41850	LmjF.33.1500	Tb927.10.12130	rna_Baya_021_0050-1	CFAC1_280026600.1	rna_LpyrH10_07_3360	rna_Lsey_0214_0050-1	15.7097	1974	4.67534	0.00894	0.000387866	0.00577665	NA	NA	NA	NA
2441	Cb.1.62680	Ce.1.67830	LmjF.13.0250	Tb927.11.4540	rna_Baya_015_0790-1	CFAC1_220031900.1	rna_LpyrH10_20_1600-1	rna_Lsey_0098_0100-1	15.722	1032	653.751	0.00663	0.000385488	0.00577665	hypothetical protein	F	GO:0005515	protein binding
288	Cb.1.07230	Ce.1.37340	LmjF.34.3690	Tb927.4.1060	rna_Baya_131_0170-1	CFAC1_290067400.1	rna_LpyrH10_05_3920	rna_Lsey_0066_0270-1	15.6423	2301	3.35068	0.01589	0.000401164	0.00594452	NA	NA	NA	NA
595	Cb.1.14870	Ce.1.61080	LmjF.30.1990	Tb927.6.3280	rna_Baya_002_1110-1	CFAC1_260042400.1	rna_LpyrH10_04_4670-1	rna_Lsey_0009_0070-1	15.6254	3963	1	0.01533	0.000404564	0.00594454	cyclosome subunit-like protein	C	GO:0005680	anaphase-promoting complex
715	Cb.1.17650	Ce.1.19940	LmjF.36.5400	Tb927.10.9420	rna_Baya_114_0010-1	CFAC1_280060800.1	rna_LpyrH10_06_3280	rna_Lsey_0004_0920-1	15.6122	948	1	0.01984	0.000407243	0.00594454	mitochondrial chaperone bcs1	F	GO:0005524	ATP binding
1030	Cb.1.25140	Ce.1.45920	LmjF.35.4550	Tb927.9.10100	rna_Baya_008_0150-1	CFAC1_300097000.1	rna_LpyrH10_01_6960	rna_Lsey_0002_0750-1	15.6124	4095	1	0.01631	0.000407211	0.00594454	protein	P	GO:0032259	methylation
592	Cb.1.14790	Ce.1.05620	LmjF.19.1120	Tb927.10.15720	rna_Baya_005_0750-1	CFAC1_170020900.1	rna_LpyrH10_04_1890	rna_Lsey_0030_0120-1	15.5852	1155	314.097	0.00472	0.000412787	0.00599562	proteasome regulatory non-atp-ase subunit	C	GO:0000502	proteasome complex
955	Cb.1.23420	Ce.1.65900	LmjF.26.0560	Tb927.7.1400	rna_Baya_042_0220-1	CFAC1_290011300.1	rna_LpyrH10_01_8410	rna_Lsey_0211_0110-1	15.5475	1029	1	0.0373	0.000420625	0.00604957	NA	NA	NA	NA
2604	Cb.1.66820	Ce.1.19880	LmjF.36.1470	Tb927.10.5890	rna_Baya_107_0060-1	CFAC1_250024600.1	rna_LpyrH10_09_1720	rna_Lsey_0167_0060-1	15.5477	1794	1	0.02766	0.000420587	0.00604957	acyl- -binding domain-containing protein	F	GO:0005515	protein binding
384	Cb.1.09580	Ce.1.35420	LmjF.34.2440	Tb927.4.2210	rna_Baya_013_0640-1	CFAC1_290053300.1	rna_LpyrH10_05_2610	rna_Lsey_0005_0570-1	15.5349	396	1	0.0335	0.000423296	0.00605829	NA	NA	NA	NA
1641	Cb.1.40490	Ce.1.50550	LmjF.23.0030	Tb927.8.1980	rna_Baya_024_0780-1	CFAC1_150006200.1	rna_LpyrH10_03_3860	rna_Lsey_0184_0200-1	15.4776	1368	1	0.01494	0.000435585	0.00620392	beta propeller protein	C	GO:0005730	nucleolus
2423	Cb.1.62320	Ce.1.68770	LmjF.13.0270	Tb927.11.4520	rna_Baya_015_0770-1	CFAC1_220032100.1	rna_LpyrH10_20_1580	rna_Lsey_0098_0080-1	15.4606	2259	1.08763	0.02325	0.000439317	0.00622684	NA	NA	NA	NA
1166	Cb.1.28030	Ce.1.33330	LmjF.35.2980	Tb927.9.12730	rna_Baya_004_0520-1	CFAC1_300079900.1	rna_LpyrH10_01_5240	rna_Lsey_0186_0110-1	15.4216	1182	1	0.01465	0.000447963	0.00628863	chaperone protein	F	GO:0031072	heat shock protein binding
1183	Cb.1.28440	Ce.1.53570	LmjF.35.1570	Tb927.9.14200	rna_Baya_051_0290-1	CFAC1_300060000.1	rna_LpyrH10_01_3390	rna_Lsey_0143_0100-1	15.4308	966	2.72749	0.01	0.000445903	0.00628863	NA	NA	NA	NA
1258	Cb.1.30510	Ce.1.67340	LmjF.02.0650	Tb927.2.2940	rna_Baya_007_0920-1	CFAC1_210027800.1	rna_LpyrH10_33_0970	rna_Lsey_0287_0080-1	15.3825	546	1.22627	0.06649	0.000456807	0.00638224	NA	NA	NA	NA
2283	Cb.1.58490	Ce.1.77120	LmjF.24.0300	Tb927.11.5020	rna_Baya_006_0100-1	CFAC1_210008300.1	rna_LpyrH10_11_0300	rna_Lsey_0036_0110-1	15.2963	3420	1	0.01692	0.000476935	0.0066158	zfp294 protein	P	GO:0051865	protein autoubiquitination
2237	Cb.1.56980	Ce.1.34310	LmjF.03.0590	Tb927.10.3550	rna_Baya_055_0090-1	CFAC1_060012500.1	rna_LpyrH10_34_0770-1	rna_Lsey_0309_0010-1	15.2917	1899	137.4	0.0099	0.000478033	0.0066158	dna repair helicase	F	GO:0005524	ATP binding
36	Cb.1.01030	Ce.1.27570	LmjF.15.0970	Tb927.9.6040	rna_Baya_021_0680-1	CFAC1_240042300.1	rna_LpyrH10_26_0720	rna_Lsey_0498_0020-1	15.2273	1053	1	0.02095	0.000493657	0.00679995	cg1749-pa	F	GO:0016616	oxidoreductase activity, acting on the CH-OH group of donors, NAD or NADP as acceptor
1305	Cb.1.31650	Ce.1.54560	LmjF.16.0870	Tb927.8.5500	rna_Baya_138_0110-1	CFAC1_120016800.1	rna_LpyrH10_15_0950	rna_Lsey_0068_0110-1	15.2105	1284	1	0.01889	0.000497821	0.00682527	protein kinase	P	GO:0006468	protein phosphorylation
1599	Cb.1.39490	Ce.1.24340	LmjF.27.1660	Tb927.11.2320	rna_Baya_063_0200-1	CFAC1_230032800.1	rna_LpyrH10_07_2000	rna_Lsey_0015_0320-1	15.1987	3087	20.5078	0.00508	0.000500782	0.00683393	wash complex subunit strumpellin-like	C	GO:0071203	WASH complex
1041	Cb.1.25370	Ce.1.46270	LmjF.35.4160	Tb927.9.10690	rna_Baya_047_0270-1	CFAC1_300092800.1	rna_LpyrH10_01_6540	rna_Lsey_0166_0040-1	15.1307	1440	1	0.02927	0.000518086	0.00699323	NA	NA	NA	NA
2189	Cb.1.55870	Ce.1.01580	LmjF.29.0200	Tb927.3.5440	rna_Baya_092_0010-1	CFAC1_100024900.1	rna_LpyrH10_08_0230	rna_Lsey_0240_0090-1	15.1297	3408	1	0.01845	0.000518345	0.00699323	helicase arip4	F	GO:0005524	ATP binding
1271	Cb.1.30770	Ce.1.54120	LmjF.16.1210	Tb927.8.5220	rna_Baya_140_0070-1	CFAC1_120022400.1	rna_LpyrH10_15_1790	rna_Lsey_0180_0030-1	15.1249	1890	2.47909	0.02325	0.000519606	0.00699323	NA	NA	NA	NA
378	Cb.1.09410	Ce.1.43360	LmjF.26.1960	Tb927.9.2470	rna_Baya_137_0120-1	CFAC1_160021100.1	rna_LpyrH10_31_0960	rna_Lsey_0483_0020-1	15.0944	1758	1	0.02033	0.00052758	0.00700416	NA	NA	NA	NA
1770	Cb.1.43860	Ce.1.00320	LmjF.29.2550	Tb927.3.3220	rna_Baya_057_0160-1	CFAC1_200033400.1	rna_LpyrH10_08_3070	rna_Lsey_0076_0040-1	15.1017	2427	1	0.02659	0.000525663	0.00700416	rna polymerase-associated protein ctr9 homolog	F	GO:0005515	protein binding
2660	Cb.1.68490	Ce.1.07440	LmjF.01.0210	Tb927.9.3460	rna_Baya_088_0310-1	CFAC1_050007300.1	rna_LpyrH10_33_0100	rna_Lsey_0072_0180-1	15.0954	1320	1.09079	0.02363	0.000527327	0.00700416	cycling sequence binding protein	F	GO:0005515	protein binding
2903	Cb.1.77160	Ce.1.24300	LmjF.33.2740	Tb927.2.3780	rna_Baya_076_0250-1	CFAC1_210038400.1	rna_LpyrH10_03_5070	rna_Lsey_0092_0100-1	15.0483	2283	39.3025	0.0056	0.000539898	0.00713541	translation initiation factor if-2	P	GO:0006413	translational initiation
2826	Cb.1.75070	Ce.1.03100	LmjF.07.1100	Tb927.8.600	rna_Baya_058_0300-1	CFAC1_080022200.1	rna_LpyrH10_30_0090	rna_Lsey_0273_0050-1	15.0223	519	2.12631	0.02844	0.000546952	0.00716409	NA	NA	NA	NA
1648	Cb.1.40690	Ce.1.51600	LmjF.23.0550	Tb927.8.2640	rna_Baya_237_0020-1	CFAC1_150016600.1	rna_LpyrH10_03_3070	rna_Lsey_0053_0140-1	15.0273	2856	89.6345	0.00646	0.000545592	0.00716409	ubiquitin-activating enzyme e1	F	GO:0008641	small protein activating enzyme activity
2055	Cb.1.51310	Ce.1.12510	LmjF.28.0330	Tb11.02.5380.1	rna_Baya_011_0440-1	CFAC1_300009300.1	rna_LpyrH10_02_7830	rna_Lsey_0055_0340-1	15.0047	2661	1	0.01182	0.000551781	0.00719522	rrp44p homologue	C	GO:0000176	nuclear exosome (RNase complex)
674	Cb.1.16880	Ce.1.15660	LmjF.36.6590	Tb927.10.7880	rna_Baya_062_0290-1	CFAC1_280075700.1	rna_LpyrH10_06_4820	rna_Lsey_0025_0050-1	14.9436	1773	1	0.01523	0.000568903	0.00732089	mgc68877 protein	C	GO:0044464	cell part
1154	Cb.1.27780	Ce.1.47060	LmjF.35.3510	Tb927.9.11850	rna_Baya_100_0040-1	CFAC1_300085500.1	rna_LpyrH10_01_5850	rna_Lsey_0417_0030-1	14.9516	3555	1	0.01218	0.000566627	0.00732089	structural maintenance of chromosomes protein 1a	C	GO:0031981	nuclear lumen
2360	Cb.1.60500	Ce.1.39440	LmjF.33.0120	Tb927.10.10690	rna_Baya_042_0130-1	CFAC1_280008200.1	rna_LpyrH10_19_2050	rna_Lsey_0112_0160-1	14.9611	873	1	0.05953	0.000563958	0.00732089	NA	NA	NA	NA
2416	Cb.1.62170	Ce.1.67940	LmjF.13.1520	Tb927.11.3360	rna_Baya_075_0070-1	CFAC1_220044900.1	rna_LpyrH10_20_0240	rna_Lsey_0019_0050-1	14.9207	2307	1	0.01798	0.000575449	0.00734073	iq and aaa domain-containing protein 1-like	F	GO:0017111	nucleoside-triphosphatase activity
2875	Cb.1.76270	Ce.1.76540	LmjF.24.2090	Tb927.8.6140	rna_Baya_160_0030-1	CFAC1_250051500.1	rna_LpyrH10_11_2440	rna_Lsey_0257_0130-1	14.9293	948	1	0.02502	0.00057298	0.00734073	leucine-zipper-like transcription regulator 1	F	GO:0005515	protein binding
2117	Cb.1.53230	Ce.1.38730	LmjF.22.1030	Tb927.7.3090	rna_Baya_171_0080-1	CFAC1_240017600.1	rna_LpyrH10_01_1030-1	rna_Lsey_0024_0250-1	14.8772	1740	1.5434	0.01311	0.000588102	0.00746966	ras guanine nucleotide exchange factor	F	GO:0005515	protein binding
13	Cb.1.00330	Ce.1.48540	LmjF.20.1690	Tb927.1.3110	rna_Baya_330_0060-1	CFAC1_170030600.1	rna_LpyrH10_25_0150	rna_Lsey_0370_0040-1	14.8632	792	1	0.01687	0.000592245	0.00748986	soluble n-ethylmaleimide sensitive factor attachment	P	GO:0006886	intracellular protein transport
683	Cb.1.17030	Ce.1.17440	LmjF.36.5450	Tb927.10.9370	rna_Baya_114_0060-1	CFAC1_280061300.1	rna_LpyrH10_06_3330	rna_Lsey_0004_0870-1	14.7959	627	1	0.11387	0.000612495	0.00751908	NA	NA	NA	NA
1031	Cb.1.25170	Ce.1.45600	LmjF.35.5120	Tb927.9.9190	rna_Baya_008_0730-1	CFAC1_300102500.1	rna_LpyrH10_01_7520	rna_Lsey_0426_0020-1	14.8233	1854	1	0.02234	0.000604161	0.00751908	NA	NA	NA	NA
1401	Cb.1.34350	Ce.1.56880	LmjF.12.0660	Tb927.1.4050	rna_Baya_031_0370-1	CFAC1_010013800.1	rna_LpyrH10_23_0580	rna_Lsey_0415_0050-1	14.7964	2484	1	0.00695	0.000612348	0.00751908	serine threonine protein phosphatase-like protein	F	GO:0004721	phosphoprotein phosphatase activity
1549	Cb.1.38310	Ce.1.20710	LmjF.33.2530	Tb927.11.2510	rna_Baya_063_0040-1	CFAC1_230030400.1	rna_LpyrH10_07_2210-1	rna_Lsey_0015_0140-1	14.8253	3492	1	0.00944	0.000603575	0.00751908	nuc173 domain-containing protein	F	GO:0005488	binding
1840	Cb.1.45710	Ce.1.55450	LmjF.09.0220	Tb927.11.12220	rna_Baya_150_0180-1	CFAC1_100010200.1	rna_LpyrH10_16_0670	rna_Lsey_0138_0040-1	14.8125	2268	1	0.01328	0.000607438	0.00751908	NA	NA	NA	NA
2438	Cb.1.62580	Ce.1.67810	LmjF.13.1350	Tb927.11.3500	rna_Baya_231_0040-1	CFAC1_220042700.1	rna_LpyrH10_20_0510-1	rna_Lsey_0019_0240-1	14.8154	2169	1	0.01678	0.00060657	0.00751908	adenylate kinase 7	F	GO:0004127	cytidylate kinase activity
2012	Cb.1.50210	Ce.1.16020	LmjF.28.1780	Tb927.11.9170	rna_Baya_052_0250-1	CFAC1_300029700.1	rna_LpyrH10_02_5970	rna_Lsey_0023_0220-1	14.8094	2466	285.185	0.00349	0.000608374	0.00751908	dna topoisomerase iii	F	GO:0003917	DNA topoisomerase type I activity
1969	Cb.1.48940	Ce.1.74350	LmjF.18.1100	Tb927.10.12990	rna_Baya_093_0200-1	CFAC1_140020400.1	rna_LpyrH10_13_1430	rna_Lsey_0013_0120-1	14.7548	651	1.50196	0.01733	0.000625218	0.00764329	ankyrin unc44	F	GO:0005515	protein binding
2009	Cb.1.50050	Ce.1.17340	LmjF.28.0470	Tb927.11.8270	rna_Baya_011_0310-1	CFAC1_300010600.1	rna_LpyrH10_02_7680	rna_Lsey_0189_0080-1	14.7447	1911	1	0.0223	0.000628402	0.00765034	hypothetical protein, conserved	F	GO:0005515	protein binding
884	Cb.1.21700	Ce.1.12710	LmjF.36.2380	Tb927.10.6910	rna_Baya_001_0470-1	CFAC1_250035800.1	rna_LpyrH10_09_2870	rna_Lsey_0258_0080-1	14.6273	1047	1	0.02663	0.000666367	0.00807901	sterol 24-c-methyltransferase	P	GO:0044249	cellular biosynthetic process
623	Cb.1.15930	Ce.1.61550	LmjF.30.1540	Tb927.6.2940	rna_Baya_002_0780-1	CFAC1_260035900.1	rna_LpyrH10_04_4150	rna_Lsey_0006_0090-1	14.5853	630	1	0.02992	0.000680522	0.00821668	phosphopantothenoylcysteine decarboxylase	F	GO:0016829	lyase activity
2307	Cb.1.59210	Ce.1.77190	LmjF.24.1150	Tb927.11.5780	rna_Baya_006_0890-1	CFAC1_210021300.1	rna_LpyrH10_11_1290	rna_Lsey_0152_0070-1	14.5532	3339	1	0.01974	0.000691533	0.00828146	mitochondrial dna-directed rna polymerase	P	GO:0044767	single-organism developmental process
2749	Cb.1.70660	Ce.1.63720	LmjF.06.0620	Tb927.7.5210	rna_Baya_009_0260-1	CFAC1_180024100.1	rna_LpyrH10_03_0770	rna_Lsey_0110_0100-1	14.5582	2187	1.1533	0.01443	0.00068982	0.00828146	duf89 domain protein	F	GO:0016791	phosphatase activity
545	Cb.1.13700	Ce.1.62740	LmjF.30.2310	Tb927.6.3600	rna_Baya_103_0130-1	CFAC1_260046800.1	rna_LpyrH10_04_5070	rna_Lsey_0009_0460-1	14.4647	1239	1	0.01743	0.00072282	0.00858605	NA	NA	NA	NA
2746	Cb.1.70450	Ce.1.63700	LmjF.06.0990	Tb927.7.5610	rna_Baya_009_0670-1	CFAC1_180028500.1	rna_LpyrH10_03_1170	rna_Lsey_0147_0090-1	14.4724	2196	1	0.02338	0.000720043	0.00858605	hypothetical protein	F	GO:0005515	protein binding
2639	Cb.1.67710	Ce.1.17300	LmjF.36.1650	Tb927.10.6080	rna_Baya_034_0320-1	CFAC1_250026800.1	rna_LpyrH10_09_1930	rna_Lsey_0056_0160-1	14.4174	807	1	0.02222	0.000740111	0.00875599	proteasome beta 5 subunit	C	GO:0005737	cytoplasm
383	Cb.1.09540	Ce.1.40600	LmjF.26.1900	Tb927.9.2590	rna_Baya_137_0060-1	CFAC1_160020400.1	rna_LpyrH10_31_1040-1	rna_Lsey_0045_0080-1	14.3904	3015	1	0.01005	0.000750193	0.00883962	ran-binding protein 17	P	GO:0006810	transport
778	Cb.1.18980	Ce.1.18470	LmjF.36.5280	Tb927.11.10630	rna_Baya_007_0600-1	CFAC1_280059500.1	rna_LpyrH10_06_3140	rna_Lsey_0228_0100-1	14.382	1758	1	0.0258	0.00075335	0.00884042	hypothetical protein	F	GO:0005488	binding
2114	Cb.1.53110	Ce.1.38680	LmjF.22.1040	Tb927.7.3100	rna_Baya_171_0090-1	CFAC1_240017700.1	rna_LpyrH10_01_1040	rna_Lsey_0024_0240-1	14.3742	1629	11.2741	0.01065	0.000756287	0.00884042	NA	NA	NA	NA
1188	Cb.1.28570	Ce.1.22320	LmjF.33.2010	Tb927.11.4640	rna_Baya_142_0060-1	CFAC1_230023900.1	rna_LpyrH10_07_2760	rna_Lsey_0022_0090-1	14.3427	2757	1	0.00999	0.000768277	0.00894494	calpain protease-like protein	C	GO:0005622	intracellular
2253	Cb.1.57400	Ce.1.71740	LmjF.34.4160	Tb927.4.560	rna_Baya_037_0090-1	CFAC1_290072800.1	rna_LpyrH10_05_4480	rna_Lsey_0057_0230-1	14.3174	12420	1	0.00432	0.000778058	0.00898748	dynein heavy chain	C	GO:0035085	cilium axoneme
2899	Cb.1.77100	Ce.1.24660	LmjF.27.1850	Tb927.2.4330	rna_Baya_048_0500-1	CFAC1_210035600.1	rna_LpyrH10_03_4700	rna_Lsey_0126_0150-1	14.3216	1914	1	0.00581	0.000776441	0.00898748	paraflagellar rod protein	F	GO:0005516	calmodulin binding
162	Cb.1.03890	Ce.1.11930	LmjF.32.2700	Tb927.11.15890	rna_Baya_422_0010-1	CFAC1_190040600.1	rna_LpyrH10_02_3120	rna_Lsey_0579_0010-1	14.3049	1914	1	0.0405	0.000782959	0.00899798	NA	NA	NA	NA
2442	Cb.1.62710	Ce.1.67670	LmjF.13.1100.1	Tb927.11.3730	rna_Baya_012_0690-1	CFAC1_220039800.1	rna_LpyrH10_20_0780	rna_Lsey_0018_0110-1	14.2994	3171	1	0.01463	0.0007851	0.00899798	leucyl-trna synthetase	P	GO:0042060	wound healing
2857	Cb.1.75870	Ce.1.76900	LmjF.24.1970	Tb927.8.6250	rna_Baya_059_0300-1	CFAC1_250050100.1	rna_LpyrH10_11_2300	rna_Lsey_0265_0090-1	14.2721	1392	1.16763	0.02466	0.000795882	0.00908606	NA	NA	NA	NA
1644	Cb.1.40560	Ce.1.51260	LmjF.23.0290	Tb927.8.2230	rna_Baya_348_0030-1	CFAC1_150010700.1	rna_LpyrH10_03_3530	rna_Lsey_0150_0030-1	14.2612	762	1	0.01687	0.000800239	0.00910039	hypothetical protein, conserved	P	GO:0006281	DNA repair
732	Cb.1.17970	Ce.1.16710	LmjF.36.6600	Tb927.10.7890	rna_Baya_062_0300-1	CFAC1_280075800.1	rna_LpyrH10_06_4830	rna_Lsey_0025_0060-1	14.2078	1635	1	0.02717	0.000821893	0.00927512	conserved hypothetical protein	F	GO:0005488	binding
887	Cb.1.21790	Ce.1.12010	LmjF.36.3720	Tb927.11.9750	rna_Baya_080_0060-1	CFAC1_280041300.1	rna_LpyrH10_06_1360	rna_Lsey_0172_0020-1	14.2077	1878	1.19393	0.01092	0.000821926	0.00927512	NA	NA	NA	NA
1149	Cb.1.27680	Ce.1.33110	LmjF.35.3050	Tb927.9.12670	rna_Baya_004_0450-1	CFAC1_300080700.1	rna_LpyrH10_01_5320	rna_Lsey_0186_0040-1	14.1704	750	1	0.02884	0.000837399	0.00941352	nucleic acid binding	F	GO:0003676	nucleic acid binding
2625	Cb.1.67430	Ce.1.20010	LmjF.36.1480	Tb927.10.5900	rna_Baya_107_0050-1	CFAC1_250024700.1	rna_LpyrH10_09_1730	rna_Lsey_0167_0050-1	14.1519	807	1	0.04515	0.000845181	0.00946473	NA	NA	NA	NA
1434	Cb.1.35380	Ce.1.75250	LmjF.25.1340	Tb927.3.1210	rna_Baya_035_0120-1	CFAC1_220022900.1	rna_LpyrH10_10_1710	rna_Lsey_0095_0130-1	14.1145	2280	1	0.01541	0.000861152	0.00957053	protein transport protein sec24c	P	GO:0009653	anatomical structure morphogenesis
2284	Cb.1.58550	Ce.1.77350	LmjF.24.0330	Tb927.11.5060	rna_Baya_006_0130-1	CFAC1_210011500.1	rna_LpyrH10_11_0340	rna_Lsey_0036_0150-1	14.1151	1983	1	0.01305	0.000860893	0.00957053	methyltransferase 11 domain containing 1	P	GO:0032259	methylation
2519	Cb.1.64880	Ce.1.60300	LmjF.14.1420	Tb927.7.3570	rna_Baya_118_0030-1	CFAC1_110027900.1	rna_LpyrH10_17_1740	rna_Lsey_0307_0090-1	14.1012	1626	1	0.02351	0.000866889	0.00959793	NA	NA	NA	NA
264	Cb.1.06670	Ce.1.40350	LmjF.34.0650	Tb927.10.2980	rna_Baya_154_0040-1	CFAC1_290035500.1	rna_LpyrH10_05_0930	rna_Lsey_0270_0040-1	14.082	858	1.92986	0.00366	0.000875251	0.00962023	proteasome regulatory non-atpase subunit 11	P	GO:0044763	single-organism cellular process
646	Cb.1.16430	Ce.1.15670	LmjF.36.3230	Tb927.11.9560	rna_Baya_044_0210-1	CFAC1_280035600.1	rna_LpyrH10_06_0800	rna_Lsey_0222_0140-1	14.0815	1458	7.5407	0.01872	0.000875461	0.00962023	glucose-methanol-choline oxidoreductase	P	GO:0055114	oxidation-reduction process
1544	Cb.1.38210	Ce.1.22150	LmjF.33.2220	Tb927.11.2790	rna_Baya_003_1030-1	CFAC1_230026700.1	rna_LpyrH10_07_2530	rna_Lsey_0060_0180-1	14.0583	1635	1	0.01848	0.000885702	0.00969645	NA	NA	NA	NA
713	Cb.1.17630	Ce.1.20330	LmjF.36.4900	Tb927.11.11020	rna_Baya_007_0010-1	CFAC1_280055000.1	rna_LpyrH10_06_2710-1	rna_Lsey_0177_0050-1	14.0125	3087	1	0.01227	0.00090621	0.00988408	NA	NA	NA	NA
2788	Cb.1.71790	Ce.1.46640	LmjF.35.5320	Tb927.9.9010	rna_Baya_008_0890-1	CFAC1_300105400.1	rna_LpyrH10_01_7740	rna_Lsey_0102_0100-1	13.974	1308	145.711	0.00838	0.000923832	0.010039	NA	NA	NA	NA
2690	Cb.1.69160	Ce.1.08530	LmjF.32.1100	Tb927.11.14340	rna_Baya_010_0530-1	CFAC1_190020700.1	rna_LpyrH10_02_1300	rna_Lsey_0001_0880-1	13.9621	3072	1	0.01188	0.000929308	0.0100612	exportin 1	C	GO:0031981	nuclear lumen
2029	Cb.1.50570	Ce.1.17160	LmjF.28.0390	Tb927.11.8370	rna_Baya_011_0390-1	CFAC1_300009800.1	rna_LpyrH10_02_7760	rna_Lsey_0487_0040-1	13.9397	2040	1	0.03354	0.000939775	0.010114	NA	NA	NA	NA
2232	Cb.1.56870	Ce.1.57490	LmjF.03.0070	Tb927.10.3090	rna_Baya_313_0010-1	CFAC1_060006400.1	rna_LpyrH10_34_0100-1	rna_Lsey_0188_0200-1	13.937	1983	1	0.02014	0.000941082	0.010114	NA	NA	NA	NA
72	Cb.1.01870	Ce.1.08210	LmjF.32.3230	Tb927.11.16810	rna_Baya_038_0460-1	CFAC1_300055400.1	rna_LpyrH10_02_3730-1	rna_Lsey_0249_0010-1	13.8415	1035	1	0.01806	0.00098707	0.0104801	dynein light intermediate chain	C	GO:0043234	protein complex
1832	Cb.1.45560	Ce.1.57860	LmjF.09.0100	Tb927.11.12150	rna_Baya_150_0110-1	CFAC1_100007600.1	rna_LpyrH10_16_0150	rna_Lsey_0322_0050-1	13.8387	1632	1	0.01527	0.000988472	0.0104801	calmodulin-like protein containing ef hand domain	F	GO:0005509	calcium ion binding
2804	Cb.1.72540	Ce.1.43800	LmjF.31.2610	Tb927.4.5020	rna_Baya_090_0030-1	CFAC1_270059900.1	rna_LpyrH10_29_0650	rna_Lsey_0221_0080-1	13.8368	4494	1	0.00434	0.000989432	0.0104801	rna polymerase ii largest subunit	F	GO:0003899	DNA-directed RNA polymerase activity
1423	Cb.1.35110	Ce.1.75700	LmjF.25.1640	Tb927.3.1710	rna_Baya_095_0160-1	CFAC1_230016800.1	rna_LpyrH10_10_2100	rna_Lsey_0012_0530-1	13.8404	1011	1.11669	0.01789	0.000987642	0.0104801	hypothetical protein	C	GO:0005840	ribosome
1857	Cb.1.46200	Ce.1.21470	LmjF.07.0110	Tb927.8.1850	rna_Baya_070_0290-1	CFAC1_080007200.1	rna_LpyrH10_39_0230	rna_Lsey_0049_0060-1	13.8223	870	1	0.03091	0.000996621	0.0105183	ca2+ binding contains ef-hand motifs	F	GO:0005509	calcium ion binding
1437	Cb.1.35450	Ce.1.29570	LmjF.25.1160	Tb927.3.1390	rna_Baya_035_0300-1	CFAC1_220020600.1	rna_LpyrH10_10_1510	rna_Lsey_0446_0010-1	13.7801	1326	1	0.0175	0.00101785	0.0106656	lmbr1-like conserved region-containing protein	C	GO:0016021	integral to membrane
659	Cb.1.16660	Ce.1.22280	LmjF.27.2490	Tb927.2.5250	rna_Baya_027_0520-1	CFAC1_210028800.1	rna_LpyrH10_03_3980	rna_Lsey_0014_0040-1	13.7816	1062	5.76837	0.01056	0.00101712	0.0106656	tubulin--tyrosine ligase	P	GO:0000226	microtubule cytoskeleton organization
846	Cb.1.20800	Ce.1.26580	LmjF.08.0090	Tb927.5.3610	rna_Baya_265_0010-1	CFAC1_200006700.1	rna_LpyrH10_28_1090	rna_Lsey_0003_0610-1	13.7466	2763	1	0.01382	0.00103505	0.0108072	adaptor complex protein 3 delta subunit 1	P	GO:0048490	anterograde synaptic vesicle transport
1737	Cb.1.42960	Ce.1.01140	LmjF.29.2200	Tb927.3.4720	rna_Baya_068_0150-1	CFAC1_200029900.1	rna_LpyrH10_08_2620	rna_Lsey_0116_0100-1	13.7268	1929	9.82749	0.00372	0.00104536	0.0108762	gtp-binding protein	P	GO:0006623	protein targeting to vacuole
1190	Cb.1.28620	Ce.1.53490	LmjF.35.1650	Tb927.9.14300	rna_Baya_051_0210-1	CFAC1_300061200.1	rna_LpyrH10_01_3480	rna_Lsey_0143_0190-1	13.7097	1629	1	0.02247	0.00105431	0.0109305	NA	NA	NA	NA
18	Cb.1.00530	Ce.1.48910	LmjF.20.1350	Tb927.1.2570	rna_Baya_027_0190-1	CFAC1_170027400.1	rna_LpyrH10_25_0440	rna_Lsey_0059_0170-1	13.6721	2697	1	0.01255	0.00107436	0.0110992	coatomer beta subunit	P	GO:0016192	vesicle-mediated transport
2316	Cb.1.59380	Ce.1.77140	LmjF.24.0810	Tb927.11.5480	rna_Baya_006_0510-1	CFAC1_210017300.1	rna_LpyrH10_11_0900	rna_Lsey_0131_0040-1	13.5438	1215	1	0.04275	0.00114554	0.011793	phosphotransferase	F	GO:0004527	exonuclease activity
1182	Cb.1.28410	Ce.1.53650	LmjF.35.1600	Tb927.9.14240	rna_Baya_051_0260-1	CFAC1_300060500.1	rna_LpyrH10_01_3430	rna_Lsey_0143_0140-1	13.5291	1062	1	0.07133	0.00115394	0.011838	NA	NA	NA	NA
1086	Cb.1.26220	Ce.1.52460	LmjF.35.1970	Tb927.9.15260	rna_Baya_098_0040-1	CFAC1_300064500.1	rna_LpyrH10_01_3820	rna_Lsey_0345_0070-1	13.5072	783	1	0.04368	0.00116666	0.0118983	protein	F	GO:0005515	protein binding
777	Cb.1.18930	Ce.1.18010	LmjF.36.4930	Tb927.11.10990	rna_Baya_007_0070-1	CFAC1_280055400.1	rna_LpyrH10_06_2750	rna_Lsey_0177_0090-1	13.505	1062	6.40486	0.01163	0.00116793	0.0118983	translation initiation factor 2 subunit	F	GO:0046523	S-methyl-5-thioribose-1-phosphate isomerase activity
1714	Cb.1.42420	Ce.1.12590	LmjF.28.2620	Tb927.11.11900	rna_Baya_050_0220-1	CFAC1_300042800.1	rna_LpyrH10_02_4920	rna_Lsey_0271_0070-1	13.4825	2520	1	0.01287	0.00118118	0.0119916	coatomer gamma subunit	P	GO:0016192	vesicle-mediated transport
1024	Cb.1.24970	Ce.1.45560	LmjF.35.4870	Tb927.9.9640	rna_Baya_008_0440-1	CFAC1_300100000.1	rna_LpyrH10_01_7270	rna_Lsey_0002_0450-1	13.4635	1782	1	0.036	0.00119247	0.0120645	NA	NA	NA	NA
16	Cb.1.00500	Ce.1.48790	LmjF.20.1120	Tb927.1.1930	rna_Baya_032_0380-1	CFAC1_180019000.1	rna_LpyrH10_25_0700-1	rna_Lsey_0039_0190-1	13.4436	7038	1	0.00595	0.00120437	0.012143	phosphatidylinositol 3-kinase	F	GO:0016773	phosphotransferase activity, alcohol group as acceptor
417	Cb.1.10530	Ce.1.43430	LmjF.26.2190	Tb927.9.2060	rna_Baya_220_0030-1	CFAC1_160024300.1	rna_LpyrH10_31_0710	rna_Lsey_0278_0020-1	13.3949	591	1	0.05507	0.00123405	0.0123997	adp-ribosylation factor family protein	F	GO:0005525	GTP binding
105	Cb.1.02460	Ce.1.09320	LmjF.32.3950	Tb927.11.16230	rna_Baya_166_0090-1	CFAC1_300048100.1	rna_LpyrH10_02_4410	rna_Lsey_0261_0050-1	13.37	2400	1	0.01772	0.00124949	0.012512	NA	NA	NA	NA
2174	Cb.1.55620	Ce.1.01430	LmjF.29.0130	Tb927.3.5510	rna_Baya_268_0040-1	CFAC1_100025600.1	rna_LpyrH10_08_0160	rna_Lsey_0240_0020-1	13.3491	2286	1	0.01439	0.00126262	0.0126004	iq calmodulin-binding motif family protein	F	GO:0005515	protein binding
2301	Cb.1.59070	Ce.1.77550	LmjF.24.0250	Tb927.11.4980	rna_Baya_006_0050-1	CFAC1_210007500.1	rna_LpyrH10_11_0250	rna_Lsey_0036_0060-1	13.3389	1611	1	0.01345	0.00126912	0.0126224	atp-dependent rna helicase	P	GO:0009987	cellular process
1954	Cb.1.48660	Ce.1.73590	LmjF.18.1560	Tb927.10.12470	rna_Baya_080_0260-1	CFAC1_140027500.1	rna_LpyrH10_13_2170-1	rna_Lsey_0516_0010-1	13.3284	1113	1	0.03989	0.00127575	0.0126455	NA	NA	NA	NA
1315	Cb.1.32050	Ce.1.55200	LmjF.16.1550	Tb927.8.4870	rna_Baya_146_0150-1	CFAC1_120027500.1	rna_LpyrH10_15_2160	rna_Lsey_0114_0150-1	13.3147	3438	1	0.00867	0.00128457	0.01269	wd repeat-containing protein 65	F	GO:0005515	protein binding
1518	Cb.1.37520	Ce.1.71190	LmjF.10.0310	Tb927.8.3660	rna_Baya_030_0250-1	CFAC1_040009200.1	rna_LpyrH10_22_0490	rna_Lsey_0061_0020-1	13.3025	2181	1	0.01144	0.00129242	0.0127247	protein transport protein sec23	P	GO:0048731	system development
2671	Cb.1.68790	Ce.1.08340	LmjF.32.0985	Tb927.11.14230	rna_Baya_010_0420-1	CFAC1_190019500.1	rna_LpyrH10_02_1180	rna_Lsey_0001_1000-1	13.2419	945	1	0.0344	0.00133215	0.0130092	NA	NA	NA	NA
2203	Cb.1.56120	Ce.1.01490	LmjF.29.0850	Tb927.3.3490	rna_Baya_322_0030-1	CFAC1_100017800.1	rna_LpyrH10_08_1030	rna_Lsey_0016_0260-1	13.2382	609	1.7228	0.00987	0.00133462	0.0130092	high mobility group protein homolog tdp-1	P	GO:0051103	DNA ligation involved in DNA repair
393	Cb.1.09780	Ce.1.40550	LmjF.34.1090	Tb927.4.3160	rna_Baya_065_0340-1	CFAC1_290042200.1	rna_LpyrH10_05_1530-1	rna_Lsey_0130_0060-1	13.2484	2598	49.9293	0.00507	0.00132783	0.0130092	dihydroxyacetone phosphate acyltransferase	F	GO:0016287	glycerone-phosphate O-acyltransferase activity
2554	Cb.1.65600	Ce.1.13720	LmjF.36.1300	Tb927.10.5640	rna_Baya_234_0050-1	CFAC1_250021900.1	rna_LpyrH10_09_1510-1	rna_Lsey_0403_0070-1	13.1869	798	1.32316	0.04619	0.00136932	0.0133033	NA	NA	NA	NA
2051	Cb.1.51230	Ce.1.12070	LmjF.28.1110	Tb927.11.7560	rna_Baya_046_0070-1	CFAC1_300018800.1	rna_LpyrH10_02_6910	rna_Lsey_0223_0040-1	13.1426	1872	1	0.01153	0.00139999	0.0135563	wd repeat domain 16	F	GO:0005515	protein binding
741	Cb.1.18180	Ce.1.17050	LmjF.36.5730	Tb927.10.9070	rna_Baya_020_0680-1	CFAC1_280064400.1	rna_LpyrH10_06_3650	rna_Lsey_0004_0590-1	13.1093	1602	1	0.02314	0.00142351	0.0137387	NA	NA	NA	NA
1302	Cb.1.31610	Ce.1.54730	LmjF.16.0520	Tb927.8.5640	rna_Baya_127_0020-1	CFAC1_120012900.1	rna_LpyrH10_15_0570	rna_Lsey_0237_0070-1	13.0987	903	148.817	0.01262	0.00143103	0.0137661	NA	NA	NA	NA
2484	Cb.1.63730	Ce.1.67700	LmjF.13.0420	Tb927.11.4490	rna_Baya_015_0880-1	CFAC1_220032500.1	rna_LpyrH10_20_1540	rna_Lsey_0098_0050-1	13.0341	1959	1	0.00785	0.00147801	0.0141715	amp-dependent synthetase and ligase	F	GO:0016301	kinase activity
2338	Cb.1.59900	Ce.1.67750	LmjF.13.1660	Tb927.11.3240	rna_Baya_075_0200-1	CFAC1_220046300.1	rna_LpyrH10_20_0060	rna_Lsey_0148_0050-1	12.9985	1599	1.89844	0.00213	0.00150454	0.0143789	chaperonin tcp20	P	GO:0006457	protein folding
1702	Cb.1.42060	Ce.1.74580	LmjF.28.2930	Tb927.11.11160	rna_Baya_073_0280-1	CFAC1_300046400.1	rna_LpyrH10_02_4580	rna_Lsey_0125_0100-1	12.984	2091	1	0.01137	0.0015155	0.0144366	sodium sulphate symporter	C	GO:0016020	membrane
1829	Cb.1.45400	Ce.1.69680	LmjF.09.1010	Tb927.11.13180	rna_Baya_357_0020-1	CFAC1_050019200.1	rna_LpyrH10_16_1640	rna_Lsey_0298_0010-1	12.934	1296	1	0.02037	0.00155386	0.0147542	NA	NA	NA	NA
987	Cb.1.24020	Ce.1.65120	LmjF.26.0115	Tb927.7.1800	rna_Baya_091_0210-1	CFAC1_290006700.1	rna_LpyrH10_01_7980	rna_Lsey_0277_0060-1	12.9119	681	1.9367	0.01641	0.00157118	0.0148704	conserved hypothetical protein	F	GO:0004252	serine-type endopeptidase activity
1362	Cb.1.33030	Ce.1.31700	LmjF.19.0440	Tb927.10.15180	rna_Baya_005_0170-1	CFAC1_170011100.1	rna_LpyrH10_04_0460	rna_Lsey_0011_0220-1	12.8939	858	1	0.02154	0.00158532	0.014956	nucleosome assembly protein	P	GO:0006334	nucleosome assembly
2213	Cb.1.56310	Ce.1.00380	LmjF.29.0970	Tb927.3.4960	rna_Baya_074_0310-1	CFAC1_200016100.1	rna_LpyrH10_08_1220-1	rna_Lsey_0016_0440-1	12.8639	3984	1	0.01096	0.00160931	0.0151337	kinesin k39	F	GO:0008017	microtubule binding
2869	Cb.1.76120	Ce.1.76510	LmjF.24.2280	Tb927.8.5980	rna_Baya_175_0050-1	CFAC1_250053700.1	rna_LpyrH10_11_2690	rna_Lsey_0306_0080-1	12.8565	2304	1	0.00599	0.00161528	0.0151413	tfiih basal transcription factor complex helicase	P	GO:0006289	nucleotide-excision repair
2616	Cb.1.67200	Ce.1.49050	LmjF.20.0650	Tb927.1.1370	rna_Baya_097_0200-1	CFAC1_180013800.1	rna_LpyrH10_25_1250	rna_Lsey_0040_0110-1	12.8184	1701	95.7029	0.00447	0.00164631	0.015383	rrna biogenesis protein	C	GO:0005829	cytosol
2765	Cb.1.71100	Ce.1.63330	LmjF.06.0340	Tb927.7.4940	rna_Baya_087_0070-1	CFAC1_220024900.1	rna_LpyrH10_03_0440	rna_Lsey_0079_0060-1	12.7884	2595	1	0.00699	0.00167121	0.0155661	oligopeptidase b-like protein	P	GO:0006508	proteolysis
370	Cb.1.09200	Ce.1.56240	LmjF.34.1190	Tb11.v5.0965.1	rna_Baya_065_0200-1	CFAC1_290043700.1	rna_LpyrH10_05_1670	rna_Lsey_0130_0200-1	12.7815	3045	1.14856	0.01624	0.00167701	0.0155708	atp-dependent rna helicase-like protein	F	GO:0003676	nucleic acid binding
2509	Cb.1.64650	Ce.1.60260	LmjF.14.1370.1	Tb927.7.3620	rna_Baya_118_0080-1	CFAC1_110027400.1	rna_LpyrH10_17_1690	rna_Lsey_0307_0040-1	12.7537	1983	1	0.01638	0.00170045	0.0157386	tyrosyl-trna synthetase	F	GO:0004812	aminoacyl-tRNA ligase activity
608	Cb.1.15450	Ce.1.60980	LmjF.30.0760	Tb927.6.2210	rna_Baya_002_0050-1	CFAC1_260026900.1	rna_LpyrH10_04_3370	rna_Lsey_0042_0120-1	12.7251	2847	1	0.00615	0.00172496	0.0159025	protein	F	GO:0005515	protein binding
458	Cb.1.11840	Ce.1.31240	LmjF.11.0450	Tb927.11.6750	rna_Baya_077_0230-1	CFAC1_130010500.1	rna_LpyrH10_18_0570	rna_Lsey_0350_0050-1	12.7204	1026	1.06375	0.03773	0.001729	0.0159025	NA	NA	NA	NA
1730	Cb.1.42750	Ce.1.02560	LmjF.29.1500	Tb927.3.4080	rna_Baya_184_0130-1	CFAC1_200021900.1	rna_LpyrH10_08_1820	rna_Lsey_0002_0220-1	12.6933	1428	1.13676	0.01617	0.00175264	0.0160696	NA	NA	NA	NA
2239	Cb.1.57010	Ce.1.57580	LmjF.03.0150	Tb927.7.2990	rna_Baya_157_0080-1	CFAC1_060007200.1	rna_LpyrH10_34_0180	rna_Lsey_0188_0120-1	12.6759	897	1	0.01397	0.00176792	0.0161591	NA	NA	NA	NA
1894	Cb.1.47390	Ce.1.13010	LmjF.36.2170	Tb927.10.6680	rna_Baya_001_0230-1	CFAC1_250032800.1	rna_LpyrH10_09_2580-1	rna_Lsey_0046_0170-1	12.5997	1854	1	0.01698	0.00183658	0.0167346	nol1 nop2 sun family protein	P	GO:0009987	cellular process
1049	Cb.1.25520	Ce.1.46240	LmjF.35.5040	Tb927.9.9290	rna_Baya_008_0650-1	CFAC1_300101700.1	rna_LpyrH10_01_7440	rna_Lsey_0239_0040-1	12.5856	1545	33.289	0.00213	0.00184959	0.0168009	polyadenylate-binding protein 1	F	GO:0008187	poly-pyrimidine tract binding
2503	Cb.1.64350	Ce.1.66290	LmjF.17.1330	Tb927.5.2630	rna_Baya_192_0010-1	CFAC1_090021800.1	rna_LpyrH10_21_1500	rna_Lsey_0032_0260-1	12.555	693	144.46	0.00493	0.00187813	0.0170075	NA	NA	NA	NA
2505	Cb.1.64470	Ce.1.66580	LmjF.17.1420	Tb927.5.2730	rna_Baya_192_0120-1	CFAC1_090023000.1	rna_LpyrH10_21_1630	rna_Lsey_0032_0370-1	12.5158	648	1	0.02159	0.00191528	0.0172906	NA	NA	NA	NA
1263	Cb.1.30650	Ce.1.54640	LmjF.16.1380	Tb927.8.5060	rna_Baya_159_0100-1	CFAC1_120024700.1	rna_LpyrH10_15_1960	rna_Lsey_0181_0060-1	12.3857	519	1	0.01885	0.00204397	0.0183958	adp-ribosylation factor-like protein 6	C	GO:0035085	cilium axoneme
110	Cb.1.02560	Ce.1.60010	LmjF.30.3150	Tb927.6.4500	rna_Baya_060_0090-1	CFAC1_260056500.1	rna_LpyrH10_04_6170	rna_Lsey_0105_0050-1	12.3632	552	1.50975	0.01597	0.00206714	0.0185474	hypothetical protein	C	GO:0016021	integral to membrane
622	Cb.1.15840	Ce.1.61270	LmjF.30.1330	Tb927.6.2810	rna_Baya_002_0670-1	CFAC1_260033700.1	rna_LpyrH10_04_4000	rna_Lsey_0006_0260-1	12.3531	1365	6.60959	0.00582	0.00207756	0.018584	abc transporter	P	GO:0080167	response to karrikin
2379	Cb.1.61100	Ce.1.65930	LmjF.17.0720	Tb927.5.2070	rna_Baya_014_0480-1	CFAC1_090015000.1	rna_LpyrH10_21_0820	rna_Lsey_0123_0060-1	12.3425	1167	1	0.02507	0.00208864	0.0186264	NA	NA	NA	NA
394	Cb.1.09850	Ce.1.56190	LmjF.34.1440	Tb927.4.2820	rna_Baya_013_0050-1	CFAC1_290046800.1	rna_LpyrH10_05_1950	rna_Lsey_0314_0040-1	12.3008	1518	1	0.02699	0.00213261	0.0189035	NA	NA	NA	NA
2314	Cb.1.59350	Ce.1.77200	LmjF.24.0750	Tb927.11.5420	rna_Baya_006_0450-1	CFAC1_210016500.1	rna_LpyrH10_11_0820	rna_Lsey_0131_0110-1	12.3044	957	1.24601	0.02552	0.00212875	0.0189035	NA	NA	NA	NA
1268	Cb.1.30740	Ce.1.54090	LmjF.16.1490	Tb927.8.4930	rna_Baya_248_0030-1	CFAC1_120026500.1	rna_LpyrH10_15_2090	rna_Lsey_0114_0220-1	12.277	738	1	0.02324	0.0021582	0.0190728	NA	NA	NA	NA
503	Cb.1.12900	Ce.1.62320	LmjF.30.2280	Tb927.6.3570	rna_Baya_103_0100-1	CFAC1_260046300.1	rna_LpyrH10_04_5020	rna_Lsey_0009_0430-1	12.2343	1221	1	0.02845	0.00220469	0.0194251	tubulin polyglutamylase ttll4	F	GO:0005524	ATP binding
2008	Cb.1.50020	Ce.1.15710	LmjF.28.0500	Tb927.11.8240	rna_Baya_011_0290-1	CFAC1_300011000.1	rna_LpyrH10_02_7640	rna_Lsey_0189_0040-1	12.2171	1596	1	0.03355	0.00222375	0.0195344	conserved hypothetical protein	F	GO:0005515	protein binding
1752	Cb.1.43410	Ce.1.01640	LmjF.29.1600	Tb927.3.4190	rna_Baya_184_0010-1	CFAC1_200023300.1	rna_LpyrH10_08_1930	rna_Lsey_0002_0130-1	12.207	1776	1.23425	0.03374	0.00223508	0.0195753	transmembrane 9 superfamily member 4-like	C	GO:0016021	integral to membrane
505	Cb.1.12940	Ce.1.61950	LmjF.30.0450	Tb927.6.1870	rna_Baya_105_0020-1	CFAC1_260023000.1	rna_LpyrH10_04_3010	rna_Lsey_0042_0460-1	12.1907	915	1	0.04008	0.00225337	0.0196767	eukaryotic translation initiation factor 4e	C	GO:0005737	cytoplasm
19	Cb.1.00540	Ce.1.27580	LmjF.15.0820	Tb927.9.6430	rna_Baya_113_0080-1	CFAC1_240040200.1	rna_LpyrH10_26_0930	rna_Lsey_0087_0120-1	12.1738	2172	1	0.01631	0.0022724	0.019784	NA	NA	NA	NA
2758	Cb.1.70900	Ce.1.63460	LmjF.06.0860	Tb927.7.5480	rna_Baya_009_0540-1	CFAC1_180026900.1	rna_LpyrH10_03_1030	rna_Lsey_0176_0030-1	12.1313	1446	89.0227	0.00968	0.00232127	0.0201497	dihydrofolate reductase-thymidylate synthase	P	GO:0046654	tetrahydrofolate biosynthetic process
1937	Cb.1.48260	Ce.1.74260	LmjF.18.1010	Tb927.10.13110	rna_Baya_089_0050-1	CFAC1_140019000.1	rna_LpyrH10_13_1330	rna_Lsey_0013_0220-1	12.1091	324	1.39358	0.02286	0.00234716	0.0203143	dynein light chain roadblock-type 2	P	GO:0007018	microtubule-based movement
1084	Cb.1.26180	Ce.1.24870	LmjF.33.1720	Tb927.2.1850	rna_Baya_169_0140-1	CFAC1_230019600.1	rna_LpyrH10_07_3180	rna_Lsey_0022_0500-1	12.1012	1155	284.691	0.00673	0.00235642	0.0203346	tetratricopeptide tpr_2 repeat protein	F	GO:0005515	protein binding
1043	Cb.1.25390	Ce.1.46530	LmjF.35.4260	Tb927.9.10570	rna_Baya_047_0350-1	CFAC1_300093800.1	rna_LpyrH10_01_6640	rna_Lsey_0128_0060-1	12.067	837	1	0.02752	0.00239714	0.0206252	zinc finger	F	GO:0046872	metal ion binding
1605	Cb.1.39600	Ce.1.24740	LmjF.27.0470	Tb927.11.1070	rna_Baya_102_0060-1	CFAC1_230048200.1	rna_LpyrH10_35_0240	rna_Lsey_0115_0220-1	12.0423	1848	1	0.01821	0.00242693	0.0206407	abc transporter	F	GO:0005515	protein binding
2383	Cb.1.61220	Ce.1.67530	LmjF.13.0680	Tb927.11.4190	rna_Baya_012_0260-1	CFAC1_220035300.1	rna_LpyrH10_20_1250	rna_Lsey_0044_0130-1	12.0481	1290	1	0.02156	0.00241985	0.0206407	metallo- clan family m24	F	GO:0016787	hydrolase activity
2823	Cb.1.74730	Ce.1.66730	LmjF.31.0250	Tb927.4.3890	rna_Baya_111_0270-1	CFAC1_270008800.1	rna_LpyrH10_32_0860	rna_Lsey_0007_0530-1	12.0421	2835	1	0.00677	0.00242707	0.0206407	atp-dependent rna helicase	P	GO:0044763	single-organism cellular process
522	Cb.1.13200	Ce.1.62240	LmjF.30.0570	Tb927.6.2000	rna_Baya_105_0150-1	CFAC1_260024200.1	rna_LpyrH10_04_3130	rna_Lsey_0042_0340-1	12.0506	966	1.47777	0.00656	0.00241683	0.0206407	spliceosome-associated protein	C	GO:0005634	nucleus
2594	Cb.1.66540	Ce.1.72710	LmjF.36.0500	Tb927.10.4900	rna_Baya_289_0050-1	CFAC1_250012000.1	rna_LpyrH10_09_0570	rna_Lsey_0058_0120-1	12.0297	1353	1	0.02685	0.00244217	0.020709	dnaj domain protein	F	GO:0005515	protein binding
1923	Cb.1.47970	Ce.1.47820	LmjF.18.0360.2	Tb927.10.13860	rna_Baya_084_0330-1	CFAC1_140010100.1	rna_LpyrH10_13_0500	rna_Lsey_0236_0100-1	12.0203	720	1	0.04485	0.00245367	0.0207197	gpi-anchor transamidase subunit 8	C	GO:0042765	GPI-anchor transamidase complex
1112	Cb.1.26870	Ce.1.46920	LmjF.35.3490	Tb927.9.11880	rna_Baya_100_0020-1	CFAC1_300085300.1	rna_LpyrH10_01_5830	rna_Lsey_0417_0050-1	12.0172	1245	3.61239	0.00633	0.00245755	0.0207197	NA	NA	NA	NA
758	Cb.1.18570	Ce.1.15870	LmjF.36.6880	Tb927.10.8150	rna_Baya_172_0120-1	CFAC1_280079000.1	rna_LpyrH10_06_5150	rna_Lsey_0025_0380-1	12.01	678	5.3093	0.01348	0.00246639	0.0207209	dna-binding protein	F	GO:0003677	DNA binding
204	Cb.1.05100	Ce.1.59560	LmjF.30.3480	Tb927.6.4820	rna_Baya_298_0060-1	CFAC1_260060500.1	rna_LpyrH10_04_6560	rna_Lsey_0231_0020-1	12.0056	645	57.4493	0.01759	0.00247182	0.0207209	chromosomal passenger protein	C	GO:0032133	chromosome passenger complex
743	Cb.1.18280	Ce.1.17390	LmjF.36.5340	Tb927.11.10540	rna_Baya_007_0660-1	CFAC1_280060100.1	rna_LpyrH10_06_3200	rna_Lsey_0228_0040-1	11.9762	2064	1.11667	0.0218	0.00250848	0.0208495	NA	NA	NA	NA
511	Cb.1.13030	Ce.1.62000	LmjF.30.2250	Tb927.6.3540	rna_Baya_103_0070-1	CFAC1_260046000.1	rna_LpyrH10_04_4990	rna_Lsey_0009_0390-1	11.9797	1035	46.5665	0.00799	0.00250399	0.0208495	conserved zinc-finger protein	F	GO:0046872	metal ion binding
1866	Cb.1.46430	Ce.1.21170	LmjF.07.0070	Tb927.8.1880	rna_Baya_200_0100-1	CFAC1_080006700.1	rna_LpyrH10_39_0270	rna_Lsey_0049_0020-1	11.9808	501	98.6668	0.006	0.00250266	0.0208495	NA	NA	NA	NA
1718	Cb.1.42530	Ce.1.14570	LmjF.28.2590	Tb927.11.11870	rna_Baya_050_0240-1	CFAC1_300042600.1	rna_LpyrH10_02_4940	rna_Lsey_0271_0090-1	11.9151	867	5.96953	0.01452	0.00258621	0.0214349	NA	NA	NA	NA
642	Cb.1.16370	Ce.1.15650	LmjF.36.6940	Tb927.10.8230	rna_Baya_091_0370-1	CFAC1_280079800.1	rna_LpyrH10_06_5220	rna_Lsey_0025_0460-1	11.8863	1305	3.19524	0.01275	0.00262373	0.0216845	protein disulfide isomerase	F	GO:0009055	electron carrier activity
1441	Cb.1.35590	Ce.1.29690	LmjF.25.0090	Tb927.11.160	rna_Baya_001_1040-1	CFAC1_220008100.1	rna_LpyrH10_10_0120	rna_Lsey_0027_0430-1	11.8223	333	65.2614	0.01868	0.00270904	0.0222642	qc-snare protein	F	GO:0005515	protein binding
1710	Cb.1.42320	Ce.1.13700	LmjF.28.2360	Tb927.11.11630	rna_Baya_278_0030-1	CFAC1_300039700.1	rna_LpyrH10_02_5210	rna_Lsey_0208_0030-1	11.8252	717	86.7232	0.00677	0.0027052	0.0222642	NA	NA	NA	NA
1826	Cb.1.45240	Ce.1.57850	LmjF.09.0070	Tb927.11.12110	rna_Baya_150_0090-1	CFAC1_100007300.1	rna_LpyrH10_16_0110	rna_Lsey_0391_0060-1	11.7732	3588	1	0.01347	0.00277646	0.0227545	rna helicase	F	GO:0008026	ATP-dependent helicase activity
1301	Cb.1.31600	Ce.1.54440	LmjF.16.1280	Tb927.8.5150	rna_Baya_140_0130-1	CFAC1_120023200.1	rna_LpyrH10_15_1860	rna_Lsey_0480_0010-1	11.7584	276	3.1776	0.02511	0.00279699	0.022859	NA	NA	NA	NA
1280	Cb.1.31010	Ce.1.54490	LmjF.16.1410.1	Tb927.8.5020	rna_Baya_159_0060-1	CFAC1_120025100.1	rna_LpyrH10_15_2000	rna_Lsey_0181_0100-1	11.6846	1014	1	0.01411	0.00290222	0.0235224	NA	NA	NA	NA
1314	Cb.1.32020	Ce.1.55180	LmjF.16.1540	Tb927.8.4880	rna_Baya_146_0160-1	CFAC1_120027400.1	rna_LpyrH10_15_2150-1	rna_Lsey_0114_0160-1	11.6858	3597	1	0.00461	0.00290036	0.0235224	dna polymerase alpha	F	GO:0003887	DNA-directed DNA polymerase activity
2675	Cb.1.68900	Ce.1.08400	LmjF.32.0680	Tb927.11.13920	rna_Baya_123_0140-1	CFAC1_190013100.1	rna_LpyrH10_02_0790-1	rna_Lsey_0035_0230-1	11.69	3174	1	0.0073	0.00289431	0.0235224	osm3-like kinesin	P	GO:0035720	intraflagellar anterograde transport
1941	Cb.1.48430	Ce.1.73710	LmjF.18.1090	Tb927.10.13000	rna_Baya_093_0210-1	CFAC1_140020300.1	rna_LpyrH10_13_1420	rna_Lsey_0013_0130-1	11.6366	1554	1	0.02676	0.00297268	0.0240271	3 5 -cyclic nucleotide	F	GO:0046872	metal ion binding
776	Cb.1.18900	Ce.1.16440	LmjF.36.6090	Tb927.10.8730	rna_Baya_020_0270-1	CFAC1_280069100.1	rna_LpyrH10_06_4190	rna_Lsey_0004_0180-1	11.6224	1524	1	0.01923	0.00299384	0.0241316	probable serine threonine-protein kinase abkc-like	F	GO:0004672	protein kinase activity
95	Cb.1.02300	Ce.1.08410	LmjF.32.3270	Tb927.11.16760	rna_Baya_038_0040-1	CFAC1_300054900.1	rna_LpyrH10_02_3770	rna_Lsey_0249_0060-1	11.6011	1620	1	0.00746	0.00302583	0.0243227	chaperonin alpha subunit	P	GO:0007010	cytoskeleton organization
343	Cb.1.08560	Ce.1.35290	LmjF.34.2190	Tb927.4.2460	rna_Baya_013_0390-1	CFAC1_290050600.1	rna_LpyrH10_05_2340-1	rna_Lsey_0005_0300-1	11.5847	3144	1	0.00824	0.00305074	0.024414	dual specificity protein phosphatase	F	GO:0004725	protein tyrosine phosphatase activity
1297	Cb.1.31480	Ce.1.54530	LmjF.16.0690	Tb927.5.3450	rna_Baya_127_0160-1	CFAC1_120014900.1	rna_LpyrH10_15_0770	rna_Lsey_0207_0080-1	11.5827	1395	1	0.01708	0.00305383	0.024414	NA	NA	NA	NA
2285	Cb.1.58610	Ce.1.77500	LmjF.24.0520	Tb927.11.5220	rna_Baya_176_0030-1	CFAC1_210013600.1	rna_LpyrH10_11_0570	rna_Lsey_0036_0340-1	11.5753	1941	1	0.02206	0.00306515	0.0244379	NA	NA	NA	NA
525	Cb.1.13250	Ce.1.06420	LmjF.30.0080	Tb927.6.1460.1	rna_Baya_041_0200-1	CFAC1_260018500.1	rna_LpyrH10_04_2600	rna_Lsey_0017_0360-1	11.5485	1155	1	0.01522	0.00310653	0.0246263	mitotic cyclin	P	GO:0044763	single-organism cellular process
894	Cb.1.21960	Ce.1.58620	LmjF.21.1020	Tb927.10.1130	rna_Baya_290_0010-1	CFAC1_130016800.1	rna_LpyrH10_14_1310	rna_Lsey_0260_0020-1	11.5462	723	1	0.03027	0.00311004	0.0246263	dynein arm light chain	C	GO:0044424	intracellular part
2871	Cb.1.76190	Ce.1.76730	LmjF.24.2110	Tb927.8.6110	rna_Baya_160_0060-1	CFAC1_250051700.1	rna_LpyrH10_11_2470	rna_Lsey_0257_0110-1	11.5437	1476	1	0.01242	0.00311396	0.0246263	hydroxymethylglutaryl- synthase	P	GO:0008299	isoprenoid biosynthetic process
924	Cb.1.22560	Ce.1.58550	LmjF.21.0970	Tb927.10.1180	rna_Baya_017_0220-1	CFAC1_130016000.1	rna_LpyrH10_14_1260	rna_Lsey_0260_0070-1	11.5284	1005	1.54523	0.03406	0.00313784	0.0247485	NA	NA	NA	NA
1081	Cb.1.26110	Ce.1.46050	LmjF.35.4910	Tb927.9.9600	rna_Baya_008_0490-1	CFAC1_300100400.1	rna_LpyrH10_01_7310	rna_Lsey_0002_0410-1	11.5141	1944	1	0.00997	0.00316048	0.0248602	dna replication factor	P	GO:0006260	DNA replication
969	Cb.1.23650	Ce.1.65240	LmjF.26.0430	Tb927.7.1500	rna_Baya_193_0120-1	CFAC1_290010100.1	rna_LpyrH10_01_8290	rna_Lsey_0159_0250-1	11.5071	759	3.91344	0.00427	0.00317144	0.0248797	nucleotide binding protein	F	GO:0005524	ATP binding
2227	Cb.1.56750	Ce.1.57500	LmjF.03.0080	Tb927.10.3100	rna_Baya_157_0010-1	CFAC1_060006500.1	rna_LpyrH10_34_0110-1	rna_Lsey_0188_0190-1	11.3703	1755	1	0.01311	0.00339609	0.026571	glycerol-3-phosphate acyltransferase	P	GO:0008152	metabolic process
2500	Cb.1.64270	Ce.1.66310	LmjF.17.1310	Tb927.5.2600	rna_Baya_094_0240-1	CFAC1_090021500.1	rna_LpyrH10_21_1470	rna_Lsey_0032_0230-1	11.3582	1647	1	0.03635	0.00341663	0.0266527	NA	NA	NA	NA
2868	Cb.1.76100	Ce.1.76450	LmjF.24.2060	Tb927.8.6170	rna_Baya_160_0010-1	CFAC1_250051200.1	rna_LpyrH10_11_2400	rna_Lsey_0751_0010-1	11.3535	1959	151.913	0.00572	0.0034247	0.0266527	transketolase	P	GO:0008152	metabolic process
742	Cb.1.18240	Ce.1.17360	LmjF.36.6700	Tb927.10.7980	rna_Baya_062_0400-1	CFAC1_280076900.1	rna_LpyrH10_06_4940	rna_Lsey_0025_0170-1	11.3155	1023	2.30053	0.00938	0.00349036	0.0270919	NA	NA	NA	NA
1035	Cb.1.25240	Ce.1.32620	LmjF.35.2340	Tb927.9.13510	rna_Baya_004_1150-1	CFAC1_300072300.1	rna_LpyrH10_01_4420-1	rna_Lsey_0008_0670-1	11.3078	984	46.0998	0.01763	0.00350386	0.0271249	ribonuclease	C	GO:0005634	nucleus
855	Cb.1.21030	Ce.1.26470	LmjF.08.0410	Tb927.5.3260	rna_Baya_181_0010-1	CFAC1_200009900.1	rna_LpyrH10_28_0740	rna_Lsey_0003_0280-1	11.2873	3582	1	0.01124	0.00353992	0.0273319	wd repeat-containing protein 17	F	GO:0005515	protein binding
1455	Cb.1.35910	Ce.1.29370	LmjF.25.0270	Tb927.11.330	rna_Baya_001_1210-1	CFAC1_220009900.1	rna_LpyrH10_10_0320	rna_Lsey_0027_0240-1	11.268	2091	1	0.01338	0.00357421	0.0275243	NA	NA	NA	NA
1946	Cb.1.48490	Ce.1.73760	LmjF.18.1370	Tb927.10.12710	rna_Baya_205_0050-1	CFAC1_140023200.1	rna_LpyrH10_13_1710	rna_Lsey_0113_0020-1	11.2267	2256	1	0.0181	0.00364879	0.028025	heat shock protein	P	GO:0006950	response to stress
1473	Cb.1.36250	Ce.1.75220	LmjF.25.2150	Tb927.3.2240	rna_Baya_015_0360-1	CFAC1_230011100.1	rna_LpyrH10_10_2680	rna_Lsey_0121_0340-1	11.205	729	1	0.03212	0.00368859	0.0282567	NA	NA	NA	NA
1072	Cb.1.25960	Ce.1.46720	LmjF.35.4660	Tb927.9.9970	rna_Baya_008_0260-1	CFAC1_300098100.1	rna_LpyrH10_01_7070	rna_Lsey_0002_0640-1	11.1923	1140	155.377	0.01264	0.0037122	0.0283635	small nuclear rna gene activation protein 50	P	GO:0006351	transcription, DNA-dependent
1679	Cb.1.41490	Ce.1.20610	LmjF.04.1160	Tb927.9.8720	rna_Baya_003_0080-1	CFAC1_030021400.1	rna_LpyrH10_24_1280	rna_Lsey_0259_0020-1	11.1516	993	1	0.01485	0.00378848	0.0288712	fructose- - cytosolic	F	GO:0042132	fructose 1,6-bisphosphate 1-phosphatase activity
442	Cb.1.11420	Ce.1.30470	LmjF.11.0370	Tb927.11.6840	rna_Baya_077_0140-1	CFAC1_130009700.1	rna_LpyrH10_18_0480	rna_Lsey_0373_0040-1	11.1305	1167	1	0.02177	0.00382855	0.0291009	NA	NA	NA	NA
2674	Cb.1.68840	Ce.1.08930	LmjF.32.0930	Tb927.11.14170	rna_Baya_010_0360-1	CFAC1_190018900.1	rna_LpyrH10_02_1120	rna_Lsey_0001_1060-1	11.1105	1386	1	0.03031	0.00386702	0.0292843	conserved hypothetical protein	P	GO:0055114	oxidation-reduction process
2011	Cb.1.50100	Ce.1.15860	LmjF.28.1880	Tb927.11.9080	rna_Baya_052_0350-1	CFAC1_300030800.1	rna_LpyrH10_02_5870	rna_Lsey_0023_0320-1	11.1076	2883	4.22873	0.00118	0.00387264	0.0292843	bms1l protein	F	GO:1901363	heterocyclic compound binding
468	Cb.1.12040	Ce.1.31390	LmjF.11.0430	Tb927.11.6770	rna_Baya_077_0200-1	CFAC1_130010300.1	rna_LpyrH10_18_0550	rna_Lsey_0350_0030-1	11.0993	1455	4.24164	0.01607	0.00388874	0.0293305	NA	NA	NA	NA
1562	Cb.1.38670	Ce.1.22510	LmjF.33.2520	Tb927.11.2520	rna_Baya_063_0030-1	CFAC1_230030300.1	rna_LpyrH10_07_2220	rna_Lsey_0015_0130-1	11.0547	1338	1	0.03121	0.00397659	0.0298797	udp-n-acetylglucosamine pyrophosphorylase	F	GO:0016779	nucleotidyltransferase activity
1142	Cb.1.27510	Ce.1.47160	LmjF.35.3350	Tb927.9.12100	rna_Baya_004_0130-1	CFAC1_300083900.1	rna_LpyrH10_01_5700	rna_Lsey_0199_0060-1	11.052	978	1.95374	0.00909	0.00398192	0.0298797	uroporphyrin-iii c tetrapyrrole (corrin porphyrin) methyltransferase	P	GO:0008152	metabolic process
1273	Cb.1.30830	Ce.1.53930	LmjF.16.0590	Tb927.5.3800	rna_Baya_127_0070-1	CFAC1_120013900.1	rna_LpyrH10_15_0670	rna_Lsey_0475_0020-1	11.0232	5238	1	0.00617	0.0040396	0.0302352	carbamoyl-phosphate synthase	F	GO:0004088	carbamoyl-phosphate synthase (glutamine-hydrolyzing) activity
2529	Cb.1.65080	Ce.1.48240	LmjF.20.0020	Tb927.1.560	rna_Baya_041_0100-1	CFAC1_180006000.1	rna_LpyrH10_25_1960	rna_Lsey_0175_0180-1	11.0092	1011	1	0.03282	0.0040681	0.030371	serine threonine protein kinase with wd40 repeats	P	GO:0008152	metabolic process
910	Cb.1.22250	Ce.1.26530	LmjF.08.0120	Tb927.5.3640	rna_Baya_101_0210-1	CFAC1_200007000.1	rna_LpyrH10_28_1060	rna_Lsey_0003_0580-1	10.978	687	341.81	0.01238	0.00413197	0.0307696	NA	NA	NA	NA
1380	Cb.1.33550	Ce.1.34020	LmjF.21.0140	Tb927.10.1930	rna_Baya_025_0640-1	CFAC1_260007400.1	rna_LpyrH10_14_0200	rna_Lsey_0194_0050-1	10.9626	1572	7.01511	0.01477	0.004164	0.0309295	NA	NA	NA	NA
2277	Cb.1.58190	Ce.1.44150	LmjF.31.2730	Tb927.8.7280	rna_Baya_023_0360-1	CFAC1_270062300.1	rna_LpyrH10_29_0830	rna_Lsey_0210_0060-1	10.955	681	1	0.04942	0.00417985	0.0309689	hypothetical protein	P	GO:0006810	transport
2140	Cb.1.54390	Ce.1.28790	LmjF.14.0410	Tb927.7.4340	rna_Baya_247_0070-1	CFAC1_110012100.1	rna_LpyrH10_17_0450-1	rna_Lsey_0251_0080-1	10.9205	2019	1	0.01252	0.00425249	0.0314277	digestive organ expansion factor homolog	C	GO:0005634	nucleus
1869	Cb.1.46500	Ce.1.24310	LmjF.07.0320	Tb927.8.1540	rna_Baya_070_0190-1	CFAC1_080010000.1	rna_LpyrH10_30_1020	rna_Lsey_0043_0140-1	10.8881	1878	3.74526	0.00428	0.0043219	0.0318604	NA	NA	NA	NA
1504	Cb.1.36930	Ce.1.30100	LmjF.25.0740	Tb927.11.750	rna_Baya_085_0270-1	CFAC1_220015500.1	rna_LpyrH10_10_0900	rna_Lsey_0380_0010-1	10.8665	2433	1	0.01067	0.00436879	0.0319289	dna repair protein	F	GO:0008026	ATP-dependent helicase activity
1687	Cb.1.41670	Ce.1.22770	LmjF.04.0580	Tb927.9.7770	rna_Baya_003_0470-1	CFAC1_030014700.1	rna_LpyrH10_24_0670	rna_Lsey_0469_0020-1	10.8701	885	1	0.01476	0.00436097	0.0319289	spermidine synthase	F	GO:0004766	spermidine synthase activity
1931	Cb.1.48110	Ce.1.47790	LmjF.18.0040	Tb927.10.14090	rna_Baya_084_0030-1	CFAC1_140006300.1	rna_LpyrH10_13_0050	rna_Lsey_0157_0140-1	10.8633	1317	4.62696	0.01735	0.00437591	0.0319289	major facilitator superfamily protein	P	GO:0055085	transmembrane transport
1858	Cb.1.46210	Ce.1.20940	LmjF.07.0700	Tb927.8.1090	rna_Baya_156_0020-1	CFAC1_080016100.1	rna_LpyrH10_30_0560-1	rna_Lsey_0430_0030-1	10.8755	1206	5.53622	0.00739	0.00434917	0.0319289	topoisomerase-related function protein	F	GO:0003824	catalytic activity
1916	Cb.1.47880	Ce.1.48110	LmjF.18.0340	Tb927.10.13840	rna_Baya_084_0310-1	CFAC1_140009900.1	rna_LpyrH10_13_0480	rna_Lsey_0236_0080-1	10.8589	750	128.615	0.01967	0.00438559	0.0319289	NA	NA	NA	NA
2834	Cb.1.75270	Ce.1.03040	LmjF.07.1070	Tb927.8.620	rna_Baya_058_0260-1	CFAC1_080021900.1	rna_LpyrH10_30_0120-1	rna_Lsey_0273_0020-1	10.8038	774	1	0.03832	0.0045081	0.0327395	rna-editing complex protein	F	GO:0046872	metal ion binding
857	Cb.1.21050	Ce.1.12540	LmjF.36.2480	Tb927.10.7030	rna_Baya_001_0570-1	CFAC1_250037400.1	rna_LpyrH10_09_3040	rna_Lsey_0106_0160-1	10.7554	531	2.36057	0.01025	0.00461843	0.0334093	NA	NA	NA	NA
1114	Cb.1.26890	Ce.1.47410	LmjF.35.3540	Tb927.9.11840	rna_Baya_100_0070-1	CFAC1_300085700.1	rna_LpyrH10_01_5870	rna_Lsey_0417_0010-1	10.7534	558	20.9877	0.00538	0.0046231	0.0334093	protein	F	GO:0003723	RNA binding
2768	Cb.1.71150	Ce.1.63390	LmjF.06.0230	Tb927.7.4880	rna_Baya_087_0170-1	CFAC1_220026100.1	rna_LpyrH10_03_0320	rna_Lsey_0079_0180-1	10.7423	474	1	0.09029	0.00464869	0.03347	NA	NA	NA	NA
1895	Cb.1.47400	Ce.1.14100	LmjF.36.2035	Tb927.10.6520	rna_Baya_001_0080-1	CFAC1_250031200.1	rna_LpyrH10_09_2370	rna_Lsey_0046_0010-1	10.7399	1044	1.39356	0.01067	0.00465432	0.03347	conserved hypothetical protein	F	GO:0005515	protein binding
756	Cb.1.18530	Ce.1.17070	LmjF.36.2850	Tb927.10.7320	rna_Baya_078_0190-1	CFAC1_280030400.1	rna_LpyrH10_06_0370	rna_Lsey_0047_0160-1	10.716	375	1	0.06234	0.00471027	0.0337896	NA	NA	NA	NA
2460	Cb.1.63150	Ce.1.68300	LmjF.13.0720.1	Tb927.10.9560	rna_Baya_222_0040-1	CFAC1_220035700.1	rna_LpyrH10_20_1210	rna_Lsey_0044_0170-1	10.6992	963	1	0.0258	0.0047501	0.0339922	oxidoreductase-like protein	C	GO:0005777	peroxisome
2246	Cb.1.57280	Ce.1.71550	LmjF.34.4530	Tb927.4.420	rna_Baya_165_0110-1	CFAC1_290074900.1	rna_LpyrH10_05_4700	rna_Lsey_0197_0140-1	10.675	6816	1	0.00363	0.00480792	0.0343223	phosphatidylinositol 3-kinase tor1	F	GO:0008144	drug binding
1859	Cb.1.46260	Ce.1.22230	LmjF.07.0130	Tb927.8.1830	rna_Baya_070_0270-1	CFAC1_080007400.1	rna_LpyrH10_39_0210	rna_Lsey_0049_0080-1	10.6434	1005	1.06904	0.06092	0.00488439	0.0347835	trna-methyl transferase	P	GO:0008033	tRNA processing
2589	Cb.1.66430	Ce.1.72990	LmjF.36.0430	Tb927.10.4840	rna_Baya_033_0070-1	CFAC1_250011300.1	rna_LpyrH10_09_0500-1	rna_Lsey_0058_0190-1	10.6159	357	1.99566	0.02812	0.00495212	0.0351804	transcription factor iia gamma subunit	C	GO:0005672	transcription factor TFIIA complex
2733	Cb.1.69980	Ce.1.10700	LmjF.32.0370	Tb927.10.14510	rna_Baya_082_0190-1	CFAC1_190009700.1	rna_LpyrH10_02_0440	rna_Lsey_0020_0100-1	10.5892	2121	1	0.01814	0.00501852	0.035566	gtp-binding protein sey1	P	GO:0009987	cellular process
1332	Cb.1.32450	Ce.1.58890	LmjF.21.1569	Tb927.10.420	rna_Baya_017_0620-1	CFAC1_130025300.1	rna_LpyrH10_14_2040	rna_Lsey_0279_0110-1	10.5713	2400	1	0.01301	0.00506374	0.0358	conserved hypothetical protein	F	GO:0005515	protein binding
1160	Cb.1.27900	Ce.1.47090	LmjF.35.3380	Tb927.9.12040	rna_Baya_004_0090-1	CFAC1_300084200.1	rna_LpyrH10_01_5730	rna_Lsey_0199_0090-1	10.5548	1416	3.10163	0.00585	0.00510569	0.0360098	NA	NA	NA	NA
2770	Cb.1.71190	Ce.1.04420	LmjF.06.0030	Tb11.v5.0154.1	rna_Baya_385_0010-1	CFAC1_220028500.1	rna_LpyrH10_03_0030-1	rna_Lsey_0359_0060-1	10.5494	1788	1.10031	0.0101	0.00511954	0.036021	het-e	F	GO:0003824	catalytic activity
753	Cb.1.18490	Ce.1.17990	LmjF.36.6430	Tb927.10.7740	rna_Baya_062_0120-1	CFAC1_280073400.1	rna_LpyrH10_06_4580	rna_Lsey_0104_0080-1	10.5136	2148	3.02589	0.00301	0.00521201	0.0365838	protein transport protein sec23-like protein	F	GO:0008270	zinc ion binding
2506	Cb.1.64610	Ce.1.60240	LmjF.14.1360	Tb927.10.7110	rna_Baya_234_0100-1	CFAC1_110018200.1	rna_LpyrH10_17_1660	rna_Lsey_0307_0020-1	10.4982	1533	294.516	0.00331	0.0052523	0.0367786	myo-inositol-1-phosphate synthase	P	GO:0008654	phospholipid biosynthetic process
485	Cb.1.12560	Ce.1.62680	LmjF.30.2370	Tb927.6.3650	rna_Baya_103_0180-1	CFAC1_260047400.1	rna_LpyrH10_04_5130	rna_Lsey_0009_0520-1	10.478	504	1.95274	0.00636	0.00530545	0.0370624	adp-ribosylation factor-like protein	F	GO:0005525	GTP binding
2649	Cb.1.67990	Ce.1.06960	LmjF.01.0390	Tb927.9.3870	rna_Baya_186_0020-1	CFAC1_050009200.1	rna_LpyrH10_33_0300	rna_Lsey_0072_0020-1	10.4703	1374	1	0.03391	0.00532613	0.0371185	NA	NA	NA	NA
2151	Cb.1.54940	Ce.1.28430	LmjF.14.0990	Tb927.7.3940	rna_Baya_106_0170-1	CFAC1_110020000.1	rna_LpyrH10_17_1160	rna_Lsey_0216_0110-1	10.453	840	1	0.02186	0.00537224	0.0373511	adp atp mitochondrial carrier-like protein	C	GO:0016021	integral to membrane
844	Cb.1.20760	Ce.1.12150	LmjF.36.4060	Tb927.11.10330	rna_Baya_134_0130-1	CFAC1_280045400.1	rna_LpyrH10_06_1780	rna_Lsey_0094_0030-1	10.4428	1554	14.4455	0.00612	0.00539982	0.0373657	NA	NA	NA	NA
1312	Cb.1.31910	Ce.1.55170	LmjF.16.1600	Tb927.8.4820	rna_Baya_146_0100-1	CFAC1_120028000.1	rna_LpyrH10_15_2210	rna_Lsey_0114_0100-1	10.445	1470	248.962	0.00574	0.00539383	0.0373657	protein	C	GO:0005737	cytoplasm
206	Cb.1.05130	Ce.1.10040	LmjF.32.2560	Tb927.11.15760	rna_Baya_019_0200-1	CFAC1_190039000.1	rna_LpyrH10_02_2960	rna_Lsey_0010_0020-1	10.4217	807	1	0.0654	0.00545692	0.037672	gpi transamidase component tta1	C	GO:0042765	GPI-anchor transamidase complex
978	Cb.1.23860	Ce.1.65450	LmjF.26.1010	Tb927.7.930	rna_Baya_061_0280-1	CFAC1_290017800.1	rna_LpyrH10_01_8960	rna_Lsey_0097_0090-1	10.4127	1119	1	0.01082	0.00548175	0.0377546	NA	NA	NA	NA
2600	Cb.1.66720	Ce.1.49240	LmjF.20.0390	Tb927.1.1060	rna_Baya_212_0060-1	CFAC1_180010400.1	rna_LpyrH10_25_1530	rna_Lsey_0219_0080-1	10.3924	756	1	0.03483	0.00553757	0.0380497	conserved hypothetical protein	P	GO:0006281	DNA repair
748	Cb.1.18360	Ce.1.20100	LmjF.36.3560	Tb927.11.9900	rna_Baya_039_0360-1	CFAC1_280039200.1	rna_LpyrH10_06_1160	rna_Lsey_0172_0220-1	10.35	945	1.05152	0.02045	0.00565627	0.0387745	upf0551 protein c8orf38 mitochondrial-like	P	GO:0009058	biosynthetic process
1839	Cb.1.45680	Ce.1.55670	LmjF.09.0490	Tb927.11.12500	rna_Baya_071_0290-1	CFAC1_100013400.1	rna_LpyrH10_16_1000	rna_Lsey_0133_0110-1	10.3269	774	1.27146	0.02043	0.00572192	0.0391332	NA	NA	NA	NA
2627	Cb.1.67450	Ce.1.48770	LmjF.20.0530	Tb927.1.1210	rna_Baya_097_0090-1	CFAC1_180012700.1	rna_LpyrH10_25_1360	rna_Lsey_0040_0220-1	10.2917	432	1.13059	0.00696	0.00582341	0.0396424	NA	NA	NA	NA
268	Cb.1.06770	Ce.1.37440	LmjF.34.3230.2	Tb927.4.1500	rna_Baya_022_0540-1	CFAC1_290061800.1	rna_LpyrH10_05_3440	rna_Lsey_0224_0110-1	10.293	4959	2.02704	0.01472	0.00581985	0.0396424	atp-dependent rna helicase-like protein	P	GO:0050896	response to stimulus
460	Cb.1.11910	Ce.1.31200	LmjF.11.1380	Tb927.11.5980	rna_Baya_036_0140-1	CFAC1_070021100.1	rna_LpyrH10_18_1680	rna_Lsey_0233_0150-1	10.2848	699	1	0.1059	0.00584365	0.0396881	hypothetical protein	F	GO:0005515	protein binding
727	Cb.1.17880	Ce.1.16240	LmjF.36.6890	Tb927.10.8170	rna_Baya_172_0130-1	CFAC1_280079200.1	rna_LpyrH10_06_5160	rna_Lsey_0025_0400-1	10.2743	3687	1	0.01238	0.00587435	0.0397128	nuclear pore complex protein	F	GO:0017056	structural constituent of nuclear pore
1159	Cb.1.27880	Ce.1.47010	LmjF.35.3330	Tb927.9.12140	rna_Baya_004_0150-1	CFAC1_300083700.1	rna_LpyrH10_01_5680	rna_Lsey_0199_0040-1	10.2786	807	1	0.02546	0.00586167	0.0397128	mitochondrial carrier protein	P	GO:0055085	transmembrane transport
1458	Cb.1.35970	Ce.1.75320	LmjF.25.1530	Tb927.3.1580	rna_Baya_095_0040-1	CFAC1_230017900.1	rna_LpyrH10_10_1990	rna_Lsey_0502_0020-1	10.1634	819	1.46802	0.03156	0.00620922	0.0417841	NA	NA	NA	NA
604	Cb.1.15300	Ce.1.61040	LmjF.30.2080	Tb927.6.3350	rna_Baya_002_1170-1	CFAC1_260043700.1	rna_LpyrH10_04_4780	rna_Lsey_0009_0180-1	10.1661	1347	16.1509	0.01092	0.00620091	0.0417841	single-stranded nucleic acid binding r3h domain-containing protein	F	GO:0017111	nucleoside-triphosphatase activity
96	Cb.1.02330	Ce.1.50520	LmjF.23.1710	Tb927.8.3430	rna_Baya_028_0500-1	CFAC1_150030500.1	rna_LpyrH10_03_1800	rna_Lsey_0101_0270-1	10.1579	1194	1	0.02147	0.00622657	0.0418049	NA	NA	NA	NA
2453	Cb.1.62930	Ce.1.04530	LmjF.05.0460	Tb927.7.7450	rna_Baya_026_0500-1	CFAC1_020011400.1	rna_LpyrH10_07_0540	rna_Lsey_0441_0020-1	10.1511	1467	1	0.00674	0.00624777	0.0418515	nucleolar gtp-binding protein 2	C	GO:0005730	nucleolus
1514	Cb.1.37220	Ce.1.76130	LmjF.25.2420	Tb927.3.2080	rna_Baya_015_0220-1	CFAC1_230008000.1	rna_LpyrH10_10_2980	rna_Lsey_0121_0040-1	10.1403	771	1.22707	0.00893	0.00628154	0.0419819	NA	NA	NA	NA
1440	Cb.1.35570	Ce.1.75670	LmjF.25.1760	Tb927.3.1830	rna_Baya_206_0060-1	CFAC1_230015400.1	rna_LpyrH10_10_2250	rna_Lsey_0012_0400-1	10.1166	777	1	0.05121	0.00635623	0.0421927	NA	NA	NA	NA
1728	Cb.1.42730	Ce.1.01160	LmjF.29.2090	Tb927.3.4620	rna_Baya_068_0260-1	CFAC1_200028600.1	rna_LpyrH10_08_2490-1	rna_Lsey_0139_0160-1	10.1238	3549	1	0.01141	0.00633364	0.0421927	rna helicase	F	GO:0005488	binding
1674	Cb.1.41250	Ce.1.64610	LmjF.15.0290	Tb927.5.1720	rna_Baya_195_0080-1	CFAC1_060019200.1	rna_LpyrH10_38_0460	rna_Lsey_0226_0010-1	10.12	1266	3.76858	0.00295	0.00634562	0.0421927	NA	NA	NA	NA
1998	Cb.1.49760	Ce.1.70450	LmjF.10.0780	Tb927.8.4210	rna_Baya_022_0030-1	CFAC1_040015900.1	rna_LpyrH10_22_1150	rna_Lsey_0080_0090-1	10.09	1254	1	0.00644	0.00644152	0.0425663	outer row dynein assembly protein 16 homolog	C	GO:0042995	cell projection
2929	Cb.1.77980	Ce.1.53620	LmjF.22.1380	Tb927.7.3380	rna_Baya_162_0110-1	CFAC1_240021400.1	rna_LpyrH10_01_1370	rna_Lsey_0295_0050-1	10.0904	756	1	0.01154	0.00644011	0.0425663	NA	NA	NA	NA
2369	Cb.1.60840	Ce.1.67570	LmjF.13.0570	Tb927.11.4290	rna_Baya_012_0150-1	CFAC1_220034100.1	rna_LpyrH10_20_1370	rna_Lsey_0044_0010-1	10.0768	405	1	0.04246	0.00648398	0.0427506	40s ribosomal protein s12	C	GO:0005840	ribosome
2725	Cb.1.69860	Ce.1.11280	LmjF.32.0190	Tb927.10.14380	rna_Baya_207_0030-1	CFAC1_190007900.1	rna_LpyrH10_02_0250	rna_Lsey_0020_0280-1	10.0211	1704	1	0.01854	0.00666717	0.0438598	NA	NA	NA	NA
170	Cb.1.04150	Ce.1.59390	LmjF.30.3250	Tb927.6.4600	rna_Baya_149_0170-1	CFAC1_260057600.1	rna_LpyrH10_04_6280	rna_Lsey_0227_0090-1	10.0129	2694	1	0.01161	0.00669476	0.0439428	atp-dependent rna helicase	F	GO:0008026	ATP-dependent helicase activity
2139	Cb.1.54380	Ce.1.28830	LmjF.14.1090	Tb927.7.3860	rna_Baya_198_0020-1	CFAC1_110021400.1	rna_LpyrH10_17_1290	rna_Lsey_0229_0020-1	9.9894	621	1.90381	0.01068	0.00677375	0.044362	NA	NA	NA	NA
2108	Cb.1.52860	Ce.1.38140	LmjF.22.0320	Tb927.7.2260	rna_Baya_069_0260-1	CFAC1_240009700.1	rna_LpyrH10_01_0270	rna_Lsey_0170_0110-1	9.96116	660	1	0.01922	0.00687008	0.0448927	NA	NA	NA	NA
2127	Cb.1.53820	Ce.1.52450	LmjF.35.0880	Tb927.5.680.2	rna_Baya_208_0090-1	CFAC1_240034500.1	rna_LpyrH10_01_2580	rna_Lsey_0264_0020-1	9.956	831	8.14935	0.01247	0.00688782	0.0449086	NA	NA	NA	NA
1936	Cb.1.48250	Ce.1.73550	LmjF.18.1360	Tb927.10.12720	rna_Baya_205_0060-1	CFAC1_140023100.1	rna_LpyrH10_13_1700-1	rna_Lsey_0113_0010-1	9.94042	2157	1	0.01988	0.00694169	0.0450596	NA	NA	NA	NA
997	Cb.1.24350	Ce.1.41430	LmjF.26.1340	Tb927.7.610	rna_Baya_053_0150-1	CFAC1_290022300.1	rna_LpyrH10_01_9330	rna_Lsey_0477_0040-1	9.94278	1206	1.23401	0.01221	0.0069335	0.0450596	dna ligase	P	GO:0006281	DNA repair
1234	Cb.1.29840	Ce.1.53170	LmjF.35.0060	Tb927.10.4320	rna_Baya_039_0620-1	CFAC1_240026200.1	rna_LpyrH10_01_1760	rna_Lsey_0122_0250-1	9.92796	1644	1	0.01813	0.00698507	0.0452411	NA	NA	NA	NA
1596	Cb.1.39350	Ce.1.23280	LmjF.27.0520	Tb927.11.1150	rna_Baya_179_0020-1	CFAC1_230046900.1	rna_LpyrH10_35_0180	rna_Lsey_0065_0020-1	9.91772	963	83.6433	0.00323	0.00702093	0.0453731	NA	NA	NA	NA
1391	Cb.1.33930	Ce.1.21000	LmjF.04.0480	Tb927.9.7650	rna_Baya_003_0560-1	CFAC1_030013100.1	rna_LpyrH10_24_0550	rna_Lsey_0263_0080-1	9.90878	561	1	0.027	0.00705238	0.0454762	adp-ribosylation factor	P	GO:0008360	regulation of cell shape
1856	Cb.1.46180	Ce.1.21150	LmjF.07.0660	Tb927.8.1140	rna_Baya_216_0020-1	CFAC1_080014800.1	rna_LpyrH10_30_0610	rna_Lsey_0368_0020-1	9.88938	708	315.605	0.00866	0.00712112	0.0458188	NA	NA	NA	NA
1456	Cb.1.35950	Ce.1.75380	LmjF.25.1560	Tb927.3.1610	rna_Baya_095_0070-1	CFAC1_230017600.1	rna_LpyrH10_10_2020	rna_Lsey_0012_0610-1	9.87972	1170	1	0.01755	0.0071556	0.0459399	protein kinase	P	GO:0006468	protein phosphorylation
2045	Cb.1.51070	Ce.1.13830	LmjF.28.1310	Tb927.5.4270	rna_Baya_046_0270-1	CFAC1_300022500.1	rna_LpyrH10_02_6610	rna_Lsey_0038_0200-1	9.86542	2022	4.06942	0.00443	0.00720695	0.0461685	atp-dependent rna helicase	F	GO:0003724	RNA helicase activity
2443	Cb.1.62720	Ce.1.68310	LmjF.13.0150	Tb927.11.4630	rna_Baya_015_0750-1	CFAC1_220030900.1	rna_LpyrH10_20_1700	rna_Lsey_0098_0200-1	9.8526	1227	3.8884	0.01435	0.00725329	0.0463642	NA	NA	NA	NA
2093	Cb.1.52510	Ce.1.38370	LmjF.22.0380	Tb927.7.2300	rna_Baya_069_0310-1	CFAC1_240010300.1	rna_LpyrH10_01_0330	rna_Lsey_0170_0050-1	9.84818	2700	1	0.00997	0.00726934	0.0463657	NA	NA	NA	NA
1454	Cb.1.35880	Ce.1.75440	LmjF.25.2020	Tb927.3.2100	rna_Baya_015_0230-1	CFAC1_230012600.1	rna_LpyrH10_10_2530	rna_Lsey_0012_0130-1	9.82574	885	3.5113	0.01108	0.00735136	0.0467872	NA	NA	NA	NA
1125	Cb.1.27120	Ce.1.47040	LmjF.35.3210	Tb927.9.12340	rna_Baya_004_0260-1	CFAC1_300082500.1	rna_LpyrH10_01_5550	rna_Lsey_0149_0140-1	9.80328	1581	1	0.01436	0.00743438	0.0472131	protein phosphatase 2 (formerly 2a) regulatory subunit b	C	GO:0044444	cytoplasmic part
1313	Cb.1.31930	Ce.1.55030	LmjF.16.1580	Tb927.8.4840	rna_Baya_146_0120-1	CFAC1_120027800.1	rna_LpyrH10_15_2190-1	rna_Lsey_0114_0120-1	9.77784	1965	1	0.02677	0.00752955	0.0477143	kinesin	F	GO:0008017	microtubule binding
1150	Cb.1.27700	Ce.1.47020	LmjF.35.3500	Tb927.9.11870	rna_Baya_100_0030-1	CFAC1_300085400.1	rna_LpyrH10_01_5840	rna_Lsey_0417_0040-1	9.73362	510	1	0.04344	0.00769788	0.0486758	zinc finger protein	F	GO:0046872	metal ion binding
1811	Cb.1.44790	Ce.1.69590	LmjF.09.1220	Tb927.11.13360	rna_Baya_043_0180-1	CFAC1_050023000.1	rna_LpyrH10_16_1980	rna_Lsey_0173_0050-1	9.7057	2868	12.7743	0.00219	0.0078061	0.049254	aaa family atpase	F	GO:0017111	nucleoside-triphosphatase activity
1070	Cb.1.25940	Ce.1.51720	LmjF.35.2080	Tb927.9.15460	rna_Baya_122_0130-1	CFAC1_300065600.1	rna_LpyrH10_01_3930	rna_Lsey_0039_0080-1	9.68814	2931	1	0.00815	0.00787494	0.0495817	calcium motive p-type atpase	F	GO:0046872	metal ion binding
1427	Cb.1.35170	Ce.1.75750	LmjF.25.2100	Tb927.3.2200	rna_Baya_015_0320-1	CFAC1_230011700.1	rna_LpyrH10_10_2620	rna_Lsey_0012_0040-1	9.6766	957	6.37203	0.01602	0.00792051	0.0497618	translocase of outer membrane 34	P	GO:0044699	single-organism process
380	Cb.1.09470	Ce.1.43350	LmjF.26.2030.1	Tb927.9.2270	rna_Baya_128_0130-1	CFAC1_160021800.1	rna_LpyrH10_31_0890	rna_Lsey_0252_0060-1	9.66156	1518	1	0.01798	0.00798029	0.0499246	hypothetical protein	F	GO:0005488	binding
2116	Cb.1.53140	Ce.1.38700	LmjF.22.0870	Tb927.7.2760	rna_Baya_018_0660-1	CFAC1_240015400.1	rna_LpyrH10_01_0820	rna_Lsey_0074_0130-1	9.66152	831	1	0.02996	0.00798045	0.0499246	conserved hypothetical protein	C	GO:0005840	ribosome

## Sheet: BS.strict.sig
Group_ID	gene.bombi.name	gene.expoeki.name	Lmajor.id	Tbrucei.id	Bayala.id	Cfasc.id	Lpyr.id	Lsey.id	Lk.ratio	Length	w2	p2	P.val	BH_P.val	Hit.Desc	GO.Group.bombi	GO_ID.bombi	Term
1500	Cb.1.36840	Ce.1.30030	LmjF.25.0980	Tb927.3.930	rna_Baya_085_0020-1	CFAC1_220018500.1	rna_LpyrH10_10_1260-1	rna_Lsey_0054_0020-1	26.588	13743	20.3435	0	1.25904e-07	0.000369402	dynein heavy chain	C	GO:0005858	axonemal dynein complex
268	Cb.1.06770	Ce.1.37440	LmjF.34.3230.2	Tb927.4.1500	rna_Baya_022_0540-1	CFAC1_290061800.1	rna_LpyrH10_05_3440	rna_Lsey_0224_0110-1	24.5246	4959	14.9729	0.06584	3.66836e-07	0.000538148	atp-dependent rna helicase-like protein	P	GO:0050896	response to stimulus
1349	Cb.1.32830	Ce.1.31760	LmjF.19.0670	Tb927.10.15380	rna_Baya_005_0380-1	CFAC1_170013500.1	rna_LpyrH10_04_0680	rna_Lsey_0011_0440-1	21.1859	969	999	0.00703	2.08406e-06	0.00152865	u3 snorna-associated protein utp11	C	GO:0032040	small-subunit processome
1946	Cb.1.48490	Ce.1.73760	LmjF.18.1370	Tb927.10.12710	rna_Baya_205_0050-1	CFAC1_140023200.1	rna_LpyrH10_13_1710	rna_Lsey_0113_0020-1	21.2919	2256	999	0.01405	1.97193e-06	0.00152865	heat shock protein	P	GO:0006950	response to stress
1697	Cb.1.41950	Ce.1.74540	LmjF.28.2880	Tb927.11.11220	rna_Baya_073_0240-1	CFAC1_300045800.1	rna_LpyrH10_02_4640	rna_Lsey_0125_0150-1	20.7401	12084	328.768	0.00169	2.63011e-06	0.00154335	dynein heavy chain	F	GO:0003777	microtubule motor activity
1055	Cb.1.25610	Ce.1.45870	LmjF.35.4100	Tb927.9.10840	rna_Baya_047_0210-1	CFAC1_300092100.1	rna_LpyrH10_01_6460	rna_Lsey_0166_0110-1	19.2988	1113	336.384	0.01673	5.58889e-06	0.00273297	NA	NA	NA	NA
1708	Cb.1.42290	Ce.1.13620	LmjF.28.2350	Tb927.11.11620	rna_Baya_278_0040-1	CFAC1_300039600.1	rna_LpyrH10_02_5220	rna_Lsey_0208_0040-1	18.5442	633	999	0.05366	8.30057e-06	0.00305944	NA	NA	NA	NA
1914	Cb.1.47860	Ce.1.47840	LmjF.18.0280	Tb927.10.13790	rna_Baya_084_0240-1	CFAC1_140009300.1	rna_LpyrH10_13_0420	rna_Lsey_0236_0020-1	18.4516	1689	999	0.04714	8.71354e-06	0.00305944	NA	NA	NA	NA
2745	Cb.1.70440	Ce.1.63560	LmjF.06.1160	Tb927.7.5750	rna_Baya_009_0840-1	CFAC1_180030600.1	rna_LpyrH10_03_1370	rna_Lsey_0191_0130-1	18.3102	1758	55.2303	0.03777	9.38478e-06	0.00305944	NA	NA	NA	NA
1378	Cb.1.33430	Ce.1.33640	LmjF.21.0120	Tb927.10.1890	rna_Baya_025_0670-1	CFAC1_260007100.1	rna_LpyrH10_14_0170	rna_Lsey_0194_0020-1	17.9581	3960	188.801	0.01934	1.12911e-05	0.0033128	calpain	F	GO:0004198	calcium-dependent cysteine-type endopeptidase activity
1030	Cb.1.25140	Ce.1.45920	LmjF.35.4550	Tb927.9.10100	rna_Baya_008_0150-1	CFAC1_300097000.1	rna_LpyrH10_01_6960	rna_Lsey_0002_0750-1	17.0764	4095	113.746	0.00771	1.79529e-05	0.00405182	protein	P	GO:0032259	methylation
1350	Cb.1.32840	Ce.1.31840	LmjF.19.0260	Tb927.10.14890	rna_Baya_244_0040-1	CFAC1_170009150.1	rna_LpyrH10_04_0270	rna_Lsey_0011_0040-1	17.1504	2211	129.538	0.00866	1.72672e-05	0.00405182	c-terminal motor kinesin	F	GO:0008017	microtubule binding
2343	Cb.1.60000	Ce.1.42330	LmjF.33.0650	Tb927.10.11340	rna_Baya_141_0160-1	CFAC1_280015600.1	rna_LpyrH10_19_1190	rna_Lsey_0304_0080-1	17.2598	2349	999	0.00727	1.63002e-05	0.00405182	NA	NA	NA	NA
2871	Cb.1.76190	Ce.1.76730	LmjF.24.2110	Tb927.8.6110	rna_Baya_160_0060-1	CFAC1_250051700.1	rna_LpyrH10_11_2470	rna_Lsey_0257_0110-1	16.9331	1476	999	0.00617	1.93604e-05	0.0040574	hydroxymethylglutaryl- synthase	P	GO:0008299	isoprenoid biosynthetic process
2223	Cb.1.56670	Ce.1.57510	LmjF.03.0240	Tb927.10.3270	rna_Baya_157_0180-1	CFAC1_060008100.1	rna_LpyrH10_34_0270	rna_Lsey_0188_0040-1	16.1273	396	999	0.03314	2.96124e-05	0.00579218	NA	NA	NA	NA
448	Cb.1.11550	Ce.1.31100	LmjF.11.0260	Tb927.11.6980	rna_Baya_077_0030-1	CFAC1_130008400.1	rna_LpyrH10_18_0340	rna_Lsey_0492_0010-1	15.5396	1638	999	0.00933	4.03966e-05	0.00697198	hypothetical protein	F	GO:0017076	purine nucleotide binding
2027	Cb.1.50530	Ce.1.15680	LmjF.28.0450	Tb927.11.8290	rna_Baya_011_0330-1	CFAC1_300010400.1	rna_LpyrH10_02_7700	rna_Lsey_0189_0100-1	15.5967	1929	999	0.01847	3.91948e-05	0.00697198	ribonuclease ii-like protein	F	GO:0004540	ribonuclease activity
261	Cb.1.06610	Ce.1.37390	LmjF.34.3880	Tb927.4.870	rna_Baya_037_0400-1	CFAC1_290069400.1	rna_LpyrH10_05_4130-1	rna_Lsey_0066_0070-1	15.3881	13593	1	0	4.37689e-05	0.00713433	dynein heavy chain	C	GO:0035085	cilium axoneme
700	Cb.1.17380	Ce.1.59020	LmjF.21.1555	Tb927.10.520	rna_Baya_017_0540-1	CFAC1_130024400.1	rna_LpyrH10_14_1940	rna_Lsey_0279_0030-1	15.1651	1146	999	0.01684	4.92547e-05	0.00739024	NA	NA	NA	NA
1037	Cb.1.25280	Ce.1.32690	LmjF.35.2450	Tb927.9.13360	rna_Baya_004_1030-1	CFAC1_300073600.1	rna_LpyrH10_01_4580	rna_Lsey_0008_0550-1	15.1225	4479	95.4436	0.00249	5.03766e-05	0.00739024	ubiquitin-protein upl3	P	GO:0016567	protein ubiquitination
19	Cb.1.00540	Ce.1.27580	LmjF.15.0820	Tb927.9.6430	rna_Baya_113_0080-1	CFAC1_240040200.1	rna_LpyrH10_26_0930	rna_Lsey_0087_0120-1	15.0123	2172	203.273	0.0135	5.34075e-05	0.00746179	NA	NA	NA	NA
475	Cb.1.12250	Ce.1.30580	LmjF.11.1360	Tb927.11.6000	rna_Baya_036_0160-1	CFAC1_070020700.1	rna_LpyrH10_18_1640	rna_Lsey_0233_0110-1	14.6399	1317	999	0.01373	6.50651e-05	0.00867731	conserved hypothetical protein	C	GO:0005840	ribosome
2438	Cb.1.62580	Ce.1.67810	LmjF.13.1350	Tb927.11.3500	rna_Baya_231_0040-1	CFAC1_220042700.1	rna_LpyrH10_20_0510-1	rna_Lsey_0019_0240-1	14.304	2169	637.799	0.00897	7.77662e-05	0.00992026	adenylate kinase 7	F	GO:0004127	cytidylate kinase activity
2423	Cb.1.62320	Ce.1.68770	LmjF.13.0270	Tb927.11.4520	rna_Baya_015_0770-1	CFAC1_220032100.1	rna_LpyrH10_20_1580	rna_Lsey_0098_0080-1	13.9518	2259	999	0.14093	9.3777e-05	0.0114642	NA	NA	NA	NA
1737	Cb.1.42960	Ce.1.01140	LmjF.29.2200	Tb927.3.4720	rna_Baya_068_0150-1	CFAC1_200029900.1	rna_LpyrH10_08_2620	rna_Lsey_0116_0100-1	13.8038	1929	999	0.00451	0.000101461	0.0119074	gtp-binding protein	P	GO:0006623	protein targeting to vacuole
2173	Cb.1.55610	Ce.1.01910	LmjF.29.0610	Tb927.3.3740	rna_Baya_158_0020-1	CFAC1_100020500.1	rna_LpyrH10_08_0670	rna_Lsey_0041_0330-1	13.4881	711	189.726	0.03924	0.000120041	0.0130444	hypothetical protein	F	GO:0046872	metal ion binding
2550	Cb.1.65540	Ce.1.48470	LmjF.20.0130	Tb927.1.740	rna_Baya_139_0030-1	CFAC1_180007300.1	rna_LpyrH10_25_1840-1	rna_Lsey_0175_0060-1	13.4991	1215	999	0.02053	0.000119339	0.0130444	NA	NA	NA	NA
2699	Cb.1.69390	Ce.1.09010	LmjF.32.1330	Tb927.11.14550	rna_Baya_010_0780-1	CFAC1_190023500.1	rna_LpyrH10_02_1550	rna_Lsey_0001_0630-1	13.3717	1491	999	0.01569	0.000127725	0.0133837	pppde peptidase domain-containing protein 2-like	C	GO:0044424	intracellular part
717	Cb.1.17680	Ce.1.15570	LmjF.36.6030	Tb927.10.8780	rna_Baya_020_0350-1	CFAC1_280068300.1	rna_LpyrH10_06_4110-1	rna_Lsey_0004_0260-1	13.0516	4809	999	0.00676	0.000151511	0.0148577	adenylate kinase domain-containing protein 1	P	GO:0009165	nucleotide biosynthetic process
2519	Cb.1.64880	Ce.1.60300	LmjF.14.1420	Tb927.7.3570	rna_Baya_118_0030-1	CFAC1_110027900.1	rna_LpyrH10_17_1740	rna_Lsey_0307_0090-1	13.0466	1626	999	0.01808	0.000151919	0.0148577	NA	NA	NA	NA
2443	Cb.1.62720	Ce.1.68310	LmjF.13.0150	Tb927.11.4630	rna_Baya_015_0750-1	CFAC1_220030900.1	rna_LpyrH10_20_1700	rna_Lsey_0098_0200-1	12.9494	1227	46.7616	0.04132	0.000160012	0.0151444	NA	NA	NA	NA
436	Cb.1.11070	Ce.1.40630	LmjF.26.1920	Tb927.9.2560	rna_Baya_137_0080-1	CFAC1_160020600.1	rna_LpyrH10_31_1020	rna_Lsey_0045_0060-1	12.5616	663	999	0.01706	0.000196875	0.018051	NA	NA	NA	NA
1775	Cb.1.43940	Ce.1.00750	LmjF.29.2640	Tb927.3.3120	rna_Baya_057_0270-1	CFAC1_200034300.1	rna_LpyrH10_08_3170	rna_Lsey_0076_0130-1	12.2961	996	998.998	0.02184	0.000226955	0.0201784	hypothetical protein	F	GO:0005488	binding
490	Cb.1.12700	Ce.1.06830	LmjF.30.0260	Tb927.6.1680	rna_Baya_041_0400-1	CFAC1_260020700.1	rna_LpyrH10_04_2810	rna_Lsey_0017_0570-1	12.2289	1008	999	0.05333	0.00023527	0.0203024	zn finger protein	F	GO:0046872	metal ion binding
1379	Cb.1.33440	Ce.1.33980	LmjF.21.0200	Tb927.10.1990	rna_Baya_025_0550-1	CFAC1_260008000.1	rna_LpyrH10_14_0260	rna_Lsey_0194_0110-1	11.9937	2220	999	0.01229	0.000266909	0.0212129	major vault protein	P	GO:0001654	eye development
1965	Cb.1.48830	Ce.1.73870	LmjF.18.0610	Tb927.10.13510	rna_Baya_132_0060-1	CFAC1_140014400.1	rna_LpyrH10_13_0870	rna_Lsey_0118_0080-1	12.092	1629	999	0.00949	0.000253188	0.0212129	atp-dependent zinc metallopeptidase	F	GO:0004222	metalloendopeptidase activity
2200	Cb.1.56060	Ce.1.01250	LmjF.29.0840	Tb927.3.3500	rna_Baya_322_0020-1	CFAC1_100017900.1	rna_LpyrH10_08_1020	rna_Lsey_0016_0250-1	11.9895	783	999	0.02935	0.000267511	0.0212129	NA	NA	NA	NA
1591	Cb.1.39190	Ce.1.23270	LmjF.27.0870	Tb927.11.1430	rna_Baya_054_0130-1	CFAC1_230042700.1	rna_LpyrH10_07_1100	rna_Lsey_0238_0070-1	11.7827	2136	999	0.00675	0.000298919	0.0226481	ef-hand domain-containing family member c2	F	GO:0005509	calcium ion binding
1657	Cb.1.40960	Ce.1.64540	LmjF.15.0070	Tb927.5.1500.1	rna_Baya_136_0070-1	CFAC1_060022100.1	rna_LpyrH10_38_0180	rna_Lsey_0162_0050-1	11.7695	714	132.426	0.06294	0.000301049	0.0226481	NA	NA	NA	NA
15	Cb.1.00470	Ce.1.27670	LmjF.15.0920	Tb927.9.6150	rna_Baya_113_0160-1	CFAC1_240041600.1	rna_LpyrH10_26_0770	rna_Lsey_0331_0030-1	11.5797	1662	999	0.01577	0.000333386	0.0244538	protein phosphatase 2a regulatory subunit	F	GO:0005488	binding
350	Cb.1.08740	Ce.1.35590	LmjF.34.2100	Tb927.4.2580	rna_Baya_013_0300-1	CFAC1_290049500.1	rna_LpyrH10_05_2230	rna_Lsey_0005_0200-1	11.3867	1599	999	0.0422	0.000369855	0.0252362	NA	NA	NA	NA
1044	Cb.1.25440	Ce.1.32600	LmjF.35.2400	Tb927.9.13440	rna_Baya_004_1090-1	CFAC1_300073000.1	rna_LpyrH10_01_4520	rna_Lsey_0008_0610-1	11.4242	2952	998.999	0.01399	0.00036246	0.0252362	hypothetical protein	F	GO:0005515	protein binding
2892	Cb.1.76880	Ce.1.25660	LmjF.33.2800	Tb927.2.3610	rna_Baya_076_0310-1	CFAC1_210039000.1	rna_LpyrH10_03_5130	rna_Lsey_0092_0040-1	11.4516	414	999	0.0222	0.000357162	0.0252362	NA	NA	NA	NA
2231	Cb.1.56850	Ce.1.34330	LmjF.03.0530	Tb927.10.3510	rna_Baya_055_0120-1	CFAC1_060011700.1	rna_LpyrH10_34_0700	rna_Lsey_0202_0070-1	11.2885	2310	82.6179	0.00971	0.000389948	0.0255817	hypothetical protein	P	GO:0001522	pseudouridine synthesis
2495	Cb.1.64160	Ce.1.66140	LmjF.17.1280	Tb927.5.2560	rna_Baya_094_0210-1	CFAC1_090021200.1	rna_LpyrH10_21_1440	rna_Lsey_0032_0200-1	11.277	177	999	0.03575	0.000392358	0.0255817	NA	NA	NA	NA
1085	Cb.1.26190	Ce.1.51990	LmjF.35.2070	Tb927.9.15450	rna_Baya_122_0120-1	CFAC1_300065500.1	rna_LpyrH10_01_3920-1	rna_Lsey_0039_0070-1	11.0519	1185	999	0.03997	0.000442991	0.0282551	NA	NA	NA	NA
1599	Cb.1.39490	Ce.1.24340	LmjF.27.1660	Tb927.11.2320	rna_Baya_063_0200-1	CFAC1_230032800.1	rna_LpyrH10_07_2000	rna_Lsey_0015_0320-1	10.9781	3087	131.914	0.00762	0.000460979	0.0287769	wash complex subunit strumpellin-like	C	GO:0071203	WASH complex
2865	Cb.1.76040	Ce.1.76830	LmjF.24.2010	Tb927.8.6210	rna_Baya_059_0340-1	CFAC1_250050500.1	rna_LpyrH10_11_2340	rna_Lsey_0265_0050-1	10.9244	1893	999	0.00731	0.00047454	0.0290063	phosphatidylinositol 3-kinase	F	GO:0016773	phosphotransferase activity, alcohol group as acceptor
444	Cb.1.11480	Ce.1.31170	LmjF.11.1000	Tb927.11.6280	rna_Baya_036_0460-1	CFAC1_070016500.1	rna_LpyrH10_18_1270	rna_Lsey_0509_0030-1	10.6521	2055	999	0.00893	0.000549718	0.0329158	pyruvate phosphate dikinase	F	GO:0004743	pyruvate kinase activity
1649	Cb.1.40730	Ce.1.51080	LmjF.23.0490	Tb927.8.2450	rna_Baya_024_0190-1	CFAC1_150012900.1	rna_LpyrH10_03_3310	rna_Lsey_0354_0060-1	10.5369	729	23.9499	0.02624	0.000585066	0.0336585	conserved hypothetical protein	F	GO:0005515	protein binding
2743	Cb.1.70400	Ce.1.64010	LmjF.06.1150	Tb927.7.5740	rna_Baya_009_0830-1	CFAC1_180030500.1	rna_LpyrH10_03_1360	rna_Lsey_0191_0140-1	10.5625	936	999	0.00987	0.000577025	0.0336585	NA	NA	NA	NA
2	Cb.1.00030	Ce.1.48220	LmjF.20.1490	Tb927.1.3290	rna_Baya_027_0330-1	CFAC1_170029100.1	rna_LpyrH10_25_0270	rna_Lsey_0234_0080-1	10.3772	1914	999	0.01377	0.000637891	0.0347712	conserved hypothetical protein	F	GO:0005488	binding
320	Cb.1.08070	Ce.1.35190	LmjF.34.2700	Tb927.4.1930	rna_Baya_083_0260-1	CFAC1_290056600.1	rna_LpyrH10_05_2920	rna_Lsey_0103_0090-1	10.3713	582	183.955	0.02112	0.000639961	0.0347712	rna-binding protein	F	GO:0003676	nucleic acid binding
1221	Cb.1.29460	Ce.1.42660	LmjF.33.1250	Tb927.10.11870	rna_Baya_021_0330-1	CFAC1_280022700.1	rna_LpyrH10_19_0370	rna_Lsey_0200_0060-1	10.3993	903	999	0.00493	0.000630329	0.0347712	NA	NA	NA	NA
302	Cb.1.07590	Ce.1.34990	LmjF.34.2980	Tb927.4.1720	rna_Baya_022_0760-1	CFAC1_290059300.1	rna_LpyrH10_05_3190	rna_Lsey_0158_0090-1	10.2871	1008	999	0.00992	0.000669817	0.0357317	nucleoside diphosphate kinase	P	GO:0006165	nucleoside diphosphate phosphorylation
2048	Cb.1.51160	Ce.1.12170	LmjF.28.0140	Tb927.11.7290	rna_Baya_011_0640-1	CFAC1_300007100.1	rna_LpyrH10_02_8040	rna_Lsey_0055_0140-1	10.1957	3864	24.6029	0.00924	0.00070385	0.0368767	pantothenate kinase	P	GO:0015937	coenzyme A biosynthetic process
1674	Cb.1.41250	Ce.1.64610	LmjF.15.0290	Tb927.5.1720	rna_Baya_195_0080-1	CFAC1_060019200.1	rna_LpyrH10_38_0460	rna_Lsey_0226_0010-1	10.079	1266	302.239	0.00543	0.00074986	0.0373095	NA	NA	NA	NA
2349	Cb.1.60220	Ce.1.39180	LmjF.33.0010	Tb927.5.4040	rna_Baya_042_0020-1	CFAC1_280006900.1	rna_LpyrH10_19_2180	rna_Lsey_0112_0290-1	10.078	2406	999	0.01636	0.000750259	0.0373095	conserved hypothetical protein	P	GO:0016998	cell wall macromolecule catabolic process
2442	Cb.1.62710	Ce.1.67670	LmjF.13.1100.1	Tb927.11.3730	rna_Baya_012_0690-1	CFAC1_220039800.1	rna_LpyrH10_20_0780	rna_Lsey_0018_0110-1	10.1106	3171	999	0.05149	0.000737087	0.0373095	leucyl-trna synthetase	P	GO:0042060	wound healing
1070	Cb.1.25940	Ce.1.51720	LmjF.35.2080	Tb927.9.15460	rna_Baya_122_0130-1	CFAC1_300065600.1	rna_LpyrH10_01_3930	rna_Lsey_0039_0080-1	10.0308	2931	773.67	0.0052	0.000769712	0.0376389	calcium motive p-type atpase	F	GO:0046872	metal ion binding
1777	Cb.1.43980	Ce.1.33690	LmjF.21.0390	Tb927.10.2200	rna_Baya_025_0360-1	CFAC1_260010000.1	rna_LpyrH10_14_0450	rna_Lsey_0021_0140-1	10.0001	831	999	0.01324	0.000782642	0.0376438	NA	NA	NA	NA
451	Cb.1.11670	Ce.1.30880	LmjF.11.0160	Tb927.11.7120	rna_Baya_024_0580-1	CFAC1_130006700.1	rna_LpyrH10_18_0180	rna_Lsey_0182_0120-1	9.72138	2613	49.8769	0.005	0.000910684	0.0384843	hypothetical protein, conserved	C	GO:0000145	exocyst
654	Cb.1.16570	Ce.1.16390	LmjF.36.5870	Tb927.10.8930	rna_Baya_020_0530-1	CFAC1_280066600.1	rna_LpyrH10_06_3930	rna_Lsey_0004_0430-1	9.71876	1029	999	0.03265	0.000911983	0.0384843	NA	NA	NA	NA
851	Cb.1.20940	Ce.1.13320	LmjF.36.4320	Tb927.10.9690	rna_Baya_044_0070-1	CFAC1_280048400.1	rna_LpyrH10_06_2080-1	rna_Lsey_0050_0140-1	9.86988	4410	999	0.00802	0.000840032	0.0384843	conserved hypothetical protein	F	GO:0005515	protein binding
1282	Cb.1.31070	Ce.1.54680	LmjF.16.0760	Tb927.8.5600	rna_Baya_288_0020-1	CFAC1_120015600.1	rna_LpyrH10_15_0840	rna_Lsey_0207_0150-1	9.7688	966	999	0.01168	0.000887491	0.0384843	transaldolase	C	GO:0005737	cytoplasm
1538	Cb.1.38130	Ce.1.21930	LmjF.27.1030	Tb927.11.1630	rna_Baya_054_0260-1	CFAC1_230040500.1	rna_LpyrH10_07_1280-1	rna_Lsey_0077_0190-1	9.8232	1947	999	0.03942	0.000861621	0.0384843	NA	NA	NA	NA
1960	Cb.1.48750	Ce.1.74240	LmjF.18.1630	Tb927.10.12390	rna_Baya_080_0330-1	CFAC1_140028600.1	rna_LpyrH10_13_2250	rna_Lsey_0320_0050-1	9.89682	657	999	0.01387	0.000827823	0.0384843	NA	NA	NA	NA
2046	Cb.1.51090	Ce.1.14240	LmjF.28.0990	Tb927.11.6450	rna_Baya_129_0050-1	CFAC1_300017300.1	rna_LpyrH10_02_7050	rna_Lsey_0375_0030-1	9.84318	1149	999	0.0111	0.000852313	0.0384843	serine incorporator 1	P	GO:0044255	cellular lipid metabolic process
2242	Cb.1.57120	Ce.1.34440	LmjF.03.0600	Tb927.10.3560	rna_Baya_055_0080-1	CFAC1_060012600.1	rna_LpyrH10_34_0780	rna_Lsey_0309_0020-1	9.70634	906	999	0.00375	0.000918167	0.0384843	arginine n-methyltransferase	P	GO:0006479	protein methylation
2666	Cb.1.68650	Ce.1.07890	LmjF.01.0100	Tb927.9.3600	rna_Baya_174_0080-1	CFAC1_050006100.1	rna_LpyrH10_41_0110	rna_Lsey_0072_0290-1	9.76474	792	154.041	0.03192	0.000889453	0.0384843	conserved hypothetical protein	C	GO:0016020	membrane
342	Cb.1.08550	Ce.1.35560	LmjF.34.2125	Tb927.4.2540	rna_Baya_013_0340-1	CFAC1_290049800.1	rna_LpyrH10_05_2260	rna_Lsey_0005_0230-1	9.52006	228	1	0.99999	0.00101619	0.0397533	ubiquitin-like protein	P	GO:0044763	single-organism cellular process
355	Cb.1.08860	Ce.1.70120	LmjF.14.0350	Tb927.7.4390	rna_Baya_016_0780-1	CFAC1_110010000.1	rna_LpyrH10_17_0380	rna_Lsey_0364_0030-1	9.57346	1647	999	0.00562	0.000987052	0.0397533	threonine synthase	F	GO:0004795	threonine synthase activity
2165	Cb.1.55440	Ce.1.01230	LmjF.29.0100	Tb927.3.5540	rna_Baya_210_0110-1	CFAC1_100025900.1	rna_LpyrH10_08_0130	rna_Lsey_0291_0130-1	9.52156	1569	999	0.01359	0.00101536	0.0397533	wd repeat-containing protein 34	F	GO:0005515	protein binding
2647	Cb.1.67940	Ce.1.07140	LmjF.01.0770	Tb927.9.4680	rna_Baya_174_0110-1	CFAC1_050014000.1	rna_LpyrH10_33_0760	rna_Lsey_0660_0010-1	9.55392	1203	999	0.00312	0.000997614	0.0397533	eukaryotic initiation factor 4a	P	GO:0006413	translational initiation
2814	Cb.1.74150	Ce.1.66850	LmjF.31.0110	Tb927.7.6460.2	rna_Baya_388_0020-1	CFAC1_270007200.1	rna_LpyrH10_32_1020	rna_Lsey_0007_0690-1	9.57042	1671	999	0.01785	0.000988688	0.0397533	NA	NA	NA	NA
2434	Cb.1.62520	Ce.1.67860	LmjF.13.0110	Tb927.11.4680	rna_Baya_015_0710-1	CFAC1_220030400.1	rna_LpyrH10_20_1750	rna_Lsey_0098_0250-1	9.49384	966	169.661	0.00981	0.00103081	0.0397949	surfeit 1	P	GO:0022008	neurogenesis
410	Cb.1.10280	Ce.1.43250	LmjF.26.2000	Tb927.9.2320	rna_Baya_128_0160-1	CFAC1_160021500.1	rna_LpyrH10_31_0920	rna_Lsey_0252_0030-1	9.43322	867	176.144	0.01425	0.00106545	0.0400773	NA	NA	NA	NA
2378	Cb.1.61090	Ce.1.74950	LmjF.17.0420	Tb927.7.6620.1	rna_Baya_072_0070-1	CFAC1_090010500.1	rna_LpyrH10_21_0330	rna_Lsey_0154_0080-1	9.45006	1143	999	0.01537	0.00105571	0.0400773	protein	F	GO:0003676	nucleic acid binding
782	Cb.1.19120	Ce.1.58950	LmjF.21.1500	Tb927.10.600	rna_Baya_017_0460-1	CFAC1_130023400.1	rna_LpyrH10_14_1850	rna_Lsey_0245_0050-1	9.3954	1602	126.585	0.00746	0.00108765	0.0403946	NA	NA	NA	NA
1605	Cb.1.39600	Ce.1.24740	LmjF.27.0470	Tb927.11.1070	rna_Baya_102_0060-1	CFAC1_230048200.1	rna_LpyrH10_35_0240	rna_Lsey_0115_0220-1	9.31384	1848	254.254	0.00475	0.00113715	0.0417049	abc transporter	F	GO:0005515	protein binding
2746	Cb.1.70450	Ce.1.63700	LmjF.06.0990	Tb927.7.5610	rna_Baya_009_0670-1	CFAC1_180028500.1	rna_LpyrH10_03_1170	rna_Lsey_0147_0090-1	9.28482	2196	999	0.02712	0.0011553	0.0418476	hypothetical protein	F	GO:0005515	protein binding
86	Cb.1.02110	Ce.1.59890	LmjF.30.3170	Tb927.6.4520	rna_Baya_060_0070-1	CFAC1_260056700.1	rna_LpyrH10_04_6190	rna_Lsey_0105_0030-1	9.20122	1287	999	0.00516	0.00120927	0.0432683	NA	NA	NA	NA
1184	Cb.1.28460	Ce.1.42370	LmjF.33.1610	Tb927.6.400	rna_Baya_169_0020-1	CFAC1_280028300.1	rna_LpyrH10_07_3220	rna_Lsey_0386_0010-1	9.14008	1407	999	0.00907	0.00125035	0.043673	peptidase m20 m25 m40	P	GO:0008152	metabolic process
1971	Cb.1.48970	Ce.1.74320	LmjF.18.1470	Tb927.10.12550	rna_Baya_080_0170-1	CFAC1_140024400.1	rna_LpyrH10_13_1820	rna_Lsey_0113_0130-1	9.15264	753	998.998	0.01643	0.0012418	0.043673	NA	NA	NA	NA
1542	Cb.1.38180	Ce.1.20820	LmjF.33.2540	Tb927.11.2500	rna_Baya_063_0050-1	CFAC1_230030500.1	rna_LpyrH10_07_2200	rna_Lsey_0015_0150-1	9.1011	894	999	0.02848	0.00127728	0.0437709	thermostable carboxypeptidase 1	P	GO:0006508	proteolysis
1705	Cb.1.42150	Ce.1.74670	LmjF.28.2800	Tb927.11.11310	rna_Baya_073_0120-1	CFAC1_300045000.1	rna_LpyrH10_02_4710-1	rna_Lsey_0125_0230-1	9.09294	1347	91.7181	0.00792	0.00128299	0.0437709	NA	NA	NA	NA
71	Cb.1.01860	Ce.1.11910	LmjF.32.3930	Tb927.11.16260	rna_Baya_166_0120-1	CFAC1_300048300.1	rna_LpyrH10_02_4390-1	rna_Lsey_0261_0070-1	9.03798	10560	282.363	0.00099	0.00132214	0.044588	hypothetical protein, conserved	F	GO:0004842	ubiquitin-protein ligase activity
714	Cb.1.17640	Ce.1.06970	LmjF.08.1000	Tb927.5.2890.1	rna_Baya_079_0090-1	CFAC1_200014400.1	rna_LpyrH10_28_0300	rna_Lsey_0288_0020-1	8.98028	4680	44.6465	0.00324	0.00136454	0.0454951	novel protein	F	GO:0005524	ATP binding
2094	Cb.1.52570	Ce.1.38000	LmjF.22.0420	Tb927.7.2340	rna_Baya_361_0010-1	CFAC1_240011300.1	rna_LpyrH10_01_0410	rna_Lsey_1203_0010-1	8.94142	306	362.975	0.01055	0.00139388	0.045951	40s ribosomal protein s15	C	GO:0005840	ribosome
2076	Cb.1.51830	Ce.1.12670	LmjF.28.0170	Tb927.11.7320	rna_Baya_011_0610-1	CFAC1_300007400.1	rna_LpyrH10_02_8010-1	rna_Lsey_0055_0170-1	8.87832	1023	999	0.02099	0.00144288	0.047038	dual specificity protein phosphatase	P	GO:0006470	protein dephosphorylation
943	Cb.1.23080	Ce.1.12330	LmjF.36.4230	Tb927.10.9570	rna_Baya_222_0030-1	CFAC1_280047500.1	rna_LpyrH10_06_1990	rna_Lsey_0050_0040-1	8.76458	3159	22.9584	0.01107	0.00153568	0.0495132	NA	NA	NA	NA
