# Supplementary material for: The genomes of Crithidia bombi and C. expoeki, common parasites of bumblebees
Source: PLoS One. 2018 Jan 5;13(1):e0189738. doi: 10.1371/journal.pone.0189738 (PMC5755769; doi:10.1371/journal.pone.0189738)
Supplement: S5 File — Entries are the Group IDs (number assigned by OMA) of orthologous group tested for evidence of positive selection after BH-correction. The three sheets refer to different trimmings strategies (none, relaxed, strict) when using Gblocks (Excel.xlsx format). Legend in first sheet. (XLSX) [file pone.0189738.s017.xlsx]

## Sheet: Legend
	Note: only 1-1 orthologs are analysed
	Note: only cases of BH-corrected significant values < 0.05 are listed
	Sheet 'M8..none.sig': the model with no trimming in alignment
	Sheet 'M8.relaxed.sig': the model with relaxed trimming in alignment
	Sheet 'M8..strcit.sig': the model with strict trimming in alignment
	Entries ordered by ascending values of BH_P.val
Legend to columns
Group_ID	The orthologuous group of genes from all taxa under test; genes listed in the next columns
Lk.ratio	Likelihood ratio from selection analysis
Length	Length of sequence under test
w10	Ratio of non-synonymous to synonymous substitutions; per definition w10 ≥ 1
p10	Proportion of sites associated with w10. The number of sites under positive selection is p10*Length
P.val	Significance value, test for positive selection
BH_P.val	Significance value after BH- correction (Benjamini-Hochberg)

## Sheet: M8.none.sig
Group_ID	Lk-ratio	Length	w10	p10	P-val	BH _-val
2527	76.465	17433	1	0.03497	0	0
152	77.3937	8211	1	0.09049	0	0
2431	78.5142	7989	1.00014	0.05912	0	0
852	79.4223	10008	1.31138	0.0451	0	0
713	82.93	10458	1	0.11985	0	0
647	85.6756	9087	1	0.02398	0	0
719	86.4264	9657	1	0.08068	0	0
249	88.7342	5208	1	0.08862	0	0
2783	92.1636	23079	1	0.01921	0	0
2294	92.206	9165	1	0.11928	0	0
1853	93.7639	9786	1	0.0776	0	0
1287	107.574	19422	1	0.04704	0	0
2181	111.306	10404	1	0.04097	0	0
651	128.22	16128	1.09537	0.05612	0	0
1027	129.017	15075	1	0.07787	0	0
2414	178.167	27645	1.10116	0.09119	0	0
2134	193.119	19026	1	0.09576	0	0
1733	71.8988	2832	1	0.09604	2.22045e-16	3.42884e-14
2019	72.2212	15744	1	0.02239	2.22045e-16	3.42884e-14
2407	68.9904	8622	1	0.03573	9.99201e-16	1.46583e-13
714	68.4999	10821	1.09446	0.07374	1.33227e-15	1.86137e-13
2189	67.7368	6204	1	0.07916	1.9984e-15	2.66514e-13
275	67.2869	2124	1	0.14837	2.44249e-15	3.11577e-13
71	66.8026	14202	1	0.01071	3.10862e-15	3.80029e-13
851	65.6758	8268	1	0.05739	5.44009e-15	6.38449e-13
2797	64.955	6429	1	0.05822	7.88258e-15	8.89519e-13
1431	64.583	10524	1.09816	0.08561	9.4369e-15	1.02548e-12
528	62.4733	8802	1	0.03571	2.72005e-14	2.85022e-12
261	62.3303	14418	1	0.00827	2.91989e-14	2.95412e-12
281	62.2276	11028	1	0.02992	3.07532e-14	3.00766e-12
893	62.1459	3081	1.09527	0.07185	3.19744e-14	3.02622e-12
393	59.9472	6588	1.02021	0.08501	9.60343e-14	8.80514e-12
2353	59.7063	8589	1	0.05494	1.08358e-13	9.63399e-12
596	58.9815	9243	1	0.12455	1.55764e-13	1.34415e-11
383	58.1221	4119	1	0.03232	2.39253e-13	2.00562e-11
842	56.8714	4629	1	0.08822	4.47198e-13	3.64466e-11
1266	56.7682	7122	1	0.02783	4.70957e-13	3.73456e-11
386	56.3074	9264	1.10684	0.1075	5.9297e-13	4.57835e-11
23	55.7225	10731	1	0.10351	7.94365e-13	5.82666e-11
380	55.7628	3366	1	0.11607	7.78488e-13	5.82666e-11
73	55.3712	15456	1	0.01146	9.46909e-13	6.77617e-11
1132	54.6399	10389	1	0.09616	1.36491e-12	9.53486e-11
595	54.4238	11064	1	0.09621	1.52067e-12	1.03759e-10
1850	54.0245	13416	1.43212	0.06898	1.85663e-12	1.23803e-10
1026	53.8329	4302	1.402	0.06743	2.04325e-12	1.3322e-10
1444	53.434	5346	1	0.03486	2.49423e-12	1.59088e-10
2254	53.3751	11325	1	0.05185	2.56883e-12	1.60361e-10
1990	52.8357	9579	1	0.07671	3.36409e-12	2.0563e-10
1881	52.7281	20040	1	0.06463	3.55005e-12	2.12568e-10
151	52.2239	3483	1	0.05995	4.56801e-12	2.68051e-10
2093	51.788	4818	6.32611	0.02068	5.68046e-12	3.26793e-10
1959	51.4446	5451	1	0.07948	6.7446e-12	3.80551e-10
2667	50.032	9792	1.45159	0.10054	1.36675e-11	7.56613e-10
2343	49.8277	6885	1.13327	0.06904	1.51378e-11	8.22486e-10
81	49.6996	4233	1	0.06662	1.61384e-11	8.60912e-10
2865	49.1712	5397	1.01095	0.09948	2.10193e-11	1.10126e-09
2147	48.6986	6891	1	0.0551	2.6622e-11	1.37033e-09
2809	47.7873	3876	1	0.0358	4.19866e-11	2.08795e-09
347	47.7922	8838	1	0.07497	4.18852e-11	2.08795e-09
778	47.4536	4584	1.33776	0.06519	4.96114e-11	2.426e-09
455	46.6826	8304	1	0.10086	7.29454e-11	3.50856e-09
79	46.5039	7257	1	0.05078	7.97655e-11	3.77471e-09
2128	45.9454	3501	1.41346	0.02974	1.05458e-10	4.91132e-09
2168	45.0451	6165	114.297	0.01177	1.65421e-10	7.5835e-09
2384	44.6157	7107	5.23566	0.00515	2.05029e-10	9.25469e-09
845	44.5637	2907	1	0.04529	2.1043e-10	9.35455e-09
1629	44.4049	11682	1	0.02714	2.27823e-10	9.97663e-09
2283	44.1454	7188	1	0.04233	2.5939e-10	1.11919e-08
506	44.0614	6858	1	0.0849	2.70511e-10	1.15026e-08
757	43.9799	3678	1	0.07201	2.8177e-10	1.18102e-08
678	43.5308	4269	1	0.02221	3.52708e-10	1.45753e-08
2723	42.3739	6171	1	0.0334	6.2895e-10	2.56297e-08
244	42.133	6012	1	0.03342	7.09465e-10	2.85147e-08
1060	42.075	7890	1	0.02804	7.30363e-10	2.89579e-08
321	41.9399	3066	1	0.04993	7.81372e-10	3.05673e-08
1275	41.8843	9075	1	0.10445	8.03407e-10	3.10157e-08
343	41.5972	6249	1	0.04255	9.27443e-10	3.53392e-08
768	41.246	4485	1	0.02486	1.10545e-09	4.15821e-08
874	41.1576	7065	9.37648	0.0218	1.15545e-09	4.29124e-08
1007	40.8565	2238	1	0.03159	1.34317e-09	4.92609e-08
1346	40.5688	11082	1.01684	0.09984	1.55096e-09	5.61793e-08
841	40.1335	3294	1	0.06626	1.92806e-09	6.8987e-08
741	39.7899	2625	1.06901	0.05813	2.28944e-09	8.09302e-08
1607	39.6513	2532	1	0.07942	2.45372e-09	8.5705e-08
2301	39.547	2016	1	0.04528	2.58505e-09	8.92299e-08
1425	39.4685	2883	1	0.03781	2.68861e-09	9.17255e-08
1722	39.345	10617	3.29254	0.01379	2.85978e-09	9.64437e-08
672	39.1448	11697	1.00822	0.08879	3.16093e-09	1.05388e-07
2105	39.0994	5619	1	0.03705	3.23357e-09	1.06599e-07
2526	38.8202	4053	1	0.0162	3.71793e-09	1.21204e-07
1500	38.7415	14391	1	0.00675	3.86707e-09	1.24681e-07
2586	38.5223	6687	1	0.08273	4.31517e-09	1.37616e-07
2651	38.3017	5445	2.33846	0.03454	4.81832e-09	1.5201e-07
1728	38.2665	6459	1	0.05764	4.90378e-09	1.5306e-07
2630	38.1828	3735	1.89648	0.09207	5.11351e-09	1.57927e-07
2535	38.0703	1854	1	0.08342	5.40933e-09	1.65323e-07
1987	37.9622	1791	1	0.04212	5.70981e-09	1.72707e-07
2247	37.9244	5307	1	0.05441	5.81858e-09	1.74201e-07
2528	37.7536	14877	1	0.01437	6.33726e-09	1.87813e-07
2423	37.4189	10356	1.17668	0.06463	7.49193e-09	2.19813e-07
955	37.2942	3153	1.04278	0.08599	7.97384e-09	2.31636e-07
2773	36.8308	7671	1	0.02227	1.00529e-08	2.8917e-07
1518	36.5067	4215	1	0.0467	1.18215e-08	3.36739e-07
4	36.2499	4377	1	0.07699	1.34408e-08	3.79186e-07
609	35.5734	4668	1	0.08541	1.88514e-08	5.26761e-07
2377	35.3667	17436	1.02378	0.08051	2.09037e-08	5.78598e-07
2464	34.9963	1347	1	0.00689	2.5157e-08	6.89819e-07
2452	34.9158	4224	1	0.05528	2.61892e-08	7.11472e-07
1413	34.8147	4839	1	0.0389	2.75476e-08	7.41511e-07
288	34.7615	6108	1.5158	0.0825	2.82902e-08	7.54577e-07
585	34.6972	3384	1	0.03764	2.92151e-08	7.72226e-07
1254	34.6274	9501	1	0.03034	3.02524e-08	7.92505e-07
877	34.6065	4197	1.0584	0.09571	3.05696e-08	7.93727e-07
1952	34.4534	7422	1	0.14284	3.30013e-08	8.49348e-07
1764	34.2455	2670	1	0.04451	3.66179e-08	9.34233e-07
115	34.0989	6309	1	0.09091	3.94024e-08	9.96608e-07
1081	33.8925	3705	1.87092	0.033	4.36855e-08	1.0955e-06
1936	33.6119	3927	1	0.05305	5.02648e-08	1.24981e-06
1528	33.4558	3072	1	0.01938	5.43452e-08	1.33991e-06
918	33.3986	1863	1	0.04692	5.59213e-08	1.36728e-06
608	33.3303	4176	1	0.02852	5.78652e-08	1.40311e-06
2850	33.2843	6783	1.34855	0.09117	5.92115e-08	1.42399e-06
1455	33.2241	5472	1	0.06533	6.10196e-08	1.45554e-06
1724	33.0749	3687	1	0.02051	6.57478e-08	1.55568e-06
1587	32.9203	3189	1.1023	0.04068	7.10324e-08	1.66727e-06
1044	32.826	9348	1.00244	0.09476	7.44588e-08	1.73383e-06
372	32.5018	5448	1	0.17454	8.75645e-08	2.02295e-06
2608	32.3495	693	1.29945	0.05598	9.4493e-08	2.16596e-06
1760	32.2706	3489	2.29667	0.06496	9.82953e-08	2.23565e-06
1838	32.1874	2667	1	0.06023	1.02468e-07	2.31261e-06
712	31.9638	2712	1	0.03643	1.14588e-07	2.52784e-06
2905	31.9652	4872	1.56641	0.08464	1.14513e-07	2.52784e-06
1439	31.977	2475	1	0.03442	1.13835e-07	2.52784e-06
1863	31.8499	3276	1.26226	0.01699	1.21308e-07	2.65611e-06
1599	31.8334	4752	1	0.03991	1.22308e-07	2.65817e-06
1154	31.5118	4329	1	0.02763	1.43645e-07	3.07631e-06
1342	31.5224	2289	1.05824	0.02835	1.42887e-07	3.07631e-06
1730	31.4848	2625	1.82754	0.03478	1.45599e-07	3.09556e-06
924	31.4556	4167	9.87326	0.07809	1.4774e-07	3.11849e-06
2742	31.3725	5643	1.73087	0.05385	1.5401e-07	3.2276e-06
2804	31.3201	5823	1	0.01616	1.58101e-07	3.28985e-06
1050	31.233	5115	154.305	0.00707	1.65139e-07	3.41209e-06
1016	31.1191	7551	1	0.0061	1.74811e-07	3.58668e-06
251	30.8913	2220	1	0.05577	1.95898e-07	3.99143e-06
2895	30.8433	4368	1.64987	0.02954	2.00663e-07	4.06031e-06
2884	30.6476	2421	1	0.07734	2.21286e-07	4.44694e-06
2686	30.5098	5637	1	0.02957	2.37072e-07	4.73177e-06
2829	30.4863	9954	1	0.02822	2.39874e-07	4.75535e-06
2438	30.2383	5961	1	0.06771	2.71544e-07	5.31141e-06
865	30.2494	6765	1.01563	0.08176	2.70036e-07	5.31141e-06
1944	30.1951	2445	1	0.0429	2.77468e-07	5.39133e-06
2231	30.0056	12426	2.03121	0.04313	3.05053e-07	5.88833e-06
1467	29.9441	2784	1	0.10216	3.1457e-07	6.03234e-06
19	29.5685	4053	3.99601	0.01543	3.79565e-07	7.23145e-06
976	29.5131	2694	1	0.02264	3.90214e-07	7.38638e-06
1652	29.4337	2835	1	0.04866	4.06021e-07	7.63633e-06
2059	29.3841	5283	1	0.02985	4.16217e-07	7.77821e-06
1405	29.2734	3984	1	0.05009	4.39899e-07	8.16876e-06
2266	29.2541	6978	1	0.01659	4.44183e-07	8.19643e-06
437	29.193	4926	1	0.06197	4.57944e-07	8.39754e-06
2415	29.052	4062	2.11814	0.02345	4.91404e-07	8.95514e-06
1893	29.0204	2277	1	0.06005	4.99239e-07	9.04178e-06
293	28.775	3003	1	0.10447	5.6439e-07	1.0159e-05
957	28.6679	3927	1	0.04338	5.95455e-07	1.06528e-05
954	28.6009	5334	1	0.08501	6.15747e-07	1.09491e-05
2896	28.561	3882	1	0.0444	6.28142e-07	1.11022e-05
526	28.3455	1542	1	0.02046	6.99605e-07	1.21458e-05
2638	28.3496	1851	1	0.03242	6.98158e-07	1.21458e-05
1712	28.3687	2598	1	0.06543	6.91536e-07	1.21458e-05
443	28.2373	4167	1.12901	0.06407	7.38489e-07	1.27454e-05
2024	28.2164	3591	1	0.06737	7.46254e-07	1.28041e-05
1536	28.1993	14127	1	0.01244	7.52654e-07	1.28389e-05
72	28.1722	1773	1	0.04346	7.62937e-07	1.29391e-05
461	28.1153	9786	1.07532	0.09056	7.84939e-07	1.32357e-05
144	27.9761	5199	4.70732	0.01206	8.41534e-07	1.40287e-05
1739	27.9812	3171	1	0.09277	8.39399e-07	1.40287e-05
593	27.9157	6981	1	0.03957	8.67318e-07	1.43769e-05
33	27.8683	3249	1.02593	0.02085	8.88128e-07	1.46391e-05
1857	27.7947	1944	1	0.06185	9.2142e-07	1.51031e-05
1356	27.4804	2139	1.00823	0.06417	1.07821e-06	1.75748e-05
2741	27.4266	4311	1	0.03921	1.10763e-06	1.79546e-05
1191	27.2366	975	1.00073	0.05853	1.21801e-06	1.96354e-05
717	27.2025	9570	1	0.04556	1.23892e-06	1.96486e-05
1713	27.2027	2637	1	0.06327	1.23882e-06	1.96486e-05
1037	27.2238	9159	1	0.03098	1.22585e-06	1.96486e-05
399	27.1586	4011	1.29091	0.0802	1.26647e-06	1.99775e-05
1134	27.1308	3750	1	0.04386	1.28418e-06	2.01486e-05
1172	27.0735	4410	1	0.09927	1.32146e-06	2.06233e-05
856	26.9985	4722	1	0.05441	1.37197e-06	2.11862e-05
1731	27.0009	2961	1	0.06551	1.37036e-06	2.11862e-05
2856	26.9533	5586	1	0.05822	1.40332e-06	2.15568e-05
162	26.9428	4920	1.43679	0.06017	1.41071e-06	2.15574e-05
1140	26.9126	1650	1	0.08647	1.43218e-06	2.17722e-05
956	26.8581	4578	2.01259	0.05398	1.47179e-06	2.2259e-05
1433	26.7873	5640	1	0.04215	1.52481e-06	2.29425e-05
24	26.6422	1617	2.50493	0.0403	1.63953e-06	2.45428e-05
2117	26.6302	5532	1.32883	0.04599	1.64937e-06	2.45647e-05
2336	26.5229	5241	1	0.02056	1.74032e-06	2.57884e-05
1869	26.3025	5709	4.71864	0.03005	1.94307e-06	2.86481e-05
1906	26.2158	4734	1	0.03372	2.0291e-06	2.97668e-05
960	26.0257	2154	1	0.03853	2.23151e-06	3.25735e-05
1257	25.9627	3858	1	0.07219	2.30286e-06	3.34484e-05
2917	25.7927	8871	1	0.07989	2.50716e-06	3.62365e-05
2213	25.7718	5865	1	0.01823	2.5335e-06	3.64376e-05
656	25.6856	3657	1.28905	0.09322	2.64505e-06	3.76727e-05
1409	25.6922	1374	1	0.01648	2.63634e-06	3.76727e-05
243	25.6627	1218	1	0.05164	2.67556e-06	3.79232e-05
2899	25.61	3201	1	0.02833	2.74698e-06	3.87482e-05
1797	25.5743	5394	4.18459	0.02719	2.79642e-06	3.907e-05
1791	25.5821	861	2.88757	0.05539	2.78565e-06	3.907e-05
1139	25.3815	2097	1	0.04633	3.07951e-06	4.28212e-05
242	25.3476	3339	1	0.08388	3.13212e-06	4.33474e-05
781	25.3069	4506	1	0.09971	3.19655e-06	4.40313e-05
1127	25.2387	1431	1.24666	0.03908	3.30733e-06	4.53444e-05
855	25.1779	4893	1	0.0249	3.40948e-06	4.65275e-05
1644	25.1218	1275	1	0.05777	3.50654e-06	4.7411e-05
793	25.1281	2088	1	0.08075	3.49541e-06	4.7411e-05
417	25.046	2280	2.95378	0.0739	3.64192e-06	4.90155e-05
2554	24.9134	2475	1.47238	0.10077	3.89148e-06	5.21352e-05
581	24.8534	5781	1.02547	0.04112	4.01012e-06	5.34804e-05
962	24.8041	3063	1	0.11695	4.11011e-06	5.45659e-05
411	24.7758	3441	1	0.06016	4.16864e-06	5.50937e-05
2843	24.7278	612	1	0.05168	4.2699e-06	5.61789e-05
2453	24.6997	2301	1	0.04135	4.33032e-06	5.67194e-05
2770	24.6787	2340	1.06331	0.02013	4.37602e-06	5.70634e-05
2649	24.5684	4083	1	0.08973	4.62423e-06	6.00332e-05
1456	24.379	3870	1	0.05889	5.0835e-06	6.57048e-05
1470	24.3026	4386	1.42549	0.05756	5.2814e-06	6.79632e-05
2814	24.249	3093	1	0.03407	5.42485e-06	6.95044e-05
32	24.2092	720	1	0.09147	5.53411e-06	7.0596e-05
1766	24.1261	3438	1.62136	0.08637	5.76878e-06	7.3271e-05
1289	24.0559	7977	1	0.1039	5.9748e-06	7.55606e-05
389	23.9815	3870	10.4743	0.01751	6.20125e-06	7.80878e-05
1738	23.9667	1545	2.94482	0.04071	6.24731e-06	7.83316e-05
379	23.9337	11031	1	0.04319	6.35118e-06	7.92952e-05
113	23.912	4698	1	0.08104	6.42066e-06	7.98229e-05
2286	23.8597	7416	2.1214	0.02114	6.59071e-06	8.15913e-05
1961	23.7053	4260	1.42206	0.08357	7.11981e-06	8.77711e-05
2140	23.6821	4188	1.102	0.04652	7.20288e-06	8.84236e-05
311	23.6173	1956	2.39196	0.04844	7.44007e-06	9.09549e-05
2869	23.4978	2577	1	0.01607	7.89817e-06	9.61544e-05
1594	23.4811	3126	1	0.02115	7.96423e-06	9.61607e-05
2248	23.4844	8286	1	0.00883	7.95126e-06	9.61607e-05
1648	23.4241	3354	1	0.02231	8.19448e-06	9.85352e-05
2694	23.4065	2241	1	0.03107	8.26707e-06	9.90024e-05
2618	23.3774	3912	1.09881	0.05367	8.38815e-06	0.000100044
1028	23.3055	2808	1	0.01964	8.69519e-06	0.000103286
1234	23.2334	2595	1	0.05347	9.01429e-06	0.000106645
787	23.2071	4422	1	0.07159	9.13361e-06	0.000107192
193	23.2103	2823	1	0.04873	9.11891e-06	0.000107192
1563	23.1388	3639	1	0.05197	9.45091e-06	0.000110474
1634	23.0672	10905	1	0.07457	9.79538e-06	0.000114046
2600	22.9735	1266	1	0.08611	1.0265e-05	0.000119042
2011	22.9252	4953	10.2247	0.00674	1.05163e-05	0.000121476
2678	22.8858	2916	1	0.0237	1.07256e-05	0.000123407
846	22.77	4119	1	0.0303	1.13645e-05	0.000129741
1845	22.7704	2844	1.04351	0.07468	1.13623e-05	0.000129741
2652	22.744	3744	1	0.08767	1.15132e-05	0.000130423
1378	22.7507	6357	1	0.05335	1.1475e-05	0.000130423
695	22.7154	3327	1	0.06287	1.16794e-05	0.000131798
693	22.6963	960	2.17934	0.02299	1.17915e-05	0.000132553
2823	22.5339	4497	1	0.04686	1.27888e-05	0.000143215
1836	22.4987	1695	1	0.09989	1.30159e-05	0.000145204
1458	22.3424	3042	1.28603	0.11255	1.4074e-05	0.000156414
2582	22.2621	1734	1	0.10964	1.46504e-05	0.000162205
2232	22.0918	3126	1	0.02912	1.59524e-05	0.000175956
1894	22.061	2787	1	0.05857	1.62002e-05	0.00017802
1092	21.9749	2499	1	0.02497	1.69128e-05	0.000185157
1553	21.9668	3678	2.55566	0.01285	1.69809e-05	0.000185212
1548	21.9222	3564	1	0.12467	1.7364e-05	0.000187302
2497	21.9228	2301	1	0.01508	1.73593e-05	0.000187302
1126	21.9366	6108	95.8226	0.01263	1.72393e-05	0.000187302
156	21.8104	2895	1	0.02279	1.83629e-05	0.00019735
517	21.776	5436	1	0.11956	1.86809e-05	0.000200035
2857	21.621	3888	1	0.07718	2.01866e-05	0.000215373
1605	21.5795	2232	1	0.02686	2.06101e-05	0.000219094
370	21.4814	8835	1.73828	0.05138	2.1646e-05	0.000229276
349	21.3952	981	47.1494	0.01555	2.25993e-05	0.000238512
2167	21.3385	3819	1	0.03804	2.32485e-05	0.00024018
2316	21.3408	2688	1.1753	0.11793	2.32225e-05	0.00024018
498	21.3433	2880	1	0.03531	2.31935e-05	0.00024018
1399	21.3527	3798	1.97589	0.02775	2.30845e-05	0.00024018
2533	21.3648	4272	1	0.03105	2.29455e-05	0.00024018
2174	21.366	3234	1	0.03348	2.29317e-05	0.00024018
963	21.2745	5286	1.03568	0.09439	2.40054e-05	0.00024713
2427	21.2252	6786	1.40408	0.04888	2.4604e-05	0.000250654
943	21.2283	3354	1	0.03087	2.45662e-05	0.000250654
195	21.2297	5058	1	0.04167	2.4549e-05	0.000250654
2198	21.2081	1533	1	0.04247	2.48153e-05	0.000251931
2923	21.1894	2148	1	0.03077	2.50487e-05	0.000253423
2242	21.1732	1419	5.6809	0.01419	2.52521e-05	0.000254604
2012	21.1048	2646	1	0.01129	2.61302e-05	0.000262555
206	20.9383	1896	1	0.11011	2.83986e-05	0.000284374
2379	20.9294	4425	1.29218	0.07877	2.85258e-05	0.000284676
76	20.8399	5400	1	0.02197	2.98308e-05	0.000295687
606	20.8465	3867	1.37799	0.04507	2.97328e-05	0.000295687
109	20.8141	3624	1	0.08476	3.02181e-05	0.000298518
459	20.7866	2502	3.22676	0.02049	3.06377e-05	0.000301647
715	20.7557	2703	1	0.07981	3.11141e-05	0.000305313
1290	20.7404	3411	1	0.08073	3.13533e-05	0.000306636
1450	20.5967	7314	1.20061	0.07324	3.36886e-05	0.00032838
2426	20.554	3927	1	0.06977	3.44149e-05	0.000333246
401	20.5606	2538	1.63339	0.04759	3.43022e-05	0.000333246
2878	20.4986	1377	1	0.10605	3.53816e-05	0.000341479
250	20.4438	3615	1	0.09175	3.63651e-05	0.000349821
179	20.4003	3606	1	0.03687	3.71644e-05	0.000352881
2714	20.4022	4380	7.70714	0.0159	3.71287e-05	0.000352881
1834	20.4091	2181	1	0.05174	3.70019e-05	0.000352881
425	20.4121	2472	1	0.02828	3.69457e-05	0.000352881
1171	20.3565	7017	3.99392	0.02755	3.7988e-05	0.000359538
2924	20.3367	2106	1.5048	0.01663	3.83656e-05	0.000361944
2540	20.2567	8295	1	0.03394	3.99305e-05	0.000371924
2145	20.2574	3330	1	0.0423	3.99181e-05	0.000371924
1549	20.2636	4338	1	0.01786	3.97946e-05	0.000371924
2132	20.2638	1587	1	0.05521	3.97894e-05	0.000371924
1741	20.2481	3720	1.01987	0.11558	4.01026e-05	0.000372345
2704	20.1329	1902	1	0.03417	4.24812e-05	0.000393185
155	20.119	3384	1	0.01696	4.27779e-05	0.000394686
1946	20.0612	2625	1	0.02816	4.40313e-05	0.000402454
731	20.0617	5823	1	0.1292	4.40203e-05	0.000402454
344	20.0721	1713	1	0.04622	4.37915e-05	0.000402454
17	20.0266	4203	1	0.07387	4.47997e-05	0.000408206
2227	20.017	2850	7.12379	0.01805	4.50157e-05	0.000408904
1602	19.9875	1020	1	0.02376	4.56855e-05	0.000412434
1188	19.9905	5130	4.96075	0.00597	4.56152e-05	0.000412434
2328	19.9429	990	1.41517	0.02494	4.67143e-05	0.000420429
2562	19.8762	699	1	0.03902	4.8299e-05	0.000433362
1808	19.7724	1014	1.66505	0.07651	5.08724e-05	0.00045506
2620	19.7401	1893	7.37895	0.02203	5.16996e-05	0.000461054
2075	19.6658	2652	1	0.06026	5.3658e-05	0.000477068
85	19.5131	2976	1	0.02227	5.79152e-05	0.000513363
1504	19.4602	3822	1	0.0376	5.94663e-05	0.000525525
402	19.4458	4149	114.929	0.0117	5.98949e-05	0.000526142
270	19.4484	1707	4.56587	0.03102	5.98188e-05	0.000526142
815	19.3638	1821	1	0.07059	6.24034e-05	0.000546542
2100	19.3246	1491	1	0.05051	6.36393e-05	0.000555707
2584	19.2613	3420	1.86472	0.04421	6.56857e-05	0.000571875
2598	19.162	1599	1	0.06164	6.90272e-05	0.000599189
1142	19.1407	1959	1.63287	0.06626	6.9767e-05	0.000603824
2191	19.0703	2586	1.0112	0.03997	7.2265e-05	0.000623605
248	19.0637	5412	1	0.07068	7.25068e-05	0.000623856
1811	19.0556	6693	1	0.05431	7.27996e-05	0.000624544
2484	18.9878	2046	1	0.01336	7.53106e-05	0.000644202
1697	18.9402	13398	1	0.00693	7.71229e-05	0.000657787
519	18.9324	3957	1	0.02921	7.74235e-05	0.000658437
2745	18.9175	5718	1	0.07687	7.8004e-05	0.000661456
2673	18.9107	6540	1	0.02622	7.82705e-05	0.000661803
2501	18.8537	7104	1	0.02952	8.05341e-05	0.000678986
2500	18.8252	5751	1.09779	0.08262	8.16875e-05	0.000686736
1313	18.7618	4971	2.21617	0.03812	8.43184e-05	0.000706829
2810	18.7372	3666	2.8703	0.00111	8.53628e-05	0.000713546
1576	18.7058	1500	2.30066	0.00693	8.67145e-05	0.000722785
2494	18.6894	3993	6.96727	0.00978	8.74267e-05	0.000726657
1305	18.5665	2592	1	0.05992	9.29685e-05	0.000770535
2230	18.4926	2319	8.83176	0.03565	9.6467e-05	0.000797279
2802	18.4818	1812	1.15552	0.03446	9.69893e-05	0.000799344
2515	18.4395	2193	1.42346	0.02738	9.90615e-05	0.000814135
287	18.3947	2469	1	0.04932	0.000101309	0.000830277
1702	18.3877	2790	1	0.01854	0.000101664	0.000830867
1235	18.3482	1161	2.02478	0.01636	0.000103692	0.000840417
582	18.3526	2007	5.64134	0.03941	0.000103463	0.000840417
760	18.3553	2265	1	0.01796	0.000103323	0.000840417
341	18.2712	4317	1	0.03344	0.000107758	0.000870972
2273	18.2602	1818	1	0.09935	0.000108354	0.000873378
1048	18.2426	2565	1	0.06387	0.000109315	0.00087871
1474	18.1178	834	14.2372	0.00838	0.00011635	0.000930164
2507	18.123	3426	1	0.0825	0.000116048	0.000930164
859	18.1036	3588	1.58242	0.04556	0.000117178	0.000934236
896	18.0809	1413	1	0.02642	0.000118519	0.000942368
2249	18.0632	2814	65.9204	0.00674	0.000119573	0.000945629
2090	18.0678	4293	1.07909	0.05976	0.000119298	0.000945629
1975	18.0259	4278	1	0.05031	0.000121822	0.000960822
2135	18.0085	1242	1	0.08718	0.000122885	0.000966609
1544	17.9686	3036	1	0.04733	0.00012536	0.00098344
688	17.8796	4029	1	0.01839	0.00013107	0.00102549
2	17.8534	4062	1	0.02727	0.000132798	0.00103625
592	17.817	1266	136.177	0.00676	0.000135233	0.00105245
2755	17.8022	1581	1.27359	0.03487	0.000136239	0.00105747
31	17.7587	2811	1	0.10644	0.000139237	0.00107224
217	17.7603	1428	1	0.0241	0.000139123	0.00107224
2852	17.7622	3369	1	0.04164	0.000138994	0.00107224
1994	17.7402	684	1	0.04863	0.000140527	0.00107934
2285	17.6899	2718	1	0.03241	0.000144105	0.00110393
1303	17.6195	2925	1	0.06046	0.000149272	0.00114053
1840	17.5793	3102	1	0.02169	0.000152298	0.00116063
886	17.5476	1689	1.90405	0.02632	0.000154738	0.00117617
1589	17.486	6783	1.44191	0.03856	0.000159573	0.00120978
16	17.4776	12540	5.61203	0.00544	0.000160248	0.00121177
1	17.4613	1236	338.423	0.01202	0.000161554	0.00121851
899	17.4013	3147	1	0.01301	0.000166476	0.00125241
671	17.3009	4218	1	0.03028	0.000175048	0.00130685
587	17.302	4866	1	0.04976	0.000174954	0.00130685
291	17.3066	1785	1	0.03418	0.000174552	0.00130685
1763	17.2916	4128	1	0.14354	0.000175862	0.00130959
2743	17.2398	2934	1.06273	0.11237	0.000180475	0.00134054
1053	17.2246	4380	1	0.06254	0.000181859	0.00134741
2691	17.2175	1062	3.36122	0.02701	0.000182506	0.00134879
2253	17.1763	14034	1	0.00503	0.000186299	0.00137337
385	17.071	2748	1	0.05384	0.000196372	0.001444
705	17.0592	1293	2.56056	0.01069	0.000197534	0.00144891
1039	17.0498	6609	1	0.07421	0.000198461	0.00145208
677	17.0403	2034	1	0.17971	0.000199413	0.00145542
1158	16.993	3216	1	0.07297	0.000204182	0.00148652
378	16.9831	3378	1	0.03865	0.000205199	0.00149023
952	16.9555	867	1	0.05097	0.000208044	0.00150716
252	16.9446	3765	1	0.0417	0.000209183	0.00151168
1988	16.838	546	1	0.04385	0.00022064	0.00159056
1965	16.7251	1854	1	0.02063	0.000233451	0.00167878
1970	16.6757	3147	1.50737	0.05579	0.000239289	0.00171656
997	16.5647	3063	1.35761	0.07	0.000252945	0.0018101
165	16.541	3033	1	0.05363	0.00025596	0.00182722
2045	16.5266	3453	1	0.04121	0.000257804	0.00183592
525	16.5005	1533	1	0.02783	0.000261198	0.00185558
1245	16.422	3132	1	0.03994	0.000271646	0.00192514
888	16.3936	2826	1	0.03201	0.000275537	0.00194801
2862	16.3353	4875	1	0.04053	0.000283684	0.00200079
511	16.2752	1152	1.82124	0.01695	0.000292344	0.00205692
160	16.267	1842	1	0.01373	0.000293542	0.00206041
1723	16.2139	6900	2.13466	0.03672	0.00030144	0.0021108
1771	16.1686	3573	1	0.01807	0.000308336	0.00215395
2388	16.1505	2577	1	0.02122	0.000311139	0.00216837
2875	16.1052	1338	1	0.03998	0.000318267	0.00221279
39	16.0904	1548	6.32869	0.002	0.000320637	0.00222399
2711	16.0449	1065	1	0.02984	0.000328015	0.0022698
2719	16.0206	5637	1	0.05934	0.000332032	0.00229219
1031	16.0147	2550	1	0.02968	0.000333013	0.00229357
2746	16.0001	5592	1	0.04118	0.000335443	0.00230489
2282	15.9749	486	1	0.12049	0.000339696	0.00232866
1451	15.9613	3753	7.79885	0.01921	0.000342024	0.00233916
1596	15.8362	1089	5.11914	0.01489	0.000364086	0.00247849
2009	15.8407	3093	1	0.04905	0.000363268	0.00247849
1562	15.7676	1959	1	0.06031	0.000376798	0.00255318
1015	15.7703	7743	1	0.00973	0.000376298	0.00255318
1984	15.7524	5070	1	0.05057	0.000379677	0.00256676
2393	15.7244	2463	1	0.02652	0.000385034	0.00259699
1136	15.7111	2307	1	0.05863	0.000387591	0.00260824
735	15.638	3243	3.01816	0.03478	0.000402028	0.00269303
2927	15.6386	1875	1	0.01838	0.000401903	0.00269303
1618	15.6176	1986	153.739	0.02365	0.000406153	0.00271447
1734	15.575	2403	1	0.06271	0.000414893	0.00276031
1837	15.5784	4287	1	0.04681	0.000414188	0.00276031
2577	15.5625	2475	1	0.01064	0.000417486	0.00277127
256	15.5492	4485	1	0.03081	0.000420267	0.00277717
1030	15.5523	4650	1	0.01845	0.00041962	0.00277717
2156	15.512	1644	1	0.05629	0.00042817	0.00282304
1294	15.4931	2310	1.97729	0.07169	0.000432227	0.00284339
545	15.4834	1476	1	0.02467	0.000434328	0.00285083
1575	15.4653	1317	1	0.04954	0.000438277	0.00286393
1203	15.4697	1206	1	0.06459	0.000437327	0.00286393
575	15.4019	6516	13.0193	0.0166	0.000452388	0.00294957
1612	15.377	990	1	0.02545	0.000458056	0.0029799
1246	15.3678	4974	1	0.04462	0.000460186	0.00298714
2519	15.3479	2640	1	0.03296	0.000464783	0.00301032
642	15.3389	1602	4.68046	0.01265	0.000466879	0.00301723
1904	15.3334	1521	18.6069	0.01728	0.00046817	0.00301892
732	15.2986	2904	1	0.03737	0.000476387	0.00306517
266	15.2865	1428	15.023	0.01679	0.000479259	0.0030769
854	15.2718	6657	1	0.03149	0.000482799	0.00308613
1696	15.2729	4056	1	0.01514	0.000482543	0.00308613
2037	15.2411	1254	1	0.03304	0.000490267	0.00312705
2731	15.1592	2934	4.1433	0.0121	0.000510755	0.00325066
1271	15.1529	7602	2.39675	0.04483	0.000512367	0.00325386
931	15.0778	489	1	0.01979	0.000531977	0.0033711
1391	15.0664	570	1	0.0318	0.000535018	0.00338307
2508	15.0351	2058	3.21083	0.02133	0.000543452	0.003429
1049	15.0254	1851	23.2845	0.00599	0.000546105	0.00343835
2906	14.9508	2181	1.17032	0.0424	0.000566865	0.00355381
2604	14.9524	5967	11.0849	0.02213	0.000566417	0.00355381
1308	14.9407	729	4.5821	0.05822	0.000569735	0.00356418
2525	14.9083	3504	1	0.0265	0.000579022	0.00361458
1261	14.8727	3024	1	0.03706	0.000589421	0.00367168
2055	14.8199	4227	1	0.01326	0.000605189	0.00376192
303	14.7852	2259	1	0.02934	0.000615805	0.00381981
2548	14.7722	1803	2.13905	0.01242	0.000619796	0.00383646
556	14.752	1569	1	0.01821	0.000626113	0.0038674
643	14.7338	7152	1.93567	0.0316	0.00063183	0.00389452
2765	14.7166	2727	1.08552	0.00848	0.000637287	0.00391992
2302	14.6866	5766	1.298	0.06012	0.000646912	0.0039708
262	14.6576	1143	1	0.0375	0.000656367	0.00402042
1318	14.6216	2193	1	0.04679	0.000668282	0.00408488
2078	14.5997	2460	1	0.17376	0.000675627	0.00411263
2693	14.603	3804	1.59086	0.04362	0.00067454	0.00411263
1282	14.585	1005	302.363	0.00724	0.000680631	0.00413452
1714	14.5619	2679	1	0.01534	0.000688531	0.00415669
1923	14.5625	1269	1	0.09876	0.000688318	0.00415669
1595	14.5655	3120	580.533	0.0039	0.0006873	0.00415669
820	14.545	1221	1.45854	0.06418	0.000694367	0.00418331
2811	14.5342	2607	235.49	0.01412	0.000698148	0.00419747
3	14.5185	1749	4.53939	0.01907	0.000703643	0.00422186
150	14.5035	3372	1	0.05521	0.000708918	0.00424483
753	14.498	2718	1	0.01474	0.000710871	0.00424785
2690	14.4792	3114	1	0.01317	0.000717599	0.00427934
180	14.4538	5892	1	0.0397	0.000726778	0.00432529
1601	14.449	3357	1	0.07265	0.000728531	0.00432694
1495	14.3944	4002	1	0.06912	0.000748687	0.00442872
616	14.3961	1134	1.01328	0.05573	0.000748036	0.00442872
106	14.3846	2388	1	0.03328	0.000752364	0.00444152
685	14.3373	7536	1	0.03404	0.00077037	0.00453868
887	14.2722	2610	1.25631	0.01071	0.000795834	0.00467931
752	14.2642	4461	1	0.1106	0.000799032	0.00468872
1280	14.2027	2697	1	0.04595	0.000824	0.00481597
36	14.2065	1809	1.23894	0.02777	0.000822419	0.00481597
2733	14.1754	4026	1	0.03357	0.000835308	0.00487235
2542	14.1286	3480	271.978	0.00613	0.000855085	0.00494836
1314	14.13	4452	1	0.01311	0.000854478	0.00494836
2544	14.1346	6804	1	0.07531	0.000852549	0.00494836
1590	14.1389	1809	2.62724	0.04765	0.000850692	0.00494836
2916	14.1151	2172	1.27946	0.00692	0.000860876	0.00497207
1085	14.0979	2772	1	0.07784	0.000868329	0.00499545
1437	14.1018	1485	1	0.01775	0.000866637	0.00499545
2108	14.0898	1239	1	0.05014	0.000871844	0.00499608
310	14.0908	2235	1	0.0296	0.000871408	0.00499608
1586	14.0547	4269	1	0.02403	0.000887298	0.00507472
1448	14.0222	1536	1.04696	0.06547	0.000901798	0.00514762
513	14.0141	6501	4.01147	0.03498	0.000905476	0.00515857
1568	13.99	867	1.18912	0.07817	0.000916453	0.00521099
348	13.968	447	1	0.05955	0.000926589	0.00524829
2931	13.9695	3003	5.0232	0.01461	0.000925913	0.00524829
1432	13.9546	3789	1.12529	0.03357	0.000932828	0.00527344
1029	13.9434	1497	1.53271	0.06097	0.000938047	0.00529275
622	13.9338	2019	1	0.04684	0.00094257	0.00530806
2828	13.8964	1389	1.08737	0.04136	0.000960372	0.00537735
13	13.8979	846	1	0.01751	0.000959661	0.00537735
468	13.8981	3735	1.89845	0.04347	0.000959546	0.00537735
2416	13.8523	3621	1	0.0256	0.000981764	0.00547623
1043	13.8533	1458	1	0.03852	0.000981273	0.00547623
1176	13.8362	3507	11.3176	0.02803	0.000989699	0.00549958
510	13.8394	1134	1	0.04254	0.000988146	0.00549958
2237	13.829	9138	1.1475	0.07747	0.000993268	0.00550898
2114	13.8192	2391	209.913	0.02201	0.000998167	0.0055257
878	13.813	2214	1.31996	0.0791	0.00100128	0.00553247
1125	13.8012	2559	1	0.01772	0.0010072	0.00555475
355	13.7838	2550	3.71212	0.01177	0.001016	0.0055823
664	13.7842	2850	1.16333	0.08772	0.00101579	0.0055823
548	13.7795	1560	2.41769	0.03755	0.00101816	0.00558369
1196	13.767	1110	1.43013	0.01762	0.00102457	0.00560839
2846	13.7435	1971	4.1602	0.00626	0.00103668	0.00566411
2653	13.7357	2109	2.90444	0.03849	0.00104072	0.00567561
1155	13.7137	2718	1	0.12847	0.00105222	0.00570651
1164	13.7156	3996	1.91714	0.05548	0.00105125	0.00570651
53	13.719	549	1	0.15145	0.00104946	0.00570651
377	13.7033	1278	1.88446	0.03276	0.00105769	0.00572557
2074	13.6925	3246	4.66569	0.02771	0.00106343	0.00574602
589	13.6819	855	1	0.05044	0.0010691	0.00576605
2284	13.6732	3660	1	0.01539	0.00107375	0.00578051
1267	13.6642	2016	1	0.05784	0.00107859	0.00579594
901	13.6272	2757	1.49344	0.02156	0.00109875	0.00589349
1019	13.6159	1470	1	0.03507	0.00110493	0.00591583
1699	13.5718	3519	3.01142	0.0149	0.00112958	0.00603677
1036	13.518	1647	1	0.05582	0.00116041	0.00619027
1613	13.4573	1755	1	0.03481	0.00119617	0.00636945
769	13.451	999	1.15006	0.04386	0.00119993	0.0063779
2048	13.4406	4887	1	0.01274	0.00120615	0.00639937
1107	13.4159	1047	1.15487	0.04034	0.00122118	0.00646739
173	13.4056	5781	1	0.07227	0.00122749	0.00648913
290	13.3929	2307	1	0.04526	0.00123526	0.00651847
153	13.3683	2985	1	0.01649	0.00125059	0.00658749
1380	13.3416	3261	1	0.06645	0.00126741	0.00666412
721	13.3335	1398	1	0.03889	0.00127252	0.006679
2509	13.3027	2340	1	0.01746	0.0012923	0.00677074
1423	13.2775	1719	1	0.04976	0.00130866	0.00684423
2468	13.2521	1254	4.4781	0.02569	0.00132541	0.00691951
1041	13.2143	1476	1	0.02978	0.00135065	0.00703873
2030	13.1879	3183	2.8978	0.01538	0.00136864	0.00711982
2113	13.1537	4233	1	0.0257	0.0013922	0.00722958
2051	13.1453	1896	1	0.01147	0.00139806	0.00724719
870	13.1263	3090	1	0.02538	0.00141143	0.0073036
1895	13.1159	4038	1.21258	0.04675	0.00141876	0.00732861
690	13.0878	1506	1	0.03704	0.00143884	0.00740623
1469	13.0905	2517	1.07437	0.06169	0.00143691	0.00740623
1803	13.0723	2313	1	0.02951	0.00145009	0.00745107
2330	13.0684	1242	5.42254	0.01572	0.00145291	0.00745249
2338	13.045	1635	1.86783	0.00212	0.00147002	0.00752711
2369	13.0306	438	1	0.04951	0.0014806	0.00756807
1497	13.025	1608	1.37303	0.04874	0.00148473	0.00757601
743	13.0175	3114	1.26978	0.02862	0.00149036	0.0075915
2063	13.0036	2163	1.3448	0.0137	0.00150071	0.00763097
1752	12.9847	2184	1.41388	0.04153	0.001515	0.00769033
2877	12.968	1752	2.47275	0.04388	0.00152769	0.00774134
522	12.9508	2115	1	0.0548	0.00154087	0.00779466
1794	12.9444	4725	1	0.03329	0.00154582	0.00780626
2581	12.9205	2283	7.97271	0.0322	0.00156437	0.00787285
2841	12.9217	2316	1.01587	0.02683	0.00156343	0.00787285
368	12.9103	2388	1	0.03413	0.00157237	0.00789955
2674	12.8673	2790	1	0.05246	0.00160661	0.00805776
2803	12.8546	3786	8.85492	0.00757	0.00161681	0.00809509
1630	12.8455	5118	1	0.03577	0.00162418	0.00811815
1954	12.8349	2016	1	0.04494	0.0016328	0.00814733
2806	12.7721	1200	1	0.08523	0.00168486	0.00837863
995	12.7733	2649	1.95378	0.03326	0.00168389	0.00837863
2671	12.7591	1617	1	0.04513	0.00169589	0.00841917
186	12.745	1161	6.09533	0.01203	0.00170785	0.00846424
680	12.7344	3300	1.54824	0.04584	0.00171694	0.00849496
268	12.721	9807	2.12731	0.02445	0.00172854	0.00853792
949	12.7113	2172	1.34695	0.11316	0.00173689	0.00856476
1086	12.681	1554	1	0.0413	0.00176346	0.00868117
1364	12.6713	2295	3.62404	0.02099	0.00177203	0.00870877
2322	12.6628	1224	1	0.02123	0.00177952	0.00873097
41	12.636	1413	5.05011	0.03297	0.00180351	0.00883389
1440	12.6264	2511	2.70553	0.03368	0.00181222	0.00886178
1552	12.5881	2985	1	0.05744	0.0018473	0.00900329
2871	12.5889	1515	1	0.01756	0.00184656	0.00900329
2602	12.5836	3033	6.55439	0.0227	0.00185141	0.00900833
2903	12.5401	2589	1	0.0085	0.00189215	0.00919135
1315	12.5294	3897	1	0.01205	0.00190228	0.00922529
978	12.5033	1302	1	0.01958	0.00192723	0.00933086
1669	12.4995	672	1	0.07962	0.00193096	0.00933348
2639	12.4777	1029	1	0.03438	0.00195206	0.00941997
1603	12.4606	3039	7.64394	0.01101	0.00196888	0.00948554
2583	12.4512	4128	1	0.07733	0.0019781	0.00951432
2460	12.4299	1167	1.84064	0.02499	0.00199936	0.00960084
1179	12.4146	2322	184.275	0.00904	0.00201471	0.00965876
2633	12.4088	1713	1	0.04778	0.00202048	0.00967062
1737	12.3903	2160	1	0.01267	0.00203926	0.00974459
301	12.3575	1548	1	0.05777	0.00207298	0.00988961
1035	12.3525	3447	6.10248	0.03706	0.00207821	0.00989847
970	12.3454	3807	1.21149	0.03868	0.0020856	0.00990152
2052	12.3479	1839	1	0.05155	0.00208295	0.00990152
916	12.3384	1572	1	0.05856	0.00209287	0.00991999
2900	12.3276	5295	1	0.01512	0.00210422	0.00995772
2644	12.2936	1386	1	0.00811	0.00214034	0.0100961
1332	12.2939	3018	1	0.0129	0.00214002	0.0100961
849	12.2878	2163	1	0.01654	0.00214656	0.0101091
110	12.2831	678	1.15564	0.02494	0.00215163	0.0101168
1112	12.2776	1344	3.84272	0.00611	0.00215747	0.010128
646	12.2232	1746	6.27586	0.02078	0.00221698	0.0103908
2139	12.2197	783	1.62893	0.02388	0.00222093	0.0103927
2471	12.2108	387	1.1864	0.08093	0.00223074	0.010422
462	12.2068	3393	1.15853	0.06141	0.0022353	0.0104267
2547	12.1749	4509	1	0.0434	0.00227119	0.0105773
170	12.1704	3363	1	0.02096	0.00227626	0.0105841
2203	12.1314	1020	1.52429	0.01081	0.00232109	0.0107754
1362	12.1106	1212	1	0.02297	0.0023454	0.0108711
1647	12.1025	1461	1.58872	0.02628	0.00235489	0.0108979
1301	12.0701	324	3.02086	0.03185	0.00239335	0.0110064
38	12.0726	4185	1	0.01668	0.00239043	0.0110064
894	12.0726	1089	1	0.06812	0.00239034	0.0110064
1499	12.0728	2250	1	0.03735	0.0023901	0.0110064
2800	12.0447	3405	1	0.0955	0.00242399	0.0111299
2268	12.0328	3642	1	0.02231	0.00243841	0.0111786
2450	12.0222	1632	1	0.04004	0.00245134	0.0112203
105	12.0075	3618	1	0.02667	0.0024695	0.0112858
2751	11.9665	2217	1	0.0203	0.00252057	0.0115013
776	11.9581	1620	1	0.02026	0.00253126	0.0115321
2506	11.9484	1635	457.439	0.00659	0.00254354	0.0115701
1955	11.9391	1161	290.305	0.01331	0.00255534	0.0115879
2106	11.9417	1896	1.13108	0.04473	0.00255205	0.0115879
1286	11.9148	6783	2.68976	0.00618	0.00258663	0.0116577
1434	11.9158	4002	1	0.02549	0.00258528	0.0116577
460	11.9188	1641	1	0.10385	0.00258143	0.0116577
1135	11.9205	2763	1.03725	0.13949	0.00257922	0.0116577
2634	11.9077	2661	6.75731	0.03141	0.00259578	0.011681
2127	11.8847	3297	1	0.10761	0.00262588	0.0117984
1263	11.8806	573	1	0.02927	0.00263121	0.0118043
1532	11.8514	4461	11.419	0.01549	0.00266999	0.0119599
2109	11.8142	2424	1	0.0433	0.00272001	0.0121654
1641	11.7944	1482	1	0.0123	0.00274707	0.0122677
1710	11.7858	732	334.311	0.00666	0.00275891	0.0123019
102	11.7566	3402	1	0.02626	0.00279954	0.0124641
1858	11.7405	4038	1.24279	0.04746	0.00282217	0.0125458
2594	11.7107	1713	1	0.03197	0.00286453	0.0127149
1770	11.6978	2799	1	0.02544	0.00288304	0.0127392
1341	11.6986	3231	1	0.01719	0.00288194	0.0127392
55	11.7013	981	2.84787	0.02376	0.002878	0.0127392
45	11.6831	2328	4.60516	0.00774	0.00290431	0.0128139
1829	11.6675	2112	1	0.03529	0.00292711	0.0128951
413	11.6537	3264	5.30072	0.01827	0.00294732	0.0129647
1937	11.6244	363	1.3534	0.02162	0.00299084	0.0131364
2932	11.6155	1509	1	0.10437	0.00300412	0.013175
1718	11.6003	1716	5.73087	0.02921	0.00302704	0.013236
2448	11.6005	5661	2.40443	0.03518	0.0030268	0.013236
1635	11.5965	1251	97.213	0.02957	0.00303283	0.0132415
598	11.5886	2070	9.29134	0.01939	0.00304489	0.0132745
1947	11.5631	774	90.7209	0.0419	0.00308396	0.0134248
798	11.5543	981	1.52665	0.02507	0.00309759	0.0134642
2477	11.5358	1278	1	0.02842	0.00312638	0.0135692
163	11.5295	2370	1.47177	0.02706	0.00313615	0.0135915
2217	11.5198	2505	1	0.03047	0.00315149	0.0136379
2120	11.5117	7212	2.16971	0.0435	0.00316415	0.0136725
1160	11.4739	1797	1.77938	0.01564	0.00322452	0.0139129
742	11.45	1953	1	0.04577	0.00326342	0.01406
1093	11.425	2850	1.82678	0.0585	0.00330437	0.0141948
2692	11.4265	3279	1.23083	0.06221	0.00330186	0.0141948
2422	11.4165	2565	1	0.01523	0.00331841	0.0142342
1178	11.4125	4854	1	0.01057	0.00332509	0.014242
137	11.3998	3108	1.93193	0.01565	0.00334627	0.0143119
1084	11.3528	1470	239.958	0.0061	0.0034259	0.0145887
1324	11.3546	1767	1	0.05513	0.00342279	0.0145887
356	11.356	1860	1	0.03665	0.00342032	0.0145887
1632	11.3388	2355	6.23119	0.00712	0.0034499	0.0146483
2314	11.3396	996	1.20911	0.02708	0.00344862	0.0146483
2363	11.3218	1071	1	0.04545	0.00347938	0.0147097
2000	11.3239	1116	1	0.05677	0.00347566	0.0147097
1682	11.3267	6462	1.68805	0.02538	0.00347084	0.0147097
2835	11.3177	501	22.799	0.00646	0.00348659	0.0147189
1501	11.2419	1212	1.15146	0.04891	0.00362124	0.0152654
2868	11.2356	2040	766.88	0.00606	0.0036327	0.0152917
864	11.2194	1398	1	0.08469	0.00366213	0.0153935
2585	11.2005	2532	1	0.05393	0.0036969	0.0155175
2437	11.1794	2706	1.67897	0.01896	0.00373619	0.01566
2357	11.1757	4053	1	0.0635	0.00374307	0.0156664
873	11.1043	2793	1.97209	0.01573	0.00387915	0.0162128
597	11.101	1560	16.1205	0.03311	0.00388559	0.0162167
1775	11.0888	1566	1.77246	0.03679	0.00390933	0.0162926
867	11.0304	1632	4.65466	0.03619	0.00402512	0.0167514
2732	11.016	2226	9.97612	0.00714	0.00405413	0.0168482
164	10.9982	2220	75.3757	0.00581	0.00409037	0.0169269
987	10.999	729	1.87109	0.01643	0.00408877	0.0169269
2766	11.0026	5205	1	0.01818	0.0040815	0.0169269
1074	10.9901	1683	17.9925	0.02182	0.00410705	0.016972
1302	10.9523	1065	84.1799	0.01156	0.0041855	0.0172718
2670	10.9391	3792	1	0.02087	0.00421309	0.0173612
2356	10.9235	2631	1	0.00992	0.0042462	0.0174732
1054	10.9051	3111	1	0.04737	0.00428545	0.01761
2307	10.8979	7347	1	0.03824	0.00430082	0.0176237
2816	10.9006	4179	1	0.11942	0.00429502	0.0176237
953	10.879	3276	1	0.03489	0.00434165	0.0177663
1479	10.8577	678	1	0.04466	0.00438814	0.0178569
2027	10.8597	4200	216.954	0.01271	0.00438367	0.0178569
2151	10.8608	1383	7.84808	0.01892	0.00438126	0.0178569
394	10.8636	5856	1	0.0706	0.00437526	0.0178569
580	10.8519	4047	1.35504	0.02061	0.00440088	0.0178839
1436	10.8164	4725	1	0.03404	0.0044797	0.018179
972	10.8119	3282	1	0.01879	0.00448974	0.0181946
1312	10.8009	2217	1.96586	0.01282	0.00451464	0.0182703
1473	10.7326	1434	1	0.02572	0.00467143	0.0188788
1898	10.7141	1935	1.27865	0.03613	0.00471475	0.0190276
530	10.6966	2172	1	0.04811	0.00475618	0.0191685
2826	10.6575	1305	1.63451	0.0596	0.00485003	0.0195199
1776	10.6516	1659	1	0.01545	0.00486441	0.0195242
1627	10.6527	939	1	0.05839	0.00486183	0.0195242
444	10.6444	2748	1	0.03964	0.0048819	0.0195676
2727	10.6398	1884	1.55206	0.03677	0.00489324	0.0195863
2420	10.6249	2766	1.37365	0.01084	0.00492993	0.0196795
2625	10.6274	2784	1.11333	0.09734	0.00492363	0.0196795
2675	10.619	3591	1	0.00901	0.00494445	0.0197106
1441	10.5995	378	28.5705	0.01571	0.00499284	0.0198765
2044	10.5497	1395	2.53034	0.05213	0.00511878	0.0203227
2130	10.5518	2793	1	0.07872	0.00511345	0.0203227
1457	10.5443	4875	1	0.07443	0.00513251	0.0203497
1564	10.5335	1365	1.15489	0.01912	0.00516025	0.0204321
218	10.5287	1896	1	0.02839	0.0051727	0.0204538
2496	10.5174	3348	1	0.02343	0.00520206	0.0205422
1166	10.4961	1518	1	0.02034	0.00525787	0.0207346
1429	10.4854	4641	3.98986	0.01311	0.00528597	0.0208175
1260	10.4744	801	13.5487	0.06135	0.00531522	0.0209047
1866	10.4685	663	25.9297	0.01203	0.00533077	0.0209377
1167	10.4459	1323	1	0.04818	0.00539135	0.0211473
14	10.4153	747	1	0.02099	0.00547463	0.0214454
959	10.411	4740	1	0.03012	0.00548642	0.0214629
2853	10.4038	354	1	0.03862	0.00550604	0.0215109
2269	10.3973	5322	1.13932	0.02695	0.00552396	0.0215236
2840	10.3993	1239	1.12945	0.03845	0.00551861	0.0215236
1206	10.3883	3099	1.01373	0.079	0.00554893	0.0215923
1958	10.3776	3324	7.71363	0.00739	0.00557864	0.0216791
2246	10.3653	7683	1	0.00333	0.00561322	0.0217847
758	10.3577	1044	5.01801	0.01073	0.00563443	0.0218381
2549	10.3484	3750	1.27019	0.03989	0.00566074	0.0219111
703	10.3241	1365	1	0.01098	0.00573	0.02215
1357	10.3202	2292	3.15519	0.00606	0.00574107	0.0221635
2627	10.2917	432	1.13059	0.00696	0.00582341	0.0224519
1877	10.2845	1926	1	0.02715	0.00584452	0.0225037
492	10.2722	651	1	0.01409	0.00588058	0.0226129
2866	10.2644	807	1	0.03888	0.00590356	0.0226419
2417	10.2657	3801	1.20991	0.04756	0.00589984	0.0226419
99	10.2495	2922	1.07474	0.05346	0.0059477	0.0227814
157	10.2438	1221	1	0.03002	0.00596474	0.0228169
245	10.2402	6663	1	0.03446	0.00597537	0.0228278
2451	10.2279	1830	1	0.06708	0.00601241	0.0229096
1611	10.2298	1875	1	0.04448	0.00600652	0.0229096
2779	10.209	2820	7.45602	0.05893	0.00606931	0.0230665
1680	10.211	1662	1	0.04964	0.00606331	0.0230665
2772	10.2004	1224	1.06362	0.02461	0.00609553	0.0231362
2849	10.1897	1563	1	0.04557	0.00612829	0.0232305
2239	10.1869	945	1	0.0121	0.00613675	0.0232325
1514	10.1756	783	1.24047	0.00875	0.00617146	0.0233338
1998	10.166	1257	1	0.00645	0.00620128	0.0234164
1609	10.1528	2370	1.17828	0.05064	0.00624247	0.0235416
138	10.1264	2376	1	0.02676	0.00632535	0.0238236
2281	10.1219	360	1	0.07262	0.00633953	0.0238464
1421	10.1075	972	1	0.01662	0.00638522	0.0239875
1404	10.0918	7785	3.61513	0.01678	0.00643554	0.0241456
1494	10.0873	1008	1	0.02516	0.00645016	0.0241696
2459	10.0624	2391	1	0.04673	0.00653097	0.024348
2176	10.0628	1185	1.0619	0.05958	0.00652953	0.024348
2592	10.0636	3186	1	0.02382	0.00652705	0.024348
2512	10.0683	9390	8.79811	0.00783	0.00651186	0.024348
2391	10.0524	2499	1	0.07677	0.00656371	0.024439
2910	10.0365	3729	1	0.02165	0.00661596	0.0246023
1899	10.0322	429	66.6061	0.03421	0.0066302	0.0246241
2532	9.99208	1044	1	0.03094	0.00676468	0.0250918
928	9.93006	528	1	0.05417	0.00697774	0.0258168
1000	9.93216	2913	1	0.01801	0.00697042	0.0258168
1297	9.9264	1962	1	0.02781	0.00699052	0.0258315
351	9.9113	4572	1	0.0194	0.0070435	0.0259945
1674	9.89922	3897	5.94679	0.02354	0.00708617	0.0261191
998	9.88658	1470	1	0.10355	0.0071311	0.0262189
329	9.8869	447	1	0.09754	0.00712996	0.0262189
648	9.87144	2880	1.05574	0.07898	0.00718529	0.026385
902	9.86596	2463	1	0.02576	0.007205	0.0264243
449	9.86214	4092	1	0.04833	0.00721878	0.0264418
1454	9.85632	939	3.46483	0.01085	0.00723981	0.0264858
2026	9.84994	2379	1.1071	0.04115	0.00726294	0.0265373
264	9.83528	1002	1	0.00726	0.00731638	0.0266661
1273	9.83634	5586	1	0.00637	0.0073125	0.0266661
2116	9.81732	837	1	0.02958	0.00738237	0.02684
1535	9.81858	627	1	0.05417	0.00737772	0.02684
2305	9.8144	2271	1	0.02286	0.00739316	0.026846
1459	9.7757	1914	1	0.01831	0.00753761	0.0272692
1684	9.77594	2052	1.17915	0.0075	0.00753671	0.0272692
1195	9.77626	1377	89.5183	0.01264	0.0075355	0.0272692
1560	9.7658	2790	1.2376	0.0381	0.00757501	0.0273708
328	9.76068	771	1	0.07094	0.00759443	0.0273735
2447	9.76142	600	1	0.05893	0.00759162	0.0273735
485	9.73716	558	1.87218	0.00587	0.00768427	0.0276295
1200	9.73832	2055	5.76268	0.01366	0.00767981	0.0276295
1538	9.72154	3894	1	0.03831	0.00774452	0.027812
2065	9.6966	2985	1	0.02369	0.0078417	0.0281266
296	9.68864	1503	1	0.01781	0.00787297	0.0282043
847	9.66336	3738	1.99603	0.008	0.00797312	0.0285282
2319	9.64574	630	1	0.02145	0.00804367	0.0287456
1833	9.6166	5649	4.67905	0.01675	0.00816172	0.029132
2513	9.60912	792	1	0.04139	0.0081923	0.0292056
1827	9.58688	5733	1.56517	0.03174	0.00828391	0.0294964
359	9.56338	2178	1	0.03188	0.00838182	0.0298088
1706	9.52858	3468	1	0.0087	0.00852894	0.0302953
2033	9.50634	4500	1	0.01268	0.00862431	0.030597
171	9.44052	1677	1	0.07395	0.00891286	0.0315825
77	9.41872	1473	1.807	0.00888	0.00901054	0.0318901
911	9.40282	1713	9.93269	0.01529	0.00908246	0.032106
2387	9.38754	576	1	0.02552	0.00915212	0.0323133
2722	9.38332	5496	1	0.01873	0.00917145	0.0323426
1258	9.37904	1680	1.30914	0.08174	0.0091911	0.032373
765	9.37146	789	72.2387	0.01121	0.009226	0.0324569
185	9.3642	2889	1	0.01415	0.00925955	0.0325359
265	9.3585	1758	1	0.02037	0.00928598	0.0325898
1183	9.35114	1575	2.7577	0.02305	0.00932021	0.0326708
1880	9.34484	345	7.33394	0.00919	0.00934962	0.0327348
2601	9.33944	1899	1	0.01581	0.00937489	0.0327842
2777	9.3155	4371	3.45017	0.02616	0.00948779	0.0331395
1002	9.31248	2883	1	0.05878	0.00950212	0.0331501
2503	9.30646	735	431.024	0.0078	0.00953077	0.0332105
2146	9.29758	2508	4.07501	0.01129	0.00957318	0.0332793
271	9.29798	2949	1	0.04323	0.00957126	0.0332793
148	9.29056	3159	1.10658	0.0341	0.00960684	0.0333568
2444	9.2617	2592	1.20738	0.04888	0.00974647	0.0338016
1104	9.25636	1230	1	0.02913	0.00977253	0.0338519
1777	9.25022	1533	235.568	0.02601	0.00980258	0.033916
1105	9.21576	1242	1	0.02931	0.00997294	0.0344648
654	9.20236	3918	1.08039	0.06033	0.01004	0.0346557
89	9.1941	3492	1	0.02715	0.0100815	0.0347582
478	9.18728	1863	1.24567	0.03209	0.010116	0.034836
1152	9.17238	3141	4.95796	0.01125	0.0101916	0.0350553
2749	9.162	3498	1.01999	0.02086	0.0102446	0.0351965
95	9.14394	1659	1	0.00688	0.0103376	0.0354742
2887	9.1363	7683	1	0.00775	0.0103771	0.0355684
489	9.10408	2403	1	0.0044	0.0105457	0.0361038
228	9.09224	528	1	0.10647	0.0106083	0.0362759
2758	9.08516	2007	71.7948	0.00845	0.0106459	0.0363621
1427	9.06906	1065	6.40704	0.01429	0.010732	0.0366134
1604	9.04656	1863	1	0.02383	0.0108534	0.0369846
944	9.01948	4113	1	0.00422	0.0110013	0.0374453
2518	9.0007	2367	1	0.02459	0.0111051	0.0377548
1162	8.98126	1437	38.6839	0.006	0.0112136	0.0380794
800	8.94754	3657	1	0.03789	0.0114042	0.0386375
1540	8.94802	2727	18.6814	0.00328	0.0114015	0.0386375
1402	8.94108	1242	1	0.01552	0.0114411	0.0387178
1146	8.90968	1971	89.2352	0.00519	0.0116222	0.0392851
2643	8.8831	4353	1	0.13711	0.0117777	0.0397649
2038	8.86954	864	74.7949	0.00362	0.0118578	0.0399894
2660	8.8636	5688	1	0.0638	0.0118931	0.0400623
1268	8.83698	1347	1	0.03925	0.0120524	0.0405525
2654	8.81	1509	2.85854	0.00674	0.0122161	0.0410562
475	8.78336	1434	8.13151	0.00944	0.0123799	0.0415591
2241	8.74912	1236	1	0.07709	0.0125937	0.0421802
659	8.7501	1551	1.30579	0.01786	0.0125875	0.0421802
1083	8.7419	2025	1	0.01943	0.0126392	0.0422845
817	8.72232	1155	1	0.01893	0.0127636	0.0425549
1831	8.72288	2526	1	0.01395	0.01276	0.0425549
977	8.72396	2709	1.35978	0.04505	0.0127531	0.0425549
2574	8.71232	2535	1	0.04441	0.0128276	0.0426712
777	8.71408	1197	4.26862	0.01036	0.0128163	0.0426712
1072	8.70318	1686	1.29658	0.0228	0.0128863	0.0428181
2893	8.6989	2076	294.886	0.02104	0.0129139	0.0428613
1295	8.68316	1929	1.14187	0.04778	0.0130159	0.0431512
1249	8.66926	3198	1.73607	0.03494	0.0131067	0.0433541
1478	8.66972	1071	1.49743	0.0208	0.0131037	0.0433541
1993	8.66338	4482	1.50117	0.06709	0.0131453	0.0434328
1780	8.64886	1707	1	0.00724	0.0132411	0.0437001
2144	8.64256	4764	1	0.03039	0.0132829	0.0437396
2171	8.64422	3195	1	0.0276	0.0132719	0.0437396
1419	8.62674	558	1	0.02767	0.0133884	0.0438899
844	8.62684	2808	1	0.0411	0.0133877	0.0438899
1789	8.62796	822	14.3542	0.017	0.0133802	0.0438899
1939	8.63164	2982	2.28863	0.02982	0.0133556	0.0438899
1687	8.61702	918	1	0.01268	0.0134536	0.0440545
1128	8.59982	5865	15.6378	0.03128	0.0135698	0.0443854
1438	8.57686	1494	30.2097	0.0115	0.0137265	0.0448479
2098	8.56202	2136	1.26902	0.05825	0.0138287	0.0451317
1177	8.55146	2199	1	0.06129	0.0139019	0.0453202
1515	8.53424	984	461.492	0.0132	0.0140221	0.0456107
1472	8.53486	2793	1	0.0808	0.0140178	0.0456107
1521	8.51792	5727	4.31634	0.02986	0.014137	0.0459335
2256	8.4907	444	1	0.00749	0.0143307	0.0465114
1382	8.47286	1227	1	0.02212	0.0144591	0.0468763
177	8.45598	1731	414.812	0.00952	0.0145817	0.0472214
2292	8.45054	2145	1	0.01575	0.0146214	0.0472978
2349	8.44326	2484	1.8412	0.0044	0.0146747	0.047418
638	8.4281	1215	591.866	0.00529	0.0147864	0.0477263
43	8.4008	1146	1.46795	0.02952	0.0149896	0.048329
1849	8.39752	5007	1	0.05055	0.0150142	0.0483552
1311	8.39194	1218	1	0.09522	0.0150561	0.0484372
2833	8.3862	927	1	0.01225	0.0150994	0.0485232
2291	8.36496	1179	1	0.06294	0.0152606	0.0489876
2859	8.35836	1593	1	0.00543	0.0153111	0.0490422
219	8.35944	1002	1.27801	0.02979	0.0153028	0.0490422
2201	8.34968	1905	333.669	0.00439	0.0153777	0.0492018
2529	8.33874	1620	1	0.05272	0.015462	0.0494178
1113	8.33268	732	12.2383	0.00746	0.0155089	0.0495138

## Sheet: M8.relaxed.sig
Group_ID	Lk-ratio	Length	w10	p10	P-val	BH_P-val
1027	82.5163	10179	1	0.0471	0	0
2181	83.4811	7242	1	0.02589	0	0
2414	85.3481	12900	1	0.03463	0	0
1287	100.965	11790	1	0.03112	0	0
651	116.116	11508	1	0.04435	0	0
2134	120.747	10779	1	0.04393	0	0
2783	73.452	18696	1	0.01366	1.11022e-16	4.65342e-14
152	72.1958	5199	1	0.04887	2.22045e-16	8.14349e-14
2168	71.4458	5523	1	0.04525	3.33067e-16	1.0858e-13
249	70.9666	3606	1	0.04719	4.44089e-16	1.30296e-13
647	69.0854	7644	1	0.01704	9.99201e-16	2.66514e-13
2407	67.0975	6672	1	0.02338	2.66454e-15	6.51479e-13
2431	66.478	5259	1.01213	0.03259	3.66374e-15	8.26877e-13
2527	62.3015	13887	1	0.02375	2.9643e-14	6.21232e-12
1850	60.6465	5724	1.65834	0.04155	6.77236e-14	1.32467e-11
261	59.8291	13821	1	0.0072	1.01918e-13	1.75899e-11
275	59.943	1764	1	0.12781	9.62563e-14	1.75899e-11
713	58.0809	4830	1	0.05079	2.44249e-13	3.98126e-11
2294	57.1431	4386	1	0.05513	3.90465e-13	6.02961e-11
1467	53.7935	1767	1	0.07533	2.08389e-12	3.05706e-10
528	52.2751	6951	1	0.02204	4.45244e-12	6.22069e-10
842	51.3304	2274	1	0.04792	7.14073e-12	9.52314e-10
2254	49.892	7293	1	0.04047	1.46588e-11	1.86996e-09
893	49.5998	1800	1.15502	0.02802	1.69648e-11	1.99098e-09
1026	49.6789	2808	1.40483	0.04352	1.63066e-11	1.99098e-09
2809	49.0024	3318	1	0.03219	2.28702e-11	2.48522e-09
251	49.0764	1719	1	0.04807	2.20396e-11	2.48522e-09
2128	46.6684	3435	1.41587	0.02934	7.34651e-11	7.6981e-09
71	45.3635	12264	1	0.00759	1.41071e-10	1.42725e-08
714	45.2929	6486	1	0.03549	1.46138e-10	1.42923e-08
1733	45.1813	1743	1	0.06322	1.54526e-10	1.46251e-08
719	44.8081	4890	1	0.03268	1.86228e-10	1.70748e-08
596	44.7413	4701	1	0.06754	1.92553e-10	1.71197e-08
81	44.4938	2742	1	0.04052	2.17914e-10	1.82674e-08
2353	44.5494	5808	1	0.03291	2.11942e-10	1.82674e-08
2797	43.7405	4059	1	0.02827	3.176e-10	2.58844e-08
2667	42.5054	3249	1.69859	0.04818	5.88926e-10	4.67003e-08
115	41.6615	3399	1.00688	0.05246	8.98073e-10	6.93407e-08
1959	41.4747	3375	1	0.03936	9.86024e-10	7.41794e-08
23	41.4078	4656	1	0.06835	1.01954e-09	7.47836e-08
2147	41.2822	4866	1	0.02732	1.08562e-09	7.76884e-08
2377	41.0705	8439	1.01431	0.04467	1.20686e-09	8.43081e-08
2895	40.8946	3522	2.64497	0.01788	1.31779e-09	8.99162e-08
1007	40.7902	2214	1	0.03156	1.38842e-09	9.25823e-08
845	40.7076	2352	1	0.03375	1.44699e-09	9.43438e-08
281	40.0376	7833	1	0.01683	2.02279e-09	1.26274e-07
380	40.0793	1959	1	0.06522	1.98107e-09	1.26274e-07
841	39.9831	2346	1	0.03692	2.0786e-09	1.27055e-07
1275	39.6395	4518	1	0.05929	2.46827e-09	1.47794e-07
321	39.4304	1731	1.37637	0.01814	2.74035e-09	1.60804e-07
678	38.7268	3342	1	0.01672	3.89559e-09	2.19801e-07
73	38.7357	14055	1	0.0068	3.87837e-09	2.19801e-07
506	38.3802	3276	1	0.04887	4.63282e-09	2.4714e-07
2019	38.3861	12372	1	0.01063	4.61908e-09	2.4714e-07
1132	38.4446	5730	1	0.04856	4.48597e-09	2.4714e-07
1500	38.3249	14004	1	0.00519	4.76271e-09	2.49532e-07
672	38.222	7023	1	0.0741	5.01416e-09	2.58097e-07
851	37.4914	6075	1	0.02915	7.22521e-09	3.65496e-07
455	37.2477	4347	1	0.0506	8.16148e-09	4.05861e-07
393	35.8696	3783	1.12638	0.03103	1.62562e-08	7.94929e-07
2343	35.0755	3663	1	0.04653	2.41793e-08	1.16298e-06
2464	35.0174	1314	1	0.00689	2.4893e-08	1.178e-06
877	34.4148	2553	1.01388	0.08183	3.36457e-08	1.56693e-06
1431	34.3224	5460	1	0.04389	3.52356e-08	1.61533e-06
918	33.9366	1539	1	0.0462	4.27323e-08	1.92887e-06
1764	33.1811	2004	1	0.03631	6.23464e-08	2.77158e-06
1853	32.9764	5880	1	0.02621	6.90662e-08	3.02448e-06
1724	32.8535	3240	1	0.01734	7.34427e-08	3.16884e-06
2586	32.7808	4164	1	0.05008	7.61622e-08	3.23855e-06
293	32.7225	1878	1	0.07505	7.84143e-08	3.28668e-06
1191	32.2889	813	1.03384	0.05917	9.74e-08	3.96905e-06
79	32.2893	4536	1	0.02251	9.73785e-08	3.96905e-06
2189	32.1292	4251	1	0.0341	1.05496e-07	4.24008e-06
1881	32.0794	13113	1	0.04154	1.08153e-07	4.28812e-06
2865	31.9799	2706	1	0.03565	1.1367e-07	4.44675e-06
4	31.8664	2577	1	0.042	1.20307e-07	4.64448e-06
1629	31.7405	8859	1	0.0223	1.28124e-07	4.88201e-06
386	31.6537	3441	1	0.05739	1.33812e-07	5.03339e-06
1990	31.5984	5043	1	0.02817	1.37558e-07	5.1088e-06
2423	31.5258	4041	1.15552	0.03344	1.42645e-07	5.23149e-06
2336	31.4168	4779	1	0.01721	1.50633e-07	5.45626e-06
1139	31.1532	1659	1	0.04114	1.71859e-07	6.14921e-06
1528	31.1117	2754	1	0.01738	1.75457e-07	6.20231e-06
2247	30.9714	3759	1	0.03706	1.88208e-07	6.57382e-06
2884	30.8558	1842	1	0.04291	1.99407e-07	6.72481e-06
593	30.8564	5487	1	0.03309	1.99353e-07	6.72481e-06
1444	30.8792	4227	1	0.01932	1.97093e-07	6.72481e-06
2266	30.8029	6465	1	0.01559	2.04755e-07	6.82673e-06
2283	30.5689	5151	1	0.02368	2.30174e-07	7.58799e-06
1266	30.2728	5163	1	0.01438	2.66895e-07	8.70078e-06
2651	30.2339	2682	1	0.03387	2.72137e-07	8.77418e-06
1456	30.0802	2286	1	0.04078	2.93884e-07	9.37235e-06
852	30.0541	5565	1.64855	0.00979	2.97736e-07	9.39308e-06
2231	29.7791	4545	1	0.03763	3.41626e-07	1.06631e-05
608	29.7243	3285	1	0.02024	3.51116e-07	1.08439e-05
2535	29.5086	1422	1	0.05487	3.91093e-07	1.19528e-05
2426	29.3562	1824	1	0.03434	4.22064e-07	1.27663e-05
243	28.9741	1059	1	0.04892	5.10932e-07	1.52967e-05
778	28.8323	2688	1	0.05585	5.48466e-07	1.62545e-05
595	28.6573	5184	1	0.03316	5.98625e-07	1.75637e-05
2723	28.616	4773	1	0.02004	6.11109e-07	1.77524e-05
1342	28.377	1962	1	0.02678	6.88686e-07	1.98099e-05
526	28.3455	1542	1	0.02046	6.99605e-07	1.99286e-05
383	28.2068	3492	1	0.01745	7.49837e-07	2.11541e-05
1413	28.1107	3216	1	0.02285	7.86746e-07	2.19839e-05
1455	28.0513	2856	1	0.0397	8.10455e-07	2.24328e-05
2608	27.9653	645	1.77119	0.03802	8.46099e-07	2.32005e-05
2741	27.8534	2988	1	0.03128	8.94751e-07	2.43074e-05
1594	27.5497	2622	1	0.01947	1.0415e-06	2.80345e-05
2600	27.4568	990	1	0.07055	1.09101e-06	2.91001e-05
2093	27.28	3468	3.56722	0.01066	1.19187e-06	3.15039e-05
33	27.1435	2988	1	0.01847	1.27605e-06	3.3428e-05
2526	26.8604	3819	1	0.01045	1.47006e-06	3.81694e-05
144	26.8341	3810	1.6591	0.01477	1.48956e-06	3.83366e-05
585	26.806	2982	1	0.02851	1.51062e-06	3.85405e-05
2384	26.7364	6159	6.9272	0.00248	1.56407e-06	3.95602e-05
741	26.6388	1854	2.38317	0.01413	1.6423e-06	4.04918e-05
2059	26.6393	4296	1	0.01782	1.64189e-06	4.04918e-05
411	26.6513	2079	1	0.03465	1.63207e-06	4.04918e-05
2213	26.5823	5022	1	0.01719	1.68934e-06	4.13045e-05
2770	26.3611	2043	1.07753	0.0191	1.88695e-06	4.57546e-05
693	26.3403	651	2.60252	0.01897	1.90667e-06	4.5854e-05
1356	26.2952	1509	1	0.05703	1.9502e-06	4.65193e-05
379	26.0061	6618	1	0.02757	2.25349e-06	5.33205e-05
2816	25.9628	1536	1.12995	0.08029	2.30279e-06	5.4051e-05
1126	25.7295	4110	1	0.02577	2.58763e-06	6.02547e-05
1599	25.6566	3612	1	0.02309	2.68368e-06	6.19994e-05
1536	25.6329	13104	1	0.00974	2.71576e-06	6.22502e-05
2814	25.5439	2268	1	0.02856	2.83925e-06	6.40797e-05
976	25.5478	2544	1	0.01913	2.83375e-06	6.40797e-05
242	25.2653	1977	1	0.06078	3.2637e-06	7.30968e-05
1092	25.1197	1941	1	0.02153	3.51019e-06	7.74353e-05
1060	25.134	4725	1	0.01545	3.48518e-06	7.74353e-05
2905	24.7781	2442	1.21599	0.07234	4.16398e-06	9.11724e-05
874	24.6512	4392	10.2285	0.00938	4.43665e-06	9.64233e-05
347	24.5199	4521	1	0.0309	4.73769e-06	0.000102209
2843	24.4408	603	1	0.0517	4.92887e-06	0.000105557
712	24.3543	2160	1	0.02621	5.14662e-06	0.000109422
2649	24.3394	2049	1	0.06535	5.18526e-06	0.00010945
343	24.178	4173	1	0.01798	5.62089e-06	0.000117798
1127	24.0259	1323	1.32024	0.03059	6.06504e-06	0.000126204
2301	23.8902	1731	1	0.02429	6.49083e-06	0.000134113
1587	23.8516	2355	1	0.02571	6.61732e-06	0.000135771
2090	23.8292	2823	1.02324	0.04966	6.69199e-06	0.000136349
1036	23.6819	1119	1	0.04788	7.20331e-06	0.000145755
2528	23.5383	12318	1	0.00748	7.73953e-06	0.000155533
461	23.2543	4335	1	0.06062	8.92058e-06	0.000178047
2804	23.2163	4914	1	0.00788	9.09178e-06	0.000180238
1303	23.1748	2004	1	0.04989	9.2824e-06	0.000181564
1712	23.1837	1671	1	0.04612	9.2411e-06	0.000181564
311	23.1048	1245	2.49434	0.0393	9.61304e-06	0.000186786
2618	22.9438	2862	1.23044	0.03155	1.04188e-05	0.000199796
1405	22.9451	2556	1	0.02943	1.0412e-05	0.000199796
768	22.9	3153	1	0.01268	1.06494e-05	0.000202891
2307	22.6412	3660	1	0.03489	1.21205e-05	0.00022943
1028	22.6251	2724	1	0.01608	1.22189e-05	0.000229809
1134	22.5539	3126	1	0.03121	1.26616e-05	0.00023512
1188	22.5633	3900	4.15593	0.00455	1.26022e-05	0.00023512
2140	22.4773	2754	1	0.02867	1.31556e-05	0.000242759
1254	22.4187	7131	1	0.02148	1.35471e-05	0.000248419
349	22.2872	879	50.695	0.01155	1.44674e-05	0.000262021
1605	22.2913	2055	1	0.02632	1.4438e-05	0.000262021
1766	22.2071	1566	2.00897	0.03677	1.50591e-05	0.000271063
2678	22.1572	2796	1	0.02157	1.54389e-05	0.000276206
2497	21.99	2109	1	0.01485	1.67856e-05	0.000298478
2742	21.9366	2628	1	0.04019	1.72396e-05	0.000304705
72	21.8099	1191	1	0.02903	1.83671e-05	0.000322689
1378	21.6863	4575	1	0.04082	1.95376e-05	0.00034121
1741	21.6477	1716	1.02466	0.06194	1.99187e-05	0.000345808
1863	21.53	3033	1.11015	0.01378	2.11257e-05	0.000364605
735	21.4176	1503	5.78483	0.01846	2.23479e-05	0.000383442
288	21.2782	3294	1.62008	0.04107	2.39611e-05	0.000406369
2198	21.2887	1470	1	0.04265	2.38356e-05	0.000406369
2533	21.1534	3273	1	0.02876	2.55036e-05	0.000427586
924	21.1621	1320	1.48865	0.0515	2.53922e-05	0.000427586
378	21.0719	2295	1	0.03888	2.65644e-05	0.00044284
1257	20.8571	2499	1	0.03743	2.95762e-05	0.000490263
2248	20.8364	7851	1	0.00807	2.98839e-05	0.000492581
1713	20.7245	1773	1	0.03484	3.16036e-05	0.000518016
2604	20.6879	2820	1	0.04759	3.21873e-05	0.000521754
1975	20.6906	2298	1	0.03078	3.21438e-05	0.000521754
1944	20.6048	2037	1	0.01525	3.35521e-05	0.00054089
2011	20.4072	3534	69.8794	0.00295	3.70364e-05	0.000593796
1965	20.3704	1725	1.05001	0.01775	3.77253e-05	0.000601554
1425	20.3256	2352	1	0.01828	3.85787e-05	0.000611837
155	20.2632	3231	1	0.01669	3.98009e-05	0.000627828
1984	20.1882	2241	1	0.02643	4.13222e-05	0.000641478
886	20.1923	1362	1.81874	0.02763	4.12384e-05	0.000641478
787	20.1962	2037	1.67467	0.02017	4.11569e-05	0.000641478
1409	20.1749	1236	1	0.01087	4.15975e-05	0.000642353
217	20.1348	1308	1	0.02013	4.24408e-05	0.000651944
513	20.0622	2802	4.66006	0.02544	4.40106e-05	0.000669052
1840	20.0668	2334	1	0.01732	4.39091e-05	0.000669052
1050	19.9595	4275	1	0.0095	4.63277e-05	0.000697054
1961	19.9628	1659	2.90627	0.01516	4.62532e-05	0.000697054
1039	19.9352	3234	1.14478	0.02184	4.6895e-05	0.000698426
1952	19.9451	2010	1	0.04124	4.66625e-05	0.000698426
437	19.8718	2835	1	0.02464	4.84044e-05	0.000717265
402	19.736	2850	1	0.03509	5.18068e-05	0.000763824
2773	19.7193	6381	1	0.01173	5.22401e-05	0.000766362
2055	19.7024	2880	1	0.01394	5.26845e-05	0.000769036
1152	19.6726	2322	1	0.03761	5.34753e-05	0.000776716
1994	19.5937	594	1	0.04981	5.56277e-05	0.000800057
2285	19.6013	2316	1	0.02888	5.54161e-05	0.000800057
1016	19.541	7272	1	0.00433	5.71112e-05	0.000817387
2167	19.497	2709	1	0.02666	5.83833e-05	0.000831537
2878	19.4103	756	1	0.04656	6.09693e-05	0.000860019
2012	19.4196	2544	1	0.0089	6.06871e-05	0.000860019
896	19.1318	1338	1	0.02584	7.00788e-05	0.000983786
1235	19.0245	1086	1.96707	0.015	7.3939e-05	0.00103303
2484	18.9788	2007	1	0.01335	7.5651e-05	0.0010372
2540	18.9796	5160	1	0.02613	7.56185e-05	0.0010372
2810	18.9919	3555	3.07038	0.00098	7.51571e-05	0.0010372
1314	18.9933	3933	1	0.01331	7.51045e-05	0.0010372
2598	18.9405	1113	1	0.0445	7.71121e-05	0.00105231
1142	18.8828	1158	1.7943	0.04052	7.93684e-05	0.00106332
1346	18.8869	4986	1	0.04955	7.92083e-05	0.00106332
1576	18.8999	1464	2.29543	0.00683	7.86919e-05	0.00106332
760	18.9009	1608	1	0.01366	7.86549e-05	0.00106332
344	18.8216	1218	1	0.02186	8.18338e-05	0.00108153
1562	18.826	1569	1	0.04324	8.16548e-05	0.00108153
1261	18.8301	1587	1	0.03032	8.149e-05	0.00108153
156	18.7606	2535	1	0.01678	8.43699e-05	0.00111005
545	18.7482	1368	1	0.02551	8.48963e-05	0.00111199
960	18.7389	1437	1	0.02308	8.5292e-05	0.00111221
2544	18.7211	3165	1	0.06408	8.60519e-05	0.00111715
952	18.6665	642	1	0.04486	8.84344e-05	0.00114302
671	18.398	2664	1	0.02959	0.000101139	0.00130151
19	18.3241	2865	7.96601	0.00788	0.000104949	0.00133878
2829	18.3316	7182	1	0.01799	0.000104554	0.00133878
2917	18.2681	3441	1	0.03192	0.000107929	0.00137083
1504	18.2428	3120	1	0.02479	0.000109304	0.00138232
2899	18.2261	2220	1	0.01367	0.000110217	0.00138788
162	18.0287	2850	1.18095	0.04356	0.000121654	0.00151886
252	18.0357	2457	1	0.03632	0.000121228	0.00151886
2388	17.9715	2301	1	0.02227	0.00012518	0.00155626
846	17.9545	3267	1	0.02014	0.00012625	0.00156294
1474	17.9078	765	14.5793	0.00855	0.000129232	0.00159314
1313	17.8805	2655	1.27858	0.03289	0.000131011	0.00160831
1644	17.8503	933	1	0.04062	0.000132999	0.00161247
2846	17.856	1743	4.14103	0.00672	0.00013262	0.00161247
592	17.8633	1233	66.4932	0.00682	0.000132137	0.00161247
511	17.8059	1113	1.59281	0.01837	0.00013599	0.00164195
1399	17.771	2259	1.04677	0.02525	0.000138382	0.00164378
1613	17.7741	1311	1	0.03384	0.000138169	0.00164378
2227	17.7751	1917	1.32974	0.01441	0.000138098	0.00164378
1739	17.7827	1815	1	0.04219	0.000137571	0.00164378
1602	17.7558	978	1	0.0205	0.000139438	0.00164964
888	17.7314	2466	1	0.02821	0.000141151	0.0016632
1894	17.7091	2148	1	0.03399	0.000142729	0.00167507
1469	17.6683	1740	1.88122	0.02495	0.000145675	0.00170283
2232	17.6411	2517	1	0.02076	0.00014767	0.0017193
1730	17.6317	1845	1.05756	0.03286	0.000148364	0.00172056
1752	17.5746	1938	1.40136	0.04832	0.00015266	0.0017634
955	17.5576	1710	1.22458	0.02711	0.000153963	0.00176456
1936	17.5643	2577	1	0.03082	0.000153445	0.00176456
2704	17.471	1689	1	0.0237	0.000160774	0.00183545
1652	17.3194	2157	1	0.02708	0.000173435	0.00195714
1200	17.3245	930	4.35287	0.01032	0.000172996	0.00195714
2474	17.3326	1419	1	0.02998	0.000172297	0.00195714
2806	17.3082	888	1.02455	0.06228	0.000174412	0.00196063
1728	17.2931	4341	1	0.02241	0.000175732	0.00196793
2638	17.2848	1608	1	0.02329	0.000176465	0.00196862
2923	17.2254	1644	1	0.0162	0.000181786	0.0020203
1845	17.1779	1650	1	0.03921	0.000186153	0.00206103
1988	17.1581	525	1	0.04552	0.000188002	0.00207367
705	17.0592	1293	2.56057	0.01069	0.000197534	0.00217065
1838	17.021	1797	1	0.03407	0.000201343	0.00220426
2253	16.9937	12678	1	0.00486	0.000204112	0.00222627
151	16.9737	2217	1	0.02251	0.00020616	0.00224027
1738	16.9641	1089	1	0.04526	0.000207152	0.00224274
1904	16.932	1326	16.1457	0.0164	0.000210509	0.00227072
2045	16.8916	2424	1	0.0209	0.000214801	0.00230852
2582	16.8003	1149	1	0.06856	0.000224838	0.00239882
677	16.8019	1281	1	0.13367	0.000224656	0.00239882
2117	16.6579	2988	1.14045	0.02432	0.000241423	0.00256643
1044	16.6406	4401	1	0.03313	0.000243518	0.00257936
855	16.5649	4011	1	0.01582	0.000252914	0.00266925
1305	16.5548	1902	1	0.04602	0.000254202	0.00267322
2242	16.5213	1173	4.97903	0.01123	0.000258491	0.00270862
2823	16.4587	3159	1	0.01528	0.000266712	0.00278482
1549	16.4405	3828	1	0.01413	0.000269153	0.00280034
1440	16.4103	1128	1	0.06608	0.000273245	0.00283287
165	16.3782	1785	1	0.03949	0.000277658	0.00284842
525	16.3829	1242	1	0.02517	0.000277009	0.00284842
2328	16.3844	933	2.46955	0.01336	0.00027681	0.00284842
2694	16.3572	1698	1	0.01184	0.000280594	0.00286852
1140	16.2639	954	1	0.0332	0.000294	0.00299513
2927	16.2375	1776	1	0.01807	0.000297898	0.00302433
2507	16.2039	1902	1	0.0343	0.000302948	0.003065
1869	16.1494	2829	4.29186	0.01331	0.000311314	0.00311739
244	16.1548	4560	1	0.01383	0.000310477	0.00311739
517	16.1595	2448	1	0.03571	0.000309742	0.00311739
39	16.0976	1530	6.3191	0.002	0.000319491	0.00317759
137	16.1025	2109	1.83395	0.00996	0.0003187	0.00317759
943	16.0628	3207	4.42569	0.00873	0.000325099	0.00321159
1607	16.0668	1857	1	0.02802	0.000324443	0.00321159
106	16.0098	1800	1	0.02592	0.000333826	0.00328673
1031	15.9924	2070	1	0.02559	0.000336743	0.00329335
2548	15.9964	1644	1.98835	0.01333	0.00033607	0.00329335
310	15.9754	1815	30.7531	0.01069	0.000339608	0.00331033
680	15.9552	1869	1.34339	0.03605	0.000343055	0.00333286
1906	15.8118	3459	1	0.0131	0.000368566	0.00356889
2562	15.741	630	1	0.03127	0.000381851	0.00368536
443	15.7309	2553	1	0.03312	0.000383784	0.00369188
250	15.6942	1731	1	0.03304	0.000390888	0.00374792
899	15.6636	2892	1	0.00951	0.000396918	0.00378103
1267	15.6689	1599	1	0.04288	0.000395864	0.00378103
2554	15.6112	1323	1.35577	0.05888	0.000407451	0.00386881
385	15.5974	1779	1	0.03956	0.000410272	0.00388303
1589	15.59	3330	1.54993	0.02263	0.000411781	0.00388477
2100	15.5655	1200	1	0.03684	0.00041686	0.00392009
287	15.543	1551	1.29835	0.02403	0.00042158	0.00395181
2803	15.5185	2574	15.7348	0.00567	0.000426781	0.00397516
2743	15.5207	1146	1.06599	0.0863	0.000426312	0.00397516
642	15.4949	1422	4.65838	0.01302	0.000431851	0.00400965
2800	15.479	1458	1	0.05869	0.000435285	0.00402879
2673	15.4624	4662	1	0.01598	0.000438908	0.00403686
865	15.4657	3114	1	0.02589	0.000438189	0.00403686
2237	15.4464	2781	1	0.03211	0.000442451	0.00405673
193	15.405	2331	1	0.03749	0.000451692	0.00412855
1196	15.385	1056	1.41569	0.01812	0.000456227	0.00415705
160	15.3377	1755	1	0.01028	0.000467155	0.00423035
1612	15.3397	984	1	0.02583	0.000466692	0.00423035
1648	15.2804	3099	72.0549	0.00708	0.000480727	0.00433986
1136	15.179	1758	1.22495	0.02916	0.000505744	0.0045517
609	15.1104	2235	1	0.0259	0.000523392	0.00469612
931	15.0762	465	1	0.01981	0.000532419	0.00476255
1595	15.0504	3009	520.87	0.00379	0.000539315	0.00480958
854	15.0394	4302	1	0.02236	0.000542284	0.0048214
978	15.0226	1221	1	0.01814	0.00054687	0.00484748
2024	15.0037	2022	1	0.03915	0.000552051	0.00486402
2916	15.004	1593	1.28104	0.00686	0.000551968	0.00486402
76	14.9544	4533	1	0.01584	0.000565845	0.00497063
2906	14.8827	1422	1.34106	0.01627	0.000586499	0.00513668
2269	14.8541	4248	1.18285	0.02869	0.000594946	0.00517974
2924	14.8542	1785	1.21317	0.01164	0.00059491	0.00517974
1125	14.8047	1908	245.914	0.0069	0.00060983	0.00526248
2577	14.808	2343	1	0.00766	0.000608825	0.00526248
1857	14.8107	1095	1	0.03506	0.000607997	0.00526248
1282	14.7849	990	295.351	0.00721	0.000615898	0.00529925
2755	14.6907	1272	12.9144	0.01377	0.000645581	0.0055062
1954	14.691	1566	1	0.04611	0.000645503	0.0055062
1037	14.7014	6450	1	0.0158	0.00064213	0.0055062
2690	14.6769	3108	1	0.01329	0.00065007	0.00552842
2745	14.6631	2523	1	0.04514	0.000654565	0.00555056
355	14.6493	1977	1	0.03083	0.000659097	0.00557288
248	14.6179	2937	1	0.03527	0.000669533	0.00564486
2448	14.6063	2295	1.03885	0.04483	0.000673414	0.00564513
1041	14.6079	1473	1	0.03007	0.000672869	0.00564513
271	14.5724	1626	1	0.03227	0.000684919	0.0056767
1154	14.5754	3774	1	0.01208	0.000683906	0.0056767
2869	14.5775	2403	1	0.00814	0.000683181	0.0056767
2862	14.5883	3381	1	0.03652	0.000679509	0.0056767
1548	14.5576	1830	1	0.05634	0.000690027	0.00570293
1718	14.4979	1071	6.94796	0.01821	0.00071092	0.00584269
878	14.503	1158	1.3748	0.04604	0.000709096	0.00584269
622	14.4785	1494	1	0.04025	0.000717857	0.00588322
1518	14.4656	2607	1	0.01496	0.000722481	0.00590462
1836	14.2873	1071	1	0.05886	0.000789872	0.00643745
753	14.2235	2478	1	0.01309	0.000815475	0.00662771
887	14.2077	1878	1.19392	0.01092	0.000821926	0.00666169
2135	14.2019	864	1	0.04454	0.000824321	0.0066627
2584	14.1078	2082	2.10627	0.01887	0.000864024	0.00692636
2896	14.1107	2400	1	0.02577	0.000862789	0.00692636
1803	14.1112	1893	1	0.02959	0.000862548	0.00692636
2174	14.0568	2508	1	0.01932	0.000886349	0.00708596
1437	13.9674	1434	1	0.01751	0.000926877	0.00734988
1702	13.97	2199	1	0.01475	0.000925654	0.00734988
963	13.9758	2808	1.11761	0.04429	0.000922992	0.00734988
1280	13.9502	1386	1	0.01916	0.000934892	0.00739346
2639	13.9388	903	1	0.02966	0.000940226	0.00741566
1030	13.9098	4392	1	0.01599	0.000953949	0.00748366
1268	13.9125	945	1	0.03768	0.000952643	0.00748366
13	13.8979	846	1	0.01751	0.000959661	0.00750839
2302	13.8604	2448	2.8797	0.01398	0.000977786	0.00762985
2500	13.8489	2364	1	0.03847	0.000983434	0.00763332
1634	13.8512	4440	1	0.04189	0.000982314	0.00763332
1923	13.8366	933	1	0.05339	0.000989491	0.00766007
1423	13.7393	1188	1.0729	0.02811	0.00103884	0.00802094
2452	13.652	2472	1	0.02557	0.00108521	0.00833511
1450	13.6526	2892	1	0.04808	0.00108484	0.00833511
1895	13.6121	1788	1.21197	0.02949	0.00110704	0.00848052
646	13.5743	1605	7.06136	0.019	0.0011282	0.00862017
1794	13.5053	2973	1	0.03101	0.00116776	0.00887617
1596	13.5093	1035	5.55836	0.00946	0.00116545	0.00887617
2322	13.4793	1167	1	0.02153	0.00118307	0.00894623
1833	13.4816	2301	1	0.03439	0.00118169	0.00894623
1324	13.469	1365	1	0.0572	0.00118916	0.00896912
752	13.4631	2034	1	0.07119	0.00119271	0.00897282
2453	13.4456	1791	1	0.00987	0.00120316	0.00902835
2719	13.4236	2658	1	0.03788	0.00121645	0.00910474
2871	13.3988	1500	1	0.01651	0.00123163	0.00919489
2652	13.3679	2142	1	0.04243	0.00125084	0.00931463
350	13.3551	2286	1.03234	0.07141	0.00125886	0.00935061
581	13.347	3594	1	0.02077	0.00126395	0.00936475
1035	13.3405	1782	1	0.08469	0.00126811	0.00937185
969	13.3071	822	1.50792	0.01537	0.00128942	0.00950545
110	13.2897	627	1.15364	0.02376	0.0013007	0.00954066
1195	13.2913	1215	1	0.03784	0.00129966	0.00954066
300	13.2839	2148	1	0.01178	0.00130445	0.00954432
2051	13.272	1884	1	0.01146	0.00131229	0.00957777
742	13.2492	1284	1.76398	0.01595	0.0013273	0.00966326
2316	13.1995	1521	1	0.07144	0.00136068	0.00988178
690	13.1881	1299	1	0.03641	0.00136849	0.00991392
1263	13.1796	540	1	0.02702	0.0013743	0.00993153
1697	13.1745	12522	1	0.00443	0.00137784	0.00993262
2	13.1675	2709	1	0.01949	0.00138268	0.00994311
2203	13.1597	891	1.55046	0.01149	0.00138803	0.00995716
2856	13.1291	3873	1	0.02548	0.00140946	0.0100862
1893	13.1166	1320	1	0.02054	0.00141831	0.0101249
815	13.1019	1242	1	0.02352	0.00142879	0.0101749
1436	13.0721	3231	1	0.01743	0.00145022	0.0103025
522	13.0651	1350	1	0.0438	0.00145526	0.0103134
2284	13.0588	2982	1	0.01271	0.00145987	0.0103211
2903	13.0517	2463	1	0.00816	0.00146507	0.010333
656	13.0306	1569	1.00929	0.03828	0.0014806	0.0104174
2620	13.0193	1209	9.35755	0.01364	0.00148899	0.0104514
2766	13.0056	4281	1	0.01405	0.00149921	0.010498
1451	12.9954	2424	10.4568	0.0083	0.00150689	0.0105267
2369	12.9757	423	1	0.04932	0.00152179	0.0105804
1048	12.9759	1467	1	0.02903	0.00152167	0.0105804
2338	12.9677	1605	1.89675	0.00213	0.0015279	0.0105978
2075	12.9557	1785	1	0.03169	0.00153711	0.0106365
721	12.9486	1095	1	0.03317	0.00154256	0.0106491
1682	12.9134	2847	1	0.01884	0.00156998	0.010813
24	12.8972	1161	1.16796	0.03441	0.0015827	0.0108497
462	12.8976	1854	1.12308	0.02893	0.00158239	0.0108497
1603	12.8594	2586	7.95073	0.01018	0.0016129	0.0110309
776	12.8272	1584	1	0.02042	0.00163911	0.0111841
1290	12.7909	1995	1	0.0418	0.00166912	0.0113624
1357	12.7499	1980	3.1826	0.00654	0.00170367	0.0115708
2416	12.7264	2730	1	0.02002	0.00172386	0.0116808
2442	12.7191	3216	1	0.01403	0.00173015	0.0116964
1501	12.7137	708	1.14239	0.03772	0.00173479	0.0117008
2460	12.7021	1002	1.41461	0.02418	0.00174488	0.0117419
2594	12.6854	1533	1	0.02909	0.00175953	0.0117864
1072	12.6894	1341	2.55224	0.01552	0.00175599	0.0117864
1086	12.5142	981	1	0.03802	0.0019168	0.0128107
1566	12.4427	1491	2.61616	0.01292	0.00198652	0.0132465
856	12.4309	3450	1	0.023	0.00199834	0.0132951
1178	12.4193	3465	1	0.01109	0.00200996	0.0133421
695	12.3893	2442	1	0.0427	0.00204036	0.0134526
1641	12.3937	1437	1	0.01274	0.00203583	0.0134526
884	12.3978	1056	1	0.02435	0.00203164	0.0134526
1993	12.3777	1596	1.29246	0.05092	0.00205223	0.0135005
2105	12.3622	4332	1	0.01068	0.00206813	0.0135142
2660	12.3648	1875	1	0.03235	0.00206546	0.0135142
1737	12.3687	2049	81.6937	0.00522	0.00206146	0.0135142
1563	12.3484	2157	1	0.02696	0.00208245	0.0135175
953	12.3504	2505	1	0.01919	0.00208037	0.0135175
962	12.354	1650	1	0.03242	0.00207661	0.0135175
2314	12.3357	972	1.27654	0.02483	0.00209574	0.0135737
2282	12.3259	435	1	0.12254	0.00210599	0.0136101
1312	12.3168	1818	92.2616	0.00818	0.00211566	0.0136425
659	12.3088	1191	1.29575	0.02036	0.00212409	0.0136669
1699	12.2861	2316	1.93822	0.0108	0.00214838	0.0137929
1673	12.2693	1899	1	0.02048	0.00216653	0.013879
1458	12.2572	1395	1.09401	0.06115	0.00217967	0.0139025
1258	12.2579	717	1.07832	0.07813	0.00217891	0.0139025
1112	12.2376	1269	3.76415	0.00619	0.00220107	0.0140086
2519	12.178	1953	1	0.02911	0.00226768	0.0143391
957	12.1795	2523	1	0.02123	0.002266	0.0143391
956	12.183	2541	1.29312	0.02898	0.00226199	0.0143391
2509	12.173	2028	1	0.01534	0.00227335	0.0143441
1544	12.1619	2004	1	0.02624	0.00228598	0.0143929
732	12.1003	2181	1	0.02612	0.00235756	0.0148117
1969	12.0881	861	1	0.07501	0.00237193	0.0148702
1866	12.0618	576	23.1027	0.01342	0.00240333	0.0150349
36	12.0393	1125	1	0.02197	0.00243054	0.0151728
2132	12.0336	1170	1	0.02398	0.00243746	0.0151836
266	12.0159	1239	1	0.02614	0.00245912	0.0151896
262	12.0183	1008	1	0.034	0.00245615	0.0151896
498	12.0221	2391	1	0.02259	0.00245151	0.0151896
1362	12.0243	1026	1	0.02198	0.00244887	0.0151896
1937	11.9975	327	1.39473	0.02264	0.0024819	0.0152981
2156	11.9537	1197	1	0.03402	0.00253683	0.0156039
2065	11.9255	2403	1	0.02172	0.0025728	0.015792
1176	11.8695	1662	1	0.02532	0.00264588	0.0162067
1301	11.8539	294	2.96253	0.03289	0.00266666	0.0162999
2525	11.8426	2328	1	0.02279	0.00268174	0.016358
177	11.8378	1377	1.25883	0.0195	0.00268818	0.0163633
43	11.8176	792	1.33066	0.02053	0.00271542	0.0164949
1160	11.7938	1557	2.24657	0.00842	0.00274801	0.0166584
1710	11.786	732	201.322	0.00658	0.00275863	0.0166883
1723	11.7613	3135	1.23651	0.02707	0.00279297	0.0168266
113	11.7644	2874	1	0.04258	0.00278867	0.0168266
1271	11.7358	2349	2.30289	0.02829	0.00282875	0.0169379
268	11.7369	6285	2.16858	0.01578	0.00282725	0.0169379
1246	11.7427	3324	1	0.0251	0.00281909	0.0169379
2852	11.707	2628	1	0.02975	0.00286989	0.0171492
2835	11.6942	483	21.0502	0.00652	0.00288821	0.0172236
2494	11.6485	3018	1	0.01178	0.00295508	0.0175866
153	11.6153	2883	1	0.01351	0.00300445	0.0178443
264	11.607	903	1	0.00735	0.00301695	0.0178823
85	11.5876	2310	1	0.01363	0.00304644	0.0179483
1946	11.5913	2439	1	0.02131	0.00304069	0.0179483
847	11.5914	3132	1.99367	0.0087	0.00304066	0.0179483
2078	11.5433	1182	1	0.06203	0.00311455	0.0182762
2176	11.5447	732	1	0.05311	0.00311237	0.0182762
1834	11.539	1770	1	0.03269	0.00312129	0.0182792
929	11.5205	1500	1.00301	0.02424	0.00315036	0.0184126
2733	11.5114	2565	1	0.02415	0.00316475	0.01846
987	11.5056	696	1.84251	0.01693	0.00317388	0.0184765
1970	11.4941	1785	1.27883	0.04247	0.00319212	0.0185459
195	11.4733	3741	1	0.02253	0.00322552	0.0187029
1029	11.4628	1023	1	0.06791	0.00324253	0.0187645
743	11.4575	2457	1.11023	0.02678	0.00325117	0.0187774
584	11.4144	2202	19.7785	0.00729	0.00332203	0.0191114
2305	11.418	1857	1	0.02245	0.00331592	0.0191114
1245	11.3868	1941	1	0.019	0.00336812	0.0193387
1049	11.3722	1653	25.7595	0.00192	0.00339283	0.0194425
180	11.3663	3663	1	0.02313	0.00340279	0.0194616
2841	11.3333	1665	1	0.01964	0.00345943	0.019747
2477	11.3175	909	1	0.02429	0.00348691	0.0198652
1084	11.2922	1215	257.147	0.00611	0.0035313	0.0200791
1439	11.2553	2058	1	0.01857	0.00359695	0.0204128
715	11.2447	1299	1	0.03778	0.00361621	0.0204825
1858	11.2362	2118	1.6839	0.02119	0.00363161	0.0205301
2765	11.2316	2706	1.02086	0.00603	0.00363982	0.020537
2151	11.2214	987	1	0.02653	0.00365854	0.0205635
1601	11.2221	1893	1	0.02986	0.00365719	0.0205635
2868	11.2142	2010	296.021	0.00594	0.00367167	0.0205978
1714	11.1935	2571	1	0.01314	0.00370986	0.0207724
1002	11.1453	1734	1.01041	0.03227	0.00380047	0.0212392
1721	11.1024	1434	1	0.11831	0.00388287	0.0216585
2857	11.0608	2016	1	0.0347	0.00396444	0.021988
623	11.0609	777	1	0.08952	0.00396413	0.021988
626	11.0649	357	1	0.03605	0.00395636	0.021988
109	11.0516	2031	1.26411	0.01978	0.00398268	0.0220475
17	11.0433	2694	1	0.03208	0.00399932	0.022098
228	11.0388	396	1	0.11643	0.00400821	0.0221054
351	11.0001	2625	1.56087	0.00839	0.00408649	0.0224107
2686	11.0004	4248	8.05622	0.00195	0.00408587	0.0224107
1568	11.0068	600	1	0.04758	0.0040729	0.0224107
2850	10.9341	2934	1.68087	0.0164	0.00422367	0.0231199
2286	10.9289	4728	78.3196	0.00684	0.00423471	0.0231371
2875	10.9235	1065	1	0.02881	0.00424603	0.0231559
616	10.902	957	1	0.03717	0.00429192	0.0233195
2029	10.9033	2637	1	0.03379	0.00428922	0.0233195
1302	10.8886	972	188.24	0.01144	0.00432086	0.0234333
2052	10.8478	1575	1	0.03767	0.00440983	0.0238716
2450	10.7829	1464	1	0.03173	0.00455532	0.0245686
1827	10.7855	2544	1	0.0224	0.00454954	0.0245686
401	10.6943	1521	1.50225	0.01912	0.00476161	0.0255871
2749	10.6953	2877	1.02163	0.01851	0.00475927	0.0255871
1105	10.6879	1056	1	0.01967	0.00477706	0.0256232
580	10.6833	2736	1.39734	0.01045	0.00478801	0.0256351
2893	10.6675	987	290.702	0.02013	0.00482589	0.0256507
2249	10.6686	2415	103.024	0.00314	0.00482319	0.0256507
2441	10.6688	1347	653.557	0.00804	0.00482271	0.0256507
1564	10.6694	1149	1.1562	0.01902	0.00482145	0.0256507
1770	10.648	2568	1	0.02316	0.00487327	0.0257161
444	10.6487	2742	1	0.03965	0.00487147	0.0257161
1689	10.6513	1293	1	0.04688	0.00486514	0.0257161
270	10.6531	1161	1	0.03192	0.00486071	0.0257161
1535	10.61	615	1	0.05593	0.00496665	0.0261618
1763	10.5943	1620	1	0.08489	0.00500589	0.0263213
1	10.5768	984	443.816	0.00874	0.00504988	0.0265051
757	10.5699	2310	1	0.02644	0.00506734	0.0265492
1498	10.5593	753	2.63735	0.02415	0.00509421	0.0266425
1725	10.546	2043	10.8514	0.012	0.0051281	0.026772
2674	10.4816	1914	1	0.0375	0.00529612	0.0276001
1669	10.4713	606	1	0.06913	0.00532342	0.0276441
2802	10.4724	1272	1	0.02054	0.00532044	0.0276441
2646	10.4569	1692	85.9963	0.01616	0.00536178	0.0277941
2853	10.4445	321	1	0.03864	0.00539518	0.0279179
1470	10.4329	2346	1.43913	0.0174	0.00542667	0.0280314
995	10.4171	1428	2.81155	0.00669	0.00546949	0.028203
2422	10.3811	2478	1	0.01328	0.00556889	0.0286651
2506	10.3502	1575	98.7363	0.00328	0.00565571	0.029061
1632	10.3387	1698	7.50137	0.00479	0.00568826	0.0291772
1473	10.3305	1131	1	0.02339	0.00571163	0.029246
1441	10.3187	363	27.5453	0.01604	0.00574549	0.0293681
758	10.2993	849	4.99206	0.01094	0.00580132	0.0295505
2268	10.2995	3168	1.04524	0.01626	0.0058008	0.0295505
2627	10.2917	432	1.13059	0.00696	0.00582341	0.0295603
2508	10.2919	1620	1.54207	0.01984	0.00582306	0.0295603
2633	10.2836	1497	19.6868	0.00872	0.00584704	0.029629
2556	10.2712	1068	1.82815	0.03752	0.00588358	0.0297628
2130	10.2526	1431	1	0.05721	0.00593849	0.0299889
2273	10.2209	846	3.67584	0.01177	0.00603331	0.0303112
1832	10.2238	1740	1	0.01583	0.00602463	0.0303112
870	10.2273	2409	1	0.01481	0.00601415	0.0303112
1434	10.2124	2892	1	0.01598	0.006059	0.0303364
1285	10.2135	1680	183.938	0.01776	0.00605567	0.0303364
1722	10.1626	6960	11.893	0.00243	0.00621189	0.0306314
105	10.1627	2859	1	0.02217	0.00621146	0.0306314
867	10.1638	873	1	0.03675	0.0062081	0.0306314
1998	10.166	1257	1	0.00645	0.00620128	0.0306314
2277	10.1672	741	1	0.05299	0.00619743	0.0306314
1514	10.1756	783	1.24048	0.00875	0.00617146	0.0306314
2146	10.1785	1764	3.38418	0.009	0.00616252	0.0306314
1955	10.1795	930	363.034	0.01017	0.0061595	0.0306314
2027	10.1839	2679	254.314	0.01073	0.00614602	0.0306314
2239	10.1559	942	1	0.0121	0.00623255	0.0306817
895	10.1396	1656	1.72179	0.00633	0.00628374	0.0308819
2557	10.1278	711	2.88956	0.0356	0.00632099	0.031013
1532	10.1228	2589	11.7151	0.00838	0.00633662	0.0310378
1829	10.1152	1737	1	0.02433	0.00636081	0.0311043
173	10.0959	3150	1	0.02963	0.00642255	0.031354
505	10.0913	1221	1	0.05357	0.0064374	0.0313743
1709	10.0796	2481	1	0.00779	0.00647511	0.0315057
1811	10.0738	3414	1	0.01433	0.00649372	0.031544
316	10.0351	1128	1.37902	0.03117	0.00662066	0.0321075
777	10.0283	1110	3.27949	0.01108	0.00664341	0.0321646
2391	9.98264	1557	1	0.03335	0.00679669	0.0328525
2886	9.95864	3756	1	0.01368	0.00687874	0.0331944
1454	9.95106	900	3.46692	0.01089	0.00690486	0.0332658
1043	9.94774	1107	1	0.02072	0.00691633	0.0332664
2116	9.82882	834	1	0.02973	0.00734005	0.0346791
1172	9.83126	2022	1	0.03195	0.0073311	0.0346791
2109	9.83254	1470	1	0.03029	0.00732641	0.0346791
2711	9.8335	870	1	0.02131	0.00732289	0.0346791
460	9.83634	1068	1	0.09462	0.0073125	0.0346791
1989	9.83954	1503	1	0.01227	0.00730081	0.0346791
362	9.8423	2433	1	0.01796	0.00729074	0.0346791
1332	9.84422	2739	1	0.01057	0.00728375	0.0346791
1684	9.84628	2007	1.18915	0.00742	0.00727625	0.0346791
2360	9.85366	999	1	0.07104	0.00724945	0.0346791
2471	9.85952	360	1.03655	0.08089	0.00722824	0.0346791
1234	9.8254	1878	1	0.02105	0.00735261	0.0346826
1171	9.81944	3264	1	0.03721	0.00737455	0.0347302
883	9.80632	2385	1	0.01237	0.00742309	0.0349028
1083	9.7516	1605	1	0.01611	0.00762899	0.0357563
485	9.7542	537	1.86388	0.00587	0.00761908	0.0357563
2447	9.72756	579	1	0.05919	0.00772124	0.036131
2145	9.72336	2463	1	0.024	0.00773747	0.0361493
1808	9.71274	699	19.6131	0.02055	0.00777867	0.036284
2758	9.68606	1548	354.526	0.0085	0.00788313	0.0367129
793	9.67312	1518	1	0.03955	0.0079343	0.0368926
954	9.66856	2430	1	0.03329	0.00795241	0.0369183
2139	9.63776	663	1.81586	0.01526	0.00807583	0.0372555
1206	9.64068	1743	1	0.03594	0.00806404	0.0372555
2000	9.64234	891	1	0.05344	0.00805735	0.0372555
2319	9.64574	630	1	0.02145	0.00804367	0.0372555
417	9.63022	957	1	0.04108	0.00810633	0.0373375
1427	9.61472	993	6.4447	0.01509	0.0081694	0.037569
1553	9.5799	2988	1	0.01809	0.00831287	0.038169
299	9.5705	741	1	0.02466	0.00835204	0.0382291
817	9.57282	1107	1	0.01969	0.00834235	0.0382291
303	9.55758	1470	1	0.01836	0.00840616	0.0382976
1297	9.55882	1596	1	0.02107	0.00840095	0.0382976
1609	9.56234	1539	1	0.03105	0.00838618	0.0382976
519	9.55386	2691	1	0.00932	0.00842181	0.0383095
1273	9.54646	5514	1	0.00601	0.00845303	0.0383919
2009	9.5327	2235	1	0.02422	0.00851139	0.0385972
901	9.51256	2133	1.20136	0.01308	0.00859753	0.0389277
341	9.49646	3129	1	0.01539	0.00866702	0.0391819
2503	9.49214	720	425.488	0.00792	0.00868576	0.0392062
997	9.4629	1551	1.21784	0.0243	0.00881368	0.0397225
2121	9.45806	969	1	0.08305	0.00883504	0.0397577
185	9.43208	2124	1	0.00961	0.00895055	0.040093
1735	9.43292	1932	5.41077	0.01069	0.00894679	0.040093
1350	9.4355	2478	1.44419	0.00603	0.00893526	0.040093
170	9.41652	2973	1	0.01537	0.00902046	0.0403446
95	9.41288	1635	1	0.00691	0.00903689	0.0403565
1315	9.3968	3657	1	0.00846	0.00910984	0.0406205
2363	9.3813	789	1.11437	0.02356	0.00918072	0.0408744
2714	9.36758	2013	5.51807	0.00705	0.00924391	0.0410934
1146	9.31696	1731	95.3547	0.00483	0.00948086	0.0420194
77	9.31716	1467	1.83402	0.00882	0.00947991	0.0420194
2291	9.29322	855	1	0.04854	0.00959407	0.042457
703	9.28504	891	1.43762	0.0042	0.00963339	0.0425028
1203	9.28696	1035	1	0.03404	0.00962415	0.0425028
922	9.26944	750	2.05599	0.01945	0.00970883	0.0427713
745	9.22664	1641	1	0.02693	0.00991883	0.043631
2746	9.21024	3135	117.632	0.01044	0.0100005	0.0438587
1880	9.21244	324	7.8363	0.00928	0.00998951	0.0438587
1531	9.17706	1965	23.7302	0.00371	0.0101678	0.0445258
1155	9.1715	1200	1	0.07723	0.0101961	0.0445832
2127	9.16298	1407	1	0.0684	0.0102396	0.0447069
1070	9.15262	3360	1.18572	0.00825	0.0102928	0.0448724
1630	9.12884	3501	1	0.02074	0.0104159	0.0453417
468	9.0876	1845	1.52546	0.02007	0.0106329	0.0462178
1831	9.05146	2301	1	0.01253	0.0108268	0.0469909
1311	9.03446	738	1	0.06492	0.0109192	0.047322
1637	9.02966	996	1	0.02176	0.0109455	0.0473658
2640	9.01528	792	1	0.06394	0.0110244	0.0476373
1162	8.98126	1437	38.7284	0.006	0.0112136	0.0482414
2419	8.9832	1431	2.38212	0.02207	0.0112027	0.0482414
631	8.98592	792	1	0.03559	0.0111875	0.0482414
2654	8.97574	1482	2.83642	0.00678	0.0112446	0.0483039
2438	8.94778	2862	1	0.01806	0.0114029	0.0489123
2315	8.9048	834	5.4608	0.01234	0.0116506	0.0499019

## Sheet: M8.strict.sig
Group_ID	Lk-ratio	Length	w10	p10	P-val	BH_P-val
2168	75.1229	4878	1	0.04329	0	0
651	78.317	8622	1	0.02954	0	0
1467	81.6065	1284	1	0.03765	0	0
2527	62.742	11586	1	0.01586	2.37588e-14	1.39416e-11
249	62.7922	2817	1	0.03377	2.32037e-14	1.39416e-11
1287	60.9717	8658	1	0.01407	5.76206e-14	2.81765e-11
2181	56.994	5268	1	0.01898	4.20664e-13	1.76318e-10
1027	53.213	6936	1	0.03114	2.78577e-12	1.02168e-09
719	51.9047	2988	1	0.02158	5.35838e-12	1.74683e-09
2294	50.4159	3426	1	0.03693	1.12803e-11	3.30964e-09
261	49.8033	13593	1	0.00624	1.5323e-11	4.08705e-09
71	46.5649	10560	1	0.00738	7.73678e-11	1.89164e-08
2019	45.1561	11913	1	0.00992	1.56487e-10	3.27951e-08
2134	45.292	7683	1	0.01322	1.46207e-10	3.27951e-08
1007	42.5548	2184	1	0.03101	5.7457e-10	1.12386e-07
714	42.4178	4680	1	0.01732	6.15313e-10	1.12833e-07
2809	41.7814	2955	1.06483	0.02398	8.45841e-10	1.45982e-07
1733	41.1455	1293	1	0.05265	1.16245e-09	1.89479e-07
1132	40.0649	4305	1	0.02838	1.99534e-09	3.08123e-07
2254	39.9158	4725	1	0.03489	2.1498e-09	3.15376e-07
2128	37.328	2472	6.26508	0.01627	7.84005e-09	1.09537e-06
2667	36.6016	2085	178.547	0.01944	1.12738e-08	1.50352e-06
596	35.4811	2865	1	0.0371	1.97414e-08	2.51831e-06
528	35.1464	5931	1	0.01164	2.33378e-08	2.85305e-06
2783	34.0821	12177	1	0.00787	3.97343e-08	4.66322e-06
1993	32.9337	1035	1.51765	0.05494	7.05566e-08	7.96205e-06
1500	32.7001	13743	1	0.00408	7.9299e-08	8.61716e-06
1303	32.5295	1320	1	0.03815	8.63575e-08	8.737e-06
1850	32.5441	3123	1	0.0415	8.57311e-08	8.737e-06
526	32.3293	1524	1	0.02152	9.54532e-08	9.33532e-06
2336	32.0942	4422	1	0.01306	1.07356e-07	1.01607e-05
2528	31.764	11430	1	0.00673	1.26627e-07	1.16101e-05
1724	31.2108	2880	1	0.01348	1.66979e-07	1.48459e-05
2377	30.517	5766	1	0.02412	2.36221e-07	2.03844e-05
2608	30.2637	633	1.90083	0.03626	2.68115e-07	2.24757e-05
281	30.1766	6312	1	0.01102	2.80047e-07	2.28238e-05
678	30.1079	3000	1	0.01121	2.89842e-07	2.29837e-05
1356	29.9941	1260	1.07759	0.05413	3.06812e-07	2.30817e-05
293	30.0378	1341	1	0.03431	3.00175e-07	2.30817e-05
76	29.7832	3492	1	0.01598	3.40933e-07	2.50074e-05
2426	29.5576	1464	1	0.01415	3.81635e-07	2.54481e-05
1378	29.5789	3960	1	0.03944	3.77589e-07	2.54481e-05
2059	29.5945	3759	1	0.01104	3.74651e-07	2.54481e-05
2431	29.6941	3816	1.25523	0.01011	3.56458e-07	2.54481e-05
2773	29.5069	5778	1	0.01169	3.91437e-07	2.55217e-05
347	29.3907	2919	1	0.01754	4.14845e-07	2.64599e-05
1766	29.2941	915	2.13468	0.02651	4.3537e-07	2.71782e-05
2407	29.018	5559	1	0.00848	4.99829e-07	3.0552e-05
152	28.7557	3951	1	0.01873	5.6988e-07	3.4123e-05
443	28.627	2001	1	0.03503	6.07739e-07	3.56621e-05
386	28.5112	2457	1	0.03653	6.43966e-07	3.7047e-05
1629	28.2844	6309	1	0.02082	7.21315e-07	4.06988e-05
275	27.9843	1386	1	0.06927	8.38099e-07	4.63959e-05
2414	27.8259	5853	1	0.02078	9.07166e-07	4.92894e-05
693	27.7804	588	2.65988	0.01579	9.28032e-07	4.95063e-05
1357	27.5362	1713	1.0518	0.01466	1.04856e-06	5.49372e-05
893	27.1131	1431	1	0.01215	1.29556e-06	6.55373e-05
647	27.1194	6555	1	0.00669	1.29152e-06	6.55373e-05
2497	26.827	1941	1	0.01806	1.49481e-06	7.30963e-05
2878	26.8314	555	1	0.04923	1.49157e-06	7.30963e-05
173	26.5361	2124	1	0.02934	1.72886e-06	8.1814e-05
1191	26.5577	735	1	0.05219	1.71029e-06	8.1814e-05
768	26.4057	1977	1	0.01488	1.84537e-06	8.59416e-05
2814	26.3677	1671	1	0.02312	1.88075e-06	8.62206e-05
851	26.3183	4410	1	0.01527	1.92774e-06	8.70154e-05
2906	26.1127	1302	2.17233	0.01253	2.1365e-06	9.49773e-05
1139	26.007	1377	1	0.03021	2.25241e-06	9.71848e-05
2586	26.03	2667	1	0.02265	2.22666e-06	9.71848e-05
2843	25.9713	570	1	0.05363	2.29304e-06	9.75043e-05
976	25.6603	2439	1	0.01861	2.67878e-06	0.000110698
144	25.6824	2898	2.82414	0.00863	2.64937e-06	0.000110698
1436	25.5982	2646	1	0.01258	2.76323e-06	0.000112602
17	25.2777	2325	1	0.03596	3.24356e-06	0.000130364
1863	25.1887	2880	1.12682	0.01309	3.39119e-06	0.000134456
1952	25.0745	1467	1	0.02823	3.59032e-06	0.000140453
2353	24.8397	3762	1	0.01552	4.03768e-06	0.000155876
2800	24.4143	1161	1	0.04739	4.99467e-06	0.000190316
1594	24.3136	2349	1	0.0156	5.25253e-06	0.000197576
501	24.2529	66	1.4082	0.11801	5.41434e-06	0.000201084
506	24.1956	1926	1.91647	0.02089	5.57181e-06	0.000204346
1127	23.8112	1254	4.86841	0.01737	6.75235e-06	0.000244585
271	23.0053	1224	1.03888	0.02309	1.01031e-05	0.000361493
2829	22.8686	4164	1	0.02393	1.08181e-05	0.000382413
2633	22.7413	1272	15.0202	0.01269	1.15291e-05	0.000393329
943	22.7429	3159	1	0.03198	1.15197e-05	0.000393329
760	22.7774	1491	1	0.01172	1.13227e-05	0.000393329
1965	22.6103	1629	1.03015	0.01507	1.23094e-05	0.000410406
2176	22.615	633	1	0.04757	1.22807e-05	0.000410406
1712	22.5313	1140	1	0.02847	1.28056e-05	0.000417462
2525	22.552	1695	1	0.02095	1.26737e-05	0.000417462
2533	22.4521	2688	1	0.02166	1.33223e-05	0.000429535
1028	22.3885	2652	1	0.01555	1.37533e-05	0.000438611
81	22.1549	2034	2.12151	0.0078	1.54567e-05	0.000487633
1036	22.0112	996	1	0.02842	1.66086e-05	0.0005184
1589	21.8796	2067	1.10492	0.02418	1.77377e-05	0.000547814
2090	21.7722	2283	1	0.03599	1.8717e-05	0.000572037
2862	21.7393	2256	1	0.0358	1.90274e-05	0.00057553
2474	21.6339	1212	4.6182	0.01302	2.00564e-05	0.000600465
156	21.6014	2289	1	0.01909	2.03848e-05	0.000604132
1741	21.5647	1200	1	0.04927	2.07623e-05	0.000609167
115	21.3573	2469	1.00783	0.02024	2.30312e-05	0.000669045
244	21.2842	3975	1	0.00966	2.38893e-05	0.000673954
2895	21.3034	2970	1.89434	0.0098	2.36606e-05	0.000673954
842	21.3138	1257	1	0.02028	2.35379e-05	0.000673954
712	21.2633	1614	1	0.02856	2.41398e-05	0.000674534
23	21.2011	2595	1	0.04194	2.49021e-05	0.00068927
793	21.117	1080	1	0.03819	2.5972e-05	0.000712168
1044	21.0853	2952	3.07429	0.00914	2.63867e-05	0.000716839
2266	21.015	6072	1	0.01082	2.73312e-05	0.000728999
2248	21.0159	7248	1	0.0067	2.73179e-05	0.000728999
455	20.9733	2724	1	0.03056	2.79062e-05	0.00073763
1613	20.775	972	1	0.02824	3.08159e-05	0.000807266
2100	20.7536	969	1	0.04122	3.11471e-05	0.000808722
1536	20.6836	12450	1	0.00738	3.22569e-05	0.00083019
385	20.5799	1275	1	0.02709	3.39732e-05	0.000866758
2544	20.5201	1872	4.52634	0.01372	3.50032e-05	0.000877773
2924	20.5314	1650	1.20447	0.01228	3.48074e-05	0.000877773
24	20.3603	915	1	0.03311	3.79148e-05	0.000904406
1853	20.3679	4437	1	0.01036	3.77713e-05	0.000904406
344	20.3857	1032	1	0.02772	3.74363e-05	0.000904406
1959	20.3893	2667	1	0.0146	3.7369e-05	0.000904406
1425	20.4024	2220	1	0.01597	3.71265e-05	0.000904406
349	20.4275	825	10.3847	0.00736	3.66624e-05	0.000904406
1448	20.2711	774	1.18377	0.04009	3.96448e-05	0.000923158
2027	20.2767	1929	104.429	0.0202	3.9534e-05	0.000923158
672	20.2962	4773	1	0.0471	3.91508e-05	0.000923158
1566	20.0992	1251	2.91142	0.01357	4.32039e-05	0.000998112
2388	20.0354	2007	1	0.02509	4.46034e-05	0.00102239
2923	19.3555	1464	1	0.01493	6.26617e-05	0.00142519
1474	19.2572	744	15.8234	0.00876	6.58185e-05	0.00147413
744	19.2581	1362	1	0.02414	6.57902e-05	0.00147413
242	19.1593	1470	1	0.03373	6.91218e-05	0.00152484
2450	19.1715	1230	316.289	0.0161	6.87001e-05	0.00152484
2343	19.0632	2349	1	0.02175	7.25249e-05	0.00158797
2078	19.0085	879	1	0.03232	7.45344e-05	0.00161988
2065	18.7829	1911	1	0.02357	8.34344e-05	0.00179997
585	18.7066	2604	1	0.01658	8.66772e-05	0.00185628
918	18.6838	1005	1	0.02096	8.76727e-05	0.001864
2198	18.5648	1374	1	0.0388	9.30475e-05	0.00196404
250	18.4369	1272	1	0.0313	9.91903e-05	0.002064
1126	18.4465	2865	1	0.01825	9.87193e-05	0.002064
2741	18.3749	2244	1	0.01783	0.000102314	0.00211402
1275	18.3459	2667	1	0.01576	0.00010381	0.00212992
217	18.3075	1209	1	0.02085	0.00010582	0.00215608
1037	18.2617	4479	1	0.01125	0.000108272	0.00219084
2147	18.2399	4005	1	0.00781	0.00010946	0.0021997
355	18.1254	1647	1	0.02834	0.000115907	0.00231341
1266	18.053	2715	1	0.01083	0.000120181	0.00238251
2723	18.011	4221	1	0.01062	0.000122732	0.00241674
2743	17.9266	936	1.1602	0.04909	0.000128026	0.00250418
931	17.846	456	1	0.02227	0.00013329	0.0025899
841	17.8214	1911	1	0.01008	0.00013494	0.0026047
1607	17.8038	1437	1	0.01779	0.000136129	0.00261047
73	17.7525	13470	1	0.0037	0.00013967	0.00266098
243	17.6569	792	193.775	0.00817	0.000146505	0.00268654
155	17.6595	2523	1	0.01519	0.000146315	0.00268654
1833	17.6755	1506	1	0.0297	0.000145149	0.00268654
2905	17.6771	1461	1	0.08393	0.00014503	0.00268654
79	17.6849	3789	7.92558	0.00395	0.000144468	0.00268654
1413	17.7144	2790	1	0.01634	0.000142353	0.00268654
2548	17.605	1527	2.07769	0.01464	0.000150355	0.00274001
151	17.5596	1929	1	0.01456	0.000153812	0.0027857
2308	17.5447	252	1.58764	0.03815	0.000154956	0.00278921
1634	17.5103	2631	1	0.03039	0.000157651	0.00282041
2269	17.4594	3378	1.23865	0.02617	0.000161709	0.00287549
2322	17.4365	1059	1	0.01297	0.000163573	0.00289111
1881	17.2206	7209	1	0.02448	0.000182223	0.00314495
411	17.2237	1923	1	0.02145	0.000181941	0.00314495
2167	17.2266	2208	1	0.01997	0.000181677	0.00314495
2247	17.2424	2997	1	0.0235	0.000180247	0.00314495
2526	17.1567	3621	1	0.00606	0.000188137	0.00322804
896	17.0226	1218	1	0.02191	0.000201178	0.00343172
2146	16.9358	1230	3.39716	0.01297	0.000210101	0.00356322
593	16.8437	4104	1	0.01537	0.000220012	0.00370985
1274	16.8264	768	1	0.04517	0.000221914	0.00372055
2921	16.7086	480	1	0.0444	0.000235387	0.00392401
350	16.596	1599	1.11346	0.06431	0.000249019	0.00408169
193	16.6011	1848	1	0.03849	0.00024838	0.00408169
43	16.6137	669	1.70443	0.01388	0.000246825	0.00408169
2678	16.4068	2616	1	0.01484	0.000273721	0.00443701
1451	16.4161	1557	56.924	0.0066	0.000272454	0.00443701
695	16.3679	1749	1	0.05249	0.000279097	0.00445039
2916	16.3688	1542	1.0964	0.00821	0.000278972	0.00445039
1763	16.3895	975	1	0.05781	0.000276094	0.00445039
907	16.2239	1395	1	0.01276	0.000299933	0.00473121
717	16.2319	4809	1	0.02467	0.00029873	0.00473121
379	16.1675	4359	1	0.01645	0.000308509	0.00484045
1794	16.0994	2850	1	0.02839	0.000319204	0.00495526
2226	16.1072	537	1	0.01277	0.000317952	0.00495526
1158	16.0847	1932	1	0.02882	0.000321559	0.00496555
1764	16.0634	1839	1	0.01921	0.000324989	0.00496623
39	16.0688	1485	6.42222	0.00205	0.000324116	0.00496623
1988	15.8902	501	1	0.04398	0.000354391	0.00538748
845	15.877	2043	1	0.0187	0.000356738	0.0053952
1152	15.7097	1974	4.67534	0.00894	0.000387866	0.00577665
1564	15.7194	705	2.61046	0.01289	0.000385982	0.00577665
2441	15.722	1032	653.751	0.00663	0.000385488	0.00577665
288	15.6423	2301	3.35068	0.01589	0.000401164	0.00594452
715	15.6122	948	1	0.01984	0.000407243	0.00594454
1030	15.6124	4095	1	0.01631	0.000407211	0.00594454
595	15.6254	3963	1	0.01533	0.000404564	0.00594454
592	15.5852	1155	314.097	0.00472	0.000412787	0.00599562
955	15.5475	1029	1	0.0373	0.000420625	0.00604957
2604	15.5477	1794	1	0.02766	0.000420587	0.00604957
384	15.5349	396	1	0.0335	0.000423296	0.00605829
1641	15.4776	1368	1	0.01494	0.000435585	0.00620392
2423	15.4606	2259	1.08763	0.02325	0.000439317	0.00622684
1166	15.4216	1182	1	0.01465	0.000447963	0.00628863
1183	15.4308	966	2.72749	0.01	0.000445903	0.00628863
1258	15.3825	546	1.22627	0.06649	0.000456807	0.00638224
2237	15.2917	1899	137.4	0.0099	0.000478033	0.0066158
2283	15.2963	3420	1	0.01692	0.000476935	0.0066158
36	15.2273	1053	1	0.02095	0.000493657	0.00679995
1305	15.2105	1284	1	0.01889	0.000497821	0.00682527
1599	15.1987	3087	20.5078	0.00508	0.000500782	0.00683393
1271	15.1249	1890	2.47909	0.02325	0.000519606	0.00699323
2189	15.1297	3408	1	0.01845	0.000518345	0.00699323
1041	15.1307	1440	1	0.02927	0.000518086	0.00699323
378	15.0944	1758	1	0.02033	0.00052758	0.00700416
2660	15.0954	1320	1.09079	0.02363	0.000527327	0.00700416
1770	15.1017	2427	1	0.02659	0.000525663	0.00700416
2903	15.0483	2283	39.3025	0.0056	0.000539898	0.00713541
2826	15.0223	519	2.12631	0.02844	0.000546952	0.00716409
1648	15.0273	2856	89.6345	0.00646	0.000545592	0.00716409
2055	15.0047	2661	1	0.01182	0.000551781	0.00719522
674	14.9436	1773	1	0.01523	0.000568903	0.00732089
1154	14.9516	3555	1	0.01218	0.000566627	0.00732089
2360	14.9611	873	1	0.05953	0.000563958	0.00732089
2416	14.9207	2307	1	0.01798	0.000575449	0.00734073
2875	14.9293	948	1	0.02502	0.00057298	0.00734073
2117	14.8772	1740	1.5434	0.01311	0.000588102	0.00746966
13	14.8632	792	1	0.01687	0.000592245	0.00748986
683	14.7959	627	1	0.11387	0.000612495	0.00751908
1401	14.7964	2484	1	0.00695	0.000612348	0.00751908
2012	14.8094	2466	285.185	0.00349	0.000608374	0.00751908
1840	14.8125	2268	1	0.01328	0.000607438	0.00751908
2438	14.8154	2169	1	0.01678	0.00060657	0.00751908
1031	14.8233	1854	1	0.02234	0.000604161	0.00751908
1549	14.8253	3492	1	0.00944	0.000603575	0.00751908
1969	14.7548	651	1.50196	0.01733	0.000625218	0.00764329
2009	14.7447	1911	1	0.0223	0.000628402	0.00765034
884	14.6273	1047	1	0.02663	0.000666367	0.00807901
623	14.5853	630	1	0.02992	0.000680522	0.00821668
2307	14.5532	3339	1	0.01974	0.000691533	0.00828146
2749	14.5582	2187	1.1533	0.01443	0.00068982	0.00828146
545	14.4647	1239	1	0.01743	0.00072282	0.00858605
2746	14.4724	2196	1	0.02338	0.000720043	0.00858605
2639	14.4174	807	1	0.02222	0.000740111	0.00875599
383	14.3904	3015	1	0.01005	0.000750193	0.00883962
2114	14.3742	1629	11.2741	0.01065	0.000756287	0.00884042
778	14.382	1758	1	0.0258	0.00075335	0.00884042
1188	14.3427	2757	1	0.00999	0.000768277	0.00894494
2253	14.3174	12420	1	0.00432	0.000778058	0.00898748
2899	14.3216	1914	1	0.00581	0.000776441	0.00898748
2442	14.2994	3171	1	0.01463	0.0007851	0.00899798
162	14.3049	1914	1	0.0405	0.000782959	0.00899798
2857	14.2721	1392	1.16763	0.02466	0.000795882	0.00908606
1644	14.2612	762	1	0.01687	0.000800239	0.00910039
887	14.2077	1878	1.19393	0.01092	0.000821926	0.00927512
732	14.2078	1635	1	0.02717	0.000821893	0.00927512
1149	14.1704	750	1	0.02884	0.000837399	0.00941352
2625	14.1519	807	1	0.04515	0.000845181	0.00946473
1434	14.1145	2280	1	0.01541	0.000861152	0.00957053
2284	14.1151	1983	1	0.01305	0.000860893	0.00957053
2519	14.1012	1626	1	0.02351	0.000866889	0.00959793
646	14.0815	1458	7.5407	0.01872	0.000875461	0.00962023
264	14.082	858	1.92986	0.00366	0.000875251	0.00962023
1544	14.0583	1635	1	0.01848	0.000885702	0.00969645
713	14.0125	3087	1	0.01227	0.00090621	0.00988408
2788	13.974	1308	145.711	0.00838	0.000923832	0.010039
2690	13.9621	3072	1	0.01188	0.000929308	0.0100612
2232	13.937	1983	1	0.02014	0.000941082	0.010114
2029	13.9397	2040	1	0.03354	0.000939775	0.010114
2804	13.8368	4494	1	0.00434	0.000989432	0.0104801
1832	13.8387	1632	1	0.01527	0.000988472	0.0104801
1423	13.8404	1011	1.11669	0.01789	0.000987642	0.0104801
72	13.8415	1035	1	0.01806	0.00098707	0.0104801
1857	13.8223	870	1	0.03091	0.000996621	0.0105183
1437	13.7801	1326	1	0.0175	0.00101785	0.0106656
659	13.7816	1062	5.76837	0.01056	0.00101712	0.0106656
846	13.7466	2763	1	0.01382	0.00103505	0.0108072
1737	13.7268	1929	9.82749	0.00372	0.00104536	0.0108762
1190	13.7097	1629	1	0.02247	0.00105431	0.0109305
18	13.6721	2697	1	0.01255	0.00107436	0.0110992
2316	13.5438	1215	1	0.04275	0.00114554	0.011793
1182	13.5291	1062	1	0.07133	0.00115394	0.011838
777	13.505	1062	6.40486	0.01163	0.00116793	0.0118983
1086	13.5072	783	1	0.04368	0.00116666	0.0118983
1714	13.4825	2520	1	0.01287	0.00118118	0.0119916
1024	13.4635	1782	1	0.036	0.00119247	0.0120645
16	13.4436	7038	1	0.00595	0.00120437	0.012143
417	13.3949	591	1	0.05507	0.00123405	0.0123997
105	13.37	2400	1	0.01772	0.00124949	0.012512
2174	13.3491	2286	1	0.01439	0.00126262	0.0126004
2301	13.3389	1611	1	0.01345	0.00126912	0.0126224
1954	13.3284	1113	1	0.03989	0.00127575	0.0126455
1315	13.3147	3438	1	0.00867	0.00128457	0.01269
1518	13.3025	2181	1	0.01144	0.00129242	0.0127247
2203	13.2382	609	1.7228	0.00987	0.00133462	0.0130092
2671	13.2419	945	1	0.0344	0.00133215	0.0130092
393	13.2484	2598	49.9293	0.00507	0.00132783	0.0130092
2554	13.1869	798	1.32316	0.04619	0.00136932	0.0133033
2051	13.1426	1872	1	0.01153	0.00139999	0.0135563
741	13.1093	1602	1	0.02314	0.00142351	0.0137387
1302	13.0987	903	148.817	0.01262	0.00143103	0.0137661
2484	13.0341	1959	1	0.00785	0.00147801	0.0141715
2338	12.9985	1599	1.89844	0.00213	0.00150454	0.0143789
1702	12.984	2091	1	0.01137	0.0015155	0.0144366
1829	12.934	1296	1	0.02037	0.00155386	0.0147542
987	12.9119	681	1.9367	0.01641	0.00157118	0.0148704
1362	12.8939	858	1	0.02154	0.00158532	0.014956
2213	12.8639	3984	1	0.01096	0.00160931	0.0151337
2869	12.8565	2304	1	0.00599	0.00161528	0.0151413
2616	12.8184	1701	95.7029	0.00447	0.00164631	0.015383
2765	12.7884	2595	1	0.00699	0.00167121	0.0155661
370	12.7815	3045	1.14856	0.01624	0.00167701	0.0155708
2509	12.7537	1983	1	0.01638	0.00170045	0.0157386
458	12.7204	1026	1.06375	0.03773	0.001729	0.0159025
608	12.7251	2847	1	0.00615	0.00172496	0.0159025
1730	12.6933	1428	1.13676	0.01617	0.00175264	0.0160696
2239	12.6759	897	1	0.01397	0.00176792	0.0161591
1894	12.5997	1854	1	0.01698	0.00183658	0.0167346
1049	12.5856	1545	33.289	0.00213	0.00184959	0.0168009
2503	12.555	693	144.46	0.00493	0.00187813	0.0170075
2505	12.5158	648	1	0.02159	0.00191528	0.0172906
1263	12.3857	519	1	0.01885	0.00204397	0.0183958
110	12.3632	552	1.50975	0.01597	0.00206714	0.0185474
622	12.3531	1365	6.60959	0.00582	0.00207756	0.018584
2379	12.3425	1167	1	0.02507	0.00208864	0.0186264
394	12.3008	1518	1	0.02699	0.00213261	0.0189035
2314	12.3044	957	1.24601	0.02552	0.00212875	0.0189035
1268	12.277	738	1	0.02324	0.0021582	0.0190728
503	12.2343	1221	1	0.02845	0.00220469	0.0194251
2008	12.2171	1596	1	0.03355	0.00222375	0.0195344
1752	12.207	1776	1.23425	0.03374	0.00223508	0.0195753
505	12.1907	915	1	0.04008	0.00225337	0.0196767
19	12.1738	2172	1	0.01631	0.0022724	0.019784
2758	12.1313	1446	89.0227	0.00968	0.00232127	0.0201497
1937	12.1091	324	1.39358	0.02286	0.00234716	0.0203143
1084	12.1012	1155	284.691	0.00673	0.00235642	0.0203346
1043	12.067	837	1	0.02752	0.00239714	0.0206252
2823	12.0421	2835	1	0.00677	0.00242707	0.0206407
1605	12.0423	1848	1	0.01821	0.00242693	0.0206407
2383	12.0481	1290	1	0.02156	0.00241985	0.0206407
522	12.0506	966	1.47777	0.00656	0.00241683	0.0206407
2594	12.0297	1353	1	0.02685	0.00244217	0.020709
1112	12.0172	1245	3.61239	0.00633	0.00245755	0.0207197
1923	12.0203	720	1	0.04485	0.00245367	0.0207197
204	12.0056	645	57.4493	0.01759	0.00247182	0.0207209
758	12.01	678	5.3093	0.01348	0.00246639	0.0207209
743	11.9762	2064	1.11667	0.0218	0.00250848	0.0208495
511	11.9797	1035	46.5665	0.00799	0.00250399	0.0208495
1866	11.9808	501	98.6668	0.006	0.00250266	0.0208495
1718	11.9151	867	5.96953	0.01452	0.00258621	0.0214349
642	11.8863	1305	3.19524	0.01275	0.00262373	0.0216845
1441	11.8223	333	65.2614	0.01868	0.00270904	0.0222642
1710	11.8252	717	86.7232	0.00677	0.0027052	0.0222642
1826	11.7732	3588	1	0.01347	0.00277646	0.0227545
1301	11.7584	276	3.1776	0.02511	0.00279699	0.022859
1280	11.6846	1014	1	0.01411	0.00290222	0.0235224
1314	11.6858	3597	1	0.00461	0.00290036	0.0235224
2675	11.69	3174	1	0.0073	0.00289431	0.0235224
1941	11.6366	1554	1	0.02676	0.00297268	0.0240271
776	11.6224	1524	1	0.01923	0.00299384	0.0241316
95	11.6011	1620	1	0.00746	0.00302583	0.0243227
1297	11.5827	1395	1	0.01708	0.00305383	0.024414
343	11.5847	3144	1	0.00824	0.00305074	0.024414
2285	11.5753	1941	1	0.02206	0.00306515	0.0244379
2871	11.5437	1476	1	0.01242	0.00311396	0.0246263
894	11.5462	723	1	0.03027	0.00311004	0.0246263
525	11.5485	1155	1	0.01522	0.00310653	0.0246263
924	11.5284	1005	1.54523	0.03406	0.00313784	0.0247485
1081	11.5141	1944	1	0.00997	0.00316048	0.0248602
969	11.5071	759	3.91344	0.00427	0.00317144	0.0248797
2227	11.3703	1755	1	0.01311	0.00339609	0.026571
2868	11.3535	1959	151.913	0.00572	0.0034247	0.0266527
2500	11.3582	1647	1	0.03635	0.00341663	0.0266527
742	11.3155	1023	2.30053	0.00938	0.00349036	0.0270919
1035	11.3078	984	46.0998	0.01763	0.00350386	0.0271249
855	11.2873	3582	1	0.01124	0.00353992	0.0273319
1455	11.268	2091	1	0.01338	0.00357421	0.0275243
1946	11.2267	2256	1	0.0181	0.00364879	0.028025
1473	11.205	729	1	0.03212	0.00368859	0.0282567
1072	11.1923	1140	155.377	0.01264	0.0037122	0.0283635
1679	11.1516	993	1	0.01485	0.00378848	0.0288712
442	11.1305	1167	1	0.02177	0.00382855	0.0291009
2011	11.1076	2883	4.22873	0.00118	0.00387264	0.0292843
2674	11.1105	1386	1	0.03031	0.00386702	0.0292843
468	11.0993	1455	4.24164	0.01607	0.00388874	0.0293305
1142	11.052	978	1.95374	0.00909	0.00398192	0.0298797
1562	11.0547	1338	1	0.03121	0.00397659	0.0298797
1273	11.0232	5238	1	0.00617	0.0040396	0.0302352
2529	11.0092	1011	1	0.03282	0.0040681	0.030371
910	10.978	687	341.81	0.01238	0.00413197	0.0307696
1380	10.9626	1572	7.01511	0.01477	0.004164	0.0309295
2277	10.955	681	1	0.04942	0.00417985	0.0309689
2140	10.9205	2019	1	0.01252	0.00425249	0.0314277
1869	10.8881	1878	3.74526	0.00428	0.0043219	0.0318604
1916	10.8589	750	128.615	0.01967	0.00438559	0.0319289
1931	10.8633	1317	4.62696	0.01735	0.00437591	0.0319289
1504	10.8665	2433	1	0.01067	0.00436879	0.0319289
1687	10.8701	885	1	0.01476	0.00436097	0.0319289
1858	10.8755	1206	5.53622	0.00739	0.00434917	0.0319289
2834	10.8038	774	1	0.03832	0.0045081	0.0327395
1114	10.7534	558	20.9877	0.00538	0.0046231	0.0334093
857	10.7554	531	2.36057	0.01025	0.00461843	0.0334093
1895	10.7399	1044	1.39356	0.01067	0.00465432	0.03347
2768	10.7423	474	1	0.09029	0.00464869	0.03347
756	10.716	375	1	0.06234	0.00471027	0.0337896
2460	10.6992	963	1	0.0258	0.0047501	0.0339922
2246	10.675	6816	1	0.00363	0.00480792	0.0343223
1859	10.6434	1005	1.06904	0.06092	0.00488439	0.0347835
2589	10.6159	357	1.99566	0.02812	0.00495212	0.0351804
2733	10.5892	2121	1	0.01814	0.00501852	0.035566
1332	10.5713	2400	1	0.01301	0.00506374	0.0358
1160	10.5548	1416	3.10163	0.00585	0.00510569	0.0360098
2770	10.5494	1788	1.10031	0.0101	0.00511954	0.036021
753	10.5136	2148	3.02589	0.00301	0.00521201	0.0365838
2506	10.4982	1533	294.516	0.00331	0.0052523	0.0367786
485	10.478	504	1.95274	0.00636	0.00530545	0.0370624
2649	10.4703	1374	1	0.03391	0.00532613	0.0371185
2151	10.453	840	1	0.02186	0.00537224	0.0373511
844	10.4428	1554	14.4455	0.00612	0.00539982	0.0373657
1312	10.445	1470	248.962	0.00574	0.00539383	0.0373657
206	10.4217	807	1	0.0654	0.00545692	0.037672
978	10.4127	1119	1	0.01082	0.00548175	0.0377546
2600	10.3924	756	1	0.03483	0.00553757	0.0380497
748	10.35	945	1.05152	0.02045	0.00565627	0.0387745
1839	10.3269	774	1.27146	0.02043	0.00572192	0.0391332
2627	10.2917	432	1.13059	0.00696	0.00582341	0.0396424
268	10.293	4959	2.02704	0.01472	0.00581985	0.0396424
460	10.2848	699	1	0.1059	0.00584365	0.0396881
727	10.2743	3687	1	0.01238	0.00587435	0.0397128
1159	10.2786	807	1	0.02546	0.00586167	0.0397128
1458	10.1634	819	1.46802	0.03156	0.00620922	0.0417841
604	10.1661	1347	16.1509	0.01092	0.00620091	0.0417841
96	10.1579	1194	1	0.02147	0.00622657	0.0418049
2453	10.1511	1467	1	0.00674	0.00624777	0.0418515
1514	10.1403	771	1.22707	0.00893	0.00628154	0.0419819
1440	10.1166	777	1	0.05121	0.00635623	0.0421927
1674	10.12	1266	3.76858	0.00295	0.00634562	0.0421927
1728	10.1238	3549	1	0.01141	0.00633364	0.0421927
1998	10.09	1254	1	0.00644	0.00644152	0.0425663
2929	10.0904	756	1	0.01154	0.00644011	0.0425663
2369	10.0768	405	1	0.04246	0.00648398	0.0427506
2725	10.0211	1704	1	0.01854	0.00666717	0.0438598
170	10.0129	2694	1	0.01161	0.00669476	0.0439428
2139	9.9894	621	1.90381	0.01068	0.00677375	0.044362
2108	9.96116	660	1	0.01922	0.00687008	0.0448927
2127	9.956	831	8.14935	0.01247	0.00688782	0.0449086
1936	9.94042	2157	1	0.01988	0.00694169	0.0450596
997	9.94278	1206	1.23401	0.01221	0.0069335	0.0450596
1234	9.92796	1644	1	0.01813	0.00698507	0.0452411
1596	9.91772	963	83.6433	0.00323	0.00702093	0.0453731
1391	9.90878	561	1	0.027	0.00705238	0.0454762
1856	9.88938	708	315.605	0.00866	0.00712112	0.0458188
1456	9.87972	1170	1	0.01755	0.0071556	0.0459399
2045	9.86542	2022	4.06942	0.00443	0.00720695	0.0461685
2443	9.8526	1227	3.8884	0.01435	0.00725329	0.0463642
2093	9.84818	2700	1	0.00997	0.00726934	0.0463657
1454	9.82574	885	3.5113	0.01108	0.00735136	0.0467872
1125	9.80328	1581	1	0.01436	0.00743438	0.0472131
1313	9.77784	1965	1	0.02677	0.00752955	0.0477143
1150	9.73362	510	1	0.04344	0.00769788	0.0486758
1811	9.7057	2868	12.7743	0.00219	0.0078061	0.049254
1070	9.68814	2931	1	0.00815	0.00787494	0.0495817
1427	9.6766	957	6.37203	0.01602	0.00792051	0.0497618
2116	9.66152	831	1	0.02996	0.00798045	0.0499246
380	9.66156	1518	1	0.01798	0.00798029	0.0499246
