# Supplementary material for: The genomes of Crithidia bombi and C. expoeki, common parasites of bumblebees
Source: PLoS One. 2018 Jan 5;13(1):e0189738. doi: 10.1371/journal.pone.0189738 (PMC5755769; doi:10.1371/journal.pone.0189738)
Supplement: S6 File — Entries are the Entries are the Group IDs (number assigned by OMA) of orthologous group tested for evidence of positive selection after BH-correction. Sho The three sheets refer to different trimmings strategies (none, relaxed, strict) when using Gblocks (Excel.xlsx format). Legend in first sheet. (XLSX) [file pone.0189738.s018.xlsx]

## Sheet: Legend
	Note: only 1-1 orthologs are analysed
	Note: only cases of BH-corrected significant values < 0.05 are listed
	Sheet 'BS..none.sig': the model with no trimming in alignment
	Sheet 'BS.relaxed.sig': the model with relaxed trimming in alignment
	Sheet 'BS.strcit.sig': the model with strict trimming in alignment
	Entries ordered by ascending values of BH_P.val
Legend to columns
Group_ID	The orthologuous group of genes from all taxa under test; genes listed in the next columns
Lk.ratio	Likelihood ratio from selection analysis
Length	Length of sequence under test
w2	Ratio of non-synonymous to synonymous substitutions; per definition w2 ≥ 1. Refers to branch between Crithidia and rest.
p2	Proportion of sites associated with w2. The number of sites under positive selection is p2*Length
P.val	Significance value, test for positive selection
BH_P.val	Significance value after BH- correction (Benjamini-Hochberg)

## Sheet: BS.none.sig
Group	Lk-ratio	Length	w2	p2	P-val	BH_P-val
2231	48.7799	12426	999	0.02843	1.43174e-12	4.20074e-09
1811	39.1974	6693	221.484	0.0359	1.91525e-10	2.80967e-07
1287	37.7714	19422	71.2841	0.01192	3.97693e-10	3.88944e-07
268	36.1271	9807	19.3366	0.06853	9.24271e-10	6.77953e-07
350	34.8127	5211	999	0.06951	1.81501e-09	1.06505e-06
1563	31.6754	3639	999	0.02555	9.11069e-09	4.45513e-06
2343	31.0075	6885	999	0.0142	1.28514e-08	5.38657e-06
2173	29.6796	3873	999	0.05149	2.54839e-08	8.30776e-06
714	29.8666	10821	999	0.01025	2.31411e-08	8.30776e-06
1044	29.403	9348	999	0.02917	2.93939e-08	8.62417e-06
2410	29.0653	4266	999	0.02649	3.49896e-08	9.33269e-06
1722	28.045	10617	47.3203	0.01532	5.92647e-08	1.44902e-05
490	27.5203	3591	999	0.07075	7.77263e-08	1.75422e-05
1716	27.2399	4017	999	0.03634	8.98576e-08	1.75761e-05
15	27.2406	3996	999	0.02285	8.98232e-08	1.75761e-05
2865	26.4599	5397	999	0.02244	1.34534e-07	2.46702e-05
2749	26.2474	3498	999	0.01436	1.50176e-07	2.59187e-05
1289	25.7029	7977	135.045	0.03102	1.99118e-07	3.24563e-05
2423	25.3392	10356	95.5838	0.09408	2.40421e-07	3.35902e-05
527	25.3397	1887	999	0.0503	2.40359e-07	3.35902e-05
2699	25.3974	2286	999	0.02543	2.33268e-07	3.35902e-05
448	25.1636	1995	989.878	0.01527	2.63337e-07	3.35927e-05
347	25.1805	8838	999	0.02504	2.6104e-07	3.35927e-05
2745	24.841	5718	40.1944	0.04433	3.11295e-07	3.80558e-05
2225	24.4005	4107	999	0.04687	3.91246e-07	4.59166e-05
1404	23.8861	7785	999	0.02363	5.11046e-07	5.76696e-05
253	23.6377	2874	999	0.02021	5.81422e-07	6.31812e-05
1697	23.5386	13398	609.494	0.0021	6.12163e-07	6.4146e-05
1002	23.1585	2883	456.844	0.05281	7.45904e-07	7.54649e-05
1128	22.7144	5865	412.896	0.06037	9.3979e-07	9.19115e-05
173	22.3065	5781	999	0.02256	1.16212e-06	0.000109989
2823	22.2421	4497	999	0.01214	1.20173e-06	0.000110183
1589	22.1715	6783	999	0.03482	1.24674e-06	0.000110846
609	22.0014	4668	999	0.01798	1.36227e-06	0.000114197
1946	22.0202	2625	999	0.01361	1.34898e-06	0.000114197
846	21.8964	4119	999	0.01579	1.43884e-06	0.000117265
2134	21.7934	19026	999	0.0075	1.51823e-06	0.000120392
1171	21.4728	7017	279.026	0.02817	1.79442e-06	0.000138548
1350	21.3096	2790	220.032	0.0104	1.95389e-06	0.000146993
1055	21.1189	1569	146.571	0.02187	2.15827e-06	0.000158309
1378	20.8333	6357	216.83	0.02119	2.50526e-06	0.00017501
2185	20.8367	4410	115.533	0.02529	2.50079e-06	0.00017501
1037	20.7286	9159	131.936	0.00395	2.64593e-06	0.000180538
771	20.4967	5253	998.977	0.06129	2.98674e-06	0.000199161
579	20.4041	1584	999	0.03703	3.13477e-06	0.000204387
1281	20.3252	2073	998.997	0.01314	3.26672e-06	0.00020836
2904	20.1346	1848	999	0.06324	3.60891e-06	0.000225288
2679	20.0001	2799	999	0.06399	3.87191e-06	0.00023667
2027	19.6839	4200	999	0.02486	4.56835e-06	0.000273541
2236	19.629	2946	999	0.01489	4.7016e-06	0.00027589
800	19.5237	3657	999	0.02123	4.96796e-06	0.000280308
2692	19.5378	3279	999	0.03848	4.93133e-06	0.000280308
55	19.4502	981	999	0.02543	5.16285e-06	0.000285808
717	18.5638	9570	999	0.01162	8.21548e-06	0.000438259
877	18.5848	4197	999	0.03489	8.12564e-06	0.000438259
2377	18.4819	17436	999	0.01596	8.57628e-06	0.000449336
2438	18.3464	5961	999	0.01552	9.20824e-06	0.000473982
1723	18.3075	6900	999	0.0377	9.39848e-06	0.000475434
2443	17.8493	1560	121.973	0.04937	1.19556e-05	0.000584629
2070	17.8787	4896	999	0.01548	1.17722e-05	0.000584629
581	17.7977	5781	998.993	0.02405	1.2284e-05	0.00059084
2025	17.746	1872	999	0.03382	1.26224e-05	0.000597324
1914	17.6415	2649	79.9578	0.04351	1.33352e-05	0.000621041
2414	17.6007	27645	999	0.00959	1.36245e-05	0.0006246
2630	17.4757	3735	999	0.01528	1.45499e-05	0.000637154
2903	17.4848	2589	999	0.01128	1.44804e-05	0.000637154
654	17.5293	3918	311.937	0.04506	1.41454e-05	0.000637154
1737	17.4174	2160	999	0.00713	1.50032e-05	0.000647343
643	17.3512	7152	375.397	0.01629	1.55354e-05	0.000660593
1181	17.241	2010	200.544	0.04605	1.6463e-05	0.000690036
740	17.1137	1752	48.0759	0.07887	1.76037e-05	0.000697963
672	17.1247	11697	998.997	0.01474	1.75017e-05	0.000697963
2871	17.1275	1515	999	0.00599	1.74765e-05	0.000697963
1775	17.1623	1566	999	0.03644	1.71586e-05	0.000697963
170	17.0573	3363	999	0.00981	1.8134e-05	0.000700066
1030	17.0653	4650	134.856	0.00716	1.80585e-05	0.000700066
1827	16.7393	5733	999	0.00635	2.14413e-05	0.000816996
2547	16.6902	4509	67.1731	0.02137	2.20039e-05	0.000827684
1312	16.5009	2217	999	0.02214	2.4314e-05	0.000903004
700	16.3865	1209	999	0.01915	2.58256e-05	0.000935462
368	16.4066	2388	999	0.03471	2.5554e-05	0.000935462
1275	16.329	9075	998.999	0.01832	2.66212e-05	0.000941042
1965	16.3341	1854	893.687	0.01102	2.65502e-05	0.000941042
2586	16.1297	6687	151.562	0.01256	2.95749e-05	0.00103301
1436	15.8899	4725	999	0.02866	3.35677e-05	0.00115868
1708	15.7916	885	999	0.06171	3.53583e-05	0.00120629
954	15.6014	5334	999	0.00931	3.90975e-05	0.00126057
281	15.6216	11028	98.2845	0.00727	3.86825e-05	0.00126057
1458	15.6338	3042	606.246	0.03741	3.84349e-05	0.00126057
2024	15.6455	3591	557.929	0.01716	3.81975e-05	0.00126057
1143	15.6775	3789	999	0.02043	3.75562e-05	0.00126057
246	15.5614	1134	999	0.03314	3.99343e-05	0.00127356
546	15.4905	3027	789.51	0.01946	4.146e-05	0.001308
844	15.3409	2808	64.3008	0.0171	4.4877e-05	0.00140074
2302	15.0494	5766	999	0.02122	5.23657e-05	0.00161727
1850	14.9829	13416	999	0.01765	5.42438e-05	0.00164073
2147	14.999	6891	61.9663	0.00977	5.37841e-05	0.00164073
2741	14.8944	4311	999	0.01627	5.68488e-05	0.00166794
1439	14.9009	2475	629.886	0.02258	5.66539e-05	0.00166794
436	14.9244	1002	999	0.01267	5.59525e-05	0.00166794
1024	14.8496	4263	425.8	0.01873	5.82151e-05	0.00169112
1611	14.7339	1875	999	0.03291	6.19007e-05	0.00178056
584	14.6783	3249	998.999	0.01958	6.37536e-05	0.00179859
1657	14.6856	2748	258.773	0.07029	6.35072e-05	0.00179859
1182	14.5697	4164	999	0.03242	6.7536e-05	0.00188715
1833	14.5315	5649	999	0.02235	6.8917e-05	0.00190757
1712	14.471	2598	999	0.02752	7.11678e-05	0.00193339
719	14.4799	9657	999	0.01208	7.08308e-05	0.00193339
2223	14.3717	483	999	0.02684	7.5021e-05	0.00196528
1379	14.377	4299	999	0.01604	7.48109e-05	0.00196528
2113	14.3962	4233	26.9921	0.0153	7.40504e-05	0.00196528
2165	14.398	1629	999	0.01796	7.39797e-05	0.00196528
73	14.3242	15456	999	0.00249	7.69362e-05	0.00199762
2	14.2231	4062	999	0.01707	8.11825e-05	0.00208938
1795	14.1956	2325	999	0.02546	8.23794e-05	0.00210175
1349	14.1166	1188	999	0.0064	8.59113e-05	0.00217296
1053	13.8872	4380	226.024	0.02025	9.7057e-05	0.00243389
1538	13.8078	3894	999	0.04345	0.000101247	0.00251744
1859	13.723	3243	999	0.0551	0.000105924	0.00261161
2048	13.5712	4887	47.816	0.01147	0.00011484	0.00280784
1881	13.4874	20040	982.059	0.00885	0.000120085	0.00286448
898	13.4878	2373	934.007	0.0515	0.00012006	0.00286448
2814	13.5067	3093	998.999	0.01783	0.000118855	0.00286448
2917	13.4699	8871	998.997	0.02467	0.000121211	0.002868
1777	13.3722	1533	999	0.02148	0.000127689	0.00299713
1433	13.3314	5640	152.218	0.01077	0.000130497	0.0030387
1346	13.2979	11082	472.966	0.01919	0.00013285	0.00304518
1599	13.3083	4752	999	0.01223	0.000132114	0.00304518
1201	13.2757	5520	999	0.01827	0.000134431	0.00305753
461	13.1632	9786	160.045	0.02632	0.000142749	0.00322173
905	13.0872	1356	999	0.02349	0.000148662	0.00332957
2552	13.0673	2589	818.644	0.02808	0.000150248	0.0033396
2693	13.0363	3804	998.996	0.03271	0.000152756	0.00334466
851	13.0445	8268	999	0.01026	0.000152087	0.00334466
1591	12.993	2529	999	0.00768	0.000156329	0.00339755
320	12.9694	969	277.103	0.0186	0.000158308	0.00341527
1797	12.948	5394	35.0963	0.02762	0.00016013	0.00342935
422	12.9016	2082	999	0.02283	0.000164151	0.00348999
1164	12.8714	3996	999	0.02887	0.000166825	0.00352132
362	12.8524	2715	999	0.02963	0.000168522	0.00353173
406	12.7162	489	999	0.03474	0.000181249	0.00371877
242	12.7269	3339	999	0.01149	0.000180219	0.00371877
1892	12.7385	1485	999	0.03439	0.000179106	0.00371877
2660	12.6876	5688	999	0.03731	0.000184042	0.00374986
1257	12.6424	3858	999	0.00816	0.000188546	0.00378899
455	12.6479	8304	16.015	0.0274	0.000187998	0.00378899
2902	12.6168	945	999	0.03028	0.000191144	0.00381507
713	12.5987	10458	998.997	0.01527	0.000193006	0.0038262
410	12.5439	1338	998.998	0.02227	0.000198749	0.00391362
450	12.5101	3021	999	0.01756	0.000202383	0.00395862
2777	12.4959	4371	999	0.01235	0.000203923	0.00396232
1280	12.4608	2697	999	0.01827	0.000207791	0.0039847
2519	12.4668	2640	999	0.01473	0.00020712	0.0039847
1361	12.3939	2877	999	0.0204	0.000215367	0.00402476
34	12.3952	2865	108.805	0.01186	0.000215219	0.00402476
2648	12.4083	2928	61.2691	0.0146	0.000213717	0.00402476
2232	12.4144	3126	999	0.01559	0.000213016	0.00402476
2105	12.2564	5619	102.877	0.01013	0.000231838	0.00430514
1649	12.1951	1209	43.274	0.02671	0.000239573	0.00442081
2773	12.1431	7671	16.8267	0.00469	0.000246352	0.0044617
2442	12.1514	3492	999	0.05406	0.000245255	0.0044617
4	12.156	4377	322.457	0.01201	0.000244654	0.0044617
437	12.0109	4926	352.77	0.00937	0.000264457	0.00476023
475	11.843	1434	999	0.01588	0.000289399	0.00517741
1151	11.7795	1101	999	0.04044	0.000299439	0.00532457
273	11.7404	2274	57.47	0.00777	0.000305796	0.00540485
159	11.7043	2334	999	0.01506	0.000311779	0.00547761
1343	11.6022	1491	999	0.0132	0.000329362	0.00571804
1971	11.6104	1938	966.853	0.01567	0.000327917	0.00571804
1221	11.587	1029	999	0.00457	0.000332065	0.00573105
1629	11.4983	11682	999	0.00653	0.000348296	0.00597602
2237	11.4743	9138	999	0.01799	0.000352822	0.0059837
1282	11.4838	1005	999	0.01565	0.000351035	0.0059837
177	11.4608	1731	134.574	0.01412	0.000355391	0.00599262
354	11.4362	1710	433.641	0.0094	0.000360142	0.00603805
871	11.4218	2715	19.9823	0.03116	0.000362937	0.00605032
2746	11.3907	5592	256.033	0.02124	0.00036906	0.00611763
1022	11.2307	4989	23.4407	0.01761	0.000402281	0.00659381
2778	11.2393	4695	999	0.02365	0.000400408	0.00659381
2353	11.2155	8589	999	0.01003	0.000405585	0.00661103
2742	11.1997	5643	80.9598	0.01311	0.000409057	0.00663079
2624	11.1714	1206	999	0.08158	0.000415349	0.00665919
1760	11.1726	3489	999	0.01108	0.000415076	0.00665919
754	11.1012	1857	999	0.01679	0.000431369	0.00687846
1705	11.0599	1728	126.726	0.00988	0.000441065	0.00699505
115	11.0426	6309	38.3409	0.01672	0.000445219	0.00702297
2891	11.0312	2025	55.3196	0.00946	0.000447951	0.00702828
2286	11.007	7416	998.999	0.01354	0.000453832	0.00704521
2652	11.0092	3744	999	0.0136	0.000453309	0.00704521
865	10.9559	6765	191.214	0.01217	0.00046653	0.00720421
2593	10.8717	2448	999	0.03325	0.000488214	0.00749958
2425	10.8437	2664	999	0.00665	0.000495668	0.00753517
2181	10.8513	10404	101.322	0.00573	0.000493632	0.00753517
2200	10.8279	1485	998.989	0.02498	0.000499899	0.00756033
379	10.8179	11031	998.998	0.0103	0.000502612	0.00756237
386	10.8006	9264	998.999	0.01823	0.000507341	0.00759459
2658	10.7455	2271	557.858	0.02028	0.000522666	0.00778427
65	10.6976	1431	1	0	0.000536385	0.00786876
1073	10.7049	1611	999	0.01171	0.000534255	0.00786876
1131	10.7143	4962	60.1257	0.009	0.000531559	0.00786876
2666	10.6457	1392	253.707	0.04097	0.000551636	0.00805223
442	10.6186	3210	998.998	0.02456	0.000559785	0.00813074
2452	10.5861	4224	999	0.00853	0.000569705	0.00823407
2550	10.5409	1392	998.997	0.01868	0.00058382	0.00835575
795	10.5486	693	999	0.02127	0.000581374	0.00835575
2788	10.5132	2553	999	0.01274	0.000592624	0.00844058
1869	10.4878	5709	998.995	0.02301	0.00060084	0.00847531
900	10.4897	1533	999	0.01973	0.000600203	0.00847531
2659	10.4399	1425	999	0.04787	0.000616623	0.00865633
2743	10.4294	2934	208.773	0.02141	0.000620139	0.00866422
1763	10.4006	4128	998.994	0.03223	0.000629865	0.00875841
1990	10.3839	9579	999	0.00861	0.000635588	0.00879629
358	10.3467	2172	272.044	0.00935	0.000648518	0.0089331
1310	10.325	2589	999	0.00939	0.000656187	0.00899651
2542	10.3116	3480	999	0.01023	0.000660997	0.00902031
2411	10.3028	4605	999	0.05213	0.000664157	0.00902147
501	10.2816	2145	999	0.01206	0.00067181	0.00908336
496	10.2533	1614	999	0.03468	0.000682194	0.00918146
709	10.1885	2346	999	0.01985	0.000706604	0.00929675
248	10.1937	5412	20.7064	0.02106	0.000704599	0.00929675
2101	10.1992	1953	335.21	0.03114	0.000702523	0.00929675
2145	10.2036	3330	36.843	0.02781	0.000700841	0.00929675
1132	10.2189	10389	999	0.00719	0.000695044	0.00929675
2856	10.1802	5586	998.999	0.00748	0.000709776	0.0092968
1085	10.1524	2772	999	0.04598	0.000720552	0.009396
1605	10.1223	2232	488.69	0.0044	0.000732446	0.00950884
767	10.0652	1863	32.678	0.01625	0.000755464	0.00976446
2892	10.0296	498	999	0.02252	0.000770231	0.00986837
1674	10.0338	3897	999	0.01401	0.000768452	0.00986837
1279	9.99282	2076	999	0.00853	0.000785759	0.0100235
1922	9.98272	705	999	0.12608	0.00079008	0.010035
1362	9.9324	1212	999	0.01265	0.000811973	0.0102687
2098	9.90982	2136	16.3688	0.03575	0.000821996	0.0103508
1155	9.82328	2718	998.996	0.03236	0.000861584	0.0108029
957	9.80696	3927	999	0.01087	0.000869263	0.0108528
1909	9.75652	2610	118.025	0.01136	0.000893439	0.0109223
2287	9.75698	1725	508.823	0.00552	0.000893216	0.0109223
2342	9.76088	2025	999	0.01627	0.000891323	0.0109223
2647	9.76864	1212	999	0.00304	0.000887569	0.0109223
1429	9.7814	4641	42.3528	0.03268	0.00088143	0.0109223
2265	9.71396	321	999	0.01043	0.000914368	0.0110858
408	9.71446	3327	240.91	0.03058	0.000914119	0.0110858
344	9.68118	1713	411.116	0.02249	0.000930825	0.0112389
403	9.65688	2952	144.73	0.01569	0.000943219	0.0113418
899	9.64894	3147	999	0.00802	0.000947304	0.0113445
123	9.63796	2529	999	0.0222	0.000952984	0.0113661
462	9.59054	3393	998.999	0.01158	0.000977912	0.0115693
623	9.59672	1245	998.97	0.02657	0.000974626	0.0115693
374	9.5456	1599	42.3689	0.02098	0.00100215	0.011576
2596	9.5478	1938	163.828	0.00804	0.00100095	0.011576
2370	9.55074	1758	999	0.02366	0.000999344	0.011576
2046	9.55468	1260	372.89	0.01055	0.000997201	0.011576
1292	9.56294	1062	999	0.02827	0.000992724	0.011576
590	9.57592	2769	17.6635	0.01759	0.00098573	0.011576
874	9.5087	7065	181.745	0.01384	0.0010225	0.0117188
1019	9.51086	1470	814.064	0.01626	0.0010213	0.0117188
1766	9.4971	3438	999	0.02954	0.00102898	0.0117472
575	9.46938	6516	67.472	0.00572	0.00104465	0.0117885
2349	9.46966	2484	999	0.01635	0.00104449	0.0117885
23	9.48324	10731	190.142	0.01846	0.00103679	0.0117885
79	9.43756	7257	999	0.00616	0.00106293	0.0119488
595	9.4008	11064	15.3039	0.03579	0.00108445	0.0120981
2434	9.40334	1098	162.173	0.00924	0.00108295	0.0120981
1724	9.3678	3687	999	0.00845	0.00110415	0.0121333
444	9.36964	2748	999	0.00797	0.00110304	0.0121333
1961	9.38124	4260	999	0.01508	0.00109609	0.0121333
2897	9.38386	4230	182.987	0.02947	0.00109452	0.0121333
152	9.2633	8211	133.794	0.02077	0.00116896	0.0127975
1184	9.23444	1431	999	0.009	0.00118753	0.0129524
1960	9.19646	933	999	0.01556	0.00121242	0.0131263
86	9.19724	1347	999	0.00501	0.0012119	0.0131263
1129	9.15214	3735	80.3498	0.00915	0.00124214	0.0132525
78	9.15688	1803	999	0.08992	0.00123892	0.0132525
1265	9.16088	873	999	0.04874	0.00123622	0.0132525
2378	9.1633	2400	999	0.01402	0.00123458	0.0132525
852	9.10944	10008	286.577	0.00812	0.00127147	0.0135163
2467	9.0742	1614	999	0.0116	0.0012962	0.0137295
943	9.05516	3354	25.7456	0.01121	0.00130977	0.0138233
558	9.03066	1356	999	0.02487	0.00132744	0.0139596
596	9.01476	9243	998.999	0.01416	0.00133904	0.0140312
556	9.00238	1569	23.3705	0.01053	0.00134814	0.0140763
1457	8.99352	4875	52.0654	0.01947	0.00135469	0.0140946
1232	8.98472	870	999	0.01072	0.00136123	0.0141126
752	8.9334	4461	999	0.02689	0.00140001	0.0144128
1070	8.93862	4392	999	0.00501	0.00139602	0.0144128
2075	8.89616	2652	998.999	0.02157	0.00142885	0.0146583
1997	8.87684	1218	999	0.04428	0.00144406	0.0147626
1450	8.82566	7314	143.255	0.01817	0.00148512	0.0150773
2468	8.82582	1254	62.5077	0.0248	0.00148499	0.0150773
1245	8.79046	3132	15.4414	0.0191	0.00151405	0.0152654
922	8.79498	912	999	0.02006	0.0015103	0.0152654
2450	8.76858	1632	11.8656	0.02162	0.00153232	0.0153967
1603	8.7114	3039	999	0.01049	0.00158113	0.0158329
960	8.6953	2154	999	0.01287	0.00159516	0.0158651
2546	8.70008	2454	999	0.01714	0.00159098	0.0158651
2333	8.66666	14364	126.763	0.00069	0.00162042	0.0160078
1544	8.66732	3036	999	0.01647	0.00161984	0.0160078
208	8.6322	1098	999	0.03298	0.00165136	0.0162587
2857	8.6199	3888	674.234	0.01426	0.00166255	0.0163141
1638	8.60194	1017	998.999	0.02629	0.00167903	0.0164209
2189	8.5738	6204	998.999	0.0144	0.00170517	0.0166212
2060	8.56222	4524	999	0.02874	0.00171605	0.0166719
1870	8.50694	972	998.996	0.01284	0.00176897	0.0170169
580	8.5082	4047	999	0.00767	0.00176775	0.0170169
2731	8.51432	2934	102.187	0.01414	0.00176181	0.0170169
2874	8.49256	1008	999	0.01859	0.00178301	0.0170959
611	8.48066	1512	122.414	0.00738	0.00179471	0.017152
2149	8.46778	1569	999	0.01435	0.00180746	0.0171621
963	8.47366	5286	998.998	0.01991	0.00180163	0.0171621
2724	8.45964	1383	34.6231	0.01709	0.00181557	0.0171835
1318	8.41786	2193	762.702	0.00849	0.00185776	0.0175263
2094	8.3665	600	485.348	0.00708	0.00191101	0.0177996
1836	8.36824	1695	999	0.02911	0.00190918	0.0177996
1865	8.3704	1140	999	0.05081	0.00190691	0.0177996
1375	8.38184	1161	163.68	0.01729	0.00189494	0.0177996
2585	8.35516	2532	999	0.01646	0.00192297	0.0178544
848	8.34476	1185	69.6319	0.01527	0.00193401	0.0179002
1150	8.33032	1248	539.392	0.0136	0.00194944	0.0179863
2076	8.29896	1527	999	0.01788	0.00198339	0.0181285
2850	8.29904	6783	999	0.00887	0.0019833	0.0181285
2227	8.30578	2850	999	0.00551	0.00197596	0.0181285
302	8.27926	1056	999	0.00982	0.00200502	0.0182694
71	8.25282	14202	171.474	0.00121	0.00203444	0.018423
2532	8.2536	1044	999	0.01918	0.00203356	0.018423
74	8.22882	777	608.311	0.02018	0.00206152	0.0186107
2606	8.2156	1998	999	0.00636	0.00207659	0.0186893
1389	8.20506	4878	999	0.01768	0.00208869	0.0187407
19	8.17736	4053	44.0146	0.01367	0.00212082	0.018971
1249	8.08964	3198	89.2096	0.01576	0.00222595	0.0197309
2592	8.09452	3186	104.615	0.01022	0.00221996	0.0197309
1975	8.09876	4278	61.2793	0.01872	0.00221478	0.0197309
782	8.07758	1692	85.2881	0.00705	0.00224081	0.0198028
1542	8.02632	1608	85.5115	0.03708	0.00230512	0.0200689
2437	8.03004	2706	999	0.00969	0.00230039	0.0200689
271	8.03094	2949	999	0.02175	0.00229925	0.0200689
2489	8.04162	1047	999	0.01918	0.00228573	0.0200689
2126	8.0417	2316	998.997	0.0236	0.00228563	0.0200689
686	8.00462	1146	974.099	0.04026	0.00233291	0.0201316
880	8.0053	1953	999	0.01091	0.00233203	0.0201316
1345	8.0083	1905	1	0	0.00232817	0.0201316
1560	7.97718	2790	999	0.01074	0.00236853	0.0203791
1621	7.9586	1956	114.184	0.01676	0.00239297	0.0204693
1031	7.96326	2550	350.404	0.0087	0.00238682	0.0204693
1529	7.94344	2424	41.6029	0.05233	0.0024131	0.0205218
1179	7.94486	2322	999	0.00529	0.00241121	0.0205218
1204	7.93518	1539	17.7061	0.02396	0.00242414	0.0205561
1841	7.92828	1056	999	0.00766	0.0024334	0.0205752
2491	7.91364	5256	270.483	0.00922	0.00245317	0.0206828
774	7.90512	1878	352.39	0.01183	0.00246475	0.0207209
2612	7.88146	2490	20.1053	0.01935	0.00249721	0.0209337
2052	7.83306	1839	999	0.01207	0.00256496	0.021319
2540	7.83594	8295	995.238	0.00976	0.00256088	0.021319
2214	7.83602	1959	22.4839	0.01283	0.00256076	0.021319
2268	7.8024	3642	73.9274	0.01826	0.00260884	0.0214408
1740	7.80686	1260	131.915	0.01301	0.00260241	0.0214408
2400	7.8086	2565	999	0.01467	0.00259991	0.0214408
1858	7.81316	4038	998.998	0.01861	0.00259336	0.0214408
1652	7.7735	2835	999	0.00618	0.00265091	0.0216651
2495	7.77454	249	999	0.03302	0.00264939	0.0216651
1809	7.7273	2994	16.0376	0.02235	0.0027196	0.0221034
2832	7.73104	3141	999	0.02022	0.00271397	0.0221034
286	7.70412	1395	60.2941	0.01697	0.00275475	0.0223271
2634	7.69474	2661	998.998	0.0193	0.0027691	0.0223816
199	7.67548	1740	40.4783	0.0165	0.00279881	0.0225596
2018	7.6598	1215	1	0	0.00282324	0.0226942
1738	7.6467	1545	284.688	0.026	0.00284381	0.0227971
1125	7.63394	2559	17.2474	0.01114	0.002864	0.0228964
1472	7.58458	2793	999	0.00881	0.00294348	0.0234679
2274	7.5777	1716	999	0.00582	0.00295474	0.0234938
2797	7.55386	6429	801.08	0.01146	0.00299408	0.0237423
2567	7.53886	2277	999	0.00396	0.00301911	0.023812
2838	7.5436	5394	999	0.00742	0.00301118	0.023812
2845	7.52466	2040	999	0.0072	0.003043	0.0239361
308	7.5048	4845	998.995	0.01369	0.00307674	0.0240724
42	7.5088	1932	999	0.01236	0.00306991	0.0240724
2334	7.49404	2421	155.013	0.00462	0.00309518	0.0240882
1339	7.49574	438	999	0.01778	0.00309226	0.0240882
2750	7.47016	2355	14.1675	0.0294	0.0031365	0.024281
2604	7.47346	5967	998.999	0.01931	0.00313076	0.024281
1891	7.46102	1326	999	0.01938	0.00315246	0.0243403
1634	7.43878	10905	111.893	0.01815	0.00319166	0.0245783
2587	7.42484	5157	633.472	0.00144	0.00321648	0.0246401
245	7.4276	6663	8.55164	0.03453	0.00321155	0.0246401
377	7.39024	1278	401.36	0.02093	0.00327894	0.0250531
443	7.35734	4167	999	0.06711	0.00333948	0.0254494
2140	7.31898	4188	645.677	0.00672	0.00341151	0.025931
2607	7.2894	3672	999	0.00987	0.00346813	0.0262255
1941	7.29272	2157	999	0.02083	0.00346173	0.0262255
1967	7.27096	837	51.051	0.01778	0.00350392	0.0262257
675	7.27096	3291	999	0.00695	0.00350392	0.0262257
2691	7.27294	1062	999	0.0144	0.00350006	0.0262257
591	7.28126	1056	50.8633	0.01161	0.00348388	0.0262257
458	7.24622	4059	999	0.01806	0.00355252	0.0265219
2359	7.23398	2088	61.6992	0.01072	0.00357682	0.0266355
2283	7.21094	7188	24.8915	0.05322	0.00362303	0.0268433
2065	7.21102	2985	103.908	0.00743	0.00362287	0.0268433
2068	7.19754	1479	999	0.02219	0.00365018	0.0269764
1595	7.1595	3120	9.22737	0.00691	0.0037284	0.0271442
1734	7.16236	2403	75.2283	0.01153	0.00372246	0.0271442
169	7.16504	1236	999	0.00265	0.0037169	0.0271442
1670	7.1674	1038	998.999	0.01923	0.00371201	0.0271442
651	7.17352	16128	999	0.00372	0.00369937	0.0271442
2143	7.1808	342	999	0.01678	0.00368439	0.0271442
2136	7.14918	1095	119.822	0.01144	0.00374991	0.027166
2451	7.15236	1830	181.581	0.01428	0.00374327	0.027166
431	7.14422	585	21.4759	0.01133	0.0037603	0.0271742
2835	7.1209	501	570.535	0.01017	0.00380952	0.0274623
2740	7.11194	3276	999	0.02981	0.00382861	0.0275322
1283	7.08186	1380	393.539	0.00249	0.00389341	0.0279297
671	7.07564	4218	999	0.04957	0.00390695	0.0279585
453	7.0648	4902	998.948	0.01341	0.00393065	0.0280597
2603	7.03808	1419	999	0.02521	0.00398973	0.0283435
1886	7.04226	957	182.696	0.01747	0.00398043	0.0283435
1853	7.01344	9786	999	0.00616	0.004045	0.0286668
705	7.00762	1293	999	0.00977	0.00405818	0.0286908
1532	6.99248	4461	116.492	0.00826	0.00409264	0.0287957
2785	6.9931	2172	999	0.00917	0.00409123	0.0287957
2247	6.98514	5307	998.999	0.01321	0.00410946	0.0288449
625	6.97178	615	999	0.0182	0.00414025	0.0289226
1455	6.9736	5472	27.4936	0.01386	0.00413605	0.0289226
2211	6.9053	1332	127.014	0.01336	0.00429703	0.0299465
162	6.88476	4920	101.352	0.03282	0.00434669	0.0302208
18	6.87238	3165	15.284	0.01332	0.0043769	0.0303589
2316	6.84626	2688	159.779	0.01491	0.00444135	0.0305174
2049	6.84628	1386	169.181	0.02465	0.0044413	0.0305174
1897	6.85068	2007	999	0.00962	0.00443038	0.0305174
964	6.8578	1755	53.8196	0.02172	0.00441276	0.0305174
1959	6.83872	5451	999	0.00377	0.00446014	0.0305749
1043	6.8312	1458	999	0.01335	0.00447895	0.0306323
1029	6.79218	1497	386.739	0.02285	0.0045779	0.0311637
748	6.79478	2691	801.243	0.01154	0.00457124	0.0311637
260	6.76894	1482	86.363	0.00817	0.0046379	0.0313539
352	6.77	1347	998.999	0.01345	0.00463514	0.0313539
1158	6.77528	3216	281.88	0.01001	0.00462145	0.0313539
1614	6.76258	1809	19.518	0.04835	0.00465445	0.0313935
481	6.75334	969	112.418	0.00629	0.00467862	0.0314841
855	6.7438	4893	999	0.00563	0.0047037	0.0315084
2089	6.74408	1155	236.259	0.00927	0.00470296	0.0315084
131	6.7071	471	999	0.01113	0.00480149	0.0320901
24	6.7009	1617	28.1432	0.02641	0.00481821	0.0321287
2045	6.6915	3453	999	0.00613	0.00484368	0.0322253
1919	6.63706	1491	999	0.01129	0.00499393	0.0331498
2055	6.61582	4227	66.4785	0.00587	0.00505384	0.0334717
2816	6.599	4179	160.253	0.02106	0.0051018	0.0337133
1598	6.58304	1095	999	0.00343	0.00514775	0.0339404
1467	6.57846	2784	999	0.01878	0.00516101	0.0339516
2122	6.552	1497	999	0.02975	0.00523832	0.034383
1446	6.5099	4737	17.1477	0.10198	0.00536378	0.0350497
2167	6.51254	3819	14.1151	0.02334	0.00535582	0.0350497
324	6.4944	891	999	0.04341	0.00541074	0.0351998
1069	6.4948	831	999	0.03103	0.00540952	0.0351998
1864	6.49042	3261	999	0.01944	0.00542287	0.0352006
195	6.4223	5058	999	0.00565	0.00563481	0.0364956
96	6.4105	2814	998.995	0.01763	0.00567237	0.0365775
1136	6.41254	2307	141.482	0.01286	0.00566586	0.0365775
2588	6.36772	1275	999	0.03786	0.00581074	0.0373057
1133	6.3701	4665	56.9148	0.0243	0.00580295	0.0373057
2355	6.31594	801	999	0.03417	0.00598286	0.0382434
2421	6.3185	1764	999	0.01657	0.00597423	0.0382434
889	6.3057	1182	92.4619	0.00528	0.00601752	0.0382981
1989	6.30642	2256	999	0.02704	0.00601508	0.0382981
645	6.28584	4221	998.985	0.02935	0.00608532	0.0386457
2912	6.2639	1818	23.9718	0.00942	0.00616113	0.0390427
1857	6.21718	1944	528.2	0.00429	0.00632582	0.0399999
953	6.21148	3276	747.788	0.00846	0.00634622	0.0400426
63	6.19792	1143	999	0.0483	0.00639503	0.0401777
1481	6.19844	1491	13.9285	0.02711	0.00639315	0.0401777
1290	6.19282	3411	999	0.0212	0.00641348	0.0402076
1905	6.171	3291	746.137	0.0071	0.00649306	0.0404472
1587	6.17358	3189	999	0.00868	0.0064836	0.0404472
522	6.1776	2115	999	0.02306	0.00646888	0.0404472
2848	6.12964	1494	999	0.05395	0.0066467	0.0413165
355	6.11996	2550	999	0.00563	0.00668319	0.0414556
1630	6.11158	5118	18.4688	0.00778	0.00671495	0.0415647
397	6.10372	3894	999	0.00323	0.00674488	0.0415745
1335	6.10552	546	999	0.00622	0.00673801	0.0415745
1026	6.08912	4302	19.7509	0.02667	0.00680084	0.0417441
2301	6.09068	2016	11.9735	0.01362	0.00679484	0.0417441
770	6.07762	2172	999	0.00969	0.00684525	0.041929
156	6.0438	2895	999	0.00536	0.00697761	0.0426506
666	6.03962	2103	222.881	0.00928	0.00699415	0.0426628
2174	5.98518	3234	35.344	0.01013	0.00721329	0.0439083
369	5.95896	1188	58.8063	0.01953	0.00732134	0.0444737
1398	5.95128	1320	579.125	0.00486	0.0073533	0.0445756
1274	5.93404	1869	999	0.01586	0.00742558	0.0446448
695	5.93568	3327	998.999	0.01379	0.00741867	0.0446448
471	5.93994	2022	10.0809	0.10422	0.00740076	0.0446448
1087	5.94226	978	999	0.01793	0.00739103	0.0446448
2839	5.92364	3243	999	0.00794	0.00746953	0.0448172
392	5.9198	2964	999	0.00886	0.00748583	0.0448233
1405	5.91098	3984	127.966	0.00779	0.0075234	0.0448652
1966	5.91132	2946	260.125	0.00567	0.00752195	0.0448652
2278	5.86434	930	999	0.0129	0.00772533	0.0455143
1017	5.8652	1500	891.859	0.00673	0.00772155	0.0455143
815	5.86618	1821	154.694	0.00986	0.00771725	0.0455143
1140	5.87178	1650	999	0.03346	0.00769274	0.0455143
944	5.87414	4113	10.6897	0.01143	0.00768244	0.0455143
250	5.87934	3615	174.17	0.01173	0.00765978	0.0455143
2416	5.8533	3621	93.1471	0.01652	0.00777393	0.0456174
2406	5.85434	273	999	0.01168	0.00776934	0.0456174
860	5.82924	960	26.9709	0.03031	0.00788097	0.0459697
1802	5.83248	1245	999	0.02548	0.00786646	0.0459697
690	5.83394	1506	444.461	0.01496	0.00785994	0.0459697
89	5.8142	3492	999	0.00621	0.00794864	0.0462724
489	5.80628	2403	999	0.01038	0.00798452	0.0463893
1160	5.80134	1797	30.5916	0.01791	0.00800698	0.0464278
1193	5.78992	1380	998.987	0.03161	0.00805916	0.0465464
1727	5.79182	2658	999	0.01158	0.00805046	0.0465464
2549	5.7598	3750	8.02823	0.04332	0.00819847	0.047258
2826	5.70802	1305	24.9363	0.04276	0.00844379	0.0485766
2579	5.70274	2802	986.979	0.03035	0.00846923	0.0486276
1504	5.68868	3822	999	0.00384	0.00853735	0.0488276
1141	5.69134	2178	73.0388	0.00919	0.00852442	0.0488276
2258	5.67592	1089	999	0.01048	0.00859966	0.0490883
427	5.66706	1152	999	0.02122	0.0086432	0.0492411
309	5.64952	3660	11.0772	0.03081	0.00873008	0.0496396
387	5.64182	1323	999	0.02203	0.0087685	0.0496656
366	5.64502	4050	999	0.05433	0.00875251	0.0496656
2299	5.63468	4248	999	0.00344	0.00880428	0.0497722
845	5.62638	2907	999	0.01192	0.00884607	0.0499122
2372	5.61954	966	164.499	0.01726	0.00888066	0.0499154
2508	5.62106	2058	999	0.05074	0.00887296	0.0499154

## Sheet: BS.relaxed.sig
Group	Lk-ratio	Length	w2	p2	P-val	BH_P-val
268	34.8444	6285	23.3947	0.07487	1.78571e-09	5.23928e-06
1287	27.0653	11790	100.033	0.00873	9.83476e-08	9.61839e-05
2749	27.2375	2877	999	0.01491	8.99673e-08	9.61839e-05
2699	25.3185	1824	999	0.02424	2.43015e-07	0.000178251
2231	24.2198	4545	76.0538	0.04365	4.2973e-07	0.000252165
1946	22.1427	2439	999	0.01328	1.2656e-06	0.000618877
2027	21.542	2679	999	0.02688	1.73082e-06	0.00072546
2745	20.6279	2523	23.99	0.04181	2.78881e-06	0.000743851
1044	20.7506	4401	999	0.02043	2.61579e-06	0.000743851
490	20.7768	1566	999	0.0608	2.58022e-06	0.000743851
1350	21.119	2478	214.29	0.01096	2.15809e-06	0.000743851
1697	20.2108	12522	311.544	0.00168	3.46801e-06	0.000847929
1037	19.9048	6450	107.899	0.0036	4.06979e-06	0.000852911
2173	20.0047	1401	999	0.03918	3.8626e-06	0.000852911
448	19.5197	1752	622.198	0.01541	4.97848e-06	0.000912929
2113	19.5937	3396	22.4194	0.01951	4.78928e-06	0.000912929
1378	19.1635	4575	183.751	0.02051	5.99917e-06	0.00103539
2343	18.6771	3663	999	0.00882	7.74163e-06	0.00126188
714	18.3994	6486	78.8611	0.00665	8.95553e-06	0.00138292
717	18.1366	6213	998.999	0.01125	1.02803e-05	0.00150813
253	17.919	2049	999	0.01435	1.15255e-05	0.00153709
2225	17.9293	2118	999	0.0382	1.14631e-05	0.00153709
1030	17.4228	4392	139.919	0.0073	1.49606e-05	0.00175578
1716	17.4817	2199	999	0.03016	1.45043e-05	0.00175578
2903	17.5525	2463	999	0.00973	1.39739e-05	0.00175578
2871	17.0967	1500	999	0.00605	1.77616e-05	0.00200433
1914	16.8827	1965	85.8212	0.04336	1.98814e-05	0.00216044
2025	16.7009	1338	999	0.03046	2.18801e-05	0.00229272
1055	16.4622	1293	120.416	0.01677	2.48149e-05	0.00251058
170	16.2423	2973	999	0.00836	2.78672e-05	0.00272542
1289	15.8006	2178	103.174	0.02433	3.51897e-05	0.00322646
1439	15.8316	2058	842.069	0.02292	3.46179e-05	0.00322646
1312	15.6467	1818	587.217	0.02362	3.81737e-05	0.00329416
1024	15.6804	2922	332.396	0.01942	3.74995e-05	0.00329416
1436	15.529	3231	999	0.02397	4.0625e-05	0.00331094
2586	15.5456	4164	130.401	0.01066	4.02694e-05	0.00331094
1708	15.2959	762	999	0.05642	4.59574e-05	0.0035484
436	15.308	861	999	0.0129	4.56635e-05	0.0035484
700	15.2303	1179	999	0.01649	4.75816e-05	0.0035796
1777	15.0779	960	999	0.02269	5.15826e-05	0.0036913
2410	15.093	2457	318.929	0.01541	5.11716e-05	0.0036913
740	14.6325	795	91.6001	0.06132	6.53224e-05	0.00425902
2773	14.6567	6381	15.6534	0.00278	6.4487e-05	0.00425902
713	14.7074	4830	998.999	0.01435	6.27777e-05	0.00425902
2443	14.7523	1377	64.0828	0.04018	6.13002e-05	0.00425902
350	14.5881	2286	173.981	0.03639	6.6879e-05	0.00426572
2223	14.5104	453	999	0.02735	6.96939e-05	0.00435068
2165	14.3201	1593	999	0.01822	7.71064e-05	0.00443588
1775	14.3454	1269	999	0.03056	7.60739e-05	0.00443588
2741	14.3467	2988	999	0.01663	7.60214e-05	0.00443588
905	14.3871	1161	999	0.02496	7.44084e-05	0.00443588
2904	14.2509	1323	999	0.07963	7.9993e-05	0.00451345
2185	13.8911	2880	39.7028	0.01619	9.68578e-05	0.00526261
2067	13.9017	972	999	0.00379	9.63141e-05	0.00526261
1737	13.7624	2049	999	0.00418	0.000103723	0.00543437
1349	13.7936	1062	999	0.00656	0.000102013	0.00543437
579	13.617	1092	999	0.02366	0.000112071	0.00548027
2438	13.644	2862	603.331	0.00914	0.000110473	0.00548027
1599	13.6696	3612	999	0.01152	0.000108977	0.00548027
1257	13.674	2499	999	0.00846	0.000108723	0.00548027
2024	13.5461	2022	621.684	0.01605	0.000116386	0.00550769
609	13.5674	2235	999	0.01035	0.000115075	0.00550769
1611	13.4877	1062	999	0.02786	0.000120067	0.00559171
2814	13.1075	2268	999	0.01775	0.000147061	0.00625329
2302	13.1121	2448	999	0.01857	0.0001467	0.00625329
2519	13.1224	1953	999	0.01561	0.000145896	0.00625329
2902	13.1615	711	999	0.02916	0.000142877	0.00625329
2265	13.1968	306	999	0.01051	0.000140211	0.00625329
1722	13.2455	6960	10.7733	0.01217	0.000136615	0.00625329
581	13.046	3594	998.991	0.01866	0.000151968	0.00636963
475	12.8838	1362	999	0.01309	0.000165719	0.00684817
320	12.8554	744	229.217	0.01936	0.00016825	0.00685618
2070	12.8023	2544	999	0.01028	0.000173099	0.00686313
1859	12.8215	1359	999	0.04197	0.000171328	0.00686313
1649	12.6344	984	50.1927	0.02603	0.00018936	0.00740778
2200	12.5296	1134	998.99	0.02778	0.000200273	0.00773161
1343	12.494	1299	999	0.01395	0.000204126	0.007778
410	12.3569	999	886.75	0.02415	0.000219682	0.00815883
2746	12.3706	3135	999	0.0269	0.000218076	0.00815883
719	12.3192	4890	999	0.00886	0.000224159	0.00822103
1458	12.2767	1395	959.145	0.0248	0.000229329	0.00830682
2777	12.1785	2469	999	0.0112	0.000241718	0.00854457
1591	12.1812	2196	999	0.00665	0.000241365	0.00854457
2232	12.126	2517	195.792	0.01557	0.000248618	0.00868388
2692	11.9936	1644	999	0.02959	0.000266921	0.00910634
1965	12.005	1725	999	0.00866	0.000265287	0.00910634
2865	11.9416	2706	999	0.01172	0.000274477	0.00915133
273	11.9578	1872	52.9682	0.00799	0.000272095	0.00915133
1022	11.9129	3669	25.9667	0.01784	0.000278739	0.00918898
1881	11.7234	13113	57.6779	0.00779	0.000308602	0.0100604
1151	11.7006	999	999	0.04265	0.000312406	0.0100725
73	11.5567	14055	999	0.00192	0.000337524	0.0103156
1797	11.5697	3195	999	0.03916	0.000335173	0.0103156
2577	11.5892	2343	1	0	0.00033168	0.0103156
2856	11.5988	3873	783.424	0.00743	0.000329975	0.0103156
1221	11.6326	963	999	0.00465	0.000324023	0.0103156
754	11.48	1425	999	0.0175	0.000351738	0.0106392
1404	11.4476	3345	999	0.01267	0.000357932	0.010716
954	11.4072	2430	999	0.00357	0.0003658	0.010841
1282	11.3474	990	999	0.0158	0.000377764	0.0110836
177	11.2191	1377	125.616	0.01484	0.000404803	0.011531
2743	11.2234	1146	146.865	0.01673	0.000403853	0.011531
1971	11.2273	837	704.711	0.01618	0.000403014	0.011531
455	11.1638	4347	12.9755	0.03134	0.000417036	0.0116532
159	11.1814	1911	998.999	0.01539	0.000413116	0.0116532
422	11.0526	1371	999	0.01779	0.000442824	0.0121425
1657	11.0591	1311	80.5477	0.0557	0.00044126	0.0121425
2891	10.9622	1953	54.3962	0.00947	0.000464947	0.0126311
2550	10.8696	1329	998.999	0.01885	0.000488783	0.0131568
2788	10.828	1632	999	0.01428	0.000499894	0.0133335
2	10.8096	2709	999	0.01412	0.000504876	0.0133451
1053	10.7672	2388	153.743	0.01295	0.000516573	0.0134126
1085	10.7797	1734	999	0.04784	0.000513097	0.0134126
173	10.7126	3150	999	0.01225	0.000532036	0.0136929
2693	10.6964	1830	998.998	0.03263	0.000536727	0.0136935
1809	10.6733	1419	999	0.02174	0.000543477	0.0137462
771	10.632	2241	998.971	0.04112	0.000555731	0.013936
1379	10.5726	2667	998.999	0.01187	0.000573868	0.014149
743	10.5744	2457	3.49659	0.0546	0.00057331	0.014149
527	10.4944	1314	999	0.02949	0.000598684	0.0146378
442	10.4637	1689	943.207	0.02315	0.000608709	0.0147599
2679	10.341	2235	999	0.06636	0.000650552	0.0156452
1674	10.2869	1785	304.747	0.00816	0.000669883	0.0157235
1705	10.2992	1512	117.784	0.00824	0.000665447	0.0157235
748	10.3084	1644	999	0.0152	0.000662145	0.0157235
79	10.2304	4536	999	0.00533	0.000690724	0.0158327
374	10.2444	1425	38.2444	0.02218	0.000685486	0.0158327
795	10.2448	579	999	0.02111	0.000685345	0.0158327
1164	10.1705	1554	999	0.02653	0.000713536	0.015981
2101	10.1732	1728	287.324	0.03172	0.000712491	0.015981
2378	10.1807	1395	999	0.01467	0.000709576	0.015981
709	10.0556	1782	999	0.01967	0.000759419	0.0168798
2666	9.99942	849	178.004	0.03198	0.000782948	0.017143
1605	10.0064	2055	512.457	0.00441	0.000779994	0.017143
1362	9.9553	1026	999	0.01299	0.000801935	0.0174287
2467	9.90232	936	999	0.01439	0.000825353	0.0176758
672	9.9102	7023	592.928	0.01137	0.000821826	0.0176758
2370	9.8402	1266	999	0.02053	0.000853695	0.017891
2892	9.84644	450	999	0.02265	0.000850804	0.017891
1171	9.86428	3264	249.12	0.01566	0.000842593	0.017891
877	9.76546	2553	998.99	0.02482	0.000889105	0.018501
2495	9.74052	204	999	0.03099	0.000901249	0.0186216
851	9.68042	6075	998.999	0.00794	0.00093121	0.0188426
501	9.6874	954	999	0.00958	0.000927679	0.0188426
800	9.69062	1752	999	0.0147	0.000926055	0.0188426
2046	9.64688	1236	364.779	0.01075	0.000948367	0.0190583
2048	9.62632	4296	18.0355	0.01054	0.000959043	0.0191417
2411	9.57128	4188	999	0.05278	0.000988225	0.0194594
960	9.57216	1437	999	0.01118	0.000987751	0.0194594
2647	9.55392	1203	999	0.00312	0.000997614	0.0195133
1361	9.5107	2070	999	0.01839	0.00102139	0.019846
1850	9.45958	5724	999	0.01051	0.00105025	0.0202725
1070	9.40768	3360	999	0.00477	0.00108039	0.0207181
444	9.37416	2742	999	0.00797	0.00110033	0.0208281
2349	9.37904	2457	999	0.01645	0.0010974	0.0208281
2434	9.3278	1032	159.641	0.00905	0.00112852	0.0210896
2624	9.33708	834	999	0.06341	0.00112282	0.0210896
1629	9.30334	8859	999	0.00555	0.00114368	0.0212377
2423	9.27692	4041	999	0.10461	0.0011603	0.0212769
2450	9.28802	1464	13.0131	0.02253	0.00115329	0.0212769
1184	9.22848	1416	999	0.009	0.0011914	0.0217115
4	9.18892	2577	263.93	0.0082	0.00121742	0.0220489
2731	9.15618	2136	77.1266	0.01354	0.0012394	0.0223092
86	9.09796	1323	999	0.00507	0.00127947	0.0228901
34	9.06612	1965	999	0.00712	0.00130194	0.0230115
2606	9.07334	1863	999	0.00648	0.00129681	0.0230115
123	9.04456	1638	999	0.01512	0.00131739	0.023145
2377	8.97916	8439	51.9293	0.00956	0.00136538	0.0232909
1724	8.98474	3240	999	0.00837	0.00136122	0.0232909
1129	8.98608	3456	77.5498	0.00921	0.00136022	0.0232909
2076	8.99526	1233	999	0.01933	0.0013534	0.0232909
943	9.01534	3207	25.0509	0.01106	0.00133862	0.0232909
1181	8.94234	1149	160.483	0.03074	0.00139318	0.0233576
246	8.9492	648	999	0.01601	0.00138796	0.0233576
403	8.9515	2091	80.4192	0.0133	0.00138621	0.0233576
1182	8.93088	2016	999	0.02632	0.00140195	0.0233711
2105	8.89972	4332	34.777	0.00676	0.00142607	0.023639
2333	8.80206	13917	125.292	0.00069	0.00150445	0.0238598
1939	8.80412	1341	774.126	0.01692	0.00150276	0.0238598
2098	8.8061	1215	14.7677	0.03428	0.00150113	0.0238598
2452	8.81726	2472	999	0.00723	0.00149197	0.0238598
2149	8.8245	1500	999	0.01414	0.00148606	0.0238598
1603	8.8519	2586	999	0.01146	0.00146392	0.0238598
2442	8.85818	3216	999	0.06142	0.00145889	0.0238598
71	8.87096	12264	174.015	0.00119	0.00144871	0.0238598
2612	8.785	1824	19.7371	0.02003	0.00151859	0.0239545
1589	8.76712	3330	998.999	0.01696	0.00153355	0.0240611
1960	8.71376	726	999	0.01668	0.00157909	0.0246438
2874	8.66952	999	999	0.01868	0.00161788	0.0251157
2342	8.6245	1380	999	0.01435	0.00165836	0.0256085
2094	8.59382	456	474.769	0.00707	0.00168653	0.0259072
899	8.5617	2892	999	0.006	0.00171654	0.0262309
2532	8.52328	885	999	0.0201	0.00175316	0.0266517
1909	8.44952	1665	111.486	0.0082	0.0018257	0.0269176
2286	8.45846	4728	605.398	0.00906	0.00181675	0.0269176
2540	8.46542	5160	999	0.008	0.00180981	0.0269176
1346	8.46694	4986	249.553	0.01182	0.0018083	0.0269176
1763	8.4749	1620	998.997	0.02351	0.0018004	0.0269176
1891	8.48246	903	999	0.02047	0.00179293	0.0269176
1232	8.43346	705	405.624	0.01086	0.00184189	0.0270206
848	8.3853	1119	64.7678	0.01526	0.00189134	0.0272019
1318	8.38992	1380	998.999	0.01003	0.00188654	0.0272019
2140	8.3952	2754	60.27	0.0066	0.00188107	0.0272019
654	8.4036	1929	172.798	0.02671	0.00187239	0.0272019
580	8.35848	2736	999	0.00833	0.00191946	0.0272062
1760	8.36554	1740	999	0.00933	0.00191201	0.0272062
1450	8.3741	2892	113.615	0.01587	0.00190303	0.0272062
610	8.2918	1293	999	0.0202	0.00199122	0.0280878
1279	8.25642	1761	999	0.00556	0.00203041	0.0285034
302	8.20196	1023	999	0.01008	0.00209226	0.0286854
1339	8.20962	432	999	0.01808	0.00208344	0.0286854
686	8.2172	1068	998.974	0.04035	0.00207476	0.0286854
15	8.21822	2307	998.999	0.01105	0.00207359	0.0286854
358	8.23508	1434	95.4454	0.00708	0.00205442	0.0286854
590	8.1821	1992	21.3024	0.01347	0.00211529	0.0288663
1481	8.1586	1245	34.7501	0.02406	0.00214287	0.0291073
752	8.14092	2034	999	0.02029	0.00216387	0.0291229
2832	8.14598	2388	998.998	0.0188	0.00215784	0.0291229
19	8.10218	2865	42.2606	0.01383	0.0022106	0.029348
782	8.10762	1623	84.5178	0.00708	0.00220398	0.029348
308	8.11402	3063	998.999	0.01398	0.00219621	0.029348
2060	8.0786	3171	999	0.02787	0.00223955	0.0294657
2724	8.07894	1236	30.7572	0.01682	0.00223913	0.0294657
1853	8.05042	5880	999	0.00648	0.00227466	0.0297939
522	8.0415	1350	999	0.01317	0.00228588	0.0298079
1538	7.99072	2364	999	0.04387	0.00235089	0.0303855
2052	7.99328	1575	999	0.01253	0.00234756	0.0303855
1740	7.97304	1176	132.087	0.01328	0.00237396	0.0305491
74	7.93222	732	189.256	0.01987	0.00242811	0.0308401
1128	7.93328	1935	18.5429	0.03978	0.00242669	0.0308401
1204	7.93556	1536	17.7126	0.02395	0.00242363	0.0308401
1179	7.9	1725	999	0.00535	0.00247174	0.031259
1265	7.87728	684	999	0.03347	0.00250299	0.0313836
2268	7.88444	3168	69.0984	0.01822	0.0024931	0.0313836
281	7.83792	7833	73.7481	0.00446	0.00255807	0.0319378
78	7.81932	1092	999	0.08778	0.00258453	0.0319959
1031	7.82044	2070	371.277	0.00883	0.00258293	0.0319959
2214	7.7759	1860	21.9827	0.01301	0.00264739	0.0324998
1132	7.78298	5730	999	0.00631	0.00263704	0.0324998
1652	7.75184	2157	967.795	0.00407	0.00268289	0.0326623
1841	7.75508	957	999	0.00769	0.00267808	0.0326623
1892	7.72382	828	925.736	0.02611	0.00272485	0.0329
957	7.72944	2523	999	0.00606	0.00271638	0.0329
558	7.70044	1005	999	0.02415	0.00276037	0.0331923
1069	7.67726	618	999	0.03741	0.00279605	0.033348
1795	7.67808	1638	999	0.01496	0.00279478	0.033348
675	7.60836	2355	999	0.00758	0.00290492	0.0345062
471	7.56252	1374	14.4952	0.08166	0.00297973	0.0352521
2542	7.48496	2619	999	0.00903	0.00311082	0.0366552
2055	7.46064	2880	75.5232	0.00614	0.00315313	0.0368577
874	7.46404	4392	17.3072	0.01784	0.00314718	0.0368577
2587	7.43078	5097	631.841	0.00146	0.00320588	0.0373256
2334	7.41202	2175	174.585	0.00442	0.00323948	0.0374198
1614	7.41578	1038	24.537	0.05474	0.00323271	0.0374198
362	7.40324	2433	999	0.03	0.00325533	0.0374554
844	7.35568	1800	25.0511	0.01482	0.00334256	0.037575
208	7.3574	840	998.999	0.02411	0.00333936	0.037575
1542	7.36008	1488	32.7007	0.03653	0.00333439	0.037575
2089	7.36104	999	279.254	0.00957	0.00333261	0.037575
1368	7.36996	1191	201.212	0.00696	0.00331612	0.037575
2809	7.3812	3318	11.7119	0.00529	0.00329546	0.037575
1967	7.34122	681	42.1692	0.01624	0.00336955	0.0375904
2845	7.34564	1701	999	0.00719	0.00336128	0.0375904
89	7.31788	2742	999	0.00599	0.0034136	0.0379375
2567	7.30778	2199	999	0.00377	0.00343283	0.0380073
2143	7.29738	324	999	0.01691	0.00345276	0.0380842
1472	7.27642	1611	999	0.00708	0.00349328	0.0383869
2549	7.22278	2097	11.6943	0.04191	0.00359921	0.0391114
2174	7.22776	2508	37.8634	0.00947	0.00358924	0.0391114
254	7.22926	1686	999	0.00999	0.00358624	0.0391114
625	7.20002	585	999	0.01838	0.00364514	0.0391752
1738	7.20246	1089	102.723	0.02048	0.00364019	0.0391752
2102	7.20486	996	90.4704	0.01195	0.00363532	0.0391752
591	7.1581	906	48.0971	0.01166	0.00373131	0.039955
169	7.11706	1218	999	0.00266	0.00381769	0.0402917
1989	7.11806	1503	999	0.02315	0.00381556	0.0402917
42	7.12666	1344	999	0.00966	0.0037973	0.0402917
2136	7.13336	909	119.467	0.01152	0.00378314	0.0402917
1650	7.1103	516	999	0.01913	0.00383211	0.040299
1723	7.0873	3135	25.8766	0.06321	0.00388161	0.0403852
595	7.09346	5184	9.9471	0.04229	0.00386829	0.0403852
2274	7.09708	1134	999	0.00603	0.00386048	0.0403852
2184	7.05502	1164	999	0.01513	0.00395217	0.0405443
1886	7.0562	858	315.81	0.01399	0.00394957	0.0405443
55	7.05792	819	999	0.00948	0.00394578	0.0405443
248	7.07016	2937	11.7962	0.02156	0.00391891	0.0405443
2905	7.02184	2442	11.8601	0.02033	0.00402607	0.0410156
347	7.02736	4521	538.647	0.00736	0.00401368	0.0410156
705	7.00762	1293	999	0.00977	0.00405818	0.0411996
131	6.97102	462	999	0.01174	0.00414201	0.0417617
2660	6.97196	1875	999	0.06279	0.00413984	0.0417617
2359	6.94366	1656	55.7993	0.01115	0.00420584	0.0422601
1160	6.93514	1557	183.45	0.01797	0.00422592	0.0423169
2068	6.92102	1461	999	0.02181	0.00425942	0.0425073
2045	6.8975	2424	999	0.00621	0.00431582	0.0427791
2823	6.90046	3159	63.742	0.00922	0.00430868	0.0427791
2835	6.87194	483	999	0.01029	0.00437798	0.0432491
1026	6.83008	2808	542.412	0.0337	0.00448176	0.0441258
2372	6.7887	798	296.155	0.02	0.00458683	0.0450093
1281	6.78078	1785	998.989	0.01294	0.00460723	0.0450587
481	6.75998	921	111.701	0.00631	0.00466124	0.0451356
774	6.76134	1386	509.461	0.00887	0.00465769	0.0451356
260	6.7639	1443	86.7244	0.00817	0.00465101	0.0451356
2897	6.74508	1800	126.567	0.02144	0.00470033	0.0453644
2189	6.71672	4251	137.776	0.01227	0.00477566	0.0459402
2588	6.70778	1104	999	0.0454	0.00479966	0.0460202
2785	6.69876	1866	999	0.00888	0.004824	0.046103
1961	6.68736	1659	999	0.00899	0.00485494	0.0462481
1598	6.66896	993	999	0.00342	0.00490532	0.0465767
2122	6.63564	1074	999	0.03034	0.00499791	0.0473028
1158	6.59582	2460	197.588	0.00986	0.00511092	0.0482169
324	6.57832	822	999	0.04417	0.00516141	0.0485371
1002	6.5574	1734	223.34	0.02001	0.00522244	0.0489541
770	6.54498	1812	999	0.0102	0.00525903	0.0491401
193	6.51926	2331	9.06228	0.05205	0.00533562	0.0496975
355	6.50842	1977	679.11	0.00549	0.00536824	0.0498431

## Sheet: BS.strict.sig
Group	Lk-ratio	Length	w2	p2	P-val	BH_P-val
1500	26.588	13743	20.3435	0	1.25904e-07	0.000369402
268	24.5246	4959	14.9729	0.06584	3.66836e-07	0.000538148
1349	21.1859	969	999	0.00703	2.08406e-06	0.00152865
1946	21.2919	2256	999	0.01405	1.97193e-06	0.00152865
1697	20.7401	12084	328.768	0.00169	2.63011e-06	0.00154335
1055	19.2988	1113	336.384	0.01673	5.58889e-06	0.00273297
2745	18.3102	1758	55.2303	0.03777	9.38478e-06	0.00305944
1914	18.4516	1689	999	0.04714	8.71354e-06	0.00305944
1708	18.5442	633	999	0.05366	8.30057e-06	0.00305944
1378	17.9581	3960	188.801	0.01934	1.12911e-05	0.0033128
1030	17.0764	4095	113.746	0.00771	1.79529e-05	0.00405182
1350	17.1504	2211	129.538	0.00866	1.72672e-05	0.00405182
2343	17.2598	2349	999	0.00727	1.63002e-05	0.00405182
2871	16.9331	1476	999	0.00617	1.93604e-05	0.0040574
2223	16.1273	396	999	0.03314	2.96124e-05	0.00579218
448	15.5396	1638	999	0.00933	4.03966e-05	0.00697198
2027	15.5967	1929	999	0.01847	3.91948e-05	0.00697198
261	15.3881	13593	1	0	4.37689e-05	0.00713433
1037	15.1225	4479	95.4436	0.00249	5.03766e-05	0.00739024
700	15.1651	1146	999	0.01684	4.92547e-05	0.00739024
19	15.0123	2172	203.273	0.0135	5.34075e-05	0.00746179
475	14.6399	1317	999	0.01373	6.50651e-05	0.00867731
2438	14.304	2169	637.799	0.00897	7.77662e-05	0.00992026
2423	13.9518	2259	999	0.14093	9.3777e-05	0.0114642
1737	13.8038	1929	999	0.00451	0.000101461	0.0119074
2173	13.4881	711	189.726	0.03924	0.000120041	0.0130444
2550	13.4991	1215	999	0.02053	0.000119339	0.0130444
2699	13.3717	1491	999	0.01569	0.000127725	0.0133837
2519	13.0466	1626	999	0.01808	0.000151919	0.0148577
717	13.0516	4809	999	0.00676	0.000151511	0.0148577
2443	12.9494	1227	46.7616	0.04132	0.000160012	0.0151444
436	12.5616	663	999	0.01706	0.000196875	0.018051
1775	12.2961	996	998.998	0.02184	0.000226955	0.0201784
490	12.2289	1008	999	0.05333	0.00023527	0.0203024
2200	11.9895	783	999	0.02935	0.000267511	0.0212129
1379	11.9937	2220	999	0.01229	0.000266909	0.0212129
1965	12.092	1629	999	0.00949	0.000253188	0.0212129
1657	11.7695	714	132.426	0.06294	0.000301049	0.0226481
1591	11.7827	2136	999	0.00675	0.000298919	0.0226481
15	11.5797	1662	999	0.01577	0.000333386	0.0244538
350	11.3867	1599	999	0.0422	0.000369855	0.0252362
1044	11.4242	2952	998.999	0.01399	0.00036246	0.0252362
2892	11.4516	414	999	0.0222	0.000357162	0.0252362
2495	11.277	177	999	0.03575	0.000392358	0.0255817
2231	11.2885	2310	82.6179	0.00971	0.000389948	0.0255817
1085	11.0519	1185	999	0.03997	0.000442991	0.0282551
1599	10.9781	3087	131.914	0.00762	0.000460979	0.0287769
2865	10.9244	1893	999	0.00731	0.00047454	0.0290063
444	10.6521	2055	999	0.00893	0.000549718	0.0329158
1649	10.5369	729	23.9499	0.02624	0.000585066	0.0336585
2743	10.5625	936	999	0.00987	0.000577025	0.0336585
320	10.3713	582	183.955	0.02112	0.000639961	0.0347712
2	10.3772	1914	999	0.01377	0.000637891	0.0347712
1221	10.3993	903	999	0.00493	0.000630329	0.0347712
302	10.2871	1008	999	0.00992	0.000669817	0.0357317
2048	10.1957	3864	24.6029	0.00924	0.00070385	0.0368767
2349	10.078	2406	999	0.01636	0.000750259	0.0373095
1674	10.079	1266	302.239	0.00543	0.00074986	0.0373095
2442	10.1106	3171	999	0.05149	0.000737087	0.0373095
1070	10.0308	2931	773.67	0.0052	0.000769712	0.0376389
1777	10.0001	831	999	0.01324	0.000782642	0.0376438
2242	9.70634	906	999	0.00375	0.000918167	0.0384843
654	9.71876	1029	999	0.03265	0.000911983	0.0384843
451	9.72138	2613	49.8769	0.005	0.000910684	0.0384843
2666	9.76474	792	154.041	0.03192	0.000889453	0.0384843
1282	9.7688	966	999	0.01168	0.000887491	0.0384843
1538	9.8232	1947	999	0.03942	0.000861621	0.0384843
2046	9.84318	1149	999	0.0111	0.000852313	0.0384843
851	9.86988	4410	999	0.00802	0.000840032	0.0384843
1960	9.89682	657	999	0.01387	0.000827823	0.0384843
342	9.52006	228	1	0.99999	0.00101619	0.0397533
2165	9.52156	1569	999	0.01359	0.00101536	0.0397533
2647	9.55392	1203	999	0.00312	0.000997614	0.0397533
2814	9.57042	1671	999	0.01785	0.000988688	0.0397533
355	9.57346	1647	999	0.00562	0.000987052	0.0397533
2434	9.49384	966	169.661	0.00981	0.00103081	0.0397949
410	9.43322	867	176.144	0.01425	0.00106545	0.0400773
2378	9.45006	1143	999	0.01537	0.00105571	0.0400773
782	9.3954	1602	126.585	0.00746	0.00108765	0.0403946
1605	9.31384	1848	254.254	0.00475	0.00113715	0.0417049
2746	9.28482	2196	999	0.02712	0.0011553	0.0418476
86	9.20122	1287	999	0.00516	0.00120927	0.0432683
1184	9.14008	1407	999	0.00907	0.00125035	0.043673
1971	9.15264	753	998.998	0.01643	0.0012418	0.043673
1705	9.09294	1347	91.7181	0.00792	0.00128299	0.0437709
1542	9.1011	894	999	0.02848	0.00127728	0.0437709
71	9.03798	10560	282.363	0.00099	0.00132214	0.044588
714	8.98028	4680	44.6465	0.00324	0.00136454	0.0454951
2094	8.94142	306	362.975	0.01055	0.00139388	0.045951
2076	8.87832	1023	999	0.02099	0.00144288	0.047038
943	8.76458	3159	22.9584	0.01107	0.00153568	0.0495132
